# Supplementary material for: Genetic mechanisms associated with floral initiation and the repressive effect of fruit on flowering in apple (Malus x domestica Borkh)
Source: PLoS One. 2021 Feb 19;16(2):e0245487. doi: 10.1371/journal.pone.0245487 (PMC7894833; doi:10.1371/journal.pone.0245487)
Supplement: S1 Table — DAFB = Days after full bloom, NT = Non-thinned, and T = Thinned. (XLSX) [file pone.0245487.s008.xlsx]

## Sheet: S1 Table
S1 Table. Alignment metrics generated from RNA-SeQC for each individual read library that was mapped to the GDDH13 reference genome. DAFB = Days after full bloom, NT = Nonthinned, and T = Thinned.
Sequencing Library	Treatment	Timepoint	Total Read Pairs	Mapped Read Pairs	Read Mapping Rate	Intragenic Mapping Rate	Exonic Mapping Rate
C30	NT	2DAFB	23395836	21316726	0.9111	0.977	0.912
C31	T	2DAFB	20886994	18954755	0.9075	0.973	0.904
C21	NT	15DAFB	25115948	22736051	0.9052	0.968	0.897
C4	T	15DAFB	22395340	20223863	0.903	0.962	0.885
C28	NT	35DAFB	25914462	23256318	0.8974	0.956	0.868
C2	NT	35DAFB	20878894	18835768	0.9021	0.964	0.889
C15	T	35DAFB	21501066	19391242	0.9019	0.962	0.883
C16	T	35DAFB	23924224	21735215	0.9085	0.965	0.89
C23	NT	50DAFB	21040494	18906887	0.8986	0.954	0.867
C22	T	50DAFB	24138570	21787608	0.9026	0.959	0.874
C3	T	50DAFB	23362218	20525961	0.8786	0.96	0.881
C14	NT	70DAFB	21161374	19007293	0.8982	0.953	0.864
C1	NT	70DAFB	21196250	19400570	0.9153	0.988	0.945
C24	NT	70DAFB	23059766	20672313	0.8965	0.956	0.872
C13	T	70DAFB	20933748	18745173	0.8955	0.957	0.869
C25	T	70DAFB	27419588	24582116	0.8965	0.957	0.87
C27	T	70DAFB	23081142	20744036	0.8987	0.957	0.874
Total			389405914	350821895
Average			2.29062e+07	2.06366e+07	0.901012	0.962824	0.884941
