# Supplementary material for: Genetic mechanisms associated with floral initiation and the repressive effect of fruit on flowering in apple (Malus x domestica Borkh)
Source: PLoS One. 2021 Feb 19;16(2):e0245487. doi: 10.1371/journal.pone.0245487 (PMC7894833; doi:10.1371/journal.pone.0245487)
Supplement: S2 Table — (XLSX) [file pone.0245487.s009.xlsx]

## Sheet: S2 Table
S2 Table. Characterization of novel transcripts assembled from mapped reads to the reference genome.
Transcript ID	GFFcompare Type Code	Length	Exon Count	Predicted Coding Potential	BLASTn NCBI Accession	evalue	bitscore	% Identity	staxids	Gene Descriptions
MSTRG.10.1	class_code u	393	1	ambiguous or noncoding	AB545981.1	1e-60	244	78.5	3767	Pyrus pyrifolia genes for F-box proteins, S ribonuclease, complete cds, haplotype: S4
MSTRG.10000.1	class_code o	1838	3	coding	XM_008347377.2	0	2239	99.35	3750	PREDICTED: Malus x domestica putative cyclin-dependent serine/threonine-protein kinase DDB_G0272797/DDB_G0274007 (LOC103408536), transcript variant X1, mRNA
MSTRG.10000.2	class_code o	1330	2	coding	XM_008347377.2	0	2054	99.3	3750	PREDICTED: Malus x domestica putative cyclin-dependent serine/threonine-protein kinase DDB_G0272797/DDB_G0274007 (LOC103408536), transcript variant X1, mRNA
MSTRG.10000.3	class_code o	1330	3	coding	XM_008347377.2	0	2054	99.3	3750	PREDICTED: Malus x domestica putative cyclin-dependent serine/threonine-protein kinase DDB_G0272797/DDB_G0274007 (LOC103408536), transcript variant X1, mRNA
MSTRG.10000.4	class_code o	1382	2	coding	XM_008347377.2	0	2239	99.35	3750	PREDICTED: Malus x domestica putative cyclin-dependent serine/threonine-protein kinase DDB_G0272797/DDB_G0274007 (LOC103408536), transcript variant X1, mRNA
MSTRG.10001.1	class_code x	607	2	coding	XM_008347453.2	0	828	94.72	3750	PREDICTED: Malus x domestica pre-mRNA-splicing factor ISY1 homolog (LOC103408616), mRNA
MSTRG.10010.1	class_code u	403	1	ambiguous or noncoding	No blast hit
MSTRG.10013.1	class_code o	1882	2	coding	XM_008357543.2	0	3105	100	3750	PREDICTED: Malus x domestica uncharacterized LOC103419441 (LOC103419441), mRNA
MSTRG.10014.1	class_code o	1024	2	coding	LT594790.1	4e-15	95.3	87.06	3641	Theobroma cacao genome assembly, chromosome: III
MSTRG.10015.1	class_code u	226	1	coding	XM_008376052.1	1e-67	267	92.05	3750	PREDICTED: Malus x domestica alpha-mannosidase-like (LOC103437567), mRNA
MSTRG.10017.1	class_code x	4171	2	coding	KC494381.1	0	3862	100	3750	Malus x domestica clone c4 lipoxygenase (LOX7a) gene, complete cds
MSTRG.1002.2	class_code e	552	1	coding	XR_001790930.1	0	1020	100	3750	PREDICTED: Malus x domestica uncharacterized LOC103443363 (LOC103443363), ncRNA
MSTRG.10031.1	class_code u	550	1	coding	XM_008347394.2	3e-147	532	90.93	3750	PREDICTED: Malus x domestica serine--tRNA ligase, cytoplasmic-like (LOC103408551), mRNA
MSTRG.10047.1	class_code u	710	3	ambiguous or noncoding	XM_008347463.2	3e-124	457	98.46	3750	PREDICTED: Malus x domestica signal peptidase complex subunit 3B-like (LOC103408625), mRNA
MSTRG.10048.2	class_code u	1142	3	coding	XM_008372289.2	0	815	100	3750	PREDICTED: Malus x domestica uncharacterized LOC103433973 (LOC103433973), mRNA
MSTRG.10051.1	class_code u	625	1	coding	XM_008360626.1	2e-86	331	90.48	3750	PREDICTED: Malus x domestica F-box protein At3g56470-like (LOC103422565), mRNA
MSTRG.10057.1	class_code u	680	2	coding	XM_018642825.1	2e-140	510	93.6	225117	PREDICTED: Pyrus x bretschneideri transcription factor bHLH96-like (LOC103928321), mRNA
MSTRG.10058.1	class_code u	1054	1	coding	AB270792.1	0	1851	98.39	3750	Malus x domestica MdSFBB9-alpha, S9-RNase, MdSFBB9-beta genes, complete cds, Psi-SFBB9-alpha, Psi-SFBB9-beta pseudogenes
MSTRG.10059.1	class_code u	600	2	coding	No blast hit
MSTRG.1006.1	class_code u	996	2	coding	XM_008390543.2	1e-79	309	97.25	3750	PREDICTED: Malus x domestica uncharacterized LOC103451106 (LOC103451106), mRNA
MSTRG.10078.1	class_code u	453	1	coding	XM_008372414.2	0	669	100	3750	PREDICTED: Malus x domestica receptor-like protein 12 (LOC103434105), mRNA
MSTRG.10079.1	class_code u	804	2	coding	XR_001953072.1	0	859	90.27	225117	PREDICTED: Pyrus x bretschneideri uncharacterized LOC103945584 (LOC103945584), transcript variant X3, misc_RNA
MSTRG.10080.1	class_code u	225	1	ambiguous or noncoding	KF530876.2	8e-100	374	96.88	3750	Malus domestica clone WiC1_WiC2 genomic sequence
MSTRG.10086.1	class_code e	2670	1	coding	XM_009337375.2	0	3733	96.87	225117	PREDICTED: Pyrus x bretschneideri cingulin-like (LOC103928344), mRNA
MSTRG.10098.1	class_code e	928	1	coding	XM_008365775.2	0	970	98.89	3750	PREDICTED: Malus x domestica FRIGIDA-like protein 5 (LOC103427700), mRNA
MSTRG.10099.1	class_code e	1422	1	coding	XM_008372420.2	0	2019	97.55	3750	PREDICTED: Malus x domestica trichohyalin-like (LOC103434113), mRNA
MSTRG.10099.2	class_code o	1422	2	coding	XM_008372420.2	0	2019	97.55	3750	PREDICTED: Malus x domestica trichohyalin-like (LOC103434113), mRNA
MSTRG.1010.1	class_code u	318	1	coding	XM_008343358.2	7e-107	398	97.78	3750	PREDICTED: Malus x domestica uncharacterized LOC103404447 (LOC103404447), transcript variant X2, mRNA
MSTRG.10102.2	class_code o	750	2	ambiguous or noncoding	XM_017327867.1	0	832	99.78	3750	PREDICTED: Malus x domestica FRIGIDA-like protein 5 (LOC103419453), transcript variant X2, mRNA
MSTRG.10109.2	class_code e	1261	1	coding	XM_008372154.2	0	2307	99.84	3750	PREDICTED: Malus x domestica nicotianamine synthase-like (LOC103433868), mRNA
MSTRG.10114.1	class_code e	2836	1	ambiguous or noncoding	HE805490.1	1e-122	453	82.7	1184610	Malus x robusta DNA fragment spanning resistance locus against Erwinia amylovora on linkage group 3, clone 16k15 contig4/4
MSTRG.10115.1	class_code i	876	2	ambiguous or noncoding	XM_008372647.2	1e-54	226	100	3750	PREDICTED: Malus x domestica translation initiation factor eIF-2B subunit epsilon-like (LOC103434310), mRNA
MSTRG.10117.1	class_code x	5028	2	coding	XR_525000.2	0	728	100	3750	PREDICTED: Malus x domestica uncharacterized LOC103408645 (LOC103408645), transcript variant X2, ncRNA
MSTRG.10118.1	class_code x	5256	3	ambiguous or noncoding	XR_525000.2	0	730	100	3750	PREDICTED: Malus x domestica uncharacterized LOC103408645 (LOC103408645), transcript variant X2, ncRNA
MSTRG.10118.2	class_code x	5208	3	ambiguous or noncoding	XR_525000.2	0	730	100	3750	PREDICTED: Malus x domestica uncharacterized LOC103408645 (LOC103408645), transcript variant X2, ncRNA
MSTRG.10125.1	class_code u	343	1	ambiguous or noncoding	HF968766.1	7e-162	580	97.91	3750	Malus x domestica metacontig of the Co-Gene region, cultivar Procats28, non-columnar allele
MSTRG.10126.1	class_code u	292	1	coding	HF968766.1	1e-144	523	98.97	3750	Malus x domestica metacontig of the Co-Gene region, cultivar Procats28, non-columnar allele
MSTRG.10128.1	class_code u	1036	1	coding	XM_008347225.2	0	1229	99.26	3750	PREDICTED: Malus x domestica major prion protein-like (LOC103408372), mRNA
MSTRG.10132.1	class_code u	746	1	ambiguous or noncoding	No blast hit
MSTRG.10138.1	class_code u	7707	7	ambiguous or noncoding	XM_018651200.1	0	769	89.39	225117	PREDICTED: Pyrus x bretschneideri uncharacterized LOC103962438 (LOC103962438), transcript variant X2, mRNA
MSTRG.10138.2	class_code u	7707	7	ambiguous or noncoding	XM_018651200.1	0	769	89.39	225117	PREDICTED: Pyrus x bretschneideri uncharacterized LOC103962438 (LOC103962438), transcript variant X2, mRNA
MSTRG.10138.3	class_code u	7723	8	ambiguous or noncoding	XM_018651200.1	0	769	89.39	225117	PREDICTED: Pyrus x bretschneideri uncharacterized LOC103962438 (LOC103962438), transcript variant X2, mRNA
MSTRG.10138.4	class_code u	3284	4	coding	XR_001952063.1	1e-98	374	88.33	225117	PREDICTED: Pyrus x bretschneideri uncharacterized LOC108866240 (LOC108866240), ncRNA
MSTRG.1014.1	class_code u	502	1	ambiguous or noncoding	XM_008394329.2	8e-39	172	88.16	3750	PREDICTED: Malus x domestica uncharacterized LOC103454730 (LOC103454730), mRNA
MSTRG.10159.1	class_code u	199	1	sRNA	No blast hit
MSTRG.10170.1	class_code e	2166	1	coding	XR_526939.2	0	1834	99.4	3750	PREDICTED: Malus x domestica probable ribose-5-phosphate isomerase 3, chloroplastic (LOC103419496), transcript variant X3, misc_RNA
MSTRG.10171.1	class_code x	656	2	ambiguous or noncoding	XM_008357595.2	2e-145	527	100	3750	PREDICTED: Malus x domestica probable ribose-5-phosphate isomerase 3, chloroplastic (LOC103419496), transcript variant X2, mRNA
MSTRG.10173.1	class_code u	364	1	ambiguous or noncoding	FJ705356.1	2e-157	566	94.79	3750	Malus x domestica retrotransposon Ty1-copia, complete sequence
MSTRG.10182.1	class_code o	2462	2	coding	XM_017331745.1	0	4458	99.03	3750	PREDICTED: Malus x domestica pentatricopeptide repeat-containing protein At3g04750, mitochondrial (LOC103434167), mRNA
MSTRG.10186.1	class_code u	690	1	coding	XM_008376867.1	0	1242	98.7	3750	PREDICTED: Malus x domestica uncharacterized LOC103438319 (LOC103438319), mRNA
MSTRG.10188.1	class_code u	616	1	ambiguous or noncoding	XR_001789839.1	0	1138	100	3750	PREDICTED: Malus x domestica uncharacterized LOC103434170 (LOC103434170), ncRNA
MSTRG.10189.1	class_code u	643	1	coding	XR_001789839.1	2e-101	381	100	3750	PREDICTED: Malus x domestica uncharacterized LOC103434170 (LOC103434170), ncRNA
MSTRG.10195.1	class_code u	11758	2	coding	XM_008340143.1	0	1253	98.29	3750	PREDICTED: Malus x domestica uncharacterized LOC103401429 (LOC103401429), mRNA
MSTRG.10203.1	class_code u	501	1	coding	XM_008384444.2	0	739	96.65	3750	PREDICTED: Malus x domestica uncharacterized LOC103445438 (LOC103445438), transcript variant X2, mRNA
MSTRG.10207.1	class_code u	856	1	coding	No blast hit
MSTRG.10208.1	class_code u	991	1	coding	XM_009373888.2	0	1432	95.47	225117	PREDICTED: Pyrus x bretschneideri uncharacterized LOC103961343 (LOC103961343), mRNA
MSTRG.10209.1	class_code u	780	1	coding	No blast hit
MSTRG.1021.1	class_code u	680	1	coding	AM167520.1	0	1168	97.65	3750	Malus x domestica transposon gene for putative DNA topoisomerase II, hypothetical protein, putative CC-NBS-LRR resistance protein, and putative cyclin-related protein
MSTRG.10216.1	class_code u	902	2	ambiguous or noncoding	XM_017331939.1	0	837	95.41	3750	PREDICTED: Malus x domestica uncharacterized LOC108173234 (LOC108173234), mRNA
MSTRG.10217.1	class_code u	228	1	coding	No blast hit
MSTRG.1022.1	class_code u	334	1	coding	XM_008375092.2	6e-58	235	81.12	3750	PREDICTED: Malus x domestica uncharacterized LOC103436650 (LOC103436650), mRNA
MSTRG.10223.1	class_code e	889	1	coding	XM_008372510.2	0	1544	99.88	3750	PREDICTED: Malus x domestica rubisco accumulation factor 1, chloroplastic-like (LOC103434198), mRNA
MSTRG.10225.1	class_code u	387	1	coding	EU794445.1	0	676	98.19	138912	Malus floribunda clone M18S-5Cs Vf apple scab resistance protein HcrVf2-like gene, complete sequence
MSTRG.10228.1	class_code x	701	1	coding	XR_531648.2	5e-27	134	98.67	3750	PREDICTED: Malus x domestica uncharacterized LOC103451060 (LOC103451060), transcript variant X3, misc_RNA
MSTRG.1023.1	class_code u	251	1	ambiguous or noncoding	No blast hit
MSTRG.10237.1	class_code u	259	1	ambiguous or noncoding	KF530876.2	2e-121	446	97.68	3750	Malus domestica clone WiC1_WiC2 genomic sequence
MSTRG.10238.1	class_code u	295	1	ambiguous or noncoding	KF530876.2	2e-136	496	96.95	3750	Malus domestica clone WiC1_WiC2 genomic sequence
MSTRG.10244.2	class_code e	2227	1	coding	XM_009345492.2	0	2508	98.39	225117	PREDICTED: Pyrus x bretschneideri ankyrin repeat domain-containing protein 13C-B (LOC103935689), transcript variant X1, mRNA
MSTRG.10259.1	class_code u	661	1	coding	No blast hit
MSTRG.10261.1	class_code u	1050	1	coding	No blast hit
MSTRG.10265.1	class_code x	5418	2	coding	XM_008381790.1	0	1690	98.74	3750	PREDICTED: Malus x domestica uncharacterized LOC103442974 (LOC103442974), mRNA
MSTRG.10266.1	class_code u	4537	1	coding	XM_008381790.1	0	1690	98.74	3750	PREDICTED: Malus x domestica uncharacterized LOC103442974 (LOC103442974), mRNA
MSTRG.10272.1	class_code x	59518	3	coding	AB270792.1	0	6377	94.88	3750	Malus x domestica MdSFBB9-alpha, S9-RNase, MdSFBB9-beta genes, complete cds, Psi-SFBB9-alpha, Psi-SFBB9-beta pseudogenes
MSTRG.10272.2	class_code x	12797	2	ambiguous or noncoding	XM_008372548.2	0	869	98.17	3750	PREDICTED: Malus x domestica GDSL esterase/lipase LTL1-like (LOC103434229), mRNA
MSTRG.10273.1	class_code x	59090	3	coding	AB270792.1	0	6377	94.88	3750	Malus x domestica MdSFBB9-alpha, S9-RNase, MdSFBB9-beta genes, complete cds, Psi-SFBB9-alpha, Psi-SFBB9-beta pseudogenes
MSTRG.10274.1	class_code x	46768	2	coding	AB270792.1	0	6377	94.88	3750	Malus x domestica MdSFBB9-alpha, S9-RNase, MdSFBB9-beta genes, complete cds, Psi-SFBB9-alpha, Psi-SFBB9-beta pseudogenes
MSTRG.10276.1	class_code u	230	1	coding	XR_525729.2	2e-91	346	96.63	3750	PREDICTED: Malus x domestica uncharacterized LOC103412541 (LOC103412541), transcript variant X2, misc_RNA
MSTRG.10290.1	class_code i	255	1	ambiguous or noncoding	XM_018644432.1	1e-103	387	94.49	225117	PREDICTED: Pyrus x bretschneideri small ubiquitin-related modifier 3-like (LOC103934953), transcript variant X1, mRNA
MSTRG.10295.2	class_code e	889	1	coding	XR_528659.1	1e-73	289	88.52	3750	PREDICTED: Malus x domestica uncharacterized LOC103429642 (LOC103429642), ncRNA
MSTRG.10298.1	class_code u	1058	2	coding	XR_001788093.1	0	699	99.22	3750	PREDICTED: Malus x domestica uncharacterized LOC108171589 (LOC108171589), transcript variant X1, ncRNA
MSTRG.103.1	class_code u	271	1	coding	XM_009360743.2	2e-116	429	95.2	225117	PREDICTED: Pyrus x bretschneideri pre-mRNA-splicing factor ATP-dependent RNA helicase DEAH1-like (LOC103949638), transcript variant X2, mRNA
MSTRG.10301.1	class_code e	1963	1	coding	XM_018643281.1	0	1375	86.76	225117	PREDICTED: Pyrus x bretschneideri receptor-like protein kinase ANXUR2 (LOC103930363), mRNA
MSTRG.10302.1	class_code o	1700	2	coding	XM_008357677.2	0	2165	97.56	3750	PREDICTED: Malus x domestica receptor-like protein kinase FERONIA (LOC103419578), mRNA
MSTRG.10303.2	class_code e	2531	1	coding	XM_008357677.2	0	1965	96.33	3750	PREDICTED: Malus x domestica receptor-like protein kinase FERONIA (LOC103419578), mRNA
MSTRG.10307.1	class_code u	272	1	ambiguous or noncoding	XM_008393517.2	1e-104	390	95.85	3750	PREDICTED: Malus x domestica enolase-like (LOC103453924), mRNA
MSTRG.10308.1	class_code e	2392	1	coding	XM_017325088.1	0	1982	97.45	3750	PREDICTED: Malus x domestica protein LYK5-like (LOC103408727), mRNA
MSTRG.10311.1	class_code u	897	1	ambiguous or noncoding	XR_001953790.1	4e-153	553	88.89	225117	PREDICTED: Pyrus x bretschneideri uncharacterized LOC108867792 (LOC108867792), ncRNA
MSTRG.10325.2	class_code e	1011	1	coding	XM_008372582.2	0	1266	98.44	3750	PREDICTED: Malus x domestica uncharacterized LOC103434256 (LOC103434256), mRNA
MSTRG.10326.1	class_code x	1105	3	ambiguous or noncoding	XM_008372582.2	2e-42	185	100	3750	PREDICTED: Malus x domestica uncharacterized LOC103434256 (LOC103434256), mRNA
MSTRG.10326.2	class_code x	1105	3	ambiguous or noncoding	XM_008372582.2	2e-42	185	100	3750	PREDICTED: Malus x domestica uncharacterized LOC103434256 (LOC103434256), mRNA
MSTRG.10334.1	class_code e	2758	1	coding	XM_008372595.1	0	4639	99.18	3750	PREDICTED: Malus x domestica leucine-rich repeat receptor-like protein CLAVATA2 (LOC103434264), mRNA
MSTRG.10336.1	class_code u	1407	1	coding	HE805490.1	0	2486	98.58	1184610	Malus x robusta DNA fragment spanning resistance locus against Erwinia amylovora on linkage group 3, clone 16k15 contig4/4
MSTRG.10337.1	class_code u	1105	1	coding	AM167520.1	0	1916	98.19	3750	Malus x domestica transposon gene for putative DNA topoisomerase II, hypothetical protein, putative CC-NBS-LRR resistance protein, and putative cyclin-related protein
MSTRG.10338.1	class_code u	4071	1	coding	AM167520.1	0	6453	97.35	3750	Malus x domestica transposon gene for putative DNA topoisomerase II, hypothetical protein, putative CC-NBS-LRR resistance protein, and putative cyclin-related protein
MSTRG.10338.2	class_code u	2557	2	coding	AM167520.1	0	4340	97.24	3750	Malus x domestica transposon gene for putative DNA topoisomerase II, hypothetical protein, putative CC-NBS-LRR resistance protein, and putative cyclin-related protein
MSTRG.10339.1	class_code u	2675	1	coding	AM167520.1	0	4525	97.14	3750	Malus x domestica transposon gene for putative DNA topoisomerase II, hypothetical protein, putative CC-NBS-LRR resistance protein, and putative cyclin-related protein
MSTRG.10365.1	class_code u	481	1	coding	AY860309.1	2e-74	291	88.38	320146	Chaenomeles japonica retrotransposon Cassandra, complete sequence
MSTRG.10388.2	class_code e	1603	1	coding	XM_009349120.2	2e-78	305	96.72	225117	PREDICTED: Pyrus x bretschneideri vacuolar protein sorting-associated protein 9A-like (LOC103939066), transcript variant X2, mRNA
MSTRG.1039.1	class_code o	4331	2	coding	XM_009350848.2	0	898	95.86	225117	PREDICTED: Pyrus x bretschneideri zinc finger CCCH domain-containing protein 28-like (LOC103940690), mRNA
MSTRG.10394.1	class_code u	1648	2	coding	XM_008393550.2	0	1112	99.35	3750	PREDICTED: Malus x domestica uncharacterized LOC103453954 (LOC103453954), mRNA
MSTRG.10398.1	class_code i	899	1	coding	FN823235.1	0	1522	97.04	3750	Malus x domestica genomic sequence for BAC clone MC-20 containing a Mal d 1 gene cluster
MSTRG.1040.1	class_code x	590	2	ambiguous or noncoding	XM_021952500.1	6e-36	163	88.41	42229	PREDICTED: Prunus avium glutathione transferase GST 23-like (LOC110751939), mRNA
MSTRG.10407.1	class_code u	638	1	ambiguous or noncoding	AM167520.1	0	1125	98.44	3750	Malus x domestica transposon gene for putative DNA topoisomerase II, hypothetical protein, putative CC-NBS-LRR resistance protein, and putative cyclin-related protein
MSTRG.10408.1	class_code u	394	1	ambiguous or noncoding	AM167520.1	0	702	98.98	3750	Malus x domestica transposon gene for putative DNA topoisomerase II, hypothetical protein, putative CC-NBS-LRR resistance protein, and putative cyclin-related protein
MSTRG.10409.1	class_code u	289	1	coding	AM167520.1	1e-144	523	99.31	3750	Malus x domestica transposon gene for putative DNA topoisomerase II, hypothetical protein, putative CC-NBS-LRR resistance protein, and putative cyclin-related protein
MSTRG.1041.1	class_code x	735	2	ambiguous or noncoding	KF530876.2	1e-38	172	81.82	3750	Malus domestica clone WiC1_WiC2 genomic sequence
MSTRG.1041.2	class_code x	698	3	ambiguous or noncoding	KF530876.2	1e-38	172	81.82	3750	Malus domestica clone WiC1_WiC2 genomic sequence
MSTRG.10410.2	class_code e	5475	1	coding	XR_527539.2	0	935	99.61	3750	PREDICTED: Malus x domestica uncharacterized LOC103423050 (LOC103423050), transcript variant X2, ncRNA
MSTRG.10415.1	class_code u	11542	4	coding	AB545981.1	0	2652	90.07	3767	Pyrus pyrifolia genes for F-box proteins, S ribonuclease, complete cds, haplotype: S4
MSTRG.10415.2	class_code u	3669	4	coding	XR_001953630.1	5e-158	571	91.1	225117	PREDICTED: Pyrus x bretschneideri uncharacterized LOC103953208 (LOC103953208), ncRNA
MSTRG.10423.1	class_code e	2218	1	coding	XM_008367576.2	0	2459	100	3750	PREDICTED: Malus x domestica phytolongin Phyl1.1-like (LOC103429426), transcript variant X2, mRNA
MSTRG.10430.1	class_code u	1925	1	coding	LN713255.1	2e-165	595	73.47	3656	Cucumis melo genomic chromosome, chr_1
MSTRG.10431.1	class_code u	505	1	ambiguous or noncoding	No blast hit
MSTRG.10432.1	class_code u	894	1	coding	XM_008367044.1	6e-57	233	86.8	3750	PREDICTED: Malus x domestica uncharacterized LOC103428915 (LOC103428915), mRNA
MSTRG.10433.1	class_code u	456	1	coding	MG772814.1	5e-55	226	86.7	3750	Malus domestica cultivar Florina Dp-fl gene locus, complete sequence
MSTRG.10434.1	class_code e	993	1	coding	AB270792.1	0	743	88.16	3750	Malus x domestica MdSFBB9-alpha, S9-RNase, MdSFBB9-beta genes, complete cds, Psi-SFBB9-alpha, Psi-SFBB9-beta pseudogenes
MSTRG.10435.1	class_code e	900	1	ambiguous or noncoding	XR_001791241.1	2e-101	381	85.99	3750	PREDICTED: Malus x domestica uncharacterized LOC108174419 (LOC108174419), ncRNA
MSTRG.10438.1	class_code u	590	1	ambiguous or noncoding	XM_008366511.2	1e-67	268	86.99	3750	PREDICTED: Malus x domestica E3 ubiquitin-protein ligase SINAT5-like (LOC103428408), mRNA
MSTRG.1044.1	class_code e	2113	1	coding	XM_008378000.2	0	1832	96.41	3750	PREDICTED: Malus x domestica granule-bound starch synthase 1, chloroplastic/amyloplastic-like (LOC103439436), transcript variant X1, mRNA
MSTRG.10440.1	class_code u	490	1	coding	KF530876.2	0	867	98.57	3750	Malus domestica clone WiC1_WiC2 genomic sequence
MSTRG.10441.1	class_code u	915	1	coding	KF530876.2	0	1600	98.25	3750	Malus domestica clone WiC1_WiC2 genomic sequence
MSTRG.10442.1	class_code u	397	1	ambiguous or noncoding	XR_532100.2	2e-104	390	99.08	3750	PREDICTED: Malus x domestica uncharacterized LOC103455187 (LOC103455187), ncRNA
MSTRG.10443.1	class_code u	244	1	ambiguous or noncoding	XM_017326783.1	2e-116	429	97.95	3750	PREDICTED: Malus x domestica uncharacterized LOC108171106 (LOC108171106), mRNA
MSTRG.10449.1	class_code u	233	1	ambiguous or noncoding	No blast hit
MSTRG.10452.1	class_code u	730	1	coding	LT594795.1	9e-50	209	76.42	3641	Theobroma cacao genome assembly, chromosome: VIII
MSTRG.10454.1	class_code i	429	1	coding	KF530876.2	0	747	98.14	3750	Malus domestica clone WiC1_WiC2 genomic sequence
MSTRG.10458.1	class_code u	334	1	coding	XM_008375070.2	5e-173	617	100	3750	PREDICTED: Malus x domestica protein DMR6-LIKE OXYGENASE 1-like (LOC103436625), mRNA
MSTRG.1046.1	class_code o	1845	2	coding	XM_009364591.2	0	2916	97.23	225117	PREDICTED: Pyrus x bretschneideri pentatricopeptide repeat-containing protein At2g01860 (LOC103952903), mRNA
MSTRG.10463.1	class_code u	348	1	ambiguous or noncoding	KF530876.2	6e-153	551	95.4	3750	Malus domestica clone WiC1_WiC2 genomic sequence
MSTRG.10471.1	class_code u	235	1	ambiguous or noncoding	XM_018645381.1	4e-108	401	97.45	225117	PREDICTED: Pyrus x bretschneideri magnesium-protoporphyrin IX monomethyl ester [oxidative] cyclase, chloroplastic-like (LOC103938880), transcript variant X2, mRNA
MSTRG.10476.2	class_code e	1132	1	coding	XM_008346364.2	0	1044	95.57	3750	PREDICTED: Malus x domestica ribosome maturation protein SBDS (LOC103407408), transcript variant X4, mRNA
MSTRG.1048.1	class_code e	1786	1	coding	XM_008359257.2	0	2049	100	3750	PREDICTED: Malus x domestica uncharacterized LOC103421226 (LOC103421226), mRNA
MSTRG.10481.1	class_code u	896	1	coding	XR_529882.2	0	771	91.48	3750	PREDICTED: Malus x domestica uncharacterized LOC103438793 (LOC103438793), ncRNA
MSTRG.10485.1	class_code x	872	3	ambiguous or noncoding	XM_008364973.2	4e-49	207	100	3750	PREDICTED: Malus x domestica psbP domain-containing protein 4, chloroplastic-like (LOC103426889), transcript variant X2, mRNA
MSTRG.10494.1	class_code u	214	1	ambiguous or noncoding	No blast hit
MSTRG.10496.1	class_code u	454	1	ambiguous or noncoding	XM_008357391.2	1e-31	148	95.7	3750	PREDICTED: Malus x domestica 4-coumarate--CoA ligase-like 9 (LOC103419278), mRNA
MSTRG.105.1	class_code u	981	1	coding	No blast hit
MSTRG.10518.1	class_code u	289	1	coding	HE805490.1	1e-139	507	98.27	1184610	Malus x robusta DNA fragment spanning resistance locus against Erwinia amylovora on linkage group 3, clone 16k15 contig4/4
MSTRG.10519.1	class_code u	208	1	coding	HF968766.1	2e-101	379	99.52	3750	Malus x domestica metacontig of the Co-Gene region, cultivar Procats28, non-columnar allele
MSTRG.1052.1	class_code u	239	1	ambiguous or noncoding	AJ291492.1	5e-117	431	99.16	3750	Malus domestica retrotransposon dem 1 including ORF1 for hypothetical protein
MSTRG.10522.1	class_code i	497	1	coding	XM_008390562.2	1e-56	231	91.72	3750	PREDICTED: Malus x domestica DExH-box ATP-dependent RNA helicase DExH12-like (LOC103451124), mRNA
MSTRG.10540.1	class_code u	411	1	ambiguous or noncoding	No blast hit
MSTRG.10543.1	class_code u	317	1	ambiguous or noncoding	No blast hit
MSTRG.10545.1	class_code x	869	4	ambiguous or noncoding	XM_018650070.1	0	1157	90.57	225117	PREDICTED: Pyrus x bretschneideri extensin-like (LOC103957983), transcript variant X1, mRNA
MSTRG.10545.10	class_code x	857	6	ambiguous or noncoding	XM_018650070.1	0	1134	90.44	225117	PREDICTED: Pyrus x bretschneideri extensin-like (LOC103957983), transcript variant X1, mRNA
MSTRG.10545.11	class_code x	857	5	ambiguous or noncoding	XM_018650070.1	0	1134	90.44	225117	PREDICTED: Pyrus x bretschneideri extensin-like (LOC103957983), transcript variant X1, mRNA
MSTRG.10545.12	class_code x	857	5	ambiguous or noncoding	XM_018650070.1	0	1134	90.44	225117	PREDICTED: Pyrus x bretschneideri extensin-like (LOC103957983), transcript variant X1, mRNA
MSTRG.10545.13	class_code x	712	3	ambiguous or noncoding	XM_018650070.1	0	905	89.51	225117	PREDICTED: Pyrus x bretschneideri extensin-like (LOC103957983), transcript variant X1, mRNA
MSTRG.10545.14	class_code x	1129	3	ambiguous or noncoding	XM_018650070.1	0	1182	90.72	225117	PREDICTED: Pyrus x bretschneideri extensin-like (LOC103957983), transcript variant X1, mRNA
MSTRG.10545.15	class_code x	878	4	ambiguous or noncoding	XM_018650070.1	0	1173	90.67	225117	PREDICTED: Pyrus x bretschneideri extensin-like (LOC103957983), transcript variant X1, mRNA
MSTRG.10545.16	class_code x	866	2	ambiguous or noncoding	XM_018650070.1	0	1151	90.54	225117	PREDICTED: Pyrus x bretschneideri extensin-like (LOC103957983), transcript variant X1, mRNA
MSTRG.10545.17	class_code x	866	5	ambiguous or noncoding	XM_018650070.1	0	1151	90.54	225117	PREDICTED: Pyrus x bretschneideri extensin-like (LOC103957983), transcript variant X1, mRNA
MSTRG.10545.18	class_code x	866	3	ambiguous or noncoding	XM_018650070.1	0	1151	90.54	225117	PREDICTED: Pyrus x bretschneideri extensin-like (LOC103957983), transcript variant X1, mRNA
MSTRG.10545.19	class_code x	1102	5	ambiguous or noncoding	XM_018650070.1	0	1134	90.61	225117	PREDICTED: Pyrus x bretschneideri extensin-like (LOC103957983), transcript variant X1, mRNA
MSTRG.10545.2	class_code x	857	5	ambiguous or noncoding	XM_018650070.1	0	1134	90.44	225117	PREDICTED: Pyrus x bretschneideri extensin-like (LOC103957983), transcript variant X1, mRNA
MSTRG.10545.20	class_code x	1102	5	ambiguous or noncoding	XM_018650070.1	0	1134	90.61	225117	PREDICTED: Pyrus x bretschneideri extensin-like (LOC103957983), transcript variant X1, mRNA
MSTRG.10545.21	class_code x	1102	4	ambiguous or noncoding	XM_018650070.1	0	1134	90.61	225117	PREDICTED: Pyrus x bretschneideri extensin-like (LOC103957983), transcript variant X1, mRNA
MSTRG.10545.22	class_code x	1087	5	ambiguous or noncoding	XM_018650070.1	0	1133	90.68	225117	PREDICTED: Pyrus x bretschneideri extensin-like (LOC103957983), transcript variant X1, mRNA
MSTRG.10545.23	class_code x	782	5	ambiguous or noncoding	XM_018650070.1	0	1013	89.93	225117	PREDICTED: Pyrus x bretschneideri extensin-like (LOC103957983), transcript variant X1, mRNA
MSTRG.10545.24	class_code x	782	5	ambiguous or noncoding	XM_018650070.1	0	1013	89.93	225117	PREDICTED: Pyrus x bretschneideri extensin-like (LOC103957983), transcript variant X1, mRNA
MSTRG.10545.25	class_code x	391	2	ambiguous or noncoding	XM_018650071.1	9e-97	364	83.65	225117	PREDICTED: Pyrus x bretschneideri extensin-like (LOC103957983), transcript variant X2, mRNA
MSTRG.10545.26	class_code x	1031	4	ambiguous or noncoding	XM_018650070.1	0	1016	90.12	225117	PREDICTED: Pyrus x bretschneideri extensin-like (LOC103957983), transcript variant X1, mRNA
MSTRG.10545.27	class_code x	1031	3	ambiguous or noncoding	XM_018650070.1	0	1016	90.12	225117	PREDICTED: Pyrus x bretschneideri extensin-like (LOC103957983), transcript variant X1, mRNA
MSTRG.10545.28	class_code x	875	3	ambiguous or noncoding	XM_018650070.1	0	839	90.98	225117	PREDICTED: Pyrus x bretschneideri extensin-like (LOC103957983), transcript variant X1, mRNA
MSTRG.10545.3	class_code x	857	4	ambiguous or noncoding	XM_018650070.1	0	1134	90.44	225117	PREDICTED: Pyrus x bretschneideri extensin-like (LOC103957983), transcript variant X1, mRNA
MSTRG.10545.4	class_code x	1130	3	ambiguous or noncoding	XM_018650070.1	0	1184	90.73	225117	PREDICTED: Pyrus x bretschneideri extensin-like (LOC103957983), transcript variant X1, mRNA
MSTRG.10545.5	class_code x	857	4	ambiguous or noncoding	XM_018650070.1	0	1134	90.44	225117	PREDICTED: Pyrus x bretschneideri extensin-like (LOC103957983), transcript variant X1, mRNA
MSTRG.10545.6	class_code x	1121	3	ambiguous or noncoding	XM_018650070.1	0	1184	90.73	225117	PREDICTED: Pyrus x bretschneideri extensin-like (LOC103957983), transcript variant X1, mRNA
MSTRG.10545.7	class_code x	857	5	ambiguous or noncoding	XM_018650070.1	0	1134	90.44	225117	PREDICTED: Pyrus x bretschneideri extensin-like (LOC103957983), transcript variant X1, mRNA
MSTRG.10545.8	class_code x	869	4	ambiguous or noncoding	XM_018650070.1	0	1157	90.57	225117	PREDICTED: Pyrus x bretschneideri extensin-like (LOC103957983), transcript variant X1, mRNA
MSTRG.10545.9	class_code x	869	5	ambiguous or noncoding	XM_018650070.1	0	1157	90.57	225117	PREDICTED: Pyrus x bretschneideri extensin-like (LOC103957983), transcript variant X1, mRNA
MSTRG.10549.1	class_code e	1595	1	ambiguous or noncoding	XM_017322964.1	0	2115	100	3750	PREDICTED: Malus x domestica uncharacterized LOC103402226 (LOC103402226), mRNA
MSTRG.1055.1	class_code u	284	1	ambiguous or noncoding	AB270792.1	5e-118	435	94.37	3750	Malus x domestica MdSFBB9-alpha, S9-RNase, MdSFBB9-beta genes, complete cds, Psi-SFBB9-alpha, Psi-SFBB9-beta pseudogenes
MSTRG.10554.2	class_code o	1356	3	coding	XM_009370226.2	0	1013	98.43	225117	PREDICTED: Pyrus x bretschneideri uncharacterized LOC103958003 (LOC103958003), mRNA
MSTRG.10558.1	class_code u	4721	1	coding	HF968766.1	0	2950	90.92	3750	Malus x domestica metacontig of the Co-Gene region, cultivar Procats28, non-columnar allele
MSTRG.10559.1	class_code u	1493	1	coding	XM_017334293.1	2e-78	305	97.74	3750	PREDICTED: Malus x domestica uncharacterized LOC108174036 (LOC108174036), mRNA
MSTRG.1056.1	class_code u	498	1	ambiguous or noncoding	AB270792.1	3e-147	532	91.71	3750	Malus x domestica MdSFBB9-alpha, S9-RNase, MdSFBB9-beta genes, complete cds, Psi-SFBB9-alpha, Psi-SFBB9-beta pseudogenes
MSTRG.10575.1	class_code u	505	1	ambiguous or noncoding	AB627202.1	7e-144	521	97.1	3750	Malus x domestica mRNA, microsatellite: MEST024, clone: FRT01_28_E06
MSTRG.10579.1	class_code u	436	1	coding	XR_001791604.1	2e-174	623	92.62	3750	PREDICTED: Malus x domestica myb-related protein 306-like (LOC103450241), transcript variant X3, misc_RNA
MSTRG.10585.1	class_code u	234	1	ambiguous or noncoding	No blast hit
MSTRG.10596.1	class_code u	217	1	ambiguous or noncoding	AB270792.1	2e-86	329	94.01	3750	Malus x domestica MdSFBB9-alpha, S9-RNase, MdSFBB9-beta genes, complete cds, Psi-SFBB9-alpha, Psi-SFBB9-beta pseudogenes
MSTRG.10597.1	class_code u	223	1	ambiguous or noncoding	XM_009344486.2	2e-91	346	94.69	225117	PREDICTED: Pyrus x bretschneideri pentatricopeptide repeat-containing protein At5g18950 (LOC103934735), transcript variant X4, mRNA
MSTRG.10598.1	class_code u	216	1	coding	MG772814.1	3e-99	372	98.12	3750	Malus domestica cultivar Florina Dp-fl gene locus, complete sequence
MSTRG.10599.1	class_code u	4276	2	coding	XM_009347906.2	0	815	94.21	225117	PREDICTED: Pyrus x bretschneideri uncharacterized LOC103937924 (LOC103937924), transcript variant X2, mRNA
MSTRG.1060.1	class_code u	506	1	ambiguous or noncoding	KF530876.2	1e-57	235	93.67	3750	Malus domestica clone WiC1_WiC2 genomic sequence
MSTRG.10600.1	class_code u	259	1	ambiguous or noncoding	AB270792.1	2e-127	466	99.22	3750	Malus x domestica MdSFBB9-alpha, S9-RNase, MdSFBB9-beta genes, complete cds, Psi-SFBB9-alpha, Psi-SFBB9-beta pseudogenes
MSTRG.10601.1	class_code u	448	1	ambiguous or noncoding	AM167520.1	0	761	97.32	3750	Malus x domestica transposon gene for putative DNA topoisomerase II, hypothetical protein, putative CC-NBS-LRR resistance protein, and putative cyclin-related protein
MSTRG.10602.1	class_code u	1305	1	coding	EU794445.1	0	955	98.88	138912	Malus floribunda clone M18S-5Cs Vf apple scab resistance protein HcrVf2-like gene, complete sequence
MSTRG.10603.1	class_code u	239	1	ambiguous or noncoding	XM_008350414.2	2e-120	442	100	3750	PREDICTED: Malus x domestica probable folate-biopterin transporter 8, chloroplastic (LOC103411791), transcript variant X2, mRNA
MSTRG.10605.1	class_code u	226	1	ambiguous or noncoding	No blast hit
MSTRG.10606.1	class_code u	276	1	coding	XM_008347259.2	4e-134	488	98.56	3750	PREDICTED: Malus x domestica protein GPR107-like (LOC103408403), partial mRNA
MSTRG.10612.1	class_code x	1415	4	coding	XM_008383247.1	0	880	100	3750	PREDICTED: Malus x domestica 5'-3' exoribonuclease 2-like (LOC103444308), mRNA
MSTRG.1062.1	class_code u	271	1	ambiguous or noncoding	XM_021973460.1	8e-76	294	93.43	42229	PREDICTED: Prunus avium uncharacterized LOC110769452 (LOC110769452), mRNA
MSTRG.10628.1	class_code u	440	2	coding	No blast hit
MSTRG.10629.1	class_code u	223	1	ambiguous or noncoding	XM_009353102.2	0.004	52.8	100	225117	PREDICTED: Pyrus x bretschneideri tubby-like F-box protein 8 (LOC103942907), mRNA
MSTRG.10635.1	class_code x	5377	2	coding	XR_529521.2	0	1520	99.88	3750	PREDICTED: Malus x domestica uncharacterized LOC103436103 (LOC103436103), transcript variant X4, ncRNA
MSTRG.10637.1	class_code u	22743	2	coding	AB270792.1	0	12608	89.84	3750	Malus x domestica MdSFBB9-alpha, S9-RNase, MdSFBB9-beta genes, complete cds, Psi-SFBB9-alpha, Psi-SFBB9-beta pseudogenes
MSTRG.10638.1	class_code u	22699	2	coding	AB270792.1	0	12608	89.84	3750	Malus x domestica MdSFBB9-alpha, S9-RNase, MdSFBB9-beta genes, complete cds, Psi-SFBB9-alpha, Psi-SFBB9-beta pseudogenes
MSTRG.1064.1	class_code u	220	1	ambiguous or noncoding	AB270792.1	4e-108	401	99.55	3750	Malus x domestica MdSFBB9-alpha, S9-RNase, MdSFBB9-beta genes, complete cds, Psi-SFBB9-alpha, Psi-SFBB9-beta pseudogenes
MSTRG.10642.1	class_code u	227	1	ambiguous or noncoding	FN823235.1	2e-105	392	97.8	3750	Malus x domestica genomic sequence for BAC clone MC-20 containing a Mal d 1 gene cluster
MSTRG.10643.1	class_code u	332	1	ambiguous or noncoding	KF530875.1	2e-157	566	97.29	3750	Malus domestica clone McC1_McC2 genomic sequence
MSTRG.10645.1	class_code e	1226	1	coding	XM_008380980.2	0	1358	100	3750	PREDICTED: Malus x domestica cysteine-rich receptor-like protein kinase 6 (LOC103442213), transcript variant X2, mRNA
MSTRG.10649.1	class_code x	832	2	ambiguous or noncoding	XR_531295.2	9e-120	442	100	3750	PREDICTED: Malus x domestica uncharacterized LOC103448888 (LOC103448888), ncRNA
MSTRG.10655.1	class_code u	675	1	coding	HF968766.1	0	1192	98.52	3750	Malus x domestica metacontig of the Co-Gene region, cultivar Procats28, non-columnar allele
MSTRG.10656.1	class_code u	1279	1	coding	HF968766.1	0	2250	98.44	3750	Malus x domestica metacontig of the Co-Gene region, cultivar Procats28, non-columnar allele
MSTRG.10659.1	class_code u	2122	4	ambiguous or noncoding	NM_001329006.1	0	1029	92.15	3750	Malus domestica zinc finger protein CONSTANS-LIKE 4-like (LOC103449063), mRNA
MSTRG.10662.1	class_code u	303	1	ambiguous or noncoding	XM_023010756.1	3e-11	80.5	78.91	158386	PREDICTED: Olea europaea var. sylvestris transcription factor bHLH36-like (LOC111386296), transcript variant X2, mRNA
MSTRG.10666.1	class_code o	1369	2	coding	XM_008383281.2	0	1653	98.28	3750	PREDICTED: Malus x domestica uncharacterized LOC103444348 (LOC103444348), mRNA
MSTRG.10667.1	class_code o	13447	2	coding	XM_008376052.1	0	1310	92.52	3750	PREDICTED: Malus x domestica alpha-mannosidase-like (LOC103437567), mRNA
MSTRG.10668.1	class_code u	1252	1	coding	XM_018649229.1	6e-118	436	82.99	225117	PREDICTED: Pyrus x bretschneideri uncharacterized LOC108867743 (LOC108867743), mRNA
MSTRG.1067.1	class_code o	443	2	coding	KY420036.1	4e-111	412	97.13	57934	Sibbaldia retusa plastid, partial genome
MSTRG.10674.1	class_code u	217	1	ambiguous or noncoding	XM_008382828.2	4e-108	401	100	3750	PREDICTED: Malus x domestica ras-related protein Rab7 (LOC103443923), mRNA
MSTRG.10679.6	class_code u	10486	2	coding	AM167520.1	0	13381	98.36	3750	Malus x domestica transposon gene for putative DNA topoisomerase II, hypothetical protein, putative CC-NBS-LRR resistance protein, and putative cyclin-related protein
MSTRG.10690.1	class_code o	3614	2	coding	XM_008382798.2	0	1288	100	3750	PREDICTED: Malus x domestica uncharacterized LOC103443899 (LOC103443899), transcript variant X1, mRNA
MSTRG.10690.2	class_code o	3341	2	coding	XM_008382798.2	0	972	100	3750	PREDICTED: Malus x domestica uncharacterized LOC103443899 (LOC103443899), transcript variant X1, mRNA
MSTRG.10693.1	class_code i	287	1	ambiguous or noncoding	XM_008355501.1	6e-127	464	95.82	3750	PREDICTED: Malus x domestica uncharacterized LOC103417309 (LOC103417309), mRNA
MSTRG.10694.2	class_code e	2266	1	coding	XM_008395607.2	0	4006	99.59	3750	PREDICTED: Malus x domestica receptor-like protein kinase 2 (LOC103455989), mRNA
MSTRG.10695.1	class_code x	4339	2	coding	XM_008395607.2	0	2726	99.6	3750	PREDICTED: Malus x domestica receptor-like protein kinase 2 (LOC103455989), mRNA
MSTRG.10700.1	class_code u	233	1	ambiguous or noncoding	HQ445899.1	2e-100	375	95.71	3750	Malus x domestica cultivar Evereste fire blight resistance locus LG12, complete sequence
MSTRG.10709.1	class_code u	497	1	coding	XR_001790895.1	2e-134	490	97.55	3750	PREDICTED: Malus x domestica uncharacterized LOC108174128 (LOC108174128), ncRNA
MSTRG.1071.1	class_code u	418	1	coding	XM_008379766.2	2e-99	374	94.94	3750	PREDICTED: Malus x domestica metal transporter Nramp2-like (LOC103441073), mRNA
MSTRG.10713.1	class_code e	3530	1	coding	XM_008382784.2	0	5622	99.93	3750	PREDICTED: Malus x domestica leucine-rich repeat receptor-like tyrosine-protein kinase PXC3 (LOC103443886), mRNA
MSTRG.10732.1	class_code u	282	1	coding	AB270792.1	1e-129	473	97.47	3750	Malus x domestica MdSFBB9-alpha, S9-RNase, MdSFBB9-beta genes, complete cds, Psi-SFBB9-alpha, Psi-SFBB9-beta pseudogenes
MSTRG.10738.1	class_code x	612	2	coding	XR_001790173.1	1e-33	156	100	3750	PREDICTED: Malus x domestica pentatricopeptide repeat-containing protein At3g24000, mitochondrial (LOC103436543), transcript variant X2, misc_RNA
MSTRG.1075.1	class_code u	676	1	coding	XM_008368462.1	0	1208	98.37	3750	PREDICTED: Malus x domestica uncharacterized LOC103430323 (LOC103430323), mRNA
MSTRG.10750.1	class_code u	3412	1	coding	KF530876.2	0	1046	89.56	3750	Malus domestica clone WiC1_WiC2 genomic sequence
MSTRG.10751.1	class_code e	1447	1	coding	XM_008374982.2	0	1358	99.86	3750	PREDICTED: Malus x domestica protein DMR6-LIKE OXYGENASE 1-like (LOC103436548), mRNA
MSTRG.10757.1	class_code u	31772	2	coding	AB545982.1	0	977	80.21	3767	Pyrus pyrifolia genes for F-box proteins and S2-RNase, complete cds, haplotype: S2
MSTRG.10758.1	class_code u	44792	2	coding	KX869746.1	0	8972	92.37	3750	Malus domestica isolate X9273 #13 retrotransposon HODOR, partial sequence
MSTRG.10759.1	class_code u	44792	2	coding	KX869746.1	0	8972	92.37	3750	Malus domestica isolate X9273 #13 retrotransposon HODOR, partial sequence
MSTRG.1076.1	class_code u	2643	1	coding	XM_008368462.1	0	4386	97.67	3750	PREDICTED: Malus x domestica uncharacterized LOC103430323 (LOC103430323), mRNA
MSTRG.10765.1	class_code i	376	1	coding	AM167520.1	0	676	99.2	3750	Malus x domestica transposon gene for putative DNA topoisomerase II, hypothetical protein, putative CC-NBS-LRR resistance protein, and putative cyclin-related protein
MSTRG.10766.1	class_code u	394	1	coding	FN823235.1	0	706	98.98	3750	Malus x domestica genomic sequence for BAC clone MC-20 containing a Mal d 1 gene cluster
MSTRG.10767.1	class_code u	365	1	ambiguous or noncoding	KF530876.2	8e-177	630	97.81	3750	Malus domestica clone WiC1_WiC2 genomic sequence
MSTRG.10776.1	class_code u	347	1	ambiguous or noncoding	XR_001953533.1	8e-132	481	91.69	225117	PREDICTED: Pyrus x bretschneideri uncharacterized LOC108867570 (LOC108867570), ncRNA
MSTRG.10778.1	class_code u	429	1	coding	No blast hit
MSTRG.10779.1	class_code u	705	1	ambiguous or noncoding	XM_008341228.2	3e-54	224	83.46	3750	PREDICTED: Malus x domestica zinc finger MYM-type protein 1-like (LOC103402471), mRNA
MSTRG.10790.1	class_code u	280	1	ambiguous or noncoding	XM_008360096.2	2e-37	167	86.67	3750	PREDICTED: Malus x domestica clathrin light chain 2-like (LOC103422067), mRNA
MSTRG.10792.3	class_code o	5680	2	coding	XM_008375017.2	0	1698	100	3750	PREDICTED: Malus x domestica uncharacterized LOC103436575 (LOC103436575), transcript variant X3, mRNA
MSTRG.10793.1	class_code x	4094	2	coding	XR_001789148.1	0	1317	100	3750	PREDICTED: Malus x domestica uncharacterized LOC108172592 (LOC108172592), ncRNA
MSTRG.10794.1	class_code u	497	1	coding	XM_009367478.1	2e-104	390	93.82	225117	PREDICTED: Pyrus x bretschneideri uncharacterized LOC103955568 (LOC103955568), mRNA
MSTRG.10795.1	class_code e	4024	1	coding	XM_008366230.2	0	6505	100	3750	PREDICTED: Malus x domestica disease resistance protein RGA2-like (LOC103428131), mRNA
MSTRG.10795.2	class_code o	3965	2	coding	XM_008366230.2	0	6505	100	3750	PREDICTED: Malus x domestica disease resistance protein RGA2-like (LOC103428131), mRNA
MSTRG.10797.1	class_code u	311	1	coding	FN823235.1	2e-157	566	99.68	3750	Malus x domestica genomic sequence for BAC clone MC-20 containing a Mal d 1 gene cluster
MSTRG.10798.1	class_code u	2024	1	coding	AM167520.1	0	3476	97.68	3750	Malus x domestica transposon gene for putative DNA topoisomerase II, hypothetical protein, putative CC-NBS-LRR resistance protein, and putative cyclin-related protein
MSTRG.10799.1	class_code u	371	1	ambiguous or noncoding	HF968766.1	0	656	98.65	3750	Malus x domestica metacontig of the Co-Gene region, cultivar Procats28, non-columnar allele
MSTRG.10800.1	class_code u	1618	1	coding	KF530876.2	0	2767	97.53	3750	Malus domestica clone WiC1_WiC2 genomic sequence
MSTRG.10804.1	class_code u	482	2	ambiguous or noncoding	XR_001791372.1	1e-130	477	97.5	3750	PREDICTED: Malus x domestica uncharacterized LOC103447014 (LOC103447014), transcript variant X2, ncRNA
MSTRG.10816.2	class_code e	1162	1	coding	XM_009381294.2	0	1413	96.2	225117	PREDICTED: Pyrus x bretschneideri auxin-induced protein 15A-like (LOC103967961), mRNA
MSTRG.10817.7	class_code e	798	1	coding	AM167520.1	0	1439	99.37	3750	Malus x domestica transposon gene for putative DNA topoisomerase II, hypothetical protein, putative CC-NBS-LRR resistance protein, and putative cyclin-related protein
MSTRG.10824.1	class_code i	404	1	coding	No blast hit
MSTRG.10825.1	class_code i	323	1	coding	KY523059.1	1e-163	586	99.38	3750	Malus domestica isolate Mdo-RTEf non-LTR retrotransposon RTE, partial sequence
MSTRG.10831.1	class_code e	3108	1	coding	AB181854.1	0	5515	99.87	3750	Malus x domestica MdADC mRNA for arginine decarboxylase, complete cds
MSTRG.10831.2	class_code o	2935	2	coding	AB181854.1	0	5398	99.86	3750	Malus x domestica MdADC mRNA for arginine decarboxylase, complete cds
MSTRG.10835.1	class_code u	262	1	ambiguous or noncoding	AB270792.1	7e-126	460	98.47	3750	Malus x domestica MdSFBB9-alpha, S9-RNase, MdSFBB9-beta genes, complete cds, Psi-SFBB9-alpha, Psi-SFBB9-beta pseudogenes
MSTRG.10837.1	class_code u	262	1	ambiguous or noncoding	AB270792.1	2e-22	117	91.76	3750	Malus x domestica MdSFBB9-alpha, S9-RNase, MdSFBB9-beta genes, complete cds, Psi-SFBB9-alpha, Psi-SFBB9-beta pseudogenes
MSTRG.1084.1	class_code u	290	1	coding	XM_008388454.2	5e-143	518	98.62	3750	PREDICTED: Malus x domestica exocyst complex component SEC15B-like (LOC103449166), transcript variant X2, mRNA
MSTRG.10840.1	class_code u	256	1	ambiguous or noncoding	AM167520.1	4e-128	468	99.61	3750	Malus x domestica transposon gene for putative DNA topoisomerase II, hypothetical protein, putative CC-NBS-LRR resistance protein, and putative cyclin-related protein
MSTRG.10842.1	class_code i	235	1	ambiguous or noncoding	XM_018651236.1	3e-99	372	95.32	225117	PREDICTED: Pyrus x bretschneideri uncharacterized LOC103962605 (LOC103962605), transcript variant X1, mRNA
MSTRG.10846.1	class_code u	767	1	ambiguous or noncoding	No blast hit
MSTRG.10847.1	class_code u	635	1	coding	XR_001954911.1	5e-116	429	88.25	225117	PREDICTED: Pyrus x bretschneideri uncharacterized LOC103967380 (LOC103967380), transcript variant X3, ncRNA
MSTRG.10848.1	class_code u	1407	1	coding	XM_004292845.2	0.002	56.5	96.97	101020	PREDICTED: Fragaria vesca subsp. vesca F-box/kelch-repeat protein At3g23880-like (LOC101292092), mRNA
MSTRG.10858.1	class_code u	1046	1	ambiguous or noncoding	KR534606.1	2e-38	172	93.22	550789	Malus hupehensis var. mengshanensis mitochondrion, complete genome
MSTRG.10859.1	class_code u	2929	1	coding	MG772814.1	0	905	79.38	3750	Malus domestica cultivar Florina Dp-fl gene locus, complete sequence
MSTRG.10861.1	class_code u	1107	1	coding	XR_001790633.1	0	1679	100	3750	PREDICTED: Malus x domestica uncharacterized LOC108173818 (LOC108173818), ncRNA
MSTRG.10862.1	class_code u	890	1	ambiguous or noncoding	XM_008782004.2	3e-05	62.1	100	42345	PREDICTED: Phoenix dactylifera uncharacterized LOC103700023 (LOC103700023), mRNA
MSTRG.10863.1	class_code u	1159	1	ambiguous or noncoding	XR_001791241.1	4e-174	623	95.42	3750	PREDICTED: Malus x domestica uncharacterized LOC108174419 (LOC108174419), ncRNA
MSTRG.1087.1	class_code e	2032	1	coding	XM_008351832.2	0	3583	99.69	3750	PREDICTED: Malus x domestica CBL-interacting serine/threonine-protein kinase 5-like (LOC103413365), mRNA
MSTRG.10876.1	class_code u	317	1	coding	No blast hit
MSTRG.1088.1	class_code u	392	1	coding	No blast hit
MSTRG.10880.1	class_code u	208	1	coding	XM_008339748.2	3e-98	368	98.56	3750	PREDICTED: Malus x domestica probable protein phosphatase 2C 46 (LOC103401043), transcript variant X2, mRNA
MSTRG.10881.1	class_code e	1308	1	coding	XM_009355124.2	0	1949	94.29	225117	PREDICTED: Pyrus x bretschneideri bZIP transcription factor 11-like (LOC103944664), mRNA
MSTRG.10885.1	class_code u	377	2	ambiguous or noncoding	AJ291492.1	0	691	99.73	3750	Malus domestica retrotransposon dem 1 including ORF1 for hypothetical protein
MSTRG.10886.1	class_code u	242	1	ambiguous or noncoding	AJ291492.1	2e-110	409	97.12	3750	Malus domestica retrotransposon dem 1 including ORF1 for hypothetical protein
MSTRG.10887.1	class_code u	316	2	ambiguous or noncoding	AJ291492.1	5e-163	584	100	3750	Malus domestica retrotransposon dem 1 including ORF1 for hypothetical protein
MSTRG.10896.1	class_code u	240	1	ambiguous or noncoding	KF530876.2	7e-116	427	98.75	3750	Malus domestica clone WiC1_WiC2 genomic sequence
MSTRG.10897.1	class_code u	199	1	sRNA	No blast hit
MSTRG.10900.1	class_code u	350	1	ambiguous or noncoding	XM_009376451.2	4e-60	243	96.58	225117	PREDICTED: Pyrus x bretschneideri F-box/LRR-repeat protein At1g67190-like (LOC103963617), transcript variant X2, mRNA
MSTRG.10901.1	class_code u	273	1	ambiguous or noncoding	XR_001953337.1	3e-85	326	88.52	225117	PREDICTED: Pyrus x bretschneideri uncharacterized LOC108867372 (LOC108867372), ncRNA
MSTRG.10902.1	class_code u	214	1	ambiguous or noncoding	AB270792.1	4e-103	385	99.07	3750	Malus x domestica MdSFBB9-alpha, S9-RNase, MdSFBB9-beta genes, complete cds, Psi-SFBB9-alpha, Psi-SFBB9-beta pseudogenes
MSTRG.10903.1	class_code u	228	1	ambiguous or noncoding	No blast hit
MSTRG.10904.1	class_code u	434	1	coding	No blast hit
MSTRG.10906.1	class_code u	229	1	coding	XM_008380240.2	8e-115	424	100	3750	PREDICTED: Malus x domestica 3-ketoacyl-CoA synthase 4-like (LOC103441558), mRNA
MSTRG.10913.2	class_code o	7624	3	coding	MG772814.1	0	1062	86.79	3750	Malus domestica cultivar Florina Dp-fl gene locus, complete sequence
MSTRG.10914.1	class_code i	1321	1	coding	MG772814.1	0	1018	89.53	3750	Malus domestica cultivar Florina Dp-fl gene locus, complete sequence
MSTRG.10916.1	class_code u	206	1	ambiguous or noncoding	XR_528885.2	4e-58	235	96.48	3750	PREDICTED: Malus x domestica uncharacterized LOC103431577 (LOC103431577), ncRNA
MSTRG.10917.1	class_code u	323	2	coding	XM_017331688.1	2e-43	187	100	3750	PREDICTED: Malus x domestica uncharacterized LOC108173163 (LOC108173163), transcript variant X2, mRNA
MSTRG.10918.1	class_code u	220	1	coding	AB270792.1	4e-88	335	94.09	3750	Malus x domestica MdSFBB9-alpha, S9-RNase, MdSFBB9-beta genes, complete cds, Psi-SFBB9-alpha, Psi-SFBB9-beta pseudogenes
MSTRG.1092.1	class_code u	2189	1	coding	XR_527275.2	6e-165	593	99.39	3750	PREDICTED: Malus x domestica uncharacterized LOC103421609 (LOC103421609), ncRNA
MSTRG.10921.1	class_code u	386	1	coding	KF530876.2	0	695	99.22	3750	Malus domestica clone WiC1_WiC2 genomic sequence
MSTRG.10926.1	class_code u	11027	2	ambiguous or noncoding	AB270792.1	0	5356	94.29	3750	Malus x domestica MdSFBB9-alpha, S9-RNase, MdSFBB9-beta genes, complete cds, Psi-SFBB9-alpha, Psi-SFBB9-beta pseudogenes
MSTRG.10927.1	class_code u	278	1	ambiguous or noncoding	XR_001952159.1	2e-122	449	96.01	225117	PREDICTED: Pyrus x bretschneideri uncharacterized LOC108866308 (LOC108866308), transcript variant X8, ncRNA
MSTRG.10929.1	class_code e	3332	1	coding	XM_008363094.2	0	1746	100	3750	PREDICTED: Malus x domestica mediator of RNA polymerase II transcription subunit 32-like (LOC103425006), transcript variant X1, mRNA
MSTRG.10929.4	class_code o	3252	2	coding	XM_008363094.2	0	1668	100	3750	PREDICTED: Malus x domestica mediator of RNA polymerase II transcription subunit 32-like (LOC103425006), transcript variant X1, mRNA
MSTRG.1093.1	class_code u	270	1	coding	XM_008356006.2	2e-132	483	98.52	3750	PREDICTED: Malus x domestica structural maintenance of chromosomes protein 2-1-like (LOC103417847), mRNA
MSTRG.10932.1	class_code u	2300	2	ambiguous or noncoding	XR_526995.2	9e-174	623	95.85	3750	PREDICTED: Malus x domestica uncharacterized LOC103419957 (LOC103419957), transcript variant X7, ncRNA
MSTRG.10938.1	class_code u	4076	2	ambiguous or noncoding	FM253563.1	0	708	90.67	36595	Prunus cerasifera BAC insert containing Ma gene, resistant Ma1 allele, clone 76H19
MSTRG.10939.1	class_code u	542	1	coding	XM_017335649.1	4e-52	217	95.56	3750	PREDICTED: Malus x domestica uncharacterized LOC108174553 (LOC108174553), mRNA
MSTRG.1094.1	class_code u	400	1	ambiguous or noncoding	AB270792.1	1e-154	556	91.69	3750	Malus x domestica MdSFBB9-alpha, S9-RNase, MdSFBB9-beta genes, complete cds, Psi-SFBB9-alpha, Psi-SFBB9-beta pseudogenes
MSTRG.10940.1	class_code u	570	1	ambiguous or noncoding	XM_004302721.2	1e-47	202	77.91	101020	PREDICTED: Fragaria vesca subsp. vesca aspartic proteinase PCS1 (LOC101302669), mRNA
MSTRG.10942.1	class_code u	7422	2	coding	FN823235.1	0	6233	89.59	3750	Malus x domestica genomic sequence for BAC clone MC-20 containing a Mal d 1 gene cluster
MSTRG.10943.1	class_code u	7516	2	coding	FN823235.1	0	6233	89.59	3750	Malus x domestica genomic sequence for BAC clone MC-20 containing a Mal d 1 gene cluster
MSTRG.10945.5	class_code o	4507	2	coding	KF530876.2	0	1653	97.81	3750	Malus domestica clone WiC1_WiC2 genomic sequence
MSTRG.10946.1	class_code e	6306	1	coding	KF530876.2	0	4122	97.21	3750	Malus domestica clone WiC1_WiC2 genomic sequence
MSTRG.1095.1	class_code u	355	1	ambiguous or noncoding	AB627245.1	1e-105	394	94.32	3750	Malus x domestica mRNA, microsatellite: MEST092, clone: FLW01_35_A11
MSTRG.10952.1	class_code u	1448	1	coding	KF530876.2	6e-79	307	83.95	3750	Malus domestica clone WiC1_WiC2 genomic sequence
MSTRG.10955.1	class_code u	430	1	ambiguous or noncoding	No blast hit
MSTRG.10961.1	class_code u	566	3	ambiguous or noncoding	XR_001788419.1	1e-51	215	100	3750	PREDICTED: Malus x domestica mini-chromosome maintenance complex-binding protein-like (LOC108171887), transcript variant X2, misc_RNA
MSTRG.10962.1	class_code u	1006	1	coding	XM_008369928.2	0	924	86.05	3750	PREDICTED: Malus x domestica pentatricopeptide repeat-containing protein At2g15630, mitochondrial-like (LOC103431757), mRNA
MSTRG.10975.1	class_code u	271	1	ambiguous or noncoding	XR_001952229.1	1e-74	291	95.19	225117	PREDICTED: Pyrus x bretschneideri uncharacterized LOC103936606 (LOC103936606), transcript variant X2, ncRNA
MSTRG.10977.1	class_code u	2232	2	coding	No blast hit
MSTRG.10977.2	class_code u	1022	2	coding	No blast hit
MSTRG.10980.1	class_code u	347	1	coding	XM_008370889.1	7e-58	235	88.83	3750	PREDICTED: Malus x domestica histidine kinase CKI1-like (LOC103432686), mRNA
MSTRG.10981.1	class_code u	251	1	ambiguous or noncoding	KF530876.2	1e-73	287	87.3	3750	Malus domestica clone WiC1_WiC2 genomic sequence
MSTRG.10982.1	class_code u	370	1	ambiguous or noncoding	KF530876.2	1e-109	407	92.1	3750	Malus domestica clone WiC1_WiC2 genomic sequence
MSTRG.10983.1	class_code u	860	1	coding	AB545981.1	7e-106	396	77.27	3767	Pyrus pyrifolia genes for F-box proteins, S ribonuclease, complete cds, haplotype: S4
MSTRG.10984.1	class_code u	3334	1	coding	KF530876.2	0	2992	88.73	3750	Malus domestica clone WiC1_WiC2 genomic sequence
MSTRG.10987.1	class_code u	231	1	ambiguous or noncoding	AB545981.1	1e-33	154	84.38	3767	Pyrus pyrifolia genes for F-box proteins, S ribonuclease, complete cds, haplotype: S4
MSTRG.10988.1	class_code u	386	1	ambiguous or noncoding	No blast hit
MSTRG.1099.2	class_code e	858	1	coding	XM_008369493.2	0	1242	93.12	3750	PREDICTED: Malus x domestica UPF0481 protein At3g47200-like (LOC103431346), transcript variant X3, mRNA
MSTRG.10992.1	class_code u	347	1	ambiguous or noncoding	No blast hit
MSTRG.10994.1	class_code u	2829	2	coding	KF530876.2	0	3795	97.2	3750	Malus domestica clone WiC1_WiC2 genomic sequence
MSTRG.10996.1	class_code u	671	1	coding	HF968766.1	0	1181	98.51	3750	Malus x domestica metacontig of the Co-Gene region, cultivar Procats28, non-columnar allele
MSTRG.10997.1	class_code u	1736	1	coding	No blast hit
MSTRG.110.1	class_code u	1601	1	coding	XR_001951628.1	0	736	94.06	225117	PREDICTED: Pyrus x bretschneideri uncharacterized LOC103930031 (LOC103930031), transcript variant X15, misc_RNA
MSTRG.11002.1	class_code e	1579	1	coding	XM_009358712.2	0	2340	96.53	225117	PREDICTED: Pyrus x bretschneideri uncharacterized LOC103947764 (LOC103947764), mRNA
MSTRG.11007.1	class_code u	330	1	ambiguous or noncoding	XM_008376595.2	2e-28	137	94.51	3750	PREDICTED: Malus x domestica L-type lectin-domain containing receptor kinase IX.1-like (LOC103438055), mRNA
MSTRG.11023.1	class_code u	199	1	sRNA	No blast hit
MSTRG.11025.1	class_code u	1252	2	coding	AM167520.1	0	2235	98.88	3750	Malus x domestica transposon gene for putative DNA topoisomerase II, hypothetical protein, putative CC-NBS-LRR resistance protein, and putative cyclin-related protein
MSTRG.11032.1	class_code u	626	1	coding	No blast hit
MSTRG.11045.1	class_code e	1892	1	coding	XM_008374906.2	0	3162	98.87	3750	PREDICTED: Malus x domestica U-box domain-containing protein 26-like (LOC103436477), mRNA
MSTRG.11055.1	class_code e	2098	1	ambiguous or noncoding	XR_001790045.1	3e-49	209	87.78	3750	PREDICTED: Malus x domestica uncharacterized LOC108173413 (LOC108173413), ncRNA
MSTRG.11061.1	class_code u	1374	1	coding	XR_664858.2	5e-15	95.3	76.74	225117	PREDICTED: Pyrus x bretschneideri uncharacterized LOC103931584 (LOC103931584), ncRNA
MSTRG.11061.2	class_code u	1072	2	coding	XR_664858.2	4e-15	95.3	76.74	225117	PREDICTED: Pyrus x bretschneideri uncharacterized LOC103931584 (LOC103931584), ncRNA
MSTRG.11062.1	class_code u	643	2	coding	XM_008357021.2	6e-76	296	100	3750	PREDICTED: Malus x domestica nicalin-1-like (LOC103418911), mRNA
MSTRG.11063.1	class_code u	199	1	sRNA	No blast hit
MSTRG.11065.1	class_code u	432	1	ambiguous or noncoding	XM_020562405.1	9e-157	564	90.42	3760	PREDICTED: Prunus persica uncharacterized LOC109948704 (LOC109948704), mRNA
MSTRG.11066.1	class_code u	357	1	coding	XR_524478.2	1e-165	593	96.64	3750	PREDICTED: Malus x domestica uncharacterized LOC103405772 (LOC103405772), ncRNA
MSTRG.11067.1	class_code u	372	1	ambiguous or noncoding	AM167520.1	5e-174	621	96.78	3750	Malus x domestica transposon gene for putative DNA topoisomerase II, hypothetical protein, putative CC-NBS-LRR resistance protein, and putative cyclin-related protein
MSTRG.11069.1	class_code u	460	1	ambiguous or noncoding	KR534606.1	0	793	97.83	550789	Malus hupehensis var. mengshanensis mitochondrion, complete genome
MSTRG.1107.1	class_code e	649	1	coding	XR_001954418.1	2e-76	298	96.65	225117	PREDICTED: Pyrus x bretschneideri uncharacterized LOC108868301 (LOC108868301), ncRNA
MSTRG.11074.1	class_code u	210	1	ambiguous or noncoding	HF968766.1	2e-91	346	96.63	3750	Malus x domestica metacontig of the Co-Gene region, cultivar Procats28, non-columnar allele
MSTRG.11076.1	class_code u	422	1	ambiguous or noncoding	XM_008363199.2	5e-10	76.8	83.13	3750	PREDICTED: Malus x domestica uncharacterized acetyltransferase At3g50280-like (LOC103425128), mRNA
MSTRG.11083.1	class_code u	6220	2	coding	KF530876.2	0	8093	96.39	3750	Malus domestica clone WiC1_WiC2 genomic sequence
MSTRG.11084.1	class_code u	6227	2	coding	KF530876.2	0	8093	96.39	3750	Malus domestica clone WiC1_WiC2 genomic sequence
MSTRG.11101.1	class_code u	225	1	coding	XM_009339216.2	5e-67	265	95.21	225117	PREDICTED: Pyrus x bretschneideri probable arabinosyltransferase ARAD1 (LOC103929949), mRNA
MSTRG.11117.1	class_code u	233	1	ambiguous or noncoding	AM167520.1	2e-110	409	98.28	3750	Malus x domestica transposon gene for putative DNA topoisomerase II, hypothetical protein, putative CC-NBS-LRR resistance protein, and putative cyclin-related protein
MSTRG.11118.1	class_code u	205	1	ambiguous or noncoding	No blast hit
MSTRG.11124.1	class_code e	1048	1	coding	XR_001789928.1	0	918	99.8	3750	PREDICTED: Malus x domestica uncharacterized LOC108173310 (LOC108173310), ncRNA
MSTRG.11126.1	class_code u	395	1	coding	XR_669741.2	1e-124	457	89.13	225117	PREDICTED: Pyrus x bretschneideri uncharacterized LOC103963510 (LOC103963510), ncRNA
MSTRG.11128.1	class_code u	1373	2	coding	XM_017336149.1	0	1448	90.74	3750	PREDICTED: Malus x domestica transcription factor bHLH140 (LOC103450676), transcript variant X2, mRNA
MSTRG.11134.1	class_code e	718	1	coding	XM_008374816.2	0	654	99.17	3750	PREDICTED: Malus x domestica uncharacterized LOC103436388 (LOC103436388), mRNA
MSTRG.11144.1	class_code u	701	1	ambiguous or noncoding	No blast hit
MSTRG.11149.1	class_code e	1880	1	coding	XM_008348140.2	0	1585	99.77	3750	PREDICTED: Malus x domestica BTB/POZ domain-containing protein NPY2-like (LOC103409333), transcript variant X2, mRNA
MSTRG.1115.1	class_code u	223	1	ambiguous or noncoding	XR_001951824.1	4e-78	302	91.15	225117	PREDICTED: Pyrus x bretschneideri uncharacterized LOC108865976 (LOC108865976), ncRNA
MSTRG.11157.1	class_code u	327	1	ambiguous or noncoding	KF530876.2	3e-81	313	86.33	3750	Malus domestica clone WiC1_WiC2 genomic sequence
MSTRG.11160.1	class_code i	200	1	sRNA	No blast hit
MSTRG.11163.1	class_code i	675	1	ambiguous or noncoding	XR_528676.2	9e-154	555	100	3750	PREDICTED: Malus x domestica uncharacterized LOC103429828 (LOC103429828), ncRNA
MSTRG.11164.1	class_code u	1518	1	coding	AM167520.1	0	2562	97.23	3750	Malus x domestica transposon gene for putative DNA topoisomerase II, hypothetical protein, putative CC-NBS-LRR resistance protein, and putative cyclin-related protein
MSTRG.11165.1	class_code u	313	1	coding	HF968766.1	1e-154	556	98.72	3750	Malus x domestica metacontig of the Co-Gene region, cultivar Procats28, non-columnar allele
MSTRG.11167.1	class_code e	1462	1	coding	XM_008365461.1	0	2207	99.75	3750	PREDICTED: Malus x domestica putative GDP-L-fucose synthase 2 (LOC103427409), mRNA
MSTRG.11169.1	class_code o	106435	2	coding	AM167520.1	0	12126	98.93	3750	Malus x domestica transposon gene for putative DNA topoisomerase II, hypothetical protein, putative CC-NBS-LRR resistance protein, and putative cyclin-related protein
MSTRG.1117.1	class_code u	752	1	coding	XR_001953081.1	1e-53	222	88.59	225117	PREDICTED: Pyrus x bretschneideri uncharacterized LOC103945738 (LOC103945738), transcript variant X4, ncRNA
MSTRG.11177.1	class_code u	721	1	coding	AB270792.1	5e-62	250	89.95	3750	Malus x domestica MdSFBB9-alpha, S9-RNase, MdSFBB9-beta genes, complete cds, Psi-SFBB9-alpha, Psi-SFBB9-beta pseudogenes
MSTRG.11186.1	class_code u	238	1	coding	KF530876.2	4e-113	418	98.32	3750	Malus domestica clone WiC1_WiC2 genomic sequence
MSTRG.11187.1	class_code u	468	1	ambiguous or noncoding	KF530876.2	0	806	97.85	3750	Malus domestica clone WiC1_WiC2 genomic sequence
MSTRG.11191.1	class_code u	207	1	ambiguous or noncoding	XR_669741.2	6e-76	294	92.27	225117	PREDICTED: Pyrus x bretschneideri uncharacterized LOC103963510 (LOC103963510), ncRNA
MSTRG.11195.1	class_code x	252459	2	coding	AB270792.1	0	11649	99.64	3750	Malus x domestica MdSFBB9-alpha, S9-RNase, MdSFBB9-beta genes, complete cds, Psi-SFBB9-alpha, Psi-SFBB9-beta pseudogenes
MSTRG.11196.1	class_code x	252300	2	coding	AB270792.1	0	11649	99.64	3750	Malus x domestica MdSFBB9-alpha, S9-RNase, MdSFBB9-beta genes, complete cds, Psi-SFBB9-alpha, Psi-SFBB9-beta pseudogenes
MSTRG.11202.1	class_code u	855	1	coding	XM_008393807.1	4e-173	619	85.03	3750	PREDICTED: Malus x domestica uncharacterized LOC103454213 (LOC103454213), mRNA
MSTRG.11206.2	class_code o	2196	3	coding	XM_017332307.1	0	1435	98.5	3750	PREDICTED: Malus x domestica F-box/FBD/LRR-repeat protein At1g13570-like (LOC103436346), mRNA
MSTRG.11209.1	class_code u	233	1	ambiguous or noncoding	KF806697.1	9e-70	274	91.92	225117	Pyrus x bretschneideri gypsy-like 3 LTR, complete sequence
MSTRG.11210.1	class_code u	824	1	coding	No blast hit
MSTRG.11215.1	class_code u	228	1	ambiguous or noncoding	MG011706.1	1e-107	399	98.25	2080251	Sorbus ulleungensis plastid, complete genome
MSTRG.11216.1	class_code u	267	1	ambiguous or noncoding	KY419982.1	2e-117	433	96.25	36614	Malacomeles denticulata plastid, partial genome
MSTRG.11217.1	class_code e	1774	1	coding	XM_008374736.2	0	3225	99.83	3750	PREDICTED: Malus x domestica F-box protein SKIP22-like (LOC103436313), mRNA
MSTRG.11221.1	class_code u	567	2	ambiguous or noncoding	KT276922.1	1e-142	518	93.04	604297	Malus hybrid cultivar anthocyanidin reductase 2 (ANR2) gene, promoter region and partial cds
MSTRG.11224.2	class_code e	1972	1	ambiguous or noncoding	XR_529544.2	0	680	100	3750	PREDICTED: Malus x domestica uncharacterized LOC103436312 (LOC103436312), ncRNA
MSTRG.11228.1	class_code u	310	1	coding	XR_527608.2	3e-86	329	97.89	3750	PREDICTED: Malus x domestica uncharacterized LOC103423469 (LOC103423469), ncRNA
MSTRG.11229.1	class_code u	208	1	ambiguous or noncoding	No blast hit
MSTRG.11230.1	class_code u	209	1	ambiguous or noncoding	XM_017328387.1	1e-103	387	100	3750	PREDICTED: Malus x domestica tubulin alpha chain-like (LOC103421364), mRNA
MSTRG.11233.2	class_code i	237	1	ambiguous or noncoding	No blast hit
MSTRG.11234.1	class_code u	399	1	coding	XM_008346612.2	0	686	97.74	3750	PREDICTED: Malus x domestica transcription initiation factor IIA large subunit-like (LOC103407728), transcript variant X2, mRNA
MSTRG.11236.1	class_code u	1204	1	ambiguous or noncoding	XM_017328467.1	7e-13	87.9	100	3750	PREDICTED: Malus x domestica uncharacterized LOC103421667 (LOC103421667), mRNA
MSTRG.11237.1	class_code u	636	1	ambiguous or noncoding	No blast hit
MSTRG.1124.2	class_code e	1209	1	coding	XM_008349529.2	0	1201	99.85	3750	PREDICTED: Malus x domestica glycine-rich RNA-binding protein-like (LOC103410879), mRNA
MSTRG.11242.1	class_code u	228	1	ambiguous or noncoding	XR_001787548.1	1e-97	366	95.61	3750	PREDICTED: Malus x domestica uncharacterized LOC108171125 (LOC108171125), ncRNA
MSTRG.11243.1	class_code u	257	1	ambiguous or noncoding	XR_001787548.1	4e-69	272	98.69	3750	PREDICTED: Malus x domestica uncharacterized LOC108171125 (LOC108171125), ncRNA
MSTRG.11246.1	class_code u	221	1	ambiguous or noncoding	FN823235.1	1e-103	387	98.19	3750	Malus x domestica genomic sequence for BAC clone MC-20 containing a Mal d 1 gene cluster
MSTRG.11247.1	class_code u	1152	1	coding	XM_008384227.2	0	2074	98.96	3750	PREDICTED: Malus x domestica F-box/LRR-repeat protein 10 (LOC103445232), mRNA
MSTRG.11248.1	class_code u	561	1	ambiguous or noncoding	XM_018644275.1	0	743	95.15	225117	PREDICTED: Pyrus x bretschneideri pathogenesis-related protein 1-like (LOC103934341), mRNA
MSTRG.11249.1	class_code e	1965	1	coding	XR_001789957.1	0	1304	100	3750	PREDICTED: Malus x domestica uncharacterized LOC103436282 (LOC103436282), ncRNA
MSTRG.11249.2	class_code o	1310	2	coding	XR_001789957.1	0	1072	100	3750	PREDICTED: Malus x domestica uncharacterized LOC103436282 (LOC103436282), ncRNA
MSTRG.1125.1	class_code x	797	4	coding	XM_008349529.2	1e-128	472	100	3750	PREDICTED: Malus x domestica glycine-rich RNA-binding protein-like (LOC103410879), mRNA
MSTRG.1125.2	class_code x	784	4	coding	XM_008349529.2	4e-128	470	100	3750	PREDICTED: Malus x domestica glycine-rich RNA-binding protein-like (LOC103410879), mRNA
MSTRG.11250.1	class_code u	1328	2	ambiguous or noncoding	XR_001954605.1	4e-100	377	93.36	225117	PREDICTED: Pyrus x bretschneideri uncharacterized LOC108868444 (LOC108868444), ncRNA
MSTRG.11250.2	class_code u	515	2	coding	XR_001789628.1	4e-81	313	92	3750	PREDICTED: Malus x domestica uncharacterized LOC108173025 (LOC108173025), ncRNA
MSTRG.1126.1	class_code u	525	1	coding	MG011706.1	0	957	99.81	2080251	Sorbus ulleungensis plastid, complete genome
MSTRG.11262.1	class_code i	342	1	coding	KF055410.1	4e-174	621	99.42	3750	Malus domestica cultivar GMAL 2473 clone BAC 32A4 Rvi15 scab resistance gene locus, partial sequence
MSTRG.11264.1	class_code u	1123	2	coding	AB627252.1	4e-179	640	97.11	3750	Malus x domestica mRNA, microsatellite: MEST100, clone: FRT01_11_G05
MSTRG.11265.1	class_code u	496	1	coding	XR_527515.2	5e-115	425	98.74	3750	PREDICTED: Malus x domestica uncharacterized LOC103422845 (LOC103422845), transcript variant X2, ncRNA
MSTRG.11267.1	class_code u	313	1	ambiguous or noncoding	No blast hit
MSTRG.1127.1	class_code u	234	1	ambiguous or noncoding	AB545981.1	4e-38	169	80.59	3767	Pyrus pyrifolia genes for F-box proteins, S ribonuclease, complete cds, haplotype: S4
MSTRG.1128.1	class_code u	209	1	ambiguous or noncoding	AB545982.1	3e-89	339	96.17	3767	Pyrus pyrifolia genes for F-box proteins and S2-RNase, complete cds, haplotype: S2
MSTRG.11280.1	class_code u	4994	2	coding	XM_020569576.1	0	2015	91.49	3760	PREDICTED: Prunus persica uncharacterized mitochondrial protein AtMg00810-like (LOC109950541), mRNA
MSTRG.11280.2	class_code u	1150	2	coding	XM_007200827.2	0	1282	89.12	3760	PREDICTED: Prunus persica uncharacterized LOC18767867 (LOC18767867), mRNA
MSTRG.11281.1	class_code u	4993	1	coding	XM_020569576.1	0	2015	91.49	3760	PREDICTED: Prunus persica uncharacterized mitochondrial protein AtMg00810-like (LOC109950541), mRNA
MSTRG.11294.1	class_code u	268	1	ambiguous or noncoding	HF968766.1	4e-128	468	98.49	3750	Malus x domestica metacontig of the Co-Gene region, cultivar Procats28, non-columnar allele
MSTRG.11295.1	class_code u	245	1	ambiguous or noncoding	HE805490.1	1e-123	453	100	1184610	Malus x robusta DNA fragment spanning resistance locus against Erwinia amylovora on linkage group 3, clone 16k15 contig4/4
MSTRG.11299.1	class_code i	211	1	ambiguous or noncoding	AM167520.1	2e-96	363	97.63	3750	Malus x domestica transposon gene for putative DNA topoisomerase II, hypothetical protein, putative CC-NBS-LRR resistance protein, and putative cyclin-related protein
MSTRG.11300.1	class_code e	236	1	ambiguous or noncoding	No blast hit
MSTRG.11302.1	class_code x	607	2	coding	XM_008374657.2	0	1059	98.18	3750	PREDICTED: Malus x domestica proline-rich protein 4 (LOC103436235), mRNA
MSTRG.11302.2	class_code x	502	3	coding	XM_008366201.2	0	883	98.41	3750	PREDICTED: Malus x domestica proline-rich protein 4-like (LOC103428104), partial mRNA
MSTRG.11302.3	class_code x	502	3	coding	XM_008366201.2	0	883	98.41	3750	PREDICTED: Malus x domestica proline-rich protein 4-like (LOC103428104), partial mRNA
MSTRG.11302.4	class_code x	401	3	ambiguous or noncoding	XM_008366201.2	0	708	98.5	3750	PREDICTED: Malus x domestica proline-rich protein 4-like (LOC103428104), partial mRNA
MSTRG.11302.5	class_code x	637	4	coding	XM_008374657.2	0	1038	96.09	3750	PREDICTED: Malus x domestica proline-rich protein 4 (LOC103436235), mRNA
MSTRG.11302.6	class_code x	327	2	ambiguous or noncoding	XM_008366201.2	2e-157	566	97.86	3750	PREDICTED: Malus x domestica proline-rich protein 4-like (LOC103428104), partial mRNA
MSTRG.11312.1	class_code e	2219	1	coding	XM_009341976.2	0	3783	97.48	225117	PREDICTED: Pyrus x bretschneideri pentatricopeptide repeat-containing protein At2g21090-like (LOC103932393), mRNA
MSTRG.11316.2	class_code o	1012	2	coding	XM_017331688.1	2e-12	86.1	84.27	3750	PREDICTED: Malus x domestica uncharacterized LOC108173163 (LOC108173163), transcript variant X2, mRNA
MSTRG.11318.1	class_code i	319	1	ambiguous or noncoding	No blast hit
MSTRG.11319.1	class_code i	3150	1	coding	XM_008374676.2	0	1890	99.52	3750	PREDICTED: Malus x domestica glycine-rich protein 2-like (LOC103436253), mRNA
MSTRG.11322.1	class_code u	1029	1	coding	XM_009342162.2	1e-25	130	94.12	225117	PREDICTED: Pyrus x bretschneideri stress-response A/B barrel domain-containing protein UP3-like (LOC103932538), mRNA
MSTRG.11334.1	class_code u	208	1	ambiguous or noncoding	XR_001787281.1	6e-31	145	95.45	3750	PREDICTED: Malus x domestica uncharacterized LOC108170816 (LOC108170816), ncRNA
MSTRG.11337.1	class_code u	967	1	coding	XM_018649143.1	2e-146	531	92.78	225117	PREDICTED: Pyrus x bretschneideri 60S acidic ribosomal protein P2-2-like (LOC103954201), transcript variant X2, mRNA
MSTRG.11339.1	class_code u	229	1	coding	KF055410.1	4e-103	385	96.94	3750	Malus domestica cultivar GMAL 2473 clone BAC 32A4 Rvi15 scab resistance gene locus, partial sequence
MSTRG.1134.1	class_code u	203	1	ambiguous or noncoding	XM_017333729.1	4e-48	202	87.79	3750	PREDICTED: Malus x domestica uncharacterized LOC108173854 (LOC108173854), mRNA
MSTRG.11340.1	class_code u	260	1	ambiguous or noncoding	AB270792.1	1e-118	436	96.92	3750	Malus x domestica MdSFBB9-alpha, S9-RNase, MdSFBB9-beta genes, complete cds, Psi-SFBB9-alpha, Psi-SFBB9-beta pseudogenes
MSTRG.11348.2	class_code e	1500	1	coding	XM_008349293.2	0	1199	99.1	3750	PREDICTED: Malus x domestica probable BOI-related E3 ubiquitin-protein ligase 2 (LOC103410605), mRNA
MSTRG.11354.1	class_code u	862	1	coding	XM_008237810.2	1e-79	309	80.9	102107	PREDICTED: Prunus mume uncharacterized LOC103334836 (LOC103334836), mRNA
MSTRG.1137.1	class_code i	663	1	coding	AB270792.1	0	1024	98.29	3750	Malus x domestica MdSFBB9-alpha, S9-RNase, MdSFBB9-beta genes, complete cds, Psi-SFBB9-alpha, Psi-SFBB9-beta pseudogenes
MSTRG.11377.1	class_code e	2589	1	coding	XM_008349285.2	0	2868	98.99	3750	PREDICTED: Malus x domestica probable polyamine transporter At1g31830 (LOC103410599), transcript variant X2, mRNA
MSTRG.11378.1	class_code u	1411	1	coding	HQ445899.1	0	2366	96.95	3750	Malus x domestica cultivar Evereste fire blight resistance locus LG12, complete sequence
MSTRG.11379.1	class_code u	212	1	ambiguous or noncoding	KT152853.1	8e-105	390	100	3750	Malus domestica PHYLLO (PHYLLO) gene, PHYLLO-PGL allele, complete cds
MSTRG.1138.1	class_code u	696	1	ambiguous or noncoding	XR_526516.2	1e-53	222	95.04	3750	PREDICTED: Malus x domestica uncharacterized LOC103417277 (LOC103417277), transcript variant X7, ncRNA
MSTRG.11380.1	class_code u	2294	1	coding	KF530876.2	0	904	87.75	3750	Malus domestica clone WiC1_WiC2 genomic sequence
MSTRG.11382.2	class_code e	1246	1	coding	XM_008360144.2	0	1297	99.3	3750	PREDICTED: Malus x domestica disease resistance protein RPS4-like (LOC103422108), mRNA
MSTRG.11383.1	class_code x	547	3	coding	XM_008360144.2	9e-168	601	99.4	3750	PREDICTED: Malus x domestica disease resistance protein RPS4-like (LOC103422108), mRNA
MSTRG.11385.1	class_code u	2858	1	coding	KM105129.1	8e-26	132	81.21	3750	Malus domestica genotype Granny Smith amplicon FBsnRvi2-3 genomic sequence
MSTRG.1139.1	class_code u	1113	2	coding	XR_526517.2	0	1175	94.41	3750	PREDICTED: Malus x domestica uncharacterized LOC103417277 (LOC103417277), transcript variant X6, ncRNA
MSTRG.1139.2	class_code u	1123	2	coding	XR_526517.2	0	1205	94.2	3750	PREDICTED: Malus x domestica uncharacterized LOC103417277 (LOC103417277), transcript variant X6, ncRNA
MSTRG.11394.1	class_code u	575	1	coding	XM_021959411.1	1e-87	335	84.35	42229	PREDICTED: Prunus avium uncharacterized LOC110757711 (LOC110757711), mRNA
MSTRG.114.1	class_code e	1397	1	coding	AB545982.1	0	704	85.02	3767	Pyrus pyrifolia genes for F-box proteins and S2-RNase, complete cds, haplotype: S2
MSTRG.11421.1	class_code u	302	1	coding	AM167520.1	6e-152	547	99.34	3750	Malus x domestica transposon gene for putative DNA topoisomerase II, hypothetical protein, putative CC-NBS-LRR resistance protein, and putative cyclin-related protein
MSTRG.11422.1	class_code u	459	1	coding	MG011706.1	0	800	98.26	2080251	Sorbus ulleungensis plastid, complete genome
MSTRG.11429.1	class_code e	1770	1	coding	XM_017328695.1	0	791	94.56	3750	PREDICTED: Malus x domestica disease resistance protein RRS1-like (LOC103422365), mRNA
MSTRG.1143.1	class_code e	439	1	coding	XM_008352097.1	0	789	98.63	3750	PREDICTED: Malus x domestica splicing factor U2af small subunit B-like (LOC103413643), mRNA
MSTRG.11431.2	class_code o	8324	3	coding	XM_008369921.1	0	2117	99.31	3750	PREDICTED: Malus x domestica plant intracellular Ras-group-related LRR protein 5-like (LOC103431750), mRNA
MSTRG.11431.3	class_code o	2794	2	coding	XM_008369921.1	0	2117	99.31	3750	PREDICTED: Malus x domestica plant intracellular Ras-group-related LRR protein 5-like (LOC103431750), mRNA
MSTRG.11431.4	class_code x	8315	2	coding	XM_008369921.1	0	2117	99.31	3750	PREDICTED: Malus x domestica plant intracellular Ras-group-related LRR protein 5-like (LOC103431750), mRNA
MSTRG.11431.5	class_code o	1853	2	coding	XM_008369921.1	0	2080	99.3	3750	PREDICTED: Malus x domestica plant intracellular Ras-group-related LRR protein 5-like (LOC103431750), mRNA
MSTRG.11431.6	class_code o	1787	2	coding	XM_008369921.1	0	2117	99.31	3750	PREDICTED: Malus x domestica plant intracellular Ras-group-related LRR protein 5-like (LOC103431750), mRNA
MSTRG.11432.1	class_code u	436	1	coding	XM_017328695.1	0	800	99.77	3750	PREDICTED: Malus x domestica disease resistance protein RRS1-like (LOC103422365), mRNA
MSTRG.11434.1	class_code u	498	1	coding	XM_009375147.1	7e-104	388	92.31	225117	PREDICTED: Pyrus x bretschneideri protein SUPPRESSOR OF npr1-1, CONSTITUTIVE 1-like (LOC103962448), mRNA
MSTRG.11437.1	class_code u	233	1	ambiguous or noncoding	XM_009357230.2	3e-09	73.1	90.91	225117	PREDICTED: Pyrus x bretschneideri uncharacterized LOC103946515 (LOC103946515), mRNA
MSTRG.1144.1	class_code u	801	1	ambiguous or noncoding	FN823235.1	0	1397	98.13	3750	Malus x domestica genomic sequence for BAC clone MC-20 containing a Mal d 1 gene cluster
MSTRG.11440.1	class_code e	1801	1	coding	XM_008374622.1	0	981	97.34	3750	PREDICTED: Malus x domestica cytochrome P450 87A3-like (LOC103436195), mRNA
MSTRG.11456.1	class_code x	36683	2	coding	HF968766.1	0	4276	97.75	3750	Malus x domestica metacontig of the Co-Gene region, cultivar Procats28, non-columnar allele
MSTRG.11460.1	class_code u	212	1	ambiguous or noncoding	HF968766.1	5e-102	381	99.06	3750	Malus x domestica metacontig of the Co-Gene region, cultivar Procats28, non-columnar allele
MSTRG.11464.1	class_code u	2874	1	coding	KF530876.2	0	4652	95.9	3750	Malus domestica clone WiC1_WiC2 genomic sequence
MSTRG.11468.6	class_code o	811	2	coding	XM_009375142.2	0	907	92.3	225117	PREDICTED: Pyrus x bretschneideri epidermal growth factor receptor substrate 15-like 1 (LOC103962444), mRNA
MSTRG.11469.1	class_code u	3252	1	coding	XM_017333780.1	0	3053	89.71	3750	PREDICTED: Malus x domestica uncharacterized LOC103441727 (LOC103441727), mRNA
MSTRG.11478.1	class_code u	1096	1	coding	XM_008343214.2	1e-129	475	96.73	3750	PREDICTED: Malus x domestica cysteine-rich receptor-like protein kinase 42 (LOC103404316), mRNA
MSTRG.11478.2	class_code u	1059	2	coding	XM_008343214.2	1e-129	475	96.73	3750	PREDICTED: Malus x domestica cysteine-rich receptor-like protein kinase 42 (LOC103404316), mRNA
MSTRG.11482.1	class_code i	404	1	ambiguous or noncoding	AB270792.1	0	723	99.01	3750	Malus x domestica MdSFBB9-alpha, S9-RNase, MdSFBB9-beta genes, complete cds, Psi-SFBB9-alpha, Psi-SFBB9-beta pseudogenes
MSTRG.11484.1	class_code u	219	1	ambiguous or noncoding	XM_008354662.2	5e-72	281	99.35	3750	PREDICTED: Malus x domestica sugar transport protein 10-like (LOC103416414), mRNA
MSTRG.11487.1	class_code u	1136	1	coding	XM_008353087.2	0	830	92.21	3750	PREDICTED: Malus x domestica tocopherol O-methyltransferase, chloroplastic-like (LOC103414721), mRNA
MSTRG.11488.1	class_code e	1459	1	coding	XM_008364956.2	0	1075	96.36	3750	PREDICTED: Malus x domestica uncharacterized LOC103426877 (LOC103426877), mRNA
MSTRG.11488.2	class_code o	1531	2	coding	XM_008364956.2	0	1064	98.51	3750	PREDICTED: Malus x domestica uncharacterized LOC103426877 (LOC103426877), mRNA
MSTRG.11489.1	class_code u	518	1	ambiguous or noncoding	XM_008345764.2	1e-72	285	97.04	3750	PREDICTED: Malus x domestica 3-hydroxyisobutyryl-CoA hydrolase-like protein 4, mitochondrial (LOC103406772), mRNA
MSTRG.11499.1	class_code e	1292	1	coding	XM_009343226.2	0	1823	96.25	225117	PREDICTED: Pyrus x bretschneideri uncharacterized LOC103933535 (LOC103933535), mRNA
MSTRG.11504.1	class_code u	403	1	coding	KF530876.2	0	723	99.01	3750	Malus domestica clone WiC1_WiC2 genomic sequence
MSTRG.11508.1	class_code u	462	1	coding	No blast hit
MSTRG.11510.1	class_code u	232	1	ambiguous or noncoding	HF968766.1	1e-107	399	97.84	3750	Malus x domestica metacontig of the Co-Gene region, cultivar Procats28, non-columnar allele
MSTRG.11511.1	class_code u	302	1	ambiguous or noncoding	KF530876.2	6e-142	514	97.35	3750	Malus domestica clone WiC1_WiC2 genomic sequence
MSTRG.11512.1	class_code u	222	1	ambiguous or noncoding	XR_528489.2	8e-105	390	97.76	3750	PREDICTED: Malus x domestica uncharacterized LOC103428727 (LOC103428727), ncRNA
MSTRG.11514.1	class_code u	242	1	ambiguous or noncoding	KF055410.1	2e-115	425	98.35	3750	Malus domestica cultivar GMAL 2473 clone BAC 32A4 Rvi15 scab resistance gene locus, partial sequence
MSTRG.11515.1	class_code u	286	1	coding	KF530876.2	4e-139	505	98.6	3750	Malus domestica clone WiC1_WiC2 genomic sequence
MSTRG.11516.1	class_code u	479	1	coding	EU794445.1	0	824	97.9	138912	Malus floribunda clone M18S-5Cs Vf apple scab resistance protein HcrVf2-like gene, complete sequence
MSTRG.11517.1	class_code u	212	1	ambiguous or noncoding	HQ445899.1	1e-103	387	99.53	3750	Malus x domestica cultivar Evereste fire blight resistance locus LG12, complete sequence
MSTRG.11520.1	class_code e	3710	1	coding	XM_017332034.1	0	1332	94.44	3750	PREDICTED: Malus x domestica probable WRKY transcription factor 16 (LOC103435999), transcript variant X2, mRNA
MSTRG.11522.1	class_code x	850	2	coding	XM_017325231.1	0	1175	94.57	3750	PREDICTED: Malus x domestica protein SUPPRESSOR OF npr1-1, CONSTITUTIVE 1-like (LOC103409302), mRNA
MSTRG.11522.2	class_code x	420	2	coding	XM_017325231.1	0	651	94.48	3750	PREDICTED: Malus x domestica protein SUPPRESSOR OF npr1-1, CONSTITUTIVE 1-like (LOC103409302), mRNA
MSTRG.11523.1	class_code u	300	1	coding	XR_529483.2	3e-56	230	84.1	3750	PREDICTED: Malus x domestica uncharacterized LOC103435881 (LOC103435881), ncRNA
MSTRG.11524.1	class_code o	2940	2	coding	XM_008349332.2	0	2239	100	3750	PREDICTED: Malus x domestica uncharacterized LOC103410650 (LOC103410650), mRNA
MSTRG.1153.1	class_code u	269	1	coding	HE805490.1	1e-133	486	99.26	1184610	Malus x robusta DNA fragment spanning resistance locus against Erwinia amylovora on linkage group 3, clone 16k15 contig4/4
MSTRG.11530.1	class_code u	2191	4	ambiguous or noncoding	FN823234.1	0	1607	81.63	3750	Malus x domestica genomic sequence for BAC clone MC-12 containing a Mal d 1 gene cluster
MSTRG.11532.1	class_code u	294	1	ambiguous or noncoding	KY523059.1	4e-149	538	99.66	3750	Malus domestica isolate Mdo-RTEf non-LTR retrotransposon RTE, partial sequence
MSTRG.1154.1	class_code o	5137	3	coding	XM_008377279.1	0	5496	97.36	3750	PREDICTED: Malus x domestica putative disease resistance RPP13-like protein 1 (LOC103438734), mRNA
MSTRG.11541.1	class_code e	2405	1	coding	XR_001788153.1	0	1205	99.24	3750	PREDICTED: Malus x domestica uncharacterized LOC108171627 (LOC108171627), ncRNA
MSTRG.11542.1	class_code u	1288	1	coding	XM_008358067.2	0	2268	98.58	3750	PREDICTED: Malus x domestica pentatricopeptide repeat-containing protein At4g38150-like (LOC103419991), mRNA
MSTRG.11542.2	class_code u	643	2	coding	XM_008358067.2	0	1149	98.45	3750	PREDICTED: Malus x domestica pentatricopeptide repeat-containing protein At4g38150-like (LOC103419991), mRNA
MSTRG.11551.1	class_code o	2309	2	coding	XM_008366173.2	0	782	98.86	3750	PREDICTED: Malus x domestica uncharacterized LOC103428074 (LOC103428074), mRNA
MSTRG.11551.3	class_code o	2287	3	coding	XM_008366173.2	0	771	98.85	3750	PREDICTED: Malus x domestica uncharacterized LOC103428074 (LOC103428074), mRNA
MSTRG.11556.1	class_code u	1369	2	coding	XR_526139.1	2e-129	475	97.82	3750	PREDICTED: Malus x domestica uncharacterized LOC103415046 (LOC103415046), ncRNA
MSTRG.11562.1	class_code u	1000	1	coding	XM_008374422.2	0	776	95.33	3750	PREDICTED: Malus x domestica uncharacterized LOC103436003 (LOC103436003), mRNA
MSTRG.11566.1	class_code o	51912	2	coding	AM167520.1	0	13260	98.11	3750	Malus x domestica transposon gene for putative DNA topoisomerase II, hypothetical protein, putative CC-NBS-LRR resistance protein, and putative cyclin-related protein
MSTRG.11575.1	class_code e	2305	1	coding	XR_001790119.1	0	1110	95.06	3750	PREDICTED: Malus x domestica uncharacterized LOC108173464 (LOC108173464), transcript variant X1, ncRNA
MSTRG.11578.1	class_code u	8431	2	coding	XM_009337170.1	0	1764	82.5	225117	PREDICTED: Pyrus x bretschneideri uncharacterized LOC103928158 (LOC103928158), mRNA
MSTRG.11578.2	class_code u	26109	3	coding	HF968766.1	0	5655	89.92	3750	Malus x domestica metacontig of the Co-Gene region, cultivar Procats28, non-columnar allele
MSTRG.11579.1	class_code u	2864	1	coding	XM_018649229.1	1e-122	453	83.61	225117	PREDICTED: Pyrus x bretschneideri uncharacterized LOC108867743 (LOC108867743), mRNA
MSTRG.11580.1	class_code x	15377	2	coding	XM_008346194.2	0	1620	99.89	3750	PREDICTED: Malus x domestica TMV resistance protein N-like (LOC103407251), mRNA
MSTRG.11582.1	class_code o	1371	3	coding	XR_528163.2	0	2191	100	3750	PREDICTED: Malus x domestica uncharacterized LOC103426662 (LOC103426662), transcript variant X1, ncRNA
MSTRG.11582.2	class_code o	1223	3	coding	XR_528163.2	0	1917	100	3750	PREDICTED: Malus x domestica uncharacterized LOC103426662 (LOC103426662), transcript variant X1, ncRNA
MSTRG.11583.1	class_code e	741	1	coding	XR_528163.2	0	675	100	3750	PREDICTED: Malus x domestica uncharacterized LOC103426662 (LOC103426662), transcript variant X1, ncRNA
MSTRG.11584.1	class_code e	1008	1	coding	XR_528164.2	0	1291	100	3750	PREDICTED: Malus x domestica uncharacterized LOC103426662 (LOC103426662), transcript variant X2, ncRNA
MSTRG.11584.2	class_code o	1005	2	coding	XR_528164.2	0	1290	100	3750	PREDICTED: Malus x domestica uncharacterized LOC103426662 (LOC103426662), transcript variant X2, ncRNA
MSTRG.11585.1	class_code u	483	1	ambiguous or noncoding	XM_017334307.1	3e-62	250	93.25	3750	PREDICTED: Malus x domestica uncharacterized mitochondrial protein AtMg00810-like (LOC108174041), mRNA
MSTRG.11586.1	class_code u	650	1	coding	XR_001953890.1	6e-96	363	95.58	225117	PREDICTED: Pyrus x bretschneideri uncharacterized LOC108867899 (LOC108867899), ncRNA
MSTRG.11587.1	class_code u	543	1	ambiguous or noncoding	XR_001953890.1	3e-93	353	90.94	225117	PREDICTED: Pyrus x bretschneideri uncharacterized LOC108867899 (LOC108867899), ncRNA
MSTRG.11588.1	class_code e	1943	1	coding	XM_008374421.2	0	1495	99.75	3750	PREDICTED: Malus x domestica disease resistance protein TAO1-like (LOC103436001), mRNA
MSTRG.11590.1	class_code u	1423	1	ambiguous or noncoding	AB270792.1	0	1808	92.91	3750	Malus x domestica MdSFBB9-alpha, S9-RNase, MdSFBB9-beta genes, complete cds, Psi-SFBB9-alpha, Psi-SFBB9-beta pseudogenes
MSTRG.11591.1	class_code e	1839	1	coding	XR_001788153.1	0	789	95.34	3750	PREDICTED: Malus x domestica uncharacterized LOC108171627 (LOC108171627), ncRNA
MSTRG.11592.5	class_code u	2822	2	coding	XR_527882.2	1e-127	470	95.62	3750	PREDICTED: Malus x domestica uncharacterized LOC103425209 (LOC103425209), ncRNA
MSTRG.11593.1	class_code u	215	1	ambiguous or noncoding	No blast hit
MSTRG.11594.1	class_code u	556	1	ambiguous or noncoding	No blast hit
MSTRG.11596.1	class_code u	581	1	ambiguous or noncoding	XR_001790121.1	0	712	88.7	3750	PREDICTED: Malus x domestica uncharacterized LOC103436002 (LOC103436002), ncRNA
MSTRG.11597.1	class_code u	365	1	coding	No blast hit
MSTRG.116.1	class_code o	1331	2	coding	No blast hit
MSTRG.116.10	class_code o	1130	3	coding	No blast hit
MSTRG.116.11	class_code o	1111	2	coding	No blast hit
MSTRG.116.12	class_code o	1126	3	coding	No blast hit
MSTRG.116.13	class_code o	1126	2	coding	No blast hit
MSTRG.116.14	class_code o	1126	3	coding	No blast hit
MSTRG.116.15	class_code o	1032	3	coding	No blast hit
MSTRG.116.2	class_code o	1104	2	coding	No blast hit
MSTRG.116.3	class_code o	1120	2	coding	No blast hit
MSTRG.116.4	class_code o	1131	2	coding	No blast hit
MSTRG.116.5	class_code o	1117	3	coding	No blast hit
MSTRG.116.6	class_code o	1131	3	coding	No blast hit
MSTRG.116.7	class_code o	1120	2	coding	No blast hit
MSTRG.116.8	class_code o	1120	3	coding	No blast hit
MSTRG.116.9	class_code o	1120	2	coding	No blast hit
MSTRG.1160.1	class_code u	217	1	ambiguous or noncoding	XM_008357367.1	6e-106	394	99.08	3750	PREDICTED: Malus x domestica uncharacterized LOC103419248 (LOC103419248), mRNA
MSTRG.11600.1	class_code e	1107	1	ambiguous or noncoding	XM_008374457.2	0	795	96.86	3750	PREDICTED: Malus x domestica F-box/LRR-repeat protein 12 (LOC103436049), mRNA
MSTRG.11607.1	class_code i	405	1	ambiguous or noncoding	XR_001788181.1	4e-61	246	93.87	3750	PREDICTED: Malus x domestica uncharacterized LOC103423047 (LOC103423047), transcript variant X1, ncRNA
MSTRG.11608.1	class_code u	575	1	coding	AM167520.1	0	1013	98.6	3750	Malus x domestica transposon gene for putative DNA topoisomerase II, hypothetical protein, putative CC-NBS-LRR resistance protein, and putative cyclin-related protein
MSTRG.11609.1	class_code u	238	1	coding	FN823235.1	8e-115	424	98.74	3750	Malus x domestica genomic sequence for BAC clone MC-20 containing a Mal d 1 gene cluster
MSTRG.1161.1	class_code u	485	1	coding	XM_017337246.1	3e-33	154	94.12	3750	PREDICTED: Malus x domestica uncharacterized LOC103454082 (LOC103454082), transcript variant X4, mRNA
MSTRG.11610.1	class_code u	212	1	coding	KF530876.2	2e-95	359	97.17	3750	Malus domestica clone WiC1_WiC2 genomic sequence
MSTRG.11611.1	class_code u	253	1	ambiguous or noncoding	KF530876.2	3e-115	425	97.96	3750	Malus domestica clone WiC1_WiC2 genomic sequence
MSTRG.11612.1	class_code u	314	1	ambiguous or noncoding	KF530876.2	3e-111	412	96.76	3750	Malus domestica clone WiC1_WiC2 genomic sequence
MSTRG.11616.1	class_code u	459	1	coding	HE805490.1	0	832	99.35	1184610	Malus x robusta DNA fragment spanning resistance locus against Erwinia amylovora on linkage group 3, clone 16k15 contig4/4
MSTRG.11617.1	class_code u	4554	2	coding	AM167520.1	0	4102	97.09	3750	Malus x domestica transposon gene for putative DNA topoisomerase II, hypothetical protein, putative CC-NBS-LRR resistance protein, and putative cyclin-related protein
MSTRG.11624.1	class_code u	267	1	ambiguous or noncoding	XM_008384322.2	2e-31	147	85.61	3750	PREDICTED: Malus x domestica hemolysin A (LOC103445327), mRNA
MSTRG.11625.6	class_code e	769	1	coding	XM_017328092.1	0	1301	99.86	3750	PREDICTED: Malus x domestica eukaryotic translation initiation factor 3 subunit C-like (LOC103420349), mRNA
MSTRG.11639.2	class_code e	1008	1	coding	XM_008358413.2	0	1245	99.41	3750	PREDICTED: Malus x domestica uncharacterized LOC103420351 (LOC103420351), mRNA
MSTRG.11644.1	class_code u	297	1	ambiguous or noncoding	No blast hit
MSTRG.11646.1	class_code e	3107	1	coding	KC494371.1	0	4918	100	3750	Malus x domestica clone c20 lipoxygenase (LOX9a) gene, complete cds
MSTRG.11648.2	class_code e	1256	1	coding	XM_008375862.2	0	1371	99.87	3750	PREDICTED: Malus x domestica F-box/FBD/LRR-repeat protein At1g13570-like (LOC103437394), mRNA
MSTRG.11649.2	class_code e	1295	1	coding	HF968766.1	0	2261	98.23	3750	Malus x domestica metacontig of the Co-Gene region, cultivar Procats28, non-columnar allele
MSTRG.1165.1	class_code u	216	1	ambiguous or noncoding	EU794445.1	6e-106	394	99.54	138912	Malus floribunda clone M18S-5Cs Vf apple scab resistance protein HcrVf2-like gene, complete sequence
MSTRG.11653.1	class_code u	4311	2	coding	AM167520.1	0	3921	96.89	3750	Malus x domestica transposon gene for putative DNA topoisomerase II, hypothetical protein, putative CC-NBS-LRR resistance protein, and putative cyclin-related protein
MSTRG.11654.1	class_code u	208	1	coding	KF055410.1	3e-98	368	98.56	3750	Malus domestica cultivar GMAL 2473 clone BAC 32A4 Rvi15 scab resistance gene locus, partial sequence
MSTRG.1166.1	class_code u	441	1	ambiguous or noncoding	XM_008389381.2	0	795	99.77	3750	PREDICTED: Malus x domestica probable E3 ubiquitin-protein ligase LOG2 (LOC103450060), mRNA
MSTRG.1167.1	class_code u	638	1	coding	No blast hit
MSTRG.11671.1	class_code u	209	1	ambiguous or noncoding	No blast hit
MSTRG.11673.1	class_code u	1055	1	coding	XM_018648031.1	0	1090	95.74	225117	PREDICTED: Pyrus x bretschneideri uncharacterized LOC103949628 (LOC103949628), mRNA
MSTRG.11674.1	class_code u	429	1	coding	HQ445899.1	0	715	96.74	3750	Malus x domestica cultivar Evereste fire blight resistance locus LG12, complete sequence
MSTRG.11675.1	class_code u	511	1	coding	AM167520.1	0	922	99.22	3750	Malus x domestica transposon gene for putative DNA topoisomerase II, hypothetical protein, putative CC-NBS-LRR resistance protein, and putative cyclin-related protein
MSTRG.11676.1	class_code u	1171	1	coding	XM_018648031.1	0	1103	96.15	225117	PREDICTED: Pyrus x bretschneideri uncharacterized LOC103949628 (LOC103949628), mRNA
MSTRG.11677.1	class_code y	14194	2	coding	XM_018648031.1	0	1103	96.15	225117	PREDICTED: Pyrus x bretschneideri uncharacterized LOC103949628 (LOC103949628), mRNA
MSTRG.11680.2	class_code o	70821	2	coding	AB545982.1	0	6021	92.62	3767	Pyrus pyrifolia genes for F-box proteins and S2-RNase, complete cds, haplotype: S2
MSTRG.11685.1	class_code u	322	1	ambiguous or noncoding	No blast hit
MSTRG.1169.1	class_code i	1669	1	ambiguous or noncoding	No blast hit
MSTRG.11692.1	class_code u	230	1	ambiguous or noncoding	No blast hit
MSTRG.11693.1	class_code u	498	1	coding	No blast hit
MSTRG.117.1	class_code x	653	2	ambiguous or noncoding	No blast hit
MSTRG.11706.1	class_code u	359	1	ambiguous or noncoding	No blast hit
MSTRG.1171.1	class_code u	253	1	coding	XM_017331712.1	2e-102	383	94.05	3750	PREDICTED: Malus x domestica uncharacterized LOC103433908 (LOC103433908), transcript variant X2, mRNA
MSTRG.11723.1	class_code u	245	1	coding	HF968766.1	1e-118	436	98.78	3750	Malus x domestica metacontig of the Co-Gene region, cultivar Procats28, non-columnar allele
MSTRG.11724.1	class_code u	314	1	coding	KJ000231.1	4e-20	110	83.33	45372	Abies alba retrotransposon Ty1-copia PARTC, partial sequence
MSTRG.11727.1	class_code x	53495	2	coding	XM_017336234.1	0	3110	83.71	3750	PREDICTED: Malus x domestica uncharacterized LOC108174777 (LOC108174777), mRNA
MSTRG.11732.1	class_code u	289	2	ambiguous or noncoding	No blast hit
MSTRG.11734.1	class_code i	325	1	ambiguous or noncoding	XR_001953017.1	2e-73	287	88.8	225117	PREDICTED: Pyrus x bretschneideri uncharacterized LOC103945070 (LOC103945070), transcript variant X2, misc_RNA
MSTRG.1174.1	class_code x	437	2	coding	XM_008371341.2	8e-98	368	99.5	3750	PREDICTED: Malus x domestica zinc finger protein 593 homolog (LOC103433113), mRNA
MSTRG.11743.1	class_code x	380	2	coding	XM_008374296.2	3e-17	100	100	3750	PREDICTED: Malus x domestica cyclin-C1-2-like (LOC103435871), transcript variant X2, mRNA
MSTRG.11745.1	class_code o	3514	2	coding	XM_008374293.2	0	1997	99.72	3750	PREDICTED: Malus x domestica cytochrome P450 82C4-like (LOC103435868), mRNA
MSTRG.11746.1	class_code u	285	1	ambiguous or noncoding	AB270792.1	2e-142	516	99.3	3750	Malus x domestica MdSFBB9-alpha, S9-RNase, MdSFBB9-beta genes, complete cds, Psi-SFBB9-alpha, Psi-SFBB9-beta pseudogenes
MSTRG.11747.1	class_code u	336	1	ambiguous or noncoding	AB270792.1	4e-169	604	99.11	3750	Malus x domestica MdSFBB9-alpha, S9-RNase, MdSFBB9-beta genes, complete cds, Psi-SFBB9-alpha, Psi-SFBB9-beta pseudogenes
MSTRG.11748.1	class_code u	467	1	ambiguous or noncoding	AB270792.1	0	852	99.57	3750	Malus x domestica MdSFBB9-alpha, S9-RNase, MdSFBB9-beta genes, complete cds, Psi-SFBB9-alpha, Psi-SFBB9-beta pseudogenes
MSTRG.1175.1	class_code u	224	1	ambiguous or noncoding	XM_008371341.2	4e-98	368	99.5	3750	PREDICTED: Malus x domestica zinc finger protein 593 homolog (LOC103433113), mRNA
MSTRG.1176.1	class_code u	446	2	ambiguous or noncoding	XR_527696.2	1e-100	377	91.3	3750	PREDICTED: Malus x domestica uncharacterized LOC103423948 (LOC103423948), transcript variant X1, ncRNA
MSTRG.11770.1	class_code o	3136	2	coding	XM_008374272.2	0	1375	99.73	3750	PREDICTED: Malus x domestica B-cell receptor-associated protein 31-like (LOC103435849), mRNA
MSTRG.11790.1	class_code u	1169	1	coding	XM_008376052.1	0	1120	93.39	3750	PREDICTED: Malus x domestica alpha-mannosidase-like (LOC103437567), mRNA
MSTRG.11799.1	class_code e	1139	1	coding	KC770008.1	0	1177	95.33	3767	Pyrus pyrifolia microsatellite TXY016 sequence
MSTRG.118.1	class_code u	843	1	ambiguous or noncoding	XM_008369567.1	0	1543	99.53	3750	PREDICTED: Malus x domestica uncharacterized LOC103431410 (LOC103431410), mRNA
MSTRG.11810.1	class_code u	271	1	ambiguous or noncoding	AM167520.1	1e-134	490	99.26	3750	Malus x domestica transposon gene for putative DNA topoisomerase II, hypothetical protein, putative CC-NBS-LRR resistance protein, and putative cyclin-related protein
MSTRG.11811.1	class_code u	374	1	coding	AM167520.1	0	686	99.73	3750	Malus x domestica transposon gene for putative DNA topoisomerase II, hypothetical protein, putative CC-NBS-LRR resistance protein, and putative cyclin-related protein
MSTRG.11812.1	class_code u	225	1	ambiguous or noncoding	KF055410.1	3e-109	405	99.11	3750	Malus domestica cultivar GMAL 2473 clone BAC 32A4 Rvi15 scab resistance gene locus, partial sequence
MSTRG.11813.1	class_code u	366	1	coding	AB270792.1	0	660	99.18	3750	Malus x domestica MdSFBB9-alpha, S9-RNase, MdSFBB9-beta genes, complete cds, Psi-SFBB9-alpha, Psi-SFBB9-beta pseudogenes
MSTRG.11814.1	class_code u	802	1	coding	AB270792.1	0	1459	99.5	3750	Malus x domestica MdSFBB9-alpha, S9-RNase, MdSFBB9-beta genes, complete cds, Psi-SFBB9-alpha, Psi-SFBB9-beta pseudogenes
MSTRG.11815.3	class_code o	4268	2	coding	XM_017332435.1	0	5518	99.83	3750	PREDICTED: Malus x domestica uncharacterized LOC103435811 (LOC103435811), transcript variant X5, mRNA
MSTRG.11817.1	class_code u	718	1	coding	No blast hit
MSTRG.11818.1	class_code u	304	1	ambiguous or noncoding	FN823234.1	3e-36	163	81.91	3750	Malus x domestica genomic sequence for BAC clone MC-12 containing a Mal d 1 gene cluster
MSTRG.11819.1	class_code u	566	1	coding	No blast hit
MSTRG.1182.1	class_code u	334	1	coding	KF530876.2	1e-169	606	99.4	3750	Malus domestica clone WiC1_WiC2 genomic sequence
MSTRG.11820.1	class_code u	411	1	coding	No blast hit
MSTRG.11825.1	class_code u	729	1	ambiguous or noncoding	FN823235.1	0	1192	96.43	3750	Malus x domestica genomic sequence for BAC clone MC-20 containing a Mal d 1 gene cluster
MSTRG.11829.1	class_code u	2202	1	coding	XR_526956.2	3e-93	355	93.03	3750	PREDICTED: Malus x domestica uncharacterized LOC103419678 (LOC103419678), ncRNA
MSTRG.11830.1	class_code u	373	1	ambiguous or noncoding	XM_009356210.1	2e-54	224	91.02	225117	PREDICTED: Pyrus x bretschneideri uncharacterized LOC103945610 (LOC103945610), mRNA
MSTRG.11831.1	class_code x	3596	2	ambiguous or noncoding	XR_525099.2	0	857	95.71	3750	PREDICTED: Malus x domestica uncharacterized LOC103409169 (LOC103409169), ncRNA
MSTRG.11834.1	class_code e	835	1	coding	XM_008343946.2	4e-168	603	95.05	3750	PREDICTED: Malus x domestica threonine--tRNA ligase, chloroplastic/mitochondrial 2 (LOC103404985), partial mRNA
MSTRG.11837.1	class_code i	325	1	ambiguous or noncoding	XR_001787549.1	5e-69	272	96.39	3750	PREDICTED: Malus x domestica uncharacterized LOC108171128 (LOC108171128), ncRNA
MSTRG.11838.1	class_code u	510	2	ambiguous or noncoding	XM_017324890.1	1e-111	414	99.13	3750	PREDICTED: Malus x domestica probable LRR receptor-like serine/threonine-protein kinase At1g56140 (LOC103408027), mRNA
MSTRG.11839.1	class_code u	415	1	coding	XM_008395930.2	2e-74	291	85.21	3750	PREDICTED: Malus x domestica dual specificity tyrosine-phosphorylation-regulated kinase 1A-like (LOC103456247), mRNA
MSTRG.11841.1	class_code i	442	1	ambiguous or noncoding	XR_525407.2	3e-107	399	95.67	3750	PREDICTED: Malus x domestica uncharacterized LOC103410747 (LOC103410747), ncRNA
MSTRG.11842.1	class_code i	714	3	coding	XR_526957.2	6e-121	446	99.59	3750	PREDICTED: Malus x domestica uncharacterized LOC103419681 (LOC103419681), ncRNA
MSTRG.11845.1	class_code u	277	1	ambiguous or noncoding	XR_668325.2	1e-73	287	88.11	225117	PREDICTED: Pyrus x bretschneideri uncharacterized LOC103955124 (LOC103955124), ncRNA
MSTRG.11847.1	class_code u	496	1	ambiguous or noncoding	KF530876.2	0	771	94.95	3750	Malus domestica clone WiC1_WiC2 genomic sequence
MSTRG.11850.1	class_code u	317	1	coding	AM167520.1	1e-158	569	99.05	3750	Malus x domestica transposon gene for putative DNA topoisomerase II, hypothetical protein, putative CC-NBS-LRR resistance protein, and putative cyclin-related protein
MSTRG.11851.1	class_code u	265	1	coding	AM167520.1	4e-113	418	95.09	3750	Malus x domestica transposon gene for putative DNA topoisomerase II, hypothetical protein, putative CC-NBS-LRR resistance protein, and putative cyclin-related protein
MSTRG.11852.1	class_code o	760	2	coding	XM_008366129.2	0	1293	98.37	3750	PREDICTED: Malus x domestica uncharacterized PE-PGRS family protein PE_PGRS46-like (LOC103428041), mRNA
MSTRG.11853.1	class_code u	706	1	coding	XM_008345879.2	0	874	96.2	3750	PREDICTED: Malus x domestica leucine-rich repeat extensin-like protein 4 (LOC103406907), partial mRNA
MSTRG.11864.1	class_code e	1717	1	coding	XR_001951765.1	0	1125	92.73	225117	PREDICTED: Pyrus x bretschneideri uncharacterized LOC103932061 (LOC103932061), transcript variant X3, ncRNA
MSTRG.11867.1	class_code o	631	2	coding	XM_008347972.2	0	774	99.76	3750	PREDICTED: Malus x domestica probable glutathione S-transferase (LOC103409159), mRNA
MSTRG.11879.1	class_code e	590	1	ambiguous or noncoding	XM_008374181.2	5e-101	379	100	3750	PREDICTED: Malus x domestica tetratricopeptide repeat protein 4 homolog (LOC103435770), mRNA
MSTRG.11881.2	class_code e	841	1	coding	XM_017332596.1	0	1480	100	3750	PREDICTED: Malus x domestica uncharacterized LOC103435769 (LOC103435769), mRNA
MSTRG.11882.2	class_code o	980	2	coding	XM_008374377.2	0	907	100	3750	PREDICTED: Malus x domestica WD repeat-containing protein 70-like (LOC103435945), mRNA
MSTRG.11883.1	class_code i	276	1	ambiguous or noncoding	AB270792.1	2e-137	499	99.28	3750	Malus x domestica MdSFBB9-alpha, S9-RNase, MdSFBB9-beta genes, complete cds, Psi-SFBB9-alpha, Psi-SFBB9-beta pseudogenes
MSTRG.1189.1	class_code u	807	1	coding	AB270792.1	0	1166	98.93	3750	Malus x domestica MdSFBB9-alpha, S9-RNase, MdSFBB9-beta genes, complete cds, Psi-SFBB9-alpha, Psi-SFBB9-beta pseudogenes
MSTRG.119.1	class_code o	1510	1	coding	XM_008369567.1	0	2422	99.25	3750	PREDICTED: Malus x domestica uncharacterized LOC103431410 (LOC103431410), mRNA
MSTRG.1190.1	class_code u	229	1	ambiguous or noncoding	FN823235.1	1e-102	383	96.94	3750	Malus x domestica genomic sequence for BAC clone MC-20 containing a Mal d 1 gene cluster
MSTRG.11903.1	class_code u	311	1	ambiguous or noncoding	AB270792.1	3e-155	558	99.04	3750	Malus x domestica MdSFBB9-alpha, S9-RNase, MdSFBB9-beta genes, complete cds, Psi-SFBB9-alpha, Psi-SFBB9-beta pseudogenes
MSTRG.11908.1	class_code i	568	1	coding	XR_001951453.1	4e-107	399	93.68	225117	PREDICTED: Pyrus x bretschneideri K(+) efflux antiporter 6-like (LOC108865667), transcript variant X4, misc_RNA
MSTRG.11909.1	class_code u	496	1	coding	AB270792.1	6e-60	243	87.92	3750	Malus x domestica MdSFBB9-alpha, S9-RNase, MdSFBB9-beta genes, complete cds, Psi-SFBB9-alpha, Psi-SFBB9-beta pseudogenes
MSTRG.1191.1	class_code u	488	1	ambiguous or noncoding	FN823235.1	0	861	98.57	3750	Malus x domestica genomic sequence for BAC clone MC-20 containing a Mal d 1 gene cluster
MSTRG.11911.1	class_code i	480	1	coding	XR_001787057.1	0	883	99.79	3750	PREDICTED: Malus x domestica retinoblastoma-related protein-like (LOC103411541), transcript variant X13, misc_RNA
MSTRG.11913.1	class_code u	963	1	ambiguous or noncoding	AB270792.1	7e-97	366	87.97	3750	Malus x domestica MdSFBB9-alpha, S9-RNase, MdSFBB9-beta genes, complete cds, Psi-SFBB9-alpha, Psi-SFBB9-beta pseudogenes
MSTRG.11914.1	class_code u	337	1	ambiguous or noncoding	XR_001789644.1	3e-140	508	97.03	3750	PREDICTED: Malus x domestica uncharacterized LOC103432102 (LOC103432102), transcript variant X6, ncRNA
MSTRG.11929.1	class_code x	795	2	coding	MG772814.1	0	830	90.06	3750	Malus domestica cultivar Florina Dp-fl gene locus, complete sequence
MSTRG.1193.7	class_code o	4046	2	coding	XM_008369905.2	0	1838	98.65	3750	PREDICTED: Malus x domestica TMV resistance protein N-like (LOC103431732), partial mRNA
MSTRG.11932.1	class_code o	1105	2	coding	XM_008384608.1	0	1125	88.28	3750	PREDICTED: Malus x domestica uncharacterized LOC103445599 (LOC103445599), mRNA
MSTRG.11936.1	class_code u	646	1	coding	No blast hit
MSTRG.11937.1	class_code u	939	1	ambiguous or noncoding	XR_001785804.1	5e-118	436	99.17	3750	PREDICTED: Malus x domestica uncharacterized LOC103402537 (LOC103402537), ncRNA
MSTRG.1195.1	class_code u	524	1	coding	XM_009361353.2	5e-145	525	87.02	225117	PREDICTED: Pyrus x bretschneideri uncharacterized LOC103950184 (LOC103950184), mRNA
MSTRG.11956.1	class_code e	1597	1	coding	XM_009337868.2	0	1282	97	225117	PREDICTED: Pyrus x bretschneideri probable arabinose 5-phosphate isomerase (LOC103928782), mRNA
MSTRG.11957.1	class_code u	1045	1	coding	No blast hit
MSTRG.11959.1	class_code e	2125	1	coding	XM_008357983.2	0	2348	99.61	3750	PREDICTED: Malus x domestica protein LIGHT-DEPENDENT SHORT HYPOCOTYLS 4-like (LOC103419892), mRNA
MSTRG.11960.1	class_code u	273	1	coding	AB270792.1	3e-134	488	98.9	3750	Malus x domestica MdSFBB9-alpha, S9-RNase, MdSFBB9-beta genes, complete cds, Psi-SFBB9-alpha, Psi-SFBB9-beta pseudogenes
MSTRG.11961.1	class_code u	300	1	ambiguous or noncoding	KF530876.2	4e-144	521	98	3750	Malus domestica clone WiC1_WiC2 genomic sequence
MSTRG.11962.1	class_code u	419	1	ambiguous or noncoding	AM167520.1	0	752	99.05	3750	Malus x domestica transposon gene for putative DNA topoisomerase II, hypothetical protein, putative CC-NBS-LRR resistance protein, and putative cyclin-related protein
MSTRG.11965.1	class_code x	760	2	coding	XR_001786715.1	4e-23	121	97.22	3750	PREDICTED: Malus x domestica uncharacterized LOC108170356 (LOC108170356), ncRNA
MSTRG.11981.4	class_code o	28736	2	coding	XM_008373872.2	0	3531	98.63	3750	PREDICTED: Malus x domestica inorganic phosphate transporter 1-4 (LOC103435472), mRNA
MSTRG.11989.2	class_code e	2573	1	coding	No blast hit
MSTRG.12.1	class_code x	1332	2	ambiguous or noncoding	XM_009372573.2	2e-127	468	94.43	225117	PREDICTED: Pyrus x bretschneideri uncharacterized LOC103960157 (LOC103960157), mRNA
MSTRG.1200.1	class_code u	1639	3	coding	XR_001952235.1	2e-129	475	88.4	225117	PREDICTED: Pyrus x bretschneideri uncharacterized LOC103936605 (LOC103936605), transcript variant X6, ncRNA
MSTRG.12000.1	class_code u	384	1	coding	KY523059.1	0	693	99.22	3750	Malus domestica isolate Mdo-RTEf non-LTR retrotransposon RTE, partial sequence
MSTRG.12001.1	class_code u	263	1	ambiguous or noncoding	HF968766.1	3e-120	442	96.96	3750	Malus x domestica metacontig of the Co-Gene region, cultivar Procats28, non-columnar allele
MSTRG.12002.1	class_code u	869	3	coding	XM_008356575.2	0	819	98.26	3750	PREDICTED: Malus x domestica uncharacterized LOC103418445 (LOC103418445), mRNA
MSTRG.12003.1	class_code u	825	2	ambiguous or noncoding	XM_008356575.2	2e-96	364	98.54	3750	PREDICTED: Malus x domestica uncharacterized LOC103418445 (LOC103418445), mRNA
MSTRG.12004.1	class_code u	756	2	coding	XM_008356575.2	0	819	98.26	3750	PREDICTED: Malus x domestica uncharacterized LOC103418445 (LOC103418445), mRNA
MSTRG.12005.1	class_code u	341	2	ambiguous or noncoding	XM_008356575.2	1e-80	311	97.75	3750	PREDICTED: Malus x domestica uncharacterized LOC103418445 (LOC103418445), mRNA
MSTRG.12006.1	class_code u	230	1	coding	XM_008368726.1	2e-105	392	97.8	3750	PREDICTED: Malus x domestica uncharacterized LOC103430580 (LOC103430580), mRNA
MSTRG.12007.1	class_code u	466	1	coding	XM_017330525.1	0	763	96.53	3750	PREDICTED: Malus x domestica hydroxyproline O-galactosyltransferase HPGT3-like (LOC103428847), transcript variant X4, mRNA
MSTRG.12008.1	class_code e	1089	1	coding	XM_017325860.1	0	2012	100	3750	PREDICTED: Malus x domestica uncharacterized methyltransferase At1g78140, chloroplastic-like (LOC103411704), mRNA
MSTRG.12009.1	class_code u	282	1	ambiguous or noncoding	XM_009347764.2	1e-123	453	98.44	225117	PREDICTED: Pyrus x bretschneideri uncharacterized LOC103937798 (LOC103937798), mRNA
MSTRG.12010.1	class_code u	3114	2	ambiguous or noncoding	AB270792.1	0	3650	97.96	3750	Malus x domestica MdSFBB9-alpha, S9-RNase, MdSFBB9-beta genes, complete cds, Psi-SFBB9-alpha, Psi-SFBB9-beta pseudogenes
MSTRG.12014.1	class_code u	1606	1	ambiguous or noncoding	MG772814.1	0	835	88.81	3750	Malus domestica cultivar Florina Dp-fl gene locus, complete sequence
MSTRG.12015.1	class_code u	218	1	ambiguous or noncoding	XM_017322923.1	1e-93	353	95.41	3750	PREDICTED: Malus x domestica zinc finger BED domain-containing protein RICESLEEPER 2-like (LOC108169484), mRNA
MSTRG.12018.2	class_code e	2263	1	coding	XM_008374120.2	0	3422	99.21	3750	PREDICTED: Malus x domestica transcription factor bHLH3-like (LOC103435716), mRNA
MSTRG.12025.1	class_code o	1335	2	coding	NR_120887.1	5e-40	178	100	3750	Malus domestica microRNA MIR166e (MIR166E), microRNA
MSTRG.12052.1	class_code u	549	1	coding	AM167520.1	0	981	98.91	3750	Malus x domestica transposon gene for putative DNA topoisomerase II, hypothetical protein, putative CC-NBS-LRR resistance protein, and putative cyclin-related protein
MSTRG.12053.1	class_code u	283	1	ambiguous or noncoding	KF530876.2	5e-138	501	98.59	3750	Malus domestica clone WiC1_WiC2 genomic sequence
MSTRG.12061.1	class_code u	652	1	ambiguous or noncoding	XM_008374157.2	7e-105	392	93.92	3750	PREDICTED: Malus x domestica uncharacterized LOC103435748 (LOC103435748), transcript variant X1, mRNA
MSTRG.12062.1	class_code u	2159	3	coding	XR_001791027.1	0	699	93.99	3750	PREDICTED: Malus x domestica uncharacterized LOC103443394 (LOC103443394), transcript variant X18, ncRNA
MSTRG.12063.1	class_code u	428	1	coding	AM167520.1	0	763	98.83	3750	Malus x domestica transposon gene for putative DNA topoisomerase II, hypothetical protein, putative CC-NBS-LRR resistance protein, and putative cyclin-related protein
MSTRG.12064.1	class_code u	429	2	ambiguous or noncoding	XR_527823.2	6e-124	455	86.47	3750	PREDICTED: Malus x domestica uncharacterized LOC103424744 (LOC103424744), ncRNA
MSTRG.12070.1	class_code e	1365	1	ambiguous or noncoding	XM_008357958.2	2e-123	455	100	3750	PREDICTED: Malus x domestica bystin-like (LOC103419871), transcript variant X1, mRNA
MSTRG.12071.2	class_code o	479	2	ambiguous or noncoding	XM_008357958.2	4e-71	279	100	3750	PREDICTED: Malus x domestica bystin-like (LOC103419871), transcript variant X1, mRNA
MSTRG.12080.2	class_code o	2191	2	coding	XM_009356552.2	0	774	96.03	225117	PREDICTED: Pyrus x bretschneideri probable glutathione S-transferase (LOC103945956), mRNA
MSTRG.1209.1	class_code u	561	1	ambiguous or noncoding	AM167520.1	0	966	97.86	3750	Malus x domestica transposon gene for putative DNA topoisomerase II, hypothetical protein, putative CC-NBS-LRR resistance protein, and putative cyclin-related protein
MSTRG.12092.1	class_code u	671	1	ambiguous or noncoding	No blast hit
MSTRG.12095.1	class_code u	291	1	ambiguous or noncoding	XM_017334044.1	4e-114	422	92.81	3750	PREDICTED: Malus x domestica uncharacterized LOC103440660 (LOC103440660), transcript variant X2, mRNA
MSTRG.12096.1	class_code u	245	1	coding	KY523059.1	1e-118	436	98.78	3750	Malus domestica isolate Mdo-RTEf non-LTR retrotransposon RTE, partial sequence
MSTRG.12098.1	class_code u	374	1	ambiguous or noncoding	XR_001786398.1	2e-157	566	94.1	3750	PREDICTED: Malus x domestica uncharacterized LOC103406766 (LOC103406766), transcript variant X2, ncRNA
MSTRG.12099.1	class_code u	5673	6	coding	XM_018649638.1	0	1110	92.46	225117	PREDICTED: Pyrus x bretschneideri G-type lectin S-receptor-like serine/threonine-protein kinase LECRK3 (LOC103956168), transcript variant X1, mRNA
MSTRG.12099.2	class_code u	1210	4	coding	XM_009339343.2	3e-76	298	93.53	225117	PREDICTED: Pyrus x bretschneideri probable E3 ubiquitin-protein ligase RHY1A (LOC103930052), mRNA
MSTRG.12099.3	class_code u	1210	4	coding	XM_009339343.2	3e-76	298	93.53	225117	PREDICTED: Pyrus x bretschneideri probable E3 ubiquitin-protein ligase RHY1A (LOC103930052), mRNA
MSTRG.121.1	class_code u	234	1	ambiguous or noncoding	XM_008395778.2	5e-102	381	98.6	3750	PREDICTED: Malus x domestica E3 ubiquitin-protein ligase MIEL1-like (LOC103456136), transcript variant X1, mRNA
MSTRG.1210.1	class_code u	321	1	coding	AM167520.1	2e-162	582	99.38	3750	Malus x domestica transposon gene for putative DNA topoisomerase II, hypothetical protein, putative CC-NBS-LRR resistance protein, and putative cyclin-related protein
MSTRG.12100.2	class_code o	16315	2	coding	XM_008368944.2	0	1421	99.87	3750	PREDICTED: Malus x domestica ankyrin-3-like (LOC103430805), mRNA
MSTRG.12105.1	class_code u	10351	5	ambiguous or noncoding	XR_524075.2	0	841	90.6	3750	PREDICTED: Malus x domestica uncharacterized LOC103402534 (LOC103402534), transcript variant X1, ncRNA
MSTRG.12105.2	class_code u	9054	4	ambiguous or noncoding	XR_524075.2	0	841	90.6	3750	PREDICTED: Malus x domestica uncharacterized LOC103402534 (LOC103402534), transcript variant X1, ncRNA
MSTRG.12112.1	class_code x	33162	2	coding	XM_008392712.2	0	2870	99.55	3750	PREDICTED: Malus x domestica ankyrin repeat-containing protein At3g12360-like (LOC103453158), mRNA
MSTRG.12118.7	class_code o	28349	2	coding	XM_018649393.1	0	5164	96.86	225117	PREDICTED: Pyrus x bretschneideri uncharacterized LOC103955241 (LOC103955241), mRNA
MSTRG.12118.8	class_code o	15339	2	coding	XM_018649393.1	0	5164	96.86	225117	PREDICTED: Pyrus x bretschneideri uncharacterized LOC103955241 (LOC103955241), mRNA
MSTRG.12119.8	class_code x	11766	2	coding	XM_017333233.1	0	2351	99.46	3750	PREDICTED: Malus x domestica G-type lectin S-receptor-like serine/threonine-protein kinase At4g27290 (LOC103439089), mRNA
MSTRG.12120.1	class_code x	389	1	coding	XM_017330321.1	1e-159	573	99.68	3750	PREDICTED: Malus x domestica release factor glutamine methyltransferase-like (LOC103428096), mRNA
MSTRG.12128.1	class_code x	535	2	ambiguous or noncoding	No blast hit
MSTRG.12130.1	class_code u	454	1	ambiguous or noncoding	XM_009338400.1	6e-164	588	95.45	225117	PREDICTED: Pyrus x bretschneideri NAC domain-containing protein 21/22-like (LOC103929240), mRNA
MSTRG.12131.1	class_code u	853	1	coding	No blast hit
MSTRG.12132.1	class_code u	1115	1	ambiguous or noncoding	XM_007211580.2	6e-103	387	85.04	3760	PREDICTED: Prunus persica NAC domain-containing protein 21/22 (LOC18780262), mRNA
MSTRG.12136.1	class_code u	304	1	ambiguous or noncoding	KT152853.1	5e-153	551	99.34	3750	Malus domestica PHYLLO (PHYLLO) gene, PHYLLO-PGL allele, complete cds
MSTRG.12137.1	class_code u	284	1	ambiguous or noncoding	KF530876.2	1e-128	470	96.48	3750	Malus domestica clone WiC1_WiC2 genomic sequence
MSTRG.12138.1	class_code u	238	1	ambiguous or noncoding	KF530876.2	2e-111	412	97.9	3750	Malus domestica clone WiC1_WiC2 genomic sequence
MSTRG.12143.1	class_code x	49036	2	coding	XM_008367354.1	0	4030	98.03	3750	PREDICTED: Malus x domestica zinc finger MYM-type protein 1-like (LOC103429208), mRNA
MSTRG.12143.2	class_code x	59799	2	coding	XM_008367354.1	0	4030	98.03	3750	PREDICTED: Malus x domestica zinc finger MYM-type protein 1-like (LOC103429208), mRNA
MSTRG.12156.1	class_code u	328	1	ambiguous or noncoding	AB270792.1	1e-95	361	87.09	3750	Malus x domestica MdSFBB9-alpha, S9-RNase, MdSFBB9-beta genes, complete cds, Psi-SFBB9-alpha, Psi-SFBB9-beta pseudogenes
MSTRG.12157.1	class_code u	430	1	ambiguous or noncoding	KF530876.2	2e-158	569	90.51	3750	Malus domestica clone WiC1_WiC2 genomic sequence
MSTRG.12160.1	class_code u	6098	2	coding	KF530876.2	0	2338	89.78	3750	Malus domestica clone WiC1_WiC2 genomic sequence
MSTRG.12161.1	class_code u	2615	1	coding	KF530876.2	0	2302	90.31	3750	Malus domestica clone WiC1_WiC2 genomic sequence
MSTRG.12163.1	class_code u	263	1	ambiguous or noncoding	KC152855.1	3e-15	93.5	76.14	66672	Bixa orellana microsatellite BorB10 sequence
MSTRG.12164.1	class_code u	219	1	ambiguous or noncoding	XM_008376052.1	2e-86	329	93.72	3750	PREDICTED: Malus x domestica alpha-mannosidase-like (LOC103437567), mRNA
MSTRG.12165.1	class_code u	243	1	ambiguous or noncoding	XR_526154.2	7e-116	427	98.35	3750	PREDICTED: Malus x domestica uncharacterized LOC103415175 (LOC103415175), ncRNA
MSTRG.1217.1	class_code u	681	1	coding	XR_529828.2	0	1254	99.85	3750	PREDICTED: Malus x domestica uncharacterized LOC103438554 (LOC103438554), ncRNA
MSTRG.12179.2	class_code e	506	1	coding	XM_009363531.2	6e-85	326	92.95	225117	PREDICTED: Pyrus x bretschneideri elongation factor 2 (LOC103952009), transcript variant X2, mRNA
MSTRG.12181.1	class_code u	436	1	coding	AB270792.1	0	778	98.85	3750	Malus x domestica MdSFBB9-alpha, S9-RNase, MdSFBB9-beta genes, complete cds, Psi-SFBB9-alpha, Psi-SFBB9-beta pseudogenes
MSTRG.12182.1	class_code u	340	1	ambiguous or noncoding	AB270792.1	2e-167	599	98.53	3750	Malus x domestica MdSFBB9-alpha, S9-RNase, MdSFBB9-beta genes, complete cds, Psi-SFBB9-alpha, Psi-SFBB9-beta pseudogenes
MSTRG.12195.1	class_code u	275	1	coding	XM_008379361.2	3e-55	226	91.88	3750	PREDICTED: Malus x domestica zinc finger CCCH domain-containing protein 40-like (LOC103440670), transcript variant X2, mRNA
MSTRG.12196.1	class_code u	701	1	coding	XM_009371969.2	7e-155	558	96.45	225117	PREDICTED: Pyrus x bretschneideri transcription factor TGA2.3-like (LOC103959612), partial mRNA
MSTRG.122.1	class_code u	270	1	ambiguous or noncoding	FN823235.1	4e-119	438	95.94	3750	Malus x domestica genomic sequence for BAC clone MC-20 containing a Mal d 1 gene cluster
MSTRG.12203.1	class_code u	469	1	ambiguous or noncoding	FN823235.1	0	833	98.72	3750	Malus x domestica genomic sequence for BAC clone MC-20 containing a Mal d 1 gene cluster
MSTRG.12208.1	class_code x	452	2	ambiguous or noncoding	No blast hit
MSTRG.12213.1	class_code x	795	2	coding	XR_530832.2	0	1077	97.76	3750	PREDICTED: Malus x domestica uncharacterized LOC103445974 (LOC103445974), ncRNA
MSTRG.12215.1	class_code u	249	1	coding	XM_008339603.2	1e-122	449	99.2	3750	PREDICTED: Malus x domestica auxin response factor 19-like (LOC103400912), transcript variant X2, mRNA
MSTRG.12217.1	class_code u	314	1	coding	XM_008373872.2	4e-149	538	97.12	3750	PREDICTED: Malus x domestica inorganic phosphate transporter 1-4 (LOC103435472), mRNA
MSTRG.12219.2	class_code e	1181	1	coding	XR_001786701.1	0	785	97.2	3750	PREDICTED: Malus x domestica uncharacterized LOC108170340 (LOC108170340), ncRNA
MSTRG.12220.1	class_code x	2367	2	ambiguous or noncoding	XR_525077.2	0	1042	100	3750	PREDICTED: Malus x domestica uncharacterized LOC103409039 (LOC103409039), ncRNA
MSTRG.12224.1	class_code x	59212	3	coding	XM_008353046.1	0	2097	98.3	3750	PREDICTED: Malus x domestica G-type lectin S-receptor-like serine/threonine-protein kinase RLK1 (LOC103414684), mRNA
MSTRG.12225.1	class_code x	59283	2	coding	XM_008353046.1	0	2097	98.3	3750	PREDICTED: Malus x domestica G-type lectin S-receptor-like serine/threonine-protein kinase RLK1 (LOC103414684), mRNA
MSTRG.12226.1	class_code u	791	3	coding	XM_018648805.1	1e-177	634	94.05	225117	PREDICTED: Pyrus x bretschneideri uncharacterized LOC103952743 (LOC103952743), transcript variant X2, mRNA
MSTRG.12227.1	class_code y	66828	2	coding	XM_008353046.1	0	2097	98.3	3750	PREDICTED: Malus x domestica G-type lectin S-receptor-like serine/threonine-protein kinase RLK1 (LOC103414684), mRNA
MSTRG.12228.1	class_code u	476	2	coding	XR_001792038.1	0	773	97.35	3750	PREDICTED: Malus x domestica uncharacterized LOC103455291 (LOC103455291), transcript variant X5, ncRNA
MSTRG.12229.1	class_code u	2980	2	coding	XR_526277.2	5e-162	584	91.38	3750	PREDICTED: Malus x domestica uncharacterized LOC103415752 (LOC103415752), ncRNA
MSTRG.12229.2	class_code u	332	2	coding	XR_530479.2	6e-48	202	97.39	3750	PREDICTED: Malus x domestica uncharacterized LOC103443340 (LOC103443340), ncRNA
MSTRG.12230.1	class_code u	994	1	coding	XR_526277.2	2e-162	584	91.38	3750	PREDICTED: Malus x domestica uncharacterized LOC103415752 (LOC103415752), ncRNA
MSTRG.12231.1	class_code u	718	1	ambiguous or noncoding	XR_528928.2	0	909	98.82	3750	PREDICTED: Malus x domestica uncharacterized LOC103431887 (LOC103431887), transcript variant X1, ncRNA
MSTRG.12234.1	class_code x	38439	2	coding	MG772814.1	0	6180	94.96	3750	Malus domestica cultivar Florina Dp-fl gene locus, complete sequence
MSTRG.12237.1	class_code u	371	1	coding	AM167520.1	2e-178	636	97.57	3750	Malus x domestica transposon gene for putative DNA topoisomerase II, hypothetical protein, putative CC-NBS-LRR resistance protein, and putative cyclin-related protein
MSTRG.12238.1	class_code u	219	1	ambiguous or noncoding	KY523059.1	1e-107	399	99.54	3750	Malus domestica isolate Mdo-RTEf non-LTR retrotransposon RTE, partial sequence
MSTRG.12239.1	class_code u	205	1	coding	XM_018651236.1	1e-88	337	97	225117	PREDICTED: Pyrus x bretschneideri uncharacterized LOC103962605 (LOC103962605), transcript variant X1, mRNA
MSTRG.12240.1	class_code u	1183	1	coding	XM_018646853.1	0	1832	94.6	225117	PREDICTED: Pyrus x bretschneideri uncharacterized LOC103944870 (LOC103944870), mRNA
MSTRG.12242.1	class_code u	229	1	ambiguous or noncoding	No blast hit
MSTRG.12244.1	class_code e	1162	1	ambiguous or noncoding	XR_001791924.1	2e-143	521	93.7	3750	PREDICTED: Malus x domestica uncharacterized LOC103451879 (LOC103451879), ncRNA
MSTRG.12245.1	class_code x	54100	2	coding	AB270792.1	0	7587	87.05	3750	Malus x domestica MdSFBB9-alpha, S9-RNase, MdSFBB9-beta genes, complete cds, Psi-SFBB9-alpha, Psi-SFBB9-beta pseudogenes
MSTRG.1225.2	class_code e	561	1	coding	XM_008344113.2	0	706	99.48	3750	PREDICTED: Malus x domestica protein JASON-like (LOC103405147), mRNA
MSTRG.12254.1	class_code e	2238	1	coding	XM_008373781.2	0	1908	98.6	3750	PREDICTED: Malus x domestica nuclear transcription factor Y subunit C-2-like (LOC103435393), mRNA
MSTRG.12254.2	class_code o	2226	2	coding	XM_008373781.2	0	1905	98.68	3750	PREDICTED: Malus x domestica nuclear transcription factor Y subunit C-2-like (LOC103435393), mRNA
MSTRG.12263.1	class_code o	1787	2	coding	XM_008382254.2	0	3301	100	3750	PREDICTED: Malus x domestica UDP-glucuronate 4-epimerase 6 (LOC103443417), mRNA
MSTRG.12265.1	class_code u	643	1	coding	KF530876.2	0	1144	98.76	3750	Malus domestica clone WiC1_WiC2 genomic sequence
MSTRG.12266.3	class_code o	13905	2	coding	XM_017332242.1	0	2392	98.87	3750	PREDICTED: Malus x domestica G-type lectin S-receptor-like serine/threonine-protein kinase At4g27290 (LOC103435569), mRNA
MSTRG.12267.1	class_code u	304	1	ambiguous or noncoding	XM_017323335.1	9e-111	411	98.29	3750	PREDICTED: Malus x domestica pentatricopeptide repeat-containing protein At1g10910, chloroplastic (LOC103402385), transcript variant X3, mRNA
MSTRG.12269.1	class_code x	6683	2	coding	AM167520.1	0	2338	89.39	3750	Malus x domestica transposon gene for putative DNA topoisomerase II, hypothetical protein, putative CC-NBS-LRR resistance protein, and putative cyclin-related protein
MSTRG.12270.1	class_code x	7338	2	coding	AM167520.1	0	2338	89.39	3750	Malus x domestica transposon gene for putative DNA topoisomerase II, hypothetical protein, putative CC-NBS-LRR resistance protein, and putative cyclin-related protein
MSTRG.12270.2	class_code x	7098	2	coding	AM167520.1	0	2338	89.39	3750	Malus x domestica transposon gene for putative DNA topoisomerase II, hypothetical protein, putative CC-NBS-LRR resistance protein, and putative cyclin-related protein
MSTRG.12271.1	class_code x	68938	2	coding	XM_017332395.1	0	3548	99.59	3750	PREDICTED: Malus x domestica G-type lectin S-receptor-like serine/threonine-protein kinase At4g27290 (LOC103435425), transcript variant X5, mRNA
MSTRG.12285.1	class_code u	395	1	coding	XM_008373777.2	0	671	97.23	3750	PREDICTED: Malus x domestica guanine nucleotide exchange factor SPIKE 1-like (LOC103435388), mRNA
MSTRG.12286.1	class_code u	236	1	ambiguous or noncoding	XR_525074.2	5e-107	398	96.54	3750	PREDICTED: Malus x domestica uncharacterized LOC103409035 (LOC103409035), ncRNA
MSTRG.1229.1	class_code u	298	1	ambiguous or noncoding	AB545981.1	4e-64	255	82.45	3767	Pyrus pyrifolia genes for F-box proteins, S ribonuclease, complete cds, haplotype: S4
MSTRG.12290.1	class_code u	228	1	ambiguous or noncoding	FN823235.1	1e-112	416	99.56	3750	Malus x domestica genomic sequence for BAC clone MC-20 containing a Mal d 1 gene cluster
MSTRG.12291.4	class_code o	935	3	coding	XM_008366023.2	3e-160	577	98.45	3750	PREDICTED: Malus x domestica uncharacterized LOC103427939 (LOC103427939), mRNA
MSTRG.12292.3	class_code u	310	2	ambiguous or noncoding	XM_008357935.2	4e-64	255	98.61	3750	PREDICTED: Malus x domestica uncharacterized LOC103419845 (LOC103419845), mRNA
MSTRG.12292.6	class_code o	4972	2	coding	XM_008366023.2	0	1519	98.82	3750	PREDICTED: Malus x domestica uncharacterized LOC103427939 (LOC103427939), mRNA
MSTRG.12293.1	class_code x	4858	2	coding	XM_008366023.2	0	1519	98.82	3750	PREDICTED: Malus x domestica uncharacterized LOC103427939 (LOC103427939), mRNA
MSTRG.12297.1	class_code u	249	1	ambiguous or noncoding	AB270792.1	3e-109	405	95.98	3750	Malus x domestica MdSFBB9-alpha, S9-RNase, MdSFBB9-beta genes, complete cds, Psi-SFBB9-alpha, Psi-SFBB9-beta pseudogenes
MSTRG.1230.1	class_code e	833	1	ambiguous or noncoding	XR_001790125.1	0	647	96.68	3750	PREDICTED: Malus x domestica uncharacterized LOC108173466 (LOC108173466), ncRNA
MSTRG.12300.3	class_code o	1209	3	coding	XR_528796.2	0	809	98.46	3750	PREDICTED: Malus x domestica uncharacterized LOC103430819 (LOC103430819), ncRNA
MSTRG.12300.4	class_code o	1120	3	coding	XR_528796.2	0	809	98.46	3750	PREDICTED: Malus x domestica uncharacterized LOC103430819 (LOC103430819), ncRNA
MSTRG.12310.3	class_code e	299	1	ambiguous or noncoding	XM_018646377.1	3e-135	492	96.32	225117	PREDICTED: Pyrus x bretschneideri uncharacterized LOC103942787 (LOC103942787), transcript variant X3, mRNA
MSTRG.12313.1	class_code u	694	1	coding	XM_008373925.1	0	976	100	3750	PREDICTED: Malus x domestica uncharacterized LOC103435532 (LOC103435532), mRNA
MSTRG.12316.3	class_code o	49626	2	coding	KF530876.2	0	4477	97.88	3750	Malus domestica clone WiC1_WiC2 genomic sequence
MSTRG.12317.1	class_code x	48763	2	coding	KF530876.2	0	4477	97.88	3750	Malus domestica clone WiC1_WiC2 genomic sequence
MSTRG.1232.1	class_code u	203	1	ambiguous or noncoding	XM_017324750.1	3e-59	239	98.52	3750	PREDICTED: Malus x domestica uncharacterized LOC103407555 (LOC103407555), transcript variant X2, mRNA
MSTRG.12332.1	class_code u	6135	2	coding	KF530876.2	0	4983	96.15	3750	Malus domestica clone WiC1_WiC2 genomic sequence
MSTRG.1236.1	class_code i	432	1	coding	MF062434.1	0	780	99.31	147045	Malus micromalus chloroplast, complete genome
MSTRG.12365.1	class_code u	571	1	ambiguous or noncoding	FN823234.1	3e-157	566	87.58	3750	Malus x domestica genomic sequence for BAC clone MC-12 containing a Mal d 1 gene cluster
MSTRG.1237.1	class_code u	760	1	coding	XM_008349071.1	0	708	82.8	3750	PREDICTED: Malus x domestica uncharacterized LOC103410355 (LOC103410355), mRNA
MSTRG.12371.2	class_code o	2323	2	coding	XM_008373707.2	0	1454	99.75	3750	PREDICTED: Malus x domestica uncharacterized LOC103435322 (LOC103435322), mRNA
MSTRG.12373.1	class_code u	17338	2	coding	KF530876.2	0	4451	96.95	3750	Malus domestica clone WiC1_WiC2 genomic sequence
MSTRG.12373.2	class_code u	5033	2	coding	XM_017325175.1	0	1055	99.48	3750	PREDICTED: Malus x domestica protein PLASTID TRANSCRIPTIONALLY ACTIVE 14-like (LOC103409022), transcript variant X2, mRNA
MSTRG.12379.1	class_code x	9343	2	coding	HE805490.1	0	13852	97.69	1184610	Malus x robusta DNA fragment spanning resistance locus against Erwinia amylovora on linkage group 3, clone 16k15 contig4/4
MSTRG.1238.1	class_code u	228	1	ambiguous or noncoding	XM_008362450.1	3e-89	339	92.89	3750	PREDICTED: Malus x domestica uncharacterized LOC103424365 (LOC103424365), mRNA
MSTRG.12385.1	class_code e	1598	1	coding	XM_009364986.2	0	2560	95.78	225117	PREDICTED: Pyrus x bretschneideri anthocyanidin 3-O-glucosyltransferase 2-like (LOC103953250), mRNA
MSTRG.1239.1	class_code u	312	1	ambiguous or noncoding	XM_008363791.1	5e-118	435	96.56	3750	PREDICTED: Malus x domestica uncharacterized LOC103425700 (LOC103425700), mRNA
MSTRG.12391.1	class_code u	867	1	coding	XM_008353282.2	1e-68	272	89.77	3750	PREDICTED: Malus x domestica digalactosyldiacylglycerol synthase 1, chloroplastic-like (LOC103414924), mRNA
MSTRG.12396.1	class_code u	1263	2	coding	XM_008347883.1	0	1206	99.7	3750	PREDICTED: Malus x domestica VQ motif-containing protein 22-like (LOC103409064), mRNA
MSTRG.12398.2	class_code o	18131	2	coding	XM_008373896.2	0	4881	95.07	3750	PREDICTED: Malus x domestica LRR receptor-like serine/threonine-protein kinase GSO2 (LOC103435499), mRNA
MSTRG.12398.3	class_code o	18081	2	coding	XM_008373896.2	0	4881	95.07	3750	PREDICTED: Malus x domestica LRR receptor-like serine/threonine-protein kinase GSO2 (LOC103435499), mRNA
MSTRG.12399.1	class_code x	6121	3	coding	XM_017325361.1	0	2061	99.13	3750	PREDICTED: Malus x domestica uncharacterized LOC108170435 (LOC108170435), mRNA
MSTRG.1240.1	class_code u	396	1	coding	XM_008384044.1	2e-158	569	90.91	3750	PREDICTED: Malus x domestica uncharacterized LOC103445078 (LOC103445078), mRNA
MSTRG.12402.1	class_code u	233	1	ambiguous or noncoding	XR_001789559.1	2e-100	375	95.44	3750	PREDICTED: Malus x domestica uncharacterized LOC108172973 (LOC108172973), ncRNA
MSTRG.12405.1	class_code u	925	1	coding	XR_001787162.1	0	1591	100	3750	PREDICTED: Malus x domestica uncharacterized LOC108170713 (LOC108170713), ncRNA
MSTRG.1241.1	class_code u	234	1	coding	AM167520.1	8e-110	407	98.28	3750	Malus x domestica transposon gene for putative DNA topoisomerase II, hypothetical protein, putative CC-NBS-LRR resistance protein, and putative cyclin-related protein
MSTRG.12419.1	class_code u	2448	4	coding	XM_017334045.1	1e-73	291	89.52	3750	PREDICTED: Malus x domestica protein CASEIN KINASE I-LIKE 3-like (LOC103441163), mRNA
MSTRG.1242.1	class_code u	292	1	ambiguous or noncoding	AM167520.1	5e-148	534	99.66	3750	Malus x domestica transposon gene for putative DNA topoisomerase II, hypothetical protein, putative CC-NBS-LRR resistance protein, and putative cyclin-related protein
MSTRG.12441.1	class_code u	1628	1	ambiguous or noncoding	KR534606.1	8e-19	108	96.88	550789	Malus hupehensis var. mengshanensis mitochondrion, complete genome
MSTRG.12444.2	class_code e	511	1	coding	XM_008373656.2	0	673	98.4	3750	PREDICTED: Malus x domestica cysteine-rich and transmembrane domain-containing protein A-like (LOC103435272), mRNA
MSTRG.12447.1	class_code e	1374	1	coding	XM_008373885.2	0	1149	92.36	3750	PREDICTED: Malus x domestica protein PHLOEM PROTEIN 2-LIKE A2-like (LOC103435483), mRNA
MSTRG.12448.1	class_code u	409	1	ambiguous or noncoding	XM_008373885.2	3e-87	333	93.72	3750	PREDICTED: Malus x domestica protein PHLOEM PROTEIN 2-LIKE A2-like (LOC103435483), mRNA
MSTRG.12455.1	class_code u	415	1	coding	AB270792.1	0	750	99.28	3750	Malus x domestica MdSFBB9-alpha, S9-RNase, MdSFBB9-beta genes, complete cds, Psi-SFBB9-alpha, Psi-SFBB9-beta pseudogenes
MSTRG.12464.1	class_code u	657	1	coding	XR_531925.2	1e-08	73.1	89.66	3750	PREDICTED: Malus x domestica RRP12-like protein (LOC103453890), misc_RNA
MSTRG.12469.1	class_code u	345	1	ambiguous or noncoding	No blast hit
MSTRG.12478.3	class_code e	742	1	ambiguous or noncoding	XR_001792109.1	5e-137	499	96.68	3750	PREDICTED: Malus x domestica uncharacterized LOC103454728 (LOC103454728), transcript variant X7, ncRNA
MSTRG.12478.9	class_code o	418	2	ambiguous or noncoding	XM_008357871.2	1e-36	165	96.91	3750	PREDICTED: Malus x domestica protein ROOT HAIR DEFECTIVE 3 homolog 2-like (LOC103419777), mRNA
MSTRG.12479.1	class_code u	786	1	ambiguous or noncoding	XM_008363696.2	7e-91	346	96.6	3750	PREDICTED: Malus x domestica probable LRR receptor-like serine/threonine-protein kinase At1g56140 (LOC103425604), transcript variant X4, mRNA
MSTRG.12480.1	class_code u	1767	3	ambiguous or noncoding	AF030859.1	2e-124	459	84.23	3750	Malus domestica ACC oxidase gene, complete cds
MSTRG.12483.1	class_code u	747	1	coding	XM_017324954.1	8e-150	542	93.01	3750	PREDICTED: Malus x domestica uncharacterized LOC108170253 (LOC108170253), transcript variant X4, mRNA
MSTRG.1249.1	class_code u	1095	3	coding	XM_008387134.2	6e-133	486	99.62	3750	PREDICTED: Malus x domestica cell division cycle protein 48 homolog (LOC103447912), mRNA
MSTRG.12492.1	class_code e	1798	1	coding	XR_001790090.1	0	2547	99.5	3750	PREDICTED: Malus x domestica uncharacterized LOC103435218 (LOC103435218), transcript variant X2, ncRNA
MSTRG.12496.1	class_code u	328	1	coding	XM_009377507.2	6e-123	451	91.52	225117	PREDICTED: Pyrus x bretschneideri carotene epsilon-monooxygenase, chloroplastic-like (LOC103964559), mRNA
MSTRG.12502.1	class_code i	586	1	coding	XM_012806044.2	0.012	52.8	100	30611	PREDICTED: Otolemur garnettii serine hydroxymethyltransferase 1 (SHMT1), transcript variant X2, mRNA
MSTRG.12504.1	class_code u	483	1	coding	XM_012806044.2	0.01	52.8	100	30611	PREDICTED: Otolemur garnettii serine hydroxymethyltransferase 1 (SHMT1), transcript variant X2, mRNA
MSTRG.12505.1	class_code u	431	1	coding	KF530876.2	0	752	98.14	3750	Malus domestica clone WiC1_WiC2 genomic sequence
MSTRG.12516.1	class_code u	242	1	ambiguous or noncoding	No blast hit
MSTRG.1252.1	class_code x	26249	2	coding	XM_017336769.1	0	1539	97.15	3750	PREDICTED: Malus x domestica uncharacterized LOC108175015 (LOC108175015), mRNA
MSTRG.12524.1	class_code o	4457	2	coding	XM_008394062.2	0	1088	100	3750	PREDICTED: Malus x domestica 60S ribosomal protein L8-3 (LOC103454469), mRNA
MSTRG.12524.3	class_code o	1745	2	coding	XM_008394062.2	0	1050	100	3750	PREDICTED: Malus x domestica 60S ribosomal protein L8-3 (LOC103454469), mRNA
MSTRG.12525.1	class_code o	5928	3	coding	XM_008394061.2	0	998	100	3750	PREDICTED: Malus x domestica 60S ribosomal protein L8-3-like (LOC103454468), mRNA
MSTRG.12525.2	class_code o	5928	3	coding	XM_008394061.2	0	998	100	3750	PREDICTED: Malus x domestica 60S ribosomal protein L8-3-like (LOC103454468), mRNA
MSTRG.12525.3	class_code o	5928	3	coding	XM_008394061.2	0	998	100	3750	PREDICTED: Malus x domestica 60S ribosomal protein L8-3-like (LOC103454468), mRNA
MSTRG.12531.1	class_code u	320	1	ambiguous or noncoding	XR_525803.2	9e-91	344	91.34	3750	PREDICTED: Malus x domestica uncharacterized LOC103412827 (LOC103412827), transcript variant X2, ncRNA
MSTRG.12538.2	class_code e	433	1	coding	XM_017322486.1	2e-64	257	100	3750	PREDICTED: Malus x domestica twinkle homolog protein, chloroplastic/mitochondrial-like (LOC108169364), mRNA
MSTRG.12540.1	class_code o	18374	2	coding	XM_008394091.2	0	3133	99.65	3750	PREDICTED: Malus x domestica reticuline oxidase-like protein (LOC103454506), mRNA
MSTRG.12542.1	class_code i	258	1	ambiguous or noncoding	AM167520.1	2e-107	399	94.57	3750	Malus x domestica transposon gene for putative DNA topoisomerase II, hypothetical protein, putative CC-NBS-LRR resistance protein, and putative cyclin-related protein
MSTRG.12543.1	class_code i	309	2	ambiguous or noncoding	AM167520.1	8e-151	544	98.38	3750	Malus x domestica transposon gene for putative DNA topoisomerase II, hypothetical protein, putative CC-NBS-LRR resistance protein, and putative cyclin-related protein
MSTRG.12548.1	class_code u	273	1	ambiguous or noncoding	No blast hit
MSTRG.1255.1	class_code u	963	2	coding	XM_008391554.2	0	673	99.19	3750	PREDICTED: Malus x domestica E3 ubiquitin-protein ligase RNF8-B-like (LOC103452073), mRNA
MSTRG.1255.2	class_code u	741	2	coding	XM_008391554.2	6e-126	462	99.21	3750	PREDICTED: Malus x domestica E3 ubiquitin-protein ligase RNF8-B-like (LOC103452073), mRNA
MSTRG.12550.1	class_code x	6801	2	coding	MG772814.1	0	6170	94.49	3750	Malus domestica cultivar Florina Dp-fl gene locus, complete sequence
MSTRG.12551.1	class_code i	3533	1	coding	MG772814.1	0	4935	93.95	3750	Malus domestica cultivar Florina Dp-fl gene locus, complete sequence
MSTRG.12552.1	class_code u	425	1	ambiguous or noncoding	FN823235.1	0	741	98.12	3750	Malus x domestica genomic sequence for BAC clone MC-20 containing a Mal d 1 gene cluster
MSTRG.12555.2	class_code o	20941	2	coding	XM_009363914.2	0	2946	97.4	225117	PREDICTED: Pyrus x bretschneideri tetrahydrocannabinolic acid synthase-like (LOC103952343), mRNA
MSTRG.12557.1	class_code u	295	1	coding	HQ445899.1	1e-119	440	93.56	3750	Malus x domestica cultivar Evereste fire blight resistance locus LG12, complete sequence
MSTRG.12558.1	class_code u	1042	1	coding	XM_008381796.2	5e-44	191	93.02	3750	PREDICTED: Malus x domestica uncharacterized LOC103443013 (LOC103443013), mRNA
MSTRG.12561.1	class_code u	790	1	coding	FN823235.1	3e-75	294	87.94	3750	Malus x domestica genomic sequence for BAC clone MC-20 containing a Mal d 1 gene cluster
MSTRG.12563.1	class_code u	8602	4	coding	AJ291492.1	0	4370	95.19	3750	Malus domestica retrotransposon dem 1 including ORF1 for hypothetical protein
MSTRG.12563.2	class_code u	314	2	ambiguous or noncoding	AM167520.1	5e-143	518	96.5	3750	Malus x domestica transposon gene for putative DNA topoisomerase II, hypothetical protein, putative CC-NBS-LRR resistance protein, and putative cyclin-related protein
MSTRG.12568.1	class_code u	303	1	ambiguous or noncoding	KF530876.2	4e-119	438	93.62	3750	Malus domestica clone WiC1_WiC2 genomic sequence
MSTRG.12578.1	class_code u	661	1	coding	XR_001790407.1	5e-22	117	97.1	3750	PREDICTED: Malus x domestica uncharacterized LOC108173659 (LOC108173659), ncRNA
MSTRG.1258.1	class_code u	637	1	ambiguous or noncoding	NM_001329006.1	0	1134	98.9	3750	Malus domestica zinc finger protein CONSTANS-LIKE 4-like (LOC103449063), mRNA
MSTRG.12581.1	class_code u	317	2	ambiguous or noncoding	XR_529612.2	6e-48	202	91.78	3750	PREDICTED: Malus x domestica uncharacterized LOC103436858 (LOC103436858), ncRNA
MSTRG.12582.2	class_code e	760	1	coding	XM_017325896.1	1e-163	588	98.79	3750	PREDICTED: Malus x domestica 60S ribosomal protein L38-like (LOC103411883), partial mRNA
MSTRG.12583.1	class_code x	313	2	ambiguous or noncoding	XM_017325896.1	7e-147	531	99.66	3750	PREDICTED: Malus x domestica 60S ribosomal protein L38-like (LOC103411883), partial mRNA
MSTRG.12584.1	class_code e	1357	1	coding	XM_009363961.2	0	1395	92.85	225117	PREDICTED: Pyrus x bretschneideri uncharacterized LOC103952376 (LOC103952376), mRNA
MSTRG.1259.1	class_code u	349	1	ambiguous or noncoding	XM_017337478.1	1e-94	357	92.06	3750	PREDICTED: Malus x domestica uncharacterized LOC108175310 (LOC108175310), mRNA
MSTRG.1260.1	class_code u	704	1	coding	XM_021972144.1	4e-118	436	78.34	42229	PREDICTED: Prunus avium receptor-like protein 12 (LOC110768416), mRNA
MSTRG.12602.1	class_code u	275	1	ambiguous or noncoding	No blast hit
MSTRG.12613.2	class_code e	2139	1	coding	XM_008373585.2	0	3688	99.65	3750	PREDICTED: Malus x domestica pentatricopeptide repeat-containing protein At4g21065-like (LOC103435186), mRNA
MSTRG.12615.1	class_code o	35134	2	coding	XM_008373580.2	0	3997	100	3750	PREDICTED: Malus x domestica phospholipase A1-Igamma1, chloroplastic-like (LOC103435183), transcript variant X3, mRNA
MSTRG.12615.3	class_code o	26456	2	coding	XM_008373580.2	0	3997	100	3750	PREDICTED: Malus x domestica phospholipase A1-Igamma1, chloroplastic-like (LOC103435183), transcript variant X3, mRNA
MSTRG.12615.8	class_code o	7265	2	coding	XM_008373580.2	0	3997	100	3750	PREDICTED: Malus x domestica phospholipase A1-Igamma1, chloroplastic-like (LOC103435183), transcript variant X3, mRNA
MSTRG.12615.9	class_code o	2975	2	coding	XM_008373580.2	0	3906	100	3750	PREDICTED: Malus x domestica phospholipase A1-Igamma1, chloroplastic-like (LOC103435183), transcript variant X3, mRNA
MSTRG.1262.1	class_code u	344	1	ambiguous or noncoding	HF968766.1	7e-172	614	98.84	3750	Malus x domestica metacontig of the Co-Gene region, cultivar Procats28, non-columnar allele
MSTRG.12627.1	class_code e	1929	1	coding	XR_001786690.1	0	2281	98.53	3750	PREDICTED: Malus x domestica uncharacterized LOC108170331 (LOC108170331), ncRNA
MSTRG.1263.1	class_code u	308	1	ambiguous or noncoding	AM167520.1	1e-153	553	99.03	3750	Malus x domestica transposon gene for putative DNA topoisomerase II, hypothetical protein, putative CC-NBS-LRR resistance protein, and putative cyclin-related protein
MSTRG.12630.1	class_code e	1121	1	coding	XM_008373594.1	0	693	98.72	3750	PREDICTED: Malus x domestica uncharacterized LOC103435199 (LOC103435199), mRNA
MSTRG.12634.1	class_code u	266	1	ambiguous or noncoding	KF530876.2	2e-87	333	93.42	3750	Malus domestica clone WiC1_WiC2 genomic sequence
MSTRG.12635.1	class_code u	450	1	coding	FN823235.1	1e-156	564	89.33	3750	Malus x domestica genomic sequence for BAC clone MC-20 containing a Mal d 1 gene cluster
MSTRG.12636.1	class_code u	2397	1	coding	KF530876.2	0	1447	88.53	3750	Malus domestica clone WiC1_WiC2 genomic sequence
MSTRG.12638.1	class_code u	221	1	ambiguous or noncoding	XM_008373552.2	2e-51	213	100	3750	PREDICTED: Malus x domestica uncharacterized LOC103435161 (LOC103435161), mRNA
MSTRG.12656.1	class_code u	555	1	ambiguous or noncoding	HF968766.1	0	976	98.38	3750	Malus x domestica metacontig of the Co-Gene region, cultivar Procats28, non-columnar allele
MSTRG.12657.1	class_code u	451	1	coding	AM167520.1	0	702	99.23	3750	Malus x domestica transposon gene for putative DNA topoisomerase II, hypothetical protein, putative CC-NBS-LRR resistance protein, and putative cyclin-related protein
MSTRG.12661.1	class_code e	2329	1	coding	XM_017332511.1	0	3688	99.6	3750	PREDICTED: Malus x domestica F-box/kelch-repeat protein At1g30090 (LOC103435150), transcript variant X2, mRNA
MSTRG.12665.1	class_code u	784	1	coding	XM_008352304.1	4e-78	303	98.82	3750	PREDICTED: Malus x domestica protein IQ-DOMAIN 1-like (LOC103413776), transcript variant X2, mRNA
MSTRG.1268.1	class_code u	501	1	ambiguous or noncoding	XR_001788983.1	1e-46	198	86.39	3750	PREDICTED: Malus x domestica uncharacterized LOC108172434 (LOC108172434), ncRNA
MSTRG.12681.1	class_code o	624	2	coding	No blast hit
MSTRG.12696.1	class_code u	289	1	ambiguous or noncoding	XM_008386968.2	2e-131	479	96.54	3750	PREDICTED: Malus x domestica E3 UFM1-protein ligase 1 homolog (LOC103447767), mRNA
MSTRG.12698.1	class_code u	206	1	ambiguous or noncoding	XR_001787483.1	1e-67	267	100	3750	PREDICTED: Malus x domestica uncharacterized LOC108171047 (LOC108171047), ncRNA
MSTRG.12699.1	class_code e	746	1	coding	XM_008353550.1	0	1101	94.95	3750	PREDICTED: Malus x domestica transcription factor bHLH144-like (LOC103415209), mRNA
MSTRG.12701.1	class_code u	724	1	ambiguous or noncoding	XM_017337400.1	3e-129	473	90.93	3750	PREDICTED: Malus x domestica uncharacterized mitochondrial protein AtMg00820-like (LOC108175277), mRNA
MSTRG.12703.1	class_code o	37159	2	coding	AB545982.1	0	3212	92.65	3767	Pyrus pyrifolia genes for F-box proteins and S2-RNase, complete cds, haplotype: S2
MSTRG.12703.2	class_code o	18421	2	coding	XM_018648425.1	0	1483	90.03	225117	PREDICTED: Pyrus x bretschneideri transcription factor bHLH144 (LOC103951257), mRNA
MSTRG.12703.3	class_code o	18421	2	coding	XM_018648425.1	0	1483	90.03	225117	PREDICTED: Pyrus x bretschneideri transcription factor bHLH144 (LOC103951257), mRNA
MSTRG.12704.1	class_code x	36833	2	coding	AB545982.1	0	3212	92.65	3767	Pyrus pyrifolia genes for F-box proteins and S2-RNase, complete cds, haplotype: S2
MSTRG.12704.2	class_code x	36831	3	coding	AB545982.1	0	3212	92.65	3767	Pyrus pyrifolia genes for F-box proteins and S2-RNase, complete cds, haplotype: S2
MSTRG.1271.1	class_code e	827	1	coding	XM_008343370.2	0	1212	98.68	3750	PREDICTED: Malus x domestica polypyrimidine tract-binding protein homolog 1 (LOC103404458), mRNA
MSTRG.12710.1	class_code x	761	3	coding	XM_017332464.1	0	715	99.74	3750	PREDICTED: Malus x domestica LRR receptor-like serine/threonine-protein kinase FLS2 (LOC103434977), transcript variant X2, mRNA
MSTRG.12712.1	class_code o	3526	2	coding	XM_008373361.2	0	1733	99.47	3750	PREDICTED: Malus x domestica chlorophyll a-b binding protein of LHCII type 1-like (LOC103434978), mRNA
MSTRG.12713.1	class_code o	3335	2	coding	XM_008373361.2	0	1958	98.99	3750	PREDICTED: Malus x domestica chlorophyll a-b binding protein of LHCII type 1-like (LOC103434978), mRNA
MSTRG.12715.1	class_code e	722	1	ambiguous or noncoding	XM_008365963.2	2e-71	281	100	3750	PREDICTED: Malus x domestica probable starch synthase 4, chloroplastic/amyloplastic (LOC103427878), mRNA
MSTRG.1272.9	class_code o	968	2	coding	XM_017328754.1	0	1090	100	3750	PREDICTED: Malus x domestica uncharacterized LOC103422605 (LOC103422605), transcript variant X2, mRNA
MSTRG.12729.1	class_code u	854	1	coding	AB270792.1	8e-31	147	85.44	3750	Malus x domestica MdSFBB9-alpha, S9-RNase, MdSFBB9-beta genes, complete cds, Psi-SFBB9-alpha, Psi-SFBB9-beta pseudogenes
MSTRG.12735.1	class_code x	420	2	ambiguous or noncoding	XR_001786390.1	1e-41	182	99	3750	PREDICTED: Malus x domestica uncharacterized LOC103406721 (LOC103406721), transcript variant X5, ncRNA
MSTRG.12739.1	class_code x	5986	2	ambiguous or noncoding	FN823235.1	0	1142	90.83	3750	Malus x domestica genomic sequence for BAC clone MC-20 containing a Mal d 1 gene cluster
MSTRG.12749.1	class_code u	451	2	ambiguous or noncoding	XR_001790010.1	8e-103	385	100	3750	PREDICTED: Malus x domestica uncharacterized LOC103434939 (LOC103434939), transcript variant X5, ncRNA
MSTRG.1275.1	class_code o	5879	5	coding	XM_017323220.1	0	5723	99.4	3750	PREDICTED: Malus x domestica putative disease resistance RPP13-like protein 1 (LOC103402214), transcript variant X3, mRNA
MSTRG.12750.1	class_code u	1356	1	ambiguous or noncoding	MG772814.1	0	660	83.88	3750	Malus domestica cultivar Florina Dp-fl gene locus, complete sequence
MSTRG.12752.1	class_code i	317	1	ambiguous or noncoding	XM_008365962.2	2e-17	100	93.94	3750	PREDICTED: Malus x domestica pentatricopeptide repeat-containing protein At3g14730-like (LOC103427877), mRNA
MSTRG.12754.1	class_code u	475	1	ambiguous or noncoding	XM_008366511.2	2e-45	195	88.1	3750	PREDICTED: Malus x domestica E3 ubiquitin-protein ligase SINAT5-like (LOC103428408), mRNA
MSTRG.12757.1	class_code u	2283	1	coding	XM_008373508.1	0	1079	99.66	3750	PREDICTED: Malus x domestica probable LRR receptor-like serine/threonine-protein kinase At4g26540 (LOC103435118), mRNA
MSTRG.1276.1	class_code u	495	1	ambiguous or noncoding	AB270792.1	7e-114	422	91.5	3750	Malus x domestica MdSFBB9-alpha, S9-RNase, MdSFBB9-beta genes, complete cds, Psi-SFBB9-alpha, Psi-SFBB9-beta pseudogenes
MSTRG.12764.1	class_code u	1089	1	coding	No blast hit
MSTRG.12767.10	class_code x	8158	2	coding	XR_528393.2	0	1910	99.33	3750	PREDICTED: Malus x domestica uncharacterized LOC103427865 (LOC103427865), ncRNA
MSTRG.12767.4	class_code o	7689	2	coding	XR_528393.2	0	1910	99.33	3750	PREDICTED: Malus x domestica uncharacterized LOC103427865 (LOC103427865), ncRNA
MSTRG.12768.1	class_code x	8115	2	coding	XR_528393.2	0	1910	99.33	3750	PREDICTED: Malus x domestica uncharacterized LOC103427865 (LOC103427865), ncRNA
MSTRG.12768.2	class_code x	8352	2	coding	XR_528393.2	0	1910	99.33	3750	PREDICTED: Malus x domestica uncharacterized LOC103427865 (LOC103427865), ncRNA
MSTRG.12769.1	class_code x	5230	2	coding	XM_018645549.1	0	1173	92.13	225117	PREDICTED: Pyrus x bretschneideri uncharacterized protein At4g18490 (LOC103939275), mRNA
MSTRG.12771.1	class_code u	764	1	coding	XM_008357841.2	0	990	98.55	3750	PREDICTED: Malus x domestica cellulose synthase A catalytic subunit 8 [UDP-forming]-like (LOC103419746), mRNA
MSTRG.12772.1	class_code e	2248	1	coding	XM_009353227.2	0	3350	96.38	225117	PREDICTED: Pyrus x bretschneideri receptor-like protein 51 (LOC103943033), mRNA
MSTRG.12784.1	class_code e	1988	1	coding	XM_009352758.2	0	3262	96.71	225117	PREDICTED: Pyrus x bretschneideri CBL-interacting serine/threonine-protein kinase 12 (LOC103942544), mRNA
MSTRG.12787.1	class_code u	367	1	ambiguous or noncoding	XM_008373257.2	1e-145	527	99.31	3750	PREDICTED: Malus x domestica F-box protein SKIP27-like (LOC103434889), mRNA
MSTRG.12789.1	class_code e	2237	1	coding	XM_008347687.2	0	3029	99.76	3750	PREDICTED: Malus x domestica uncharacterized LOC103408870 (LOC103408870), mRNA
MSTRG.12794.1	class_code e	1945	1	coding	XM_008373252.2	0	1973	99.44	3750	PREDICTED: Malus x domestica peroxisome biogenesis protein 7-like (LOC103434884), mRNA
MSTRG.12795.1	class_code e	1221	1	coding	XM_008373253.2	0	1766	99.69	3750	PREDICTED: Malus x domestica uncharacterized LOC103434885 (LOC103434885), mRNA
MSTRG.12804.1	class_code u	481	1	ambiguous or noncoding	No blast hit
MSTRG.12806.1	class_code e	2810	1	coding	XM_017332036.1	0	5186	99.96	3750	PREDICTED: Malus x domestica uncharacterized LOC103434870 (LOC103434870), transcript variant X1, mRNA
MSTRG.12816.1	class_code u	251	1	ambiguous or noncoding	XM_008393035.1	1e-118	436	98.01	3750	PREDICTED: Malus x domestica uncharacterized LOC103453493 (LOC103453493), mRNA
MSTRG.12817.1	class_code u	199	1	sRNA	No blast hit
MSTRG.1283.2	class_code u	1784	2	coding	XM_008373855.2	2e-105	396	95.56	3750	PREDICTED: Malus x domestica uncharacterized LOC103435457 (LOC103435457), transcript variant X2, mRNA
MSTRG.12842.1	class_code o	12596	3	coding	XM_008365942.2	0	1581	99.88	3750	PREDICTED: Malus x domestica trans-resveratrol di-O-methyltransferase-like (LOC103427860), mRNA
MSTRG.12842.2	class_code o	12596	3	coding	XM_008365942.2	0	1581	99.88	3750	PREDICTED: Malus x domestica trans-resveratrol di-O-methyltransferase-like (LOC103427860), mRNA
MSTRG.12844.1	class_code u	605	2	coding	FN823235.1	0	689	89.29	3750	Malus x domestica genomic sequence for BAC clone MC-20 containing a Mal d 1 gene cluster
MSTRG.12857.1	class_code u	421	1	ambiguous or noncoding	XM_009354583.2	2e-78	303	83.24	225117	PREDICTED: Pyrus x bretschneideri uncharacterized LOC103944167 (LOC103944167), mRNA
MSTRG.12858.1	class_code o	1563	2	coding	XM_008373190.2	0	2573	99.29	3750	PREDICTED: Malus x domestica protein E6-like (LOC103434830), mRNA
MSTRG.12858.2	class_code e	1552	1	coding	XM_008373190.2	0	2573	99.29	3750	PREDICTED: Malus x domestica protein E6-like (LOC103434830), mRNA
MSTRG.12858.3	class_code o	1579	2	coding	XM_008373190.2	0	2573	99.29	3750	PREDICTED: Malus x domestica protein E6-like (LOC103434830), mRNA
MSTRG.1286.1	class_code u	213	1	ambiguous or noncoding	XM_017331974.1	3e-84	322	93.33	3750	PREDICTED: Malus x domestica uncharacterized LOC108173252 (LOC108173252), mRNA
MSTRG.12863.1	class_code u	223	1	ambiguous or noncoding	KT276923.1	3e-109	405	99.55	604297	Malus hybrid cultivar leucoanthocyanidin reductase 1 (LAR1) gene, promoter region and partial cds
MSTRG.12868.1	class_code o	1000	3	coding	FJ795351.1	0	837	93.77	3767	Pyrus pyrifolia clone PHL1 photolyase (PhL) gene, complete cds
MSTRG.12868.2	class_code o	1000	3	coding	FJ795351.1	0	837	93.77	3767	Pyrus pyrifolia clone PHL1 photolyase (PhL) gene, complete cds
MSTRG.12878.1	class_code i	1289	1	coding	XR_529332.2	0	1430	98.75	3750	PREDICTED: Malus x domestica uncharacterized LOC103434791 (LOC103434791), ncRNA
MSTRG.1288.1	class_code e	3617	1	coding	XM_017336546.1	0	4889	100	3750	PREDICTED: Malus x domestica pentatricopeptide repeat-containing protein At2g35030, mitochondrial (LOC103449857), transcript variant X5, mRNA
MSTRG.12880.2	class_code i	320	1	ambiguous or noncoding	No blast hit
MSTRG.12897.1	class_code e	1502	1	coding	XM_008373132.2	0	1803	99.9	3750	PREDICTED: Malus x domestica CBS domain-containing protein CBSX5-like (LOC103434777), mRNA
MSTRG.12901.1	class_code o	121234	2	coding	KX869746.1	0	13738	92.36	3750	Malus domestica isolate X9273 #13 retrotransposon HODOR, partial sequence
MSTRG.12905.1	class_code u	365	2	ambiguous or noncoding	XM_008347661.2	7e-63	252	97.24	3750	PREDICTED: Malus x domestica probable trafficking protein particle complex subunit 13 homolog (LOC103408846), transcript variant X1, mRNA
MSTRG.12907.1	class_code u	2341	4	coding	XR_526957.2	4e-122	451	100	3750	PREDICTED: Malus x domestica uncharacterized LOC103419681 (LOC103419681), ncRNA
MSTRG.12915.1	class_code x	15593	2	coding	AJ291492.1	0	4080	95.3	3750	Malus domestica retrotransposon dem 1 including ORF1 for hypothetical protein
MSTRG.12915.2	class_code x	15578	2	coding	AJ291492.1	0	4080	95.3	3750	Malus domestica retrotransposon dem 1 including ORF1 for hypothetical protein
MSTRG.12927.1	class_code u	515	1	ambiguous or noncoding	XM_008340432.2	4e-07	67.6	86.15	3750	PREDICTED: Malus x domestica transcription elongation factor TFIIS-like (LOC103401711), mRNA
MSTRG.12928.1	class_code o	27785	2	coding	XM_008373108.2	0	3611	99.64	3750	PREDICTED: Malus x domestica polyphenol oxidase, chloroplastic-like (LOC103434754), mRNA
MSTRG.12928.2	class_code o	79326	2	coding	XM_008373108.2	0	3611	99.64	3750	PREDICTED: Malus x domestica polyphenol oxidase, chloroplastic-like (LOC103434754), mRNA
MSTRG.12928.3	class_code o	27785	2	coding	XM_008373108.2	0	3611	99.64	3750	PREDICTED: Malus x domestica polyphenol oxidase, chloroplastic-like (LOC103434754), mRNA
MSTRG.12928.5	class_code o	21303	2	coding	XM_008373106.2	0	3398	97.33	3750	PREDICTED: Malus x domestica polyphenol oxidase, chloroplastic-like (LOC103434748), mRNA
MSTRG.12929.1	class_code x	33784	3	coding	XM_008373106.2	0	3596	97.38	3750	PREDICTED: Malus x domestica polyphenol oxidase, chloroplastic-like (LOC103434748), mRNA
MSTRG.12929.2	class_code x	77772	2	coding	XM_008373106.2	0	3596	97.38	3750	PREDICTED: Malus x domestica polyphenol oxidase, chloroplastic-like (LOC103434748), mRNA
MSTRG.12929.3	class_code x	26266	2	coding	AB545981.1	0	3123	90.49	3767	Pyrus pyrifolia genes for F-box proteins, S ribonuclease, complete cds, haplotype: S4
MSTRG.12929.4	class_code x	77772	3	coding	XM_008373106.2	0	3596	97.38	3750	PREDICTED: Malus x domestica polyphenol oxidase, chloroplastic-like (LOC103434748), mRNA
MSTRG.12929.5	class_code x	77768	3	coding	XM_008373106.2	0	3596	97.38	3750	PREDICTED: Malus x domestica polyphenol oxidase, chloroplastic-like (LOC103434748), mRNA
MSTRG.12930.1	class_code x	26443	2	coding	XM_008373106.2	0	3596	97.38	3750	PREDICTED: Malus x domestica polyphenol oxidase, chloroplastic-like (LOC103434748), mRNA
MSTRG.12930.2	class_code x	26399	2	coding	XM_008373106.2	0	3524	97.42	3750	PREDICTED: Malus x domestica polyphenol oxidase, chloroplastic-like (LOC103434748), mRNA
MSTRG.12935.1	class_code x	50756	2	coding	XM_008365929.2	0	3531	98.93	3750	PREDICTED: Malus x domestica polyphenol oxidase, chloroplastic-like (LOC103427845), mRNA
MSTRG.1294.1	class_code e	1118	1	coding	XM_008376240.2	0	1640	99.78	3750	PREDICTED: Malus x domestica uncharacterized LOC103437744 (LOC103437744), mRNA
MSTRG.12941.1	class_code i	532	1	ambiguous or noncoding	XM_007209667.2	3e-08	71.3	95.45	3760	PREDICTED: Prunus persica pentatricopeptide repeat-containing protein At4g18975, chloroplastic (LOC18776003), mRNA
MSTRG.12942.1	class_code u	560	2	ambiguous or noncoding	XR_669684.2	4e-102	383	92.83	225117	PREDICTED: Pyrus x bretschneideri uncharacterized LOC103963261 (LOC103963261), transcript variant X3, ncRNA
MSTRG.12952.1	class_code u	2113	1	coding	XM_008373091.2	0	3426	97.86	3750	PREDICTED: Malus x domestica uncharacterized LOC103434736 (LOC103434736), mRNA
MSTRG.12959.1	class_code e	1015	1	coding	XM_008384758.1	2e-62	252	84.92	3750	PREDICTED: Malus x domestica uncharacterized LOC103445735 (LOC103445735), mRNA
MSTRG.12960.1	class_code u	5646	2	coding	KM521513.1	4e-61	250	96.08	3750	Malus domestica clone Dom10Brtg72 miRNA172 gene, complete sequence
MSTRG.1298.1	class_code e	3209	1	coding	XM_008343418.2	0	900	99.19	3750	PREDICTED: Malus x domestica membrane-anchored ubiquitin-fold protein 1 (LOC103404494), transcript variant X2, mRNA
MSTRG.12980.1	class_code e	1186	1	coding	XM_008365912.2	0	898	98.6	3750	PREDICTED: Malus x domestica dynein light chain 1, cytoplasmic-like (LOC103427833), mRNA
MSTRG.12982.1	class_code u	230	1	ambiguous or noncoding	AB270792.1	5e-62	248	86.09	3750	Malus x domestica MdSFBB9-alpha, S9-RNase, MdSFBB9-beta genes, complete cds, Psi-SFBB9-alpha, Psi-SFBB9-beta pseudogenes
MSTRG.12988.1	class_code u	923	1	coding	XM_009376246.2	0	1136	93.01	225117	PREDICTED: Pyrus x bretschneideri putative PAP-specific phosphatase, mitochondrial (LOC103963397), mRNA
MSTRG.1299.1	class_code u	202	1	ambiguous or noncoding	KF530876.2	7e-90	340	97.03	3750	Malus domestica clone WiC1_WiC2 genomic sequence
MSTRG.12990.1	class_code u	712	2	ambiguous or noncoding	No blast hit
MSTRG.12998.25	class_code o	18115	2	coding	XM_008373024.2	0	2399	98.88	3750	PREDICTED: Malus x domestica G-type lectin S-receptor-like serine/threonine-protein kinase RKS1 (LOC103434675), mRNA
MSTRG.12998.26	class_code o	287	2	ambiguous or noncoding	No blast hit
MSTRG.12998.31	class_code o	4688	2	coding	XM_008373024.2	0	2399	98.88	3750	PREDICTED: Malus x domestica G-type lectin S-receptor-like serine/threonine-protein kinase RKS1 (LOC103434675), mRNA
MSTRG.13006.1	class_code u	1029	2	ambiguous or noncoding	XR_001786845.1	0	824	99.34	3750	PREDICTED: Malus x domestica uncharacterized LOC108170473 (LOC108170473), transcript variant X3, misc_RNA
MSTRG.13007.1	class_code u	472	1	ambiguous or noncoding	XR_001788306.1	0	702	100	3750	PREDICTED: Malus x domestica uncharacterized LOC108171764 (LOC108171764), ncRNA
MSTRG.1301.1	class_code o	388	2	ambiguous or noncoding	XR_669978.2	1e-165	593	96.15	225117	PREDICTED: Pyrus x bretschneideri uncharacterized LOC103965140 (LOC103965140), transcript variant X2, ncRNA
MSTRG.13011.1	class_code o	3696	2	coding	XM_008365897.2	0	948	99.23	3750	PREDICTED: Malus x domestica calcium-binding protein PBP1-like (LOC103427817), mRNA
MSTRG.13011.2	class_code o	3599	2	coding	XM_008365897.2	0	948	99.23	3750	PREDICTED: Malus x domestica calcium-binding protein PBP1-like (LOC103427817), mRNA
MSTRG.13018.1	class_code u	239	1	ambiguous or noncoding	No blast hit
MSTRG.13020.1	class_code u	323	1	ambiguous or noncoding	KF530876.2	7e-102	381	88.25	3750	Malus domestica clone WiC1_WiC2 genomic sequence
MSTRG.13021.1	class_code u	1392	1	coding	KF530876.2	0	1447	92.52	3750	Malus domestica clone WiC1_WiC2 genomic sequence
MSTRG.13026.1	class_code u	548	1	coding	XM_008371757.1	0	811	90.78	3750	PREDICTED: Malus x domestica disease resistance protein RPM1-like (LOC103433497), mRNA
MSTRG.13029.7	class_code e	557	1	coding	XM_008373009.2	0	850	98.95	3750	PREDICTED: Malus x domestica receptor-like serine/threonine-protein kinase SD1-7 (LOC103434659), mRNA
MSTRG.13037.1	class_code i	1116	2	coding	XR_525046.2	0	1629	99.44	3750	PREDICTED: Malus x domestica uncharacterized LOC103408819 (LOC103408819), ncRNA
MSTRG.13038.1	class_code u	1310	5	ambiguous or noncoding	XM_009361404.2	6e-49	207	100	225117	PREDICTED: Pyrus x bretschneideri conserved oligomeric Golgi complex subunit 3-like (LOC103950221), mRNA
MSTRG.13038.2	class_code u	1309	3	ambiguous or noncoding	XM_009361404.2	6e-49	207	100	225117	PREDICTED: Pyrus x bretschneideri conserved oligomeric Golgi complex subunit 3-like (LOC103950221), mRNA
MSTRG.1304.1	class_code u	205	1	ambiguous or noncoding	No blast hit
MSTRG.13040.3	class_code e	378	1	ambiguous or noncoding	XR_525356.2	2e-92	350	97.07	3750	PREDICTED: Malus x domestica uncharacterized LOC103410488 (LOC103410488), ncRNA
MSTRG.13044.1	class_code o	1916	2	coding	XM_008372998.2	0	2322	99.76	3750	PREDICTED: Malus x domestica uncharacterized protein At5g39570 (LOC103434642), mRNA
MSTRG.1305.1	class_code u	741	1	coding	XR_001787772.1	9e-50	209	100	3750	PREDICTED: Malus x domestica uncharacterized LOC108171304 (LOC108171304), ncRNA
MSTRG.13052.1	class_code u	655	2	coding	XM_018646650.1	6e-76	296	91.94	225117	PREDICTED: Pyrus x bretschneideri protein HEAT-STRESS-ASSOCIATED 32 (LOC103944198), partial mRNA
MSTRG.13064.1	class_code o	45266	2	coding	KF530876.2	0	2403	88.88	3750	Malus domestica clone WiC1_WiC2 genomic sequence
MSTRG.13064.2	class_code o	854	2	coding	XR_528184.2	1e-152	551	88.89	3750	PREDICTED: Malus x domestica uncharacterized LOC103426865 (LOC103426865), ncRNA
MSTRG.13065.1	class_code u	932	2	coding	XM_008377143.2	1e-79	309	92.92	3750	PREDICTED: Malus x domestica uncharacterized LOC103438613 (LOC103438613), transcript variant X2, mRNA
MSTRG.13066.1	class_code u	621	1	ambiguous or noncoding	XM_017332177.1	9e-114	422	95.47	3750	PREDICTED: Malus x domestica putative receptor-like protein kinase At4g00960 (LOC103434618), mRNA
MSTRG.13070.1	class_code e	1896	1	ambiguous or noncoding	KF530876.2	7e-20	111	84.82	3750	Malus domestica clone WiC1_WiC2 genomic sequence
MSTRG.13081.1	class_code e	1680	1	coding	XM_008357786.2	0	1705	99.25	3750	PREDICTED: Malus x domestica uncharacterized LOC103419687 (LOC103419687), mRNA
MSTRG.13086.4	class_code o	18504	2	coding	XM_008347629.2	0	1668	99.56	3750	PREDICTED: Malus x domestica cysteine-rich receptor-like protein kinase 25 (LOC103408811), mRNA
MSTRG.1309.1	class_code u	532	1	coding	AB270792.1	4e-92	350	94.71	3750	Malus x domestica MdSFBB9-alpha, S9-RNase, MdSFBB9-beta genes, complete cds, Psi-SFBB9-alpha, Psi-SFBB9-beta pseudogenes
MSTRG.13095.1	class_code u	303	1	ambiguous or noncoding	No blast hit
MSTRG.13096.1	class_code u	360	1	ambiguous or noncoding	No blast hit
MSTRG.13101.1	class_code u	215	1	ambiguous or noncoding	KF530876.2	4e-83	318	93.55	3750	Malus domestica clone WiC1_WiC2 genomic sequence
MSTRG.13102.1	class_code u	1614	2	coding	XM_008374044.2	4e-116	431	98.74	3750	PREDICTED: Malus x domestica jmjC domain-containing protein 7 (LOC103435650), transcript variant X2, mRNA
MSTRG.13107.3	class_code e	1663	1	coding	XM_008360524.2	4e-101	381	84.48	3750	PREDICTED: Malus x domestica glucose-6-phosphate/phosphate translocator 2, chloroplastic-like (LOC103422461), transcript variant X1, mRNA
MSTRG.13129.1	class_code x	22267	2	coding	FN823235.1	0	2466	88.78	3750	Malus x domestica genomic sequence for BAC clone MC-20 containing a Mal d 1 gene cluster
MSTRG.13144.1	class_code x	1306	2	coding	XM_008347598.2	0	1059	97.72	3750	PREDICTED: Malus x domestica uncharacterized LOC103408772 (LOC103408772), mRNA
MSTRG.1315.1	class_code u	206	1	ambiguous or noncoding	XM_017336362.1	1e-37	167	85.28	3750	PREDICTED: Malus x domestica ankyrin repeat, PH and SEC7 domain containing protein secG-like (LOC103451034), transcript variant X2, mRNA
MSTRG.13158.1	class_code u	454	2	coding	XM_017332171.1	3e-142	516	99.64	3750	PREDICTED: Malus x domestica uncharacterized LOC103434591 (LOC103434591), mRNA
MSTRG.1316.1	class_code u	249	1	ambiguous or noncoding	AB270792.1	1e-39	174	85.98	3750	Malus x domestica MdSFBB9-alpha, S9-RNase, MdSFBB9-beta genes, complete cds, Psi-SFBB9-alpha, Psi-SFBB9-beta pseudogenes
MSTRG.13164.1	class_code u	321	1	coding	AB609347.1	9e-156	560	98.13	3750	Malus x domestica DNA, Rhabdovirus N-like sequence 1-1 (MdRNLS1-1(F))
MSTRG.13166.1	class_code u	219	1	ambiguous or noncoding	No blast hit
MSTRG.13167.1	class_code u	304	1	coding	XM_008365886.2	2e-126	462	100	3750	PREDICTED: Malus x domestica uncharacterized LOC103427806 (LOC103427806), mRNA
MSTRG.1317.1	class_code u	233	1	ambiguous or noncoding	XR_001789970.1	3e-74	289	97.6	3750	PREDICTED: Malus x domestica uncharacterized LOC103436378 (LOC103436378), transcript variant X6, ncRNA
MSTRG.13170.1	class_code i	356	1	coding	KF530876.2	3e-170	608	98	3750	Malus domestica clone WiC1_WiC2 genomic sequence
MSTRG.13175.1	class_code u	1663	1	coding	XM_007208255.2	0.003	56.5	92.31	3760	PREDICTED: Prunus persica pentatricopeptide repeat-containing protein At3g04750, mitochondrial (LOC18772458), mRNA
MSTRG.13181.2	class_code e	434	1	ambiguous or noncoding	XM_008347590.2	0	652	99.44	3750	PREDICTED: Malus x domestica uncharacterized LOC103408763 (LOC103408763), transcript variant X1, mRNA
MSTRG.13195.1	class_code o	2512	6	coding	XM_008357699.2	0	1232	100	3750	PREDICTED: Malus x domestica uncharacterized LOC103419600 (LOC103419600), mRNA
MSTRG.1320.1	class_code u	225	1	ambiguous or noncoding	XM_008367667.2	2e-55	226	85.33	3750	PREDICTED: Malus x domestica ATP synthase subunit delta', mitochondrial-like (LOC103429527), mRNA
MSTRG.13205.1	class_code e	1624	1	coding	XM_008372814.2	0	1978	100	3750	PREDICTED: Malus x domestica uncharacterized LOC103434455 (LOC103434455), transcript variant X4, mRNA
MSTRG.13209.1	class_code i	906	2	coding	XM_008383142.2	4e-39	174	95.41	3750	PREDICTED: Malus x domestica serine hydroxymethyltransferase 3, chloroplastic-like (LOC103444223), mRNA
MSTRG.1321.1	class_code u	530	1	ambiguous or noncoding	XM_009365887.2	1e-161	580	87.26	225117	PREDICTED: Pyrus x bretschneideri cytochrome P450 82C4-like (LOC103954079), mRNA
MSTRG.13214.1	class_code u	312	1	coding	KF530876.2	2e-152	549	98.4	3750	Malus domestica clone WiC1_WiC2 genomic sequence
MSTRG.13215.1	class_code u	225	1	ambiguous or noncoding	No blast hit
MSTRG.13223.1	class_code u	1032	1	coding	CP023760.1	8e-07	67.6	87.72	4081	Solanum lycopersicum cultivar I-3 chromosome 4
MSTRG.1323.1	class_code u	444	2	ambiguous or noncoding	XR_526432.2	1e-75	294	96.61	3750	PREDICTED: Malus x domestica uncharacterized LOC103416709 (LOC103416709), ncRNA
MSTRG.1323.2	class_code u	278	1	ambiguous or noncoding	XR_001788097.1	9e-31	145	100	3750	PREDICTED: Malus x domestica uncharacterized LOC108171592 (LOC108171592), transcript variant X2, ncRNA
MSTRG.13237.1	class_code e	961	1	coding	XM_008372782.2	2e-106	398	100	3750	PREDICTED: Malus x domestica cysteine proteinase inhibitor 1-like (LOC103434432), mRNA
MSTRG.13238.1	class_code o	25422	2	coding	KF530876.2	0	2366	90.22	3750	Malus domestica clone WiC1_WiC2 genomic sequence
MSTRG.13238.3	class_code o	7100	2	coding	XM_017323514.1	0	1764	97.03	3750	PREDICTED: Malus x domestica uncharacterized LOC108169691 (LOC108169691), mRNA
MSTRG.13249.1	class_code e	1483	1	coding	XM_017332497.1	0	2734	99.93	3750	PREDICTED: Malus x domestica pentatricopeptide repeat-containing protein At4g16390, chloroplastic (LOC103434406), transcript variant X4, mRNA
MSTRG.13251.1	class_code x	392	2	ambiguous or noncoding	XM_017332385.1	4e-120	442	99.59	3750	PREDICTED: Malus x domestica pollen-specific leucine-rich repeat extensin-like protein 2 (LOC103434405), mRNA
MSTRG.13251.2	class_code x	392	3	ambiguous or noncoding	XM_017332385.1	4e-120	442	99.59	3750	PREDICTED: Malus x domestica pollen-specific leucine-rich repeat extensin-like protein 2 (LOC103434405), mRNA
MSTRG.13251.3	class_code x	311	2	ambiguous or noncoding	XM_017332385.1	3e-75	292	99.38	3750	PREDICTED: Malus x domestica pollen-specific leucine-rich repeat extensin-like protein 2 (LOC103434405), mRNA
MSTRG.13251.4	class_code x	311	3	ambiguous or noncoding	XM_017332385.1	3e-75	292	99.38	3750	PREDICTED: Malus x domestica pollen-specific leucine-rich repeat extensin-like protein 2 (LOC103434405), mRNA
MSTRG.13251.5	class_code x	310	2	ambiguous or noncoding	XM_017332385.1	1e-74	291	99.38	3750	PREDICTED: Malus x domestica pollen-specific leucine-rich repeat extensin-like protein 2 (LOC103434405), mRNA
MSTRG.13251.6	class_code x	310	2	ambiguous or noncoding	XM_017332385.1	1e-74	291	99.38	3750	PREDICTED: Malus x domestica pollen-specific leucine-rich repeat extensin-like protein 2 (LOC103434405), mRNA
MSTRG.13251.7	class_code x	310	2	ambiguous or noncoding	XM_017332385.1	1e-74	291	99.38	3750	PREDICTED: Malus x domestica pollen-specific leucine-rich repeat extensin-like protein 2 (LOC103434405), mRNA
MSTRG.13251.8	class_code x	310	3	ambiguous or noncoding	XM_017332385.1	1e-74	291	99.38	3750	PREDICTED: Malus x domestica pollen-specific leucine-rich repeat extensin-like protein 2 (LOC103434405), mRNA
MSTRG.13251.9	class_code x	310	2	ambiguous or noncoding	XM_017332385.1	1e-74	291	99.38	3750	PREDICTED: Malus x domestica pollen-specific leucine-rich repeat extensin-like protein 2 (LOC103434405), mRNA
MSTRG.1326.8	class_code x	5217	2	coding	XR_001789813.1	0	992	98.91	3750	PREDICTED: Malus x domestica uncharacterized LOC103434252 (LOC103434252), transcript variant X4, ncRNA
MSTRG.13260.1	class_code u	436	1	ambiguous or noncoding	HF968766.1	0	767	98.39	3750	Malus x domestica metacontig of the Co-Gene region, cultivar Procats28, non-columnar allele
MSTRG.13264.1	class_code e	2171	1	coding	XM_008372739.2	0	1772	99.9	3750	PREDICTED: Malus x domestica C2 and GRAM domain-containing protein At1g03370-like (LOC103434398), mRNA
MSTRG.13268.1	class_code e	2854	1	coding	XM_008357688.2	0	2571	99.64	3750	PREDICTED: Malus x domestica nuclear inhibitor of protein phosphatase 1-like (LOC103419588), mRNA
MSTRG.13285.1	class_code u	228	1	ambiguous or noncoding	XM_008379407.2	2e-60	243	86.13	3750	PREDICTED: Malus x domestica putative glutathione peroxidase 7, chloroplastic (LOC103440709), mRNA
MSTRG.13286.1	class_code u	502	1	ambiguous or noncoding	XM_008355262.2	2e-35	161	92.24	3750	PREDICTED: Malus x domestica senescence-associated carboxylesterase 101-like (LOC103417055), mRNA
MSTRG.13288.1	class_code e	4054	1	coding	AM167520.1	0	5779	95.68	3750	Malus x domestica transposon gene for putative DNA topoisomerase II, hypothetical protein, putative CC-NBS-LRR resistance protein, and putative cyclin-related protein
MSTRG.13290.1	class_code x	1693	2	coding	FN823235.1	0	950	97.15	3750	Malus x domestica genomic sequence for BAC clone MC-20 containing a Mal d 1 gene cluster
MSTRG.13290.2	class_code u	825	2	ambiguous or noncoding	XM_009374400.2	0	730	94.58	225117	PREDICTED: Pyrus x bretschneideri uncharacterized LOC103961791 (LOC103961791), transcript variant X1, mRNA
MSTRG.13292.1	class_code u	305	2	ambiguous or noncoding	XM_017331162.1	2e-83	320	98.87	3750	PREDICTED: Malus x domestica zinc finger BED domain-containing protein RICESLEEPER 2-like (LOC108172931), mRNA
MSTRG.13297.3	class_code o	1357	2	coding	XM_008348205.2	0	1066	99.49	3750	PREDICTED: Malus x domestica uncharacterized LOC103409391 (LOC103409391), mRNA
MSTRG.133.1	class_code u	557	1	coding	AM167520.1	0	1002	99.1	3750	Malus x domestica transposon gene for putative DNA topoisomerase II, hypothetical protein, putative CC-NBS-LRR resistance protein, and putative cyclin-related protein
MSTRG.13302.1	class_code e	3959	1	coding	XM_008375121.2	0	2481	99.63	3750	PREDICTED: Malus x domestica splicing factor U2af small subunit B-like (LOC103436674), transcript variant X12, mRNA
MSTRG.1331.1	class_code u	235	1	ambiguous or noncoding	AB545981.1	4e-88	335	94.12	3767	Pyrus pyrifolia genes for F-box proteins, S ribonuclease, complete cds, haplotype: S4
MSTRG.13312.1	class_code i	510	2	coding	FN823235.1	0	920	99.22	3750	Malus x domestica genomic sequence for BAC clone MC-20 containing a Mal d 1 gene cluster
MSTRG.13313.1	class_code u	348	1	ambiguous or noncoding	EU794445.1	2e-173	619	98.85	138912	Malus floribunda clone M18S-5Cs Vf apple scab resistance protein HcrVf2-like gene, complete sequence
MSTRG.13314.1	class_code u	1539	1	coding	FN823235.1	0	2615	97.23	3750	Malus x domestica genomic sequence for BAC clone MC-20 containing a Mal d 1 gene cluster
MSTRG.13317.1	class_code u	966	1	ambiguous or noncoding	No blast hit
MSTRG.13318.1	class_code u	615	2	coding	No blast hit
MSTRG.13323.1	class_code u	230	1	ambiguous or noncoding	No blast hit
MSTRG.13325.1	class_code i	2858	2	ambiguous or noncoding	XM_008358192.2	0	1199	100	3750	PREDICTED: Malus x domestica uncharacterized LOC103420128 (LOC103420128), mRNA
MSTRG.13338.1	class_code x	242	2	ambiguous or noncoding	XM_017332731.1	5e-122	448	100	3750	PREDICTED: Malus x domestica uncharacterized LOC103436743 (LOC103436743), partial mRNA
MSTRG.1334.1	class_code u	292	1	coding	XM_008356447.2	1e-149	540	100	3750	PREDICTED: Malus x domestica glutamate receptor 2.8-like (LOC103418317), mRNA
MSTRG.13349.1	class_code u	425	1	ambiguous or noncoding	No blast hit
MSTRG.13350.1	class_code u	232	1	ambiguous or noncoding	XR_001953890.1	4e-73	285	91.08	225117	PREDICTED: Pyrus x bretschneideri uncharacterized LOC108867899 (LOC108867899), ncRNA
MSTRG.13352.1	class_code u	638	1	coding	No blast hit
MSTRG.13355.1	class_code u	4368	2	coding	KF530876.2	0	3851	96.73	3750	Malus domestica clone WiC1_WiC2 genomic sequence
MSTRG.13356.1	class_code u	477	1	coding	KF530876.2	0	837	98.32	3750	Malus domestica clone WiC1_WiC2 genomic sequence
MSTRG.13359.1	class_code x	4560	2	coding	XM_008367693.2	0	1424	99.49	3750	PREDICTED: Malus x domestica catalase isozyme 1 (LOC103429547), mRNA
MSTRG.13359.2	class_code x	4542	3	coding	XM_008367693.2	0	1424	99.49	3750	PREDICTED: Malus x domestica catalase isozyme 1 (LOC103429547), mRNA
MSTRG.13360.1	class_code x	86437	3	coding	AB270792.1	0	3773	93.9	3750	Malus x domestica MdSFBB9-alpha, S9-RNase, MdSFBB9-beta genes, complete cds, Psi-SFBB9-alpha, Psi-SFBB9-beta pseudogenes
MSTRG.13361.1	class_code x	86050	3	coding	AB270792.1	0	3773	93.9	3750	Malus x domestica MdSFBB9-alpha, S9-RNase, MdSFBB9-beta genes, complete cds, Psi-SFBB9-alpha, Psi-SFBB9-beta pseudogenes
MSTRG.13362.1	class_code x	86331	3	coding	AB270792.1	0	3773	93.9	3750	Malus x domestica MdSFBB9-alpha, S9-RNase, MdSFBB9-beta genes, complete cds, Psi-SFBB9-alpha, Psi-SFBB9-beta pseudogenes
MSTRG.13362.2	class_code x	86125	3	coding	AB270792.1	0	3773	93.9	3750	Malus x domestica MdSFBB9-alpha, S9-RNase, MdSFBB9-beta genes, complete cds, Psi-SFBB9-alpha, Psi-SFBB9-beta pseudogenes
MSTRG.13362.3	class_code x	80169	2	coding	AB270792.1	0	3773	93.9	3750	Malus x domestica MdSFBB9-alpha, S9-RNase, MdSFBB9-beta genes, complete cds, Psi-SFBB9-alpha, Psi-SFBB9-beta pseudogenes
MSTRG.13363.1	class_code x	428	2	ambiguous or noncoding	XM_008350700.2	2e-48	204	100	3750	PREDICTED: Malus x domestica catalase isozyme 1-like (LOC103412102), mRNA
MSTRG.13367.1	class_code e	1463	1	coding	XM_008375202.1	0	1618	99.55	3750	PREDICTED: Malus x domestica protein NLP2-like (LOC103436752), mRNA
MSTRG.1337.1	class_code u	430	1	ambiguous or noncoding	XM_008375274.2	0	726	96.98	3750	PREDICTED: Malus x domestica trihelix transcription factor GT-3b-like (LOC103436828), mRNA
MSTRG.13372.1	class_code e	2017	1	coding	XM_008358199.2	0	669	99.73	3750	PREDICTED: Malus x domestica transport and Golgi organization 2 homolog (LOC103420132), mRNA
MSTRG.13373.1	class_code x	1151	5	coding	XM_008358199.2	4e-100	377	98.57	3750	PREDICTED: Malus x domestica transport and Golgi organization 2 homolog (LOC103420132), mRNA
MSTRG.13378.1	class_code u	231	1	ambiguous or noncoding	HF968766.1	1e-92	350	94.3	3750	Malus x domestica metacontig of the Co-Gene region, cultivar Procats28, non-columnar allele
MSTRG.13385.1	class_code o	1449	2	coding	XM_018649507.1	0	2499	97.79	225117	PREDICTED: Pyrus x bretschneideri pentatricopeptide repeat-containing protein At1g77360, mitochondrial-like (LOC103955539), mRNA
MSTRG.13392.1	class_code u	262	1	ambiguous or noncoding	XM_008371256.1	4e-09	73.1	88.52	3750	PREDICTED: Malus x domestica CBL-interacting protein kinase 26-like (LOC103433031), mRNA
MSTRG.13393.1	class_code u	712	1	coding	No blast hit
MSTRG.134.2	class_code e	2572	1	coding	XM_008357643.2	0	3707	99.65	3750	PREDICTED: Malus x domestica pentatricopeptide repeat-containing protein At3g02650, mitochondrial-like (LOC103419540), mRNA
MSTRG.134.3	class_code o	2557	2	coding	XM_008357643.2	0	3707	99.65	3750	PREDICTED: Malus x domestica pentatricopeptide repeat-containing protein At3g02650, mitochondrial-like (LOC103419540), mRNA
MSTRG.134.4	class_code o	2572	2	coding	XM_008357643.2	0	3707	99.65	3750	PREDICTED: Malus x domestica pentatricopeptide repeat-containing protein At3g02650, mitochondrial-like (LOC103419540), mRNA
MSTRG.1340.1	class_code u	317	1	coding	AB270792.1	1e-153	553	98.11	3750	Malus x domestica MdSFBB9-alpha, S9-RNase, MdSFBB9-beta genes, complete cds, Psi-SFBB9-alpha, Psi-SFBB9-beta pseudogenes
MSTRG.13402.1	class_code i	1514	2	coding	FN823235.1	0	2621	97.95	3750	Malus x domestica genomic sequence for BAC clone MC-20 containing a Mal d 1 gene cluster
MSTRG.1341.1	class_code u	471	1	coding	AB270792.1	0	854	99.36	3750	Malus x domestica MdSFBB9-alpha, S9-RNase, MdSFBB9-beta genes, complete cds, Psi-SFBB9-alpha, Psi-SFBB9-beta pseudogenes
MSTRG.13414.1	class_code u	208	1	coding	XR_001953078.1	8e-45	191	84.39	225117	PREDICTED: Pyrus x bretschneideri uncharacterized LOC108867130 (LOC108867130), ncRNA
MSTRG.1342.1	class_code e	2301	1	coding	XM_008380663.2	0	1253	99.85	3750	PREDICTED: Malus x domestica GDSL esterase/lipase At1g71250-like (LOC103441947), mRNA
MSTRG.13421.1	class_code e	1656	1	coding	XM_008375241.2	0	1589	100	3750	PREDICTED: Malus x domestica tankyrase (LOC103436786), mRNA
MSTRG.13426.1	class_code i	1061	1	coding	XR_001954925.1	0	1330	89.42	225117	PREDICTED: Pyrus x bretschneideri uncharacterized LOC103967421 (LOC103967421), transcript variant X1, ncRNA
MSTRG.13428.1	class_code o	209828	3	coding	KF530876.2	0	4948	97.61	3750	Malus domestica clone WiC1_WiC2 genomic sequence
MSTRG.13428.2	class_code o	20458	2	coding	KC291134.1	0	3415	93.51	3750	Malus domestica cultivar Granny Smith alcohol acyl transferase (AAT) pseudogene, AAT1-GSc allele, complete sequence
MSTRG.13429.1	class_code x	20484	2	coding	XM_009338476.2	0	1790	95.77	225117	PREDICTED: Pyrus x bretschneideri methanol O-anthraniloyltransferase-like (LOC103929303), mRNA
MSTRG.13430.1	class_code i	1289	2	coding	KC291135.1	0	1600	88.93	3750	Malus domestica cultivar Granny Smith alcohol acyl transferase (AAT) gene, AAT1-GSd allele, complete cds
MSTRG.13432.1	class_code o	1891	3	coding	XM_017328041.1	0	2562	99.36	3750	PREDICTED: Malus x domestica probable polyamine transporter At1g31830 (LOC103420150), partial mRNA
MSTRG.13445.1	class_code u	601	1	coding	No blast hit
MSTRG.13446.1	class_code u	754	2	coding	XR_001786113.1	6e-126	462	84.76	3750	PREDICTED: Malus x domestica uncharacterized LOC103453999 (LOC103453999), ncRNA
MSTRG.13447.1	class_code e	3233	1	ambiguous or noncoding	XR_001789149.1	0	3441	97.22	3750	PREDICTED: Malus x domestica uncharacterized LOC108172594 (LOC108172594), ncRNA
MSTRG.13448.1	class_code x	1695	3	coding	XR_001789149.1	0	1122	98.42	3750	PREDICTED: Malus x domestica uncharacterized LOC108172594 (LOC108172594), ncRNA
MSTRG.1345.1	class_code u	622	1	coding	XM_008362134.1	0	1062	97.58	3750	PREDICTED: Malus x domestica uncharacterized LOC103424058 (LOC103424058), mRNA
MSTRG.13453.1	class_code u	12748	3	coding	KF530876.2	0	7081	94.98	3750	Malus domestica clone WiC1_WiC2 genomic sequence
MSTRG.13453.2	class_code u	10298	3	coding	KF530876.2	0	7081	94.98	3750	Malus domestica clone WiC1_WiC2 genomic sequence
MSTRG.13455.1	class_code e	1626	1	coding	XR_001953078.1	1e-146	532	85.58	225117	PREDICTED: Pyrus x bretschneideri uncharacterized LOC108867130 (LOC108867130), ncRNA
MSTRG.13455.2	class_code o	1395	2	coding	XR_001953078.1	9e-147	532	85.58	225117	PREDICTED: Pyrus x bretschneideri uncharacterized LOC108867130 (LOC108867130), ncRNA
MSTRG.13455.3	class_code o	1269	2	coding	XR_001953078.1	8e-147	532	85.58	225117	PREDICTED: Pyrus x bretschneideri uncharacterized LOC108867130 (LOC108867130), ncRNA
MSTRG.13456.1	class_code x	700	2	ambiguous or noncoding	XM_018649500.1	3e-49	207	81.89	225117	PREDICTED: Pyrus x bretschneideri myosin light chain kinase 2, skeletal/cardiac muscle-like (LOC108867820), mRNA
MSTRG.13458.1	class_code u	942	1	coding	KC291129.1	1e-59	243	87.91	3750	Malus domestica cultivar Royal Gala alcohol acyl transferase (AAT) gene, AAT1-RGa allele, complete cds
MSTRG.13459.1	class_code u	4271	1	coding	XM_008395241.2	0	787	93.74	3750	PREDICTED: Malus x domestica zinc-finger homeodomain protein 9-like (LOC103455659), mRNA
MSTRG.13459.2	class_code u	3727	2	coding	XM_008395241.2	0	787	93.74	3750	PREDICTED: Malus x domestica zinc-finger homeodomain protein 9-like (LOC103455659), mRNA
MSTRG.13460.1	class_code u	1470	2	ambiguous or noncoding	No blast hit
MSTRG.13461.1	class_code u	1725	1	ambiguous or noncoding	XM_008366261.1	2e-168	604	92.33	3750	PREDICTED: Malus x domestica benzyl alcohol O-benzoyltransferase-like (LOC103428164), mRNA
MSTRG.13468.1	class_code u	219	1	ambiguous or noncoding	XR_001786050.1	1e-98	370	99.03	3750	PREDICTED: Malus x domestica uncharacterized LOC108169699 (LOC108169699), transcript variant X1, ncRNA
MSTRG.1347.2	class_code e	495	1	coding	KF530876.2	0	769	94.2	3750	Malus domestica clone WiC1_WiC2 genomic sequence
MSTRG.13471.1	class_code u	209	1	ambiguous or noncoding	XM_008364233.2	4e-97	364	98.09	3750	PREDICTED: Malus x domestica uncharacterized LOC103426142 (LOC103426142), mRNA
MSTRG.13481.1	class_code u	222	1	ambiguous or noncoding	KF530876.2	1e-107	399	99.1	3750	Malus domestica clone WiC1_WiC2 genomic sequence
MSTRG.1349.1	class_code u	210	1	ambiguous or noncoding	XM_008369762.2	2e-100	375	98.57	3750	PREDICTED: Malus x domestica F-box protein SKIP2-like (LOC103431593), mRNA
MSTRG.13494.1	class_code u	973	1	coding	AM167520.1	0	1681	97.84	3750	Malus x domestica transposon gene for putative DNA topoisomerase II, hypothetical protein, putative CC-NBS-LRR resistance protein, and putative cyclin-related protein
MSTRG.13496.3	class_code e	2308	1	coding	XM_008375290.2	0	1458	99.62	3750	PREDICTED: Malus x domestica uncharacterized LOC103436845 (LOC103436845), mRNA
MSTRG.13500.1	class_code u	227	1	ambiguous or noncoding	XR_528185.2	2e-75	292	92.72	3750	PREDICTED: Malus x domestica uncharacterized LOC103426892 (LOC103426892), ncRNA
MSTRG.13509.1	class_code u	779	1	ambiguous or noncoding	XM_009343443.2	2e-80	311	80.26	225117	PREDICTED: Pyrus x bretschneideri uncharacterized LOC103933757 (LOC103933757), mRNA
MSTRG.13515.5	class_code o	1043	2	coding	FN823235.1	8e-27	134	86.61	3750	Malus x domestica genomic sequence for BAC clone MC-20 containing a Mal d 1 gene cluster
MSTRG.13522.2	class_code e	1962	1	coding	XM_009375171.2	0	2309	97.7	225117	PREDICTED: Pyrus x bretschneideri uncharacterized LOC103962474 (LOC103962474), transcript variant X1, mRNA
MSTRG.13528.1	class_code u	3320	1	coding	XM_017327634.1	0	1051	93.21	3750	PREDICTED: Malus x domestica uncharacterized mitochondrial protein AtMg00810-like (LOC108171464), mRNA
MSTRG.13529.1	class_code u	266	1	ambiguous or noncoding	XM_008391009.1	3e-40	176	87.92	3750	PREDICTED: Malus x domestica glycine-rich cell wall structural protein 1-like (LOC103451594), mRNA
MSTRG.13530.1	class_code u	856	1	ambiguous or noncoding	HQ445899.1	3e-95	361	84.45	3750	Malus x domestica cultivar Evereste fire blight resistance locus LG12, complete sequence
MSTRG.1355.1	class_code u	454	3	ambiguous or noncoding	XR_526495.2	4e-71	279	100	3750	PREDICTED: Malus x domestica uncharacterized LOC103417100 (LOC103417100), ncRNA
MSTRG.13550.1	class_code u	1639	1	coding	XM_008341823.1	0	857	96.53	3750	PREDICTED: Malus x domestica probable nucleoredoxin 1 (LOC103403021), mRNA
MSTRG.13556.1	class_code u	2357	3	coding	EU794448.1	0	1057	90.69	138912	Malus floribunda clone AM19-5s AM19-5p gene, complete cds
MSTRG.1356.1	class_code u	349	1	ambiguous or noncoding	XM_017336806.1	4e-179	638	99.43	3750	PREDICTED: Malus x domestica putative protein FAR1-RELATED SEQUENCE 10 (LOC108175030), mRNA
MSTRG.13560.2	class_code e	2656	1	coding	NM_001328944.1	0	4554	98.98	3750	Malus domestica transcription factor MYC2 (LOC103436897), mRNA
MSTRG.13563.1	class_code o	1079	2	coding	XM_008375476.2	0	1236	93.16	3750	PREDICTED: Malus x domestica glycine-rich cell wall structural protein 1.0-like (LOC103437010), mRNA
MSTRG.13563.2	class_code o	997	2	coding	XM_008375476.2	0	1146	92.7	3750	PREDICTED: Malus x domestica glycine-rich cell wall structural protein 1.0-like (LOC103437010), mRNA
MSTRG.13564.3	class_code o	1088	2	ambiguous or noncoding	XR_529618.2	0	1399	99.61	3750	PREDICTED: Malus x domestica uncharacterized LOC103436901 (LOC103436901), ncRNA
MSTRG.13567.1	class_code u	427	1	ambiguous or noncoding	No blast hit
MSTRG.13568.1	class_code u	259	1	ambiguous or noncoding	XM_008356936.2	3e-65	259	92.31	3750	PREDICTED: Malus x domestica protein transport protein Sec61 subunit beta-like (LOC103418826), mRNA
MSTRG.13569.1	class_code u	256	1	ambiguous or noncoding	No blast hit
MSTRG.13577.1	class_code x	471	2	ambiguous or noncoding	XM_008375362.2	3e-27	134	98.65	3750	PREDICTED: Malus x domestica uncharacterized protein At4g17910-like (LOC103436909), mRNA
MSTRG.1358.1	class_code x	432	2	ambiguous or noncoding	XR_001786594.1	3e-97	366	99.01	3750	PREDICTED: Malus x domestica uncharacterized LOC103408053 (LOC103408053), transcript variant X6, misc_RNA
MSTRG.13581.1	class_code i	1005	1	coding	XM_009345817.2	2e-07	69.4	75.16	225117	PREDICTED: Pyrus x bretschneideri uncharacterized LOC103935983 (LOC103935983), mRNA
MSTRG.13589.1	class_code u	2264	2	coding	XM_009339253.2	2e-36	167	81.95	225117	PREDICTED: Pyrus x bretschneideri uncharacterized LOC103929977 (LOC103929977), mRNA
MSTRG.13593.4	class_code o	5172	2	coding	XM_008375371.2	0	2582	99.93	3750	PREDICTED: Malus x domestica heat shock factor protein HSF8-like (LOC103436919), mRNA
MSTRG.13593.5	class_code o	5172	2	coding	XM_008375371.2	0	2582	99.93	3750	PREDICTED: Malus x domestica heat shock factor protein HSF8-like (LOC103436919), mRNA
MSTRG.13596.1	class_code u	423	1	ambiguous or noncoding	KF530876.2	0	676	95.35	3750	Malus domestica clone WiC1_WiC2 genomic sequence
MSTRG.13597.1	class_code u	413	1	coding	AM167520.1	0	686	96.61	3750	Malus x domestica transposon gene for putative DNA topoisomerase II, hypothetical protein, putative CC-NBS-LRR resistance protein, and putative cyclin-related protein
MSTRG.1360.1	class_code u	1408	1	coding	XM_017324657.1	0	1668	92.31	3750	PREDICTED: Malus x domestica uncharacterized LOC103407156 (LOC103407156), mRNA
MSTRG.13600.1	class_code u	651	1	coding	XM_008345192.2	1e-147	534	97.45	3750	PREDICTED: Malus x domestica probable polygalacturonase (LOC103406184), mRNA
MSTRG.13607.1	class_code u	892	1	coding	No blast hit
MSTRG.1361.1	class_code u	7060	1	coding	HF968766.1	0	9252	97.74	3750	Malus x domestica metacontig of the Co-Gene region, cultivar Procats28, non-columnar allele
MSTRG.1362.1	class_code u	5653	1	coding	HF968766.1	0	8817	97.7	3750	Malus x domestica metacontig of the Co-Gene region, cultivar Procats28, non-columnar allele
MSTRG.13620.2	class_code e	391	1	ambiguous or noncoding	XM_008366269.2	6e-89	339	98.95	3750	PREDICTED: Malus x domestica expansin-like B1 (LOC103428177), mRNA
MSTRG.13623.1	class_code u	239	1	ambiguous or noncoding	XR_528476.1	5e-92	348	99.48	3750	PREDICTED: Malus x domestica uncharacterized LOC103428635 (LOC103428635), transcript variant X1, ncRNA
MSTRG.13624.1	class_code u	1468	1	coding	XM_008345068.2	1e-91	350	85.46	3750	PREDICTED: Malus x domestica pto-interacting protein 1 (LOC103406047), mRNA
MSTRG.13625.1	class_code u	1666	1	coding	XM_017327640.1	2e-98	372	98.11	3750	PREDICTED: Malus x domestica uncharacterized mitochondrial protein AtMg00810-like (LOC108171469), mRNA
MSTRG.13626.1	class_code u	572	1	coding	XM_017327640.1	9e-69	272	98.69	3750	PREDICTED: Malus x domestica uncharacterized mitochondrial protein AtMg00810-like (LOC108171469), mRNA
MSTRG.1363.1	class_code u	202	1	ambiguous or noncoding	No blast hit
MSTRG.13630.1	class_code o	4934	2	coding	XM_009371414.2	0	1336	96.64	225117	PREDICTED: Pyrus x bretschneideri putative invertase inhibitor (LOC103959072), transcript variant X1, mRNA
MSTRG.13630.3	class_code o	866	2	coding	XM_009371414.2	0	1336	96.64	225117	PREDICTED: Pyrus x bretschneideri putative invertase inhibitor (LOC103959072), transcript variant X1, mRNA
MSTRG.13631.1	class_code x	4456	2	coding	XM_009371414.2	0	1299	96.56	225117	PREDICTED: Pyrus x bretschneideri putative invertase inhibitor (LOC103959072), transcript variant X1, mRNA
MSTRG.13631.2	class_code x	4158	2	coding	XM_009373629.2	0	1147	96.41	225117	PREDICTED: Pyrus x bretschneideri putative invertase inhibitor (LOC103961110), mRNA
MSTRG.13635.1	class_code u	1040	2	coding	XR_001954336.1	0	966	95.53	225117	PREDICTED: Pyrus x bretschneideri uncharacterized LOC108868220 (LOC108868220), ncRNA
MSTRG.13636.1	class_code u	303	1	ambiguous or noncoding	KY523059.1	2e-122	449	93.4	3750	Malus domestica isolate Mdo-RTEf non-LTR retrotransposon RTE, partial sequence
MSTRG.13637.1	class_code u	617	1	ambiguous or noncoding	KT152853.1	2e-154	556	90.21	3750	Malus domestica PHYLLO (PHYLLO) gene, PHYLLO-PGL allele, complete cds
MSTRG.1364.1	class_code u	6189	2	coding	KF530876.2	0	6216	94.09	3750	Malus domestica clone WiC1_WiC2 genomic sequence
MSTRG.13645.1	class_code u	227	1	ambiguous or noncoding	No blast hit
MSTRG.13646.1	class_code u	331	1	coding	FN823235.1	2e-166	595	99.39	3750	Malus x domestica genomic sequence for BAC clone MC-20 containing a Mal d 1 gene cluster
MSTRG.13648.1	class_code u	226	1	ambiguous or noncoding	No blast hit
MSTRG.13649.1	class_code u	664	1	ambiguous or noncoding	No blast hit
MSTRG.13650.1	class_code o	4202	2	coding	XM_008375402.1	0	1127	99.35	3750	PREDICTED: Malus x domestica uncharacterized LOC103436948 (LOC103436948), mRNA
MSTRG.13652.1	class_code u	558	1	coding	XM_008353786.2	0	678	96.58	3750	PREDICTED: Malus x domestica cyclic nucleotide-gated cation channel beta-1-like (LOC103415453), mRNA
MSTRG.13655.1	class_code u	466	1	ambiguous or noncoding	No blast hit
MSTRG.13667.1	class_code u	1705	1	coding	KF530876.2	3e-97	368	85.04	3750	Malus domestica clone WiC1_WiC2 genomic sequence
MSTRG.13679.1	class_code i	281	1	ambiguous or noncoding	AB270792.1	1e-138	503	98.93	3750	Malus x domestica MdSFBB9-alpha, S9-RNase, MdSFBB9-beta genes, complete cds, Psi-SFBB9-alpha, Psi-SFBB9-beta pseudogenes
MSTRG.13685.2	class_code o	937	2	coding	XM_018644657.1	0	1092	88.18	225117	PREDICTED: Pyrus x bretschneideri glycine-rich cell wall structural protein-like (LOC108866295), mRNA
MSTRG.13686.1	class_code u	432	2	ambiguous or noncoding	No blast hit
MSTRG.1369.1	class_code u	826	1	coding	XM_008392703.2	0	1303	98.64	3750	PREDICTED: Malus x domestica serine/threonine-protein kinase HT1 (LOC103453151), transcript variant X1, mRNA
MSTRG.13691.1	class_code u	257	1	coding	KF055410.1	1e-118	436	97.28	3750	Malus domestica cultivar GMAL 2473 clone BAC 32A4 Rvi15 scab resistance gene locus, partial sequence
MSTRG.13692.1	class_code u	383	1	ambiguous or noncoding	AB270792.1	1e-174	623	96.32	3750	Malus x domestica MdSFBB9-alpha, S9-RNase, MdSFBB9-beta genes, complete cds, Psi-SFBB9-alpha, Psi-SFBB9-beta pseudogenes
MSTRG.13696.1	class_code u	394	1	ambiguous or noncoding	FN823235.1	0	721	99.75	3750	Malus x domestica genomic sequence for BAC clone MC-20 containing a Mal d 1 gene cluster
MSTRG.13697.1	class_code u	207	1	ambiguous or noncoding	AB270792.1	4e-97	364	98.55	3750	Malus x domestica MdSFBB9-alpha, S9-RNase, MdSFBB9-beta genes, complete cds, Psi-SFBB9-alpha, Psi-SFBB9-beta pseudogenes
MSTRG.13698.1	class_code u	256	1	ambiguous or noncoding	EU794445.1	9e-125	457	98.83	138912	Malus floribunda clone M18S-5Cs Vf apple scab resistance protein HcrVf2-like gene, complete sequence
MSTRG.13703.1	class_code u	242	1	ambiguous or noncoding	MG011706.1	2e-105	392	95.87	2080251	Sorbus ulleungensis plastid, complete genome
MSTRG.13705.1	class_code u	272	1	ambiguous or noncoding	AB270792.1	3e-130	475	98.17	3750	Malus x domestica MdSFBB9-alpha, S9-RNase, MdSFBB9-beta genes, complete cds, Psi-SFBB9-alpha, Psi-SFBB9-beta pseudogenes
MSTRG.13706.2	class_code e	651	1	coding	XM_008343125.2	0	1158	98.77	3750	PREDICTED: Malus x domestica trihelix transcription factor GT-4-like (LOC103404230), mRNA
MSTRG.1371.1	class_code u	280	1	ambiguous or noncoding	No blast hit
MSTRG.13718.1	class_code u	3730	2	coding	XR_001790275.1	1e-139	510	93.18	3750	PREDICTED: Malus x domestica uncharacterized LOC108173589 (LOC108173589), ncRNA
MSTRG.1372.1	class_code u	686	2	coding	XM_008361658.2	2e-141	514	100	3750	PREDICTED: Malus x domestica uncharacterized LOC103423569 (LOC103423569), transcript variant X3, mRNA
MSTRG.13721.1	class_code e	1168	1	coding	XM_009370654.2	0	726	98.77	225117	PREDICTED: Pyrus x bretschneideri E3 ubiquitin-protein ligase HOS1 (LOC103958398), mRNA
MSTRG.13727.1	class_code u	1126	1	ambiguous or noncoding	FN823234.1	0	763	88.71	3750	Malus x domestica genomic sequence for BAC clone MC-12 containing a Mal d 1 gene cluster
MSTRG.13728.1	class_code u	304	1	ambiguous or noncoding	FN823234.1	2e-17	100	79.31	3750	Malus x domestica genomic sequence for BAC clone MC-12 containing a Mal d 1 gene cluster
MSTRG.13740.1	class_code u	682	1	ambiguous or noncoding	No blast hit
MSTRG.13744.1	class_code u	1099	1	coding	XM_009353763.2	0	737	92.62	225117	PREDICTED: Pyrus x bretschneideri cyclic nucleotide-gated ion channel 1-like (LOC108865317), transcript variant X1, mRNA
MSTRG.13748.1	class_code u	1706	1	coding	KU760413.1	1e-06	67.6	93.33	1826792	Sorbus himalaica voucher PeterE20011242 LEAFY2 gene, intron 2
MSTRG.13749.1	class_code u	341	1	ambiguous or noncoding	AB270792.1	6e-113	418	89.15	3750	Malus x domestica MdSFBB9-alpha, S9-RNase, MdSFBB9-beta genes, complete cds, Psi-SFBB9-alpha, Psi-SFBB9-beta pseudogenes
MSTRG.13750.1	class_code u	232	1	ambiguous or noncoding	No blast hit
MSTRG.13757.1	class_code u	285	1	ambiguous or noncoding	FN823235.1	4e-24	122	79.78	3750	Malus x domestica genomic sequence for BAC clone MC-20 containing a Mal d 1 gene cluster
MSTRG.13759.1	class_code u	381	1	ambiguous or noncoding	No blast hit
MSTRG.1376.1	class_code u	213	1	ambiguous or noncoding	XR_001789970.1	3e-69	272	97.47	3750	PREDICTED: Malus x domestica uncharacterized LOC103436378 (LOC103436378), transcript variant X6, ncRNA
MSTRG.13764.1	class_code u	244	1	ambiguous or noncoding	AB270792.1	1e-54	224	83.86	3750	Malus x domestica MdSFBB9-alpha, S9-RNase, MdSFBB9-beta genes, complete cds, Psi-SFBB9-alpha, Psi-SFBB9-beta pseudogenes
MSTRG.13765.1	class_code x	9820	5	coding	XM_017331709.1	0	3155	91.07	3750	PREDICTED: Malus x domestica uncharacterized LOC103438296 (LOC103438296), mRNA
MSTRG.13765.2	class_code x	3698	2	coding	XM_017331709.1	0	3086	91.02	3750	PREDICTED: Malus x domestica uncharacterized LOC103438296 (LOC103438296), mRNA
MSTRG.13767.1	class_code e	1591	1	coding	XM_009344786.2	0	749	92.9	225117	PREDICTED: Pyrus x bretschneideri uncharacterized LOC103935016 (LOC103935016), mRNA
MSTRG.13767.2	class_code o	715	2	coding	XM_009344786.2	0	739	94.26	225117	PREDICTED: Pyrus x bretschneideri uncharacterized LOC103935016 (LOC103935016), mRNA
MSTRG.1377.1	class_code u	312	1	ambiguous or noncoding	XM_017329905.1	4e-154	555	98.4	3750	PREDICTED: Malus x domestica uncharacterized LOC108172389 (LOC108172389), mRNA
MSTRG.13770.1	class_code u	515	2	ambiguous or noncoding	XM_008364906.2	5e-120	442	99.18	3750	PREDICTED: Malus x domestica uncharacterized LOC103426825 (LOC103426825), mRNA
MSTRG.13772.1	class_code u	389	1	ambiguous or noncoding	AB270792.1	1e-160	577	93.54	3750	Malus x domestica MdSFBB9-alpha, S9-RNase, MdSFBB9-beta genes, complete cds, Psi-SFBB9-alpha, Psi-SFBB9-beta pseudogenes
MSTRG.13774.2	class_code o	2942	2	coding	XM_008375675.2	0	1266	98.31	3750	PREDICTED: Malus x domestica probable lipid phosphate phosphatase beta (LOC103437213), transcript variant X4, mRNA
MSTRG.13774.4	class_code o	2909	2	coding	XM_008375675.2	0	1277	98.32	3750	PREDICTED: Malus x domestica probable lipid phosphate phosphatase beta (LOC103437213), transcript variant X4, mRNA
MSTRG.13775.1	class_code u	213	1	ambiguous or noncoding	HF968766.1	1e-102	383	99.06	3750	Malus x domestica metacontig of the Co-Gene region, cultivar Procats28, non-columnar allele
MSTRG.13778.1	class_code u	473	1	ambiguous or noncoding	AB270792.1	1e-141	514	86.61	3750	Malus x domestica MdSFBB9-alpha, S9-RNase, MdSFBB9-beta genes, complete cds, Psi-SFBB9-alpha, Psi-SFBB9-beta pseudogenes
MSTRG.1378.1	class_code u	963	1	ambiguous or noncoding	AB270792.1	6e-132	483	89.89	3750	Malus x domestica MdSFBB9-alpha, S9-RNase, MdSFBB9-beta genes, complete cds, Psi-SFBB9-alpha, Psi-SFBB9-beta pseudogenes
MSTRG.13788.1	class_code u	308	1	ambiguous or noncoding	KX869746.1	1e-134	490	95.22	3750	Malus domestica isolate X9273 #13 retrotransposon HODOR, partial sequence
MSTRG.13789.1	class_code u	267	1	ambiguous or noncoding	XR_001788983.1	2e-61	246	85.54	3750	PREDICTED: Malus x domestica uncharacterized LOC108172434 (LOC108172434), ncRNA
MSTRG.13790.1	class_code u	336	1	ambiguous or noncoding	FN823235.1	2e-158	569	97.32	3750	Malus x domestica genomic sequence for BAC clone MC-20 containing a Mal d 1 gene cluster
MSTRG.13791.1	class_code u	287	1	coding	AB270792.1	1e-69	274	90.14	3750	Malus x domestica MdSFBB9-alpha, S9-RNase, MdSFBB9-beta genes, complete cds, Psi-SFBB9-alpha, Psi-SFBB9-beta pseudogenes
MSTRG.13792.1	class_code u	998	1	coding	AB545981.1	0	728	81.65	3767	Pyrus pyrifolia genes for F-box proteins, S ribonuclease, complete cds, haplotype: S4
MSTRG.13793.2	class_code e	2958	1	coding	XM_008358280.2	0	1447	100	3750	PREDICTED: Malus x domestica uncharacterized LOC103420216 (LOC103420216), mRNA
MSTRG.13794.1	class_code x	2199	2	coding	XM_008358280.2	4e-43	189	100	3750	PREDICTED: Malus x domestica uncharacterized LOC103420216 (LOC103420216), mRNA
MSTRG.13795.1	class_code u	245	1	coding	XM_018644451.1	6e-62	248	96.05	225117	PREDICTED: Pyrus x bretschneideri ATP synthase subunit alpha, mitochondrial (LOC108866220), mRNA
MSTRG.13797.1	class_code u	265	1	coding	AM167520.1	2e-121	446	96.98	3750	Malus x domestica transposon gene for putative DNA topoisomerase II, hypothetical protein, putative CC-NBS-LRR resistance protein, and putative cyclin-related protein
MSTRG.13798.1	class_code u	255	1	ambiguous or noncoding	XR_001953076.1	9e-100	374	93.63	225117	PREDICTED: Pyrus x bretschneideri uncharacterized LOC103945679 (LOC103945679), transcript variant X2, ncRNA
MSTRG.1380.1	class_code u	272	1	ambiguous or noncoding	AB270792.1	8e-96	361	91.04	3750	Malus x domestica MdSFBB9-alpha, S9-RNase, MdSFBB9-beta genes, complete cds, Psi-SFBB9-alpha, Psi-SFBB9-beta pseudogenes
MSTRG.1381.1	class_code u	324	1	ambiguous or noncoding	No blast hit
MSTRG.13812.1	class_code u	1359	1	ambiguous or noncoding	XR_001953588.1	3e-71	281	95.03	225117	PREDICTED: Pyrus x bretschneideri uncharacterized LOC108867629 (LOC108867629), transcript variant X1, ncRNA
MSTRG.13812.2	class_code u	1191	2	ambiguous or noncoding	XR_001953588.1	3e-71	281	95.03	225117	PREDICTED: Pyrus x bretschneideri uncharacterized LOC108867629 (LOC108867629), transcript variant X1, ncRNA
MSTRG.13813.2	class_code o	1609	2	coding	XM_008350668.2	0	2420	99.33	3750	PREDICTED: Malus x domestica probable sugar phosphate/phosphate translocator At1g12500 (LOC103412067), mRNA
MSTRG.13815.1	class_code u	282	1	ambiguous or noncoding	XM_008349071.1	1e-104	390	91.37	3750	PREDICTED: Malus x domestica uncharacterized LOC103410355 (LOC103410355), mRNA
MSTRG.13817.1	class_code u	225	1	ambiguous or noncoding	No blast hit
MSTRG.13818.1	class_code u	410	1	ambiguous or noncoding	EF623943.1	2e-173	619	98.85	3750	Malus x domestica isolate GyRTFJ-3 retrotransposon Ty3-gypsy reverse transcriptase gene, partial cds
MSTRG.13823.2	class_code e	539	1	coding	XM_017324373.1	0	972	98.89	3750	PREDICTED: Malus x domestica DNA-directed RNA polymerase IV subunit 1-like (LOC103406106), mRNA
MSTRG.13828.1	class_code i	965	1	coding	AM167520.1	0	1733	99.07	3750	Malus x domestica transposon gene for putative DNA topoisomerase II, hypothetical protein, putative CC-NBS-LRR resistance protein, and putative cyclin-related protein
MSTRG.13829.1	class_code i	347	1	coding	AB270792.1	7e-172	614	98.56	3750	Malus x domestica MdSFBB9-alpha, S9-RNase, MdSFBB9-beta genes, complete cds, Psi-SFBB9-alpha, Psi-SFBB9-beta pseudogenes
MSTRG.13831.1	class_code u	215	1	coding	XM_017329263.1	8e-80	307	97.74	3750	PREDICTED: Malus x domestica putative F-box/FBD/LRR-repeat protein At4g03220 (LOC108172123), mRNA
MSTRG.13832.1	class_code u	4401	2	coding	FN823235.1	0	2187	90.47	3750	Malus x domestica genomic sequence for BAC clone MC-20 containing a Mal d 1 gene cluster
MSTRG.13834.1	class_code u	983	1	coding	XM_008352586.2	3e-85	327	93.24	3750	PREDICTED: Malus x domestica lipoyl synthase, chloroplastic-like (LOC103414180), mRNA
MSTRG.13835.6	class_code o	944	2	coding	XR_001951602.1	0	678	93.68	225117	PREDICTED: Pyrus x bretschneideri uncharacterized LOC108865743 (LOC108865743), transcript variant X2, ncRNA
MSTRG.1384.1	class_code u	467	1	ambiguous or noncoding	XR_667896.2	1e-105	394	88.06	225117	PREDICTED: Pyrus x bretschneideri uncharacterized LOC103952463 (LOC103952463), transcript variant X2, misc_RNA
MSTRG.13842.1	class_code u	371	1	coding	XR_001787199.1	2e-58	237	82.76	3750	PREDICTED: Malus x domestica probable acyl-activating enzyme 18, peroxisomal (LOC103412648), transcript variant X3, misc_RNA
MSTRG.13849.1	class_code u	324	1	coding	KF530876.2	2e-162	582	99.07	3750	Malus domestica clone WiC1_WiC2 genomic sequence
MSTRG.13859.1	class_code u	385	1	ambiguous or noncoding	FN823235.1	0	662	97.67	3750	Malus x domestica genomic sequence for BAC clone MC-20 containing a Mal d 1 gene cluster
MSTRG.13863.1	class_code u	304	1	ambiguous or noncoding	No blast hit
MSTRG.1387.1	class_code u	335	1	ambiguous or noncoding	XM_017324451.1	3e-165	592	98.51	3750	PREDICTED: Malus x domestica uncharacterized LOC108170006 (LOC108170006), mRNA
MSTRG.13870.1	class_code u	2287	1	coding	XR_001786710.1	0	2128	98.81	3750	PREDICTED: Malus x domestica uncharacterized LOC103409125 (LOC103409125), transcript variant X2, ncRNA
MSTRG.13870.2	class_code u	2287	2	coding	XR_001786710.1	0	2128	98.81	3750	PREDICTED: Malus x domestica uncharacterized LOC103409125 (LOC103409125), transcript variant X2, ncRNA
MSTRG.13870.3	class_code u	2287	2	coding	XR_001786710.1	0	2128	98.81	3750	PREDICTED: Malus x domestica uncharacterized LOC103409125 (LOC103409125), transcript variant X2, ncRNA
MSTRG.13870.4	class_code u	2283	2	coding	XR_001786710.1	0	2128	98.81	3750	PREDICTED: Malus x domestica uncharacterized LOC103409125 (LOC103409125), transcript variant X2, ncRNA
MSTRG.13870.5	class_code u	2255	2	coding	XR_001786710.1	0	2076	98.78	3750	PREDICTED: Malus x domestica uncharacterized LOC103409125 (LOC103409125), transcript variant X2, ncRNA
MSTRG.13870.6	class_code u	2273	2	coding	XR_001786710.1	0	2109	98.8	3750	PREDICTED: Malus x domestica uncharacterized LOC103409125 (LOC103409125), transcript variant X2, ncRNA
MSTRG.13870.7	class_code u	2277	2	coding	XR_001786710.1	0	2119	98.81	3750	PREDICTED: Malus x domestica uncharacterized LOC103409125 (LOC103409125), transcript variant X2, ncRNA
MSTRG.13873.3	class_code o	336	2	ambiguous or noncoding	XM_017331124.1	7e-172	614	99.4	3750	PREDICTED: Malus x domestica uncharacterized LOC103431053 (LOC103431053), transcript variant X1, mRNA
MSTRG.13874.1	class_code u	381	1	ambiguous or noncoding	No blast hit
MSTRG.13875.1	class_code e	854	1	coding	XR_525176.2	0	695	99.47	3750	PREDICTED: Malus x domestica uncharacterized LOC103409510 (LOC103409510), ncRNA
MSTRG.13877.1	class_code u	241	1	ambiguous or noncoding	HQ445899.1	2e-116	429	98.76	3750	Malus x domestica cultivar Evereste fire blight resistance locus LG12, complete sequence
MSTRG.13882.1	class_code u	3920	2	coding	XR_001788181.1	4e-109	409	95.29	3750	PREDICTED: Malus x domestica uncharacterized LOC103423047 (LOC103423047), transcript variant X1, ncRNA
MSTRG.13884.1	class_code u	392	1	coding	AM167520.1	0	708	99.23	3750	Malus x domestica transposon gene for putative DNA topoisomerase II, hypothetical protein, putative CC-NBS-LRR resistance protein, and putative cyclin-related protein
MSTRG.13885.1	class_code u	928	1	coding	AM167520.1	0	1592	97.74	3750	Malus x domestica transposon gene for putative DNA topoisomerase II, hypothetical protein, putative CC-NBS-LRR resistance protein, and putative cyclin-related protein
MSTRG.13886.1	class_code e	2713	1	coding	XM_017337218.1	0	654	93.67	3750	PREDICTED: Malus x domestica uncharacterized LOC103454300 (LOC103454300), mRNA
MSTRG.13888.1	class_code e	3019	1	coding	XR_001787081.1	0	3169	98.27	3750	PREDICTED: Malus x domestica uncharacterized LOC103411619 (LOC103411619), transcript variant X10, misc_RNA
MSTRG.13889.1	class_code u	1144	2	ambiguous or noncoding	MG772814.1	0	896	92.63	3750	Malus domestica cultivar Florina Dp-fl gene locus, complete sequence
MSTRG.13891.1	class_code u	241	1	ambiguous or noncoding	KT276923.1	9e-80	307	97.77	604297	Malus hybrid cultivar leucoanthocyanidin reductase 1 (LAR1) gene, promoter region and partial cds
MSTRG.13897.1	class_code u	402	1	coding	FM253563.1	2e-114	424	87.37	36595	Prunus cerasifera BAC insert containing Ma gene, resistant Ma1 allele, clone 76H19
MSTRG.13899.1	class_code u	1636	1	coding	XM_008360063.1	3e-52	219	90.8	3750	PREDICTED: Malus x domestica uncharacterized LOC103422024 (LOC103422024), mRNA
MSTRG.139.1	class_code u	1090	2	ambiguous or noncoding	XR_001789060.1	5e-64	257	96.1	3750	PREDICTED: Malus x domestica uncharacterized LOC103427282 (LOC103427282), transcript variant X4, ncRNA
MSTRG.13906.1	class_code u	1529	1	coding	XR_524717.2	0	1062	95.56	3750	PREDICTED: Malus x domestica uncharacterized LOC103407237 (LOC103407237), ncRNA
MSTRG.13912.1	class_code u	357	1	ambiguous or noncoding	XM_008358517.2	2e-53	220	95	3750	PREDICTED: Malus x domestica uncharacterized LOC103420450 (LOC103420450), mRNA
MSTRG.13914.1	class_code u	319	1	coding	XR_526733.2	2e-62	250	100	3750	PREDICTED: Malus x domestica uncharacterized LOC103418378 (LOC103418378), ncRNA
MSTRG.13922.2	class_code e	1637	1	coding	XM_017337218.1	0	673	100	3750	PREDICTED: Malus x domestica uncharacterized LOC103454300 (LOC103454300), mRNA
MSTRG.1393.1	class_code u	373	1	ambiguous or noncoding	KF530876.2	4e-45	193	88.1	3750	Malus domestica clone WiC1_WiC2 genomic sequence
MSTRG.13936.1	class_code o	2519	2	coding	XM_008375772.2	0	4606	99.92	3750	PREDICTED: Malus x domestica cytochrome P450 86A22-like (LOC103437295), mRNA
MSTRG.1394.1	class_code u	226	1	ambiguous or noncoding	KF530876.2	5e-47	198	89.09	3750	Malus domestica clone WiC1_WiC2 genomic sequence
MSTRG.13942.1	class_code u	2185	1	coding	XM_008358388.2	5e-151	547	91.09	3750	PREDICTED: Malus x domestica (-)-isopiperitenol/(-)-carveol dehydrogenase, mitochondrial-like (LOC103420330), mRNA
MSTRG.1395.1	class_code u	1043	1	ambiguous or noncoding	AB270792.1	4e-129	473	93.69	3750	Malus x domestica MdSFBB9-alpha, S9-RNase, MdSFBB9-beta genes, complete cds, Psi-SFBB9-alpha, Psi-SFBB9-beta pseudogenes
MSTRG.13950.1	class_code o	897	2	coding	XM_009376754.2	0	1234	94	225117	PREDICTED: Pyrus x bretschneideri E3 ubiquitin-protein ligase RHA1B-like (LOC103963880), transcript variant X1, mRNA
MSTRG.13954.1	class_code u	1081	1	coding	No blast hit
MSTRG.13958.1	class_code u	312	1	ambiguous or noncoding	No blast hit
MSTRG.1396.1	class_code u	229	1	ambiguous or noncoding	AB545982.1	9e-65	257	88.18	3767	Pyrus pyrifolia genes for F-box proteins and S2-RNase, complete cds, haplotype: S2
MSTRG.13960.1	class_code u	239	1	ambiguous or noncoding	No blast hit
MSTRG.13965.1	class_code u	600	1	coding	KF530876.2	0	1009	97.33	3750	Malus domestica clone WiC1_WiC2 genomic sequence
MSTRG.13969.1	class_code u	219	1	coding	AB270792.1	8e-75	291	91.83	3750	Malus x domestica MdSFBB9-alpha, S9-RNase, MdSFBB9-beta genes, complete cds, Psi-SFBB9-alpha, Psi-SFBB9-beta pseudogenes
MSTRG.1397.1	class_code u	234	1	ambiguous or noncoding	XM_017327155.1	5e-97	364	94.85	3750	PREDICTED: Malus x domestica uncharacterized LOC108171232 (LOC108171232), mRNA
MSTRG.13970.1	class_code u	239	1	coding	AB270792.1	2e-81	313	90.64	3750	Malus x domestica MdSFBB9-alpha, S9-RNase, MdSFBB9-beta genes, complete cds, Psi-SFBB9-alpha, Psi-SFBB9-beta pseudogenes
MSTRG.13976.1	class_code u	876	1	coding	XM_008359367.2	2e-176	630	96.09	3750	PREDICTED: Malus x domestica 12-oxophytodienoate reductase 2-like (LOC103421345), mRNA
MSTRG.13979.1	class_code u	590	1	coding	XR_001789555.1	0	1014	97.29	3750	PREDICTED: Malus x domestica uncharacterized LOC103431550 (LOC103431550), transcript variant X7, misc_RNA
MSTRG.13981.1	class_code u	988	1	coding	XM_018644641.1	0	1439	94.12	225117	PREDICTED: Pyrus x bretschneideri uncharacterized LOC103935787 (LOC103935787), transcript variant X1, mRNA
MSTRG.13991.1	class_code u	199	1	sRNA	No blast hit
MSTRG.13996.1	class_code o	11599	2	coding	XM_008379786.2	0	1613	100	3750	PREDICTED: Malus x domestica late embryogenesis abundant protein At1g64065-like (LOC103441059), mRNA
MSTRG.140.1	class_code u	741	2	coding	XR_001787511.1	6e-116	429	99.57	3750	PREDICTED: Malus x domestica uncharacterized LOC108171086 (LOC108171086), ncRNA
MSTRG.14011.1	class_code u	304	1	coding	KF530876.2	2e-151	545	99.01	3750	Malus domestica clone WiC1_WiC2 genomic sequence
MSTRG.14012.1	class_code u	376	1	coding	FN823235.1	0	656	98.14	3750	Malus x domestica genomic sequence for BAC clone MC-20 containing a Mal d 1 gene cluster
MSTRG.14013.1	class_code u	4811	2	coding	KF530876.2	0	4141	97.41	3750	Malus domestica clone WiC1_WiC2 genomic sequence
MSTRG.14014.1	class_code u	283	1	coding	KF530876.2	5e-133	484	97.53	3750	Malus domestica clone WiC1_WiC2 genomic sequence
MSTRG.14016.4	class_code u	618	2	ambiguous or noncoding	XR_001789147.1	3e-108	403	97.85	3750	PREDICTED: Malus x domestica uncharacterized LOC108172588 (LOC108172588), ncRNA
MSTRG.14018.1	class_code u	766	1	coding	No blast hit
MSTRG.14019.1	class_code u	336	1	coding	XM_008371680.2	3e-135	492	94.12	3750	PREDICTED: Malus x domestica metallothionein-like protein type 2 (LOC103433417), mRNA
MSTRG.14020.1	class_code u	307	1	coding	XM_008371680.2	3e-130	475	94.46	3750	PREDICTED: Malus x domestica metallothionein-like protein type 2 (LOC103433417), mRNA
MSTRG.14023.1	class_code x	1429	1	ambiguous or noncoding	HQ445899.1	2e-63	255	83.33	3750	Malus x domestica cultivar Evereste fire blight resistance locus LG12, complete sequence
MSTRG.14025.1	class_code e	2023	1	coding	XM_008394251.2	0	1871	99.61	3750	PREDICTED: Malus x domestica BTB/POZ domain-containing protein POB1-like (LOC103454650), transcript variant X2, mRNA
MSTRG.14030.1	class_code e	1109	1	coding	XM_017331127.1	2e-142	518	100	3750	PREDICTED: Malus x domestica ABC transporter C family member 10-like (LOC108172916), mRNA
MSTRG.14032.1	class_code u	2660	2	coding	No blast hit
MSTRG.14040.1	class_code o	441	2	ambiguous or noncoding	XR_524055.2	1e-121	448	97.69	3750	PREDICTED: Malus x domestica uncharacterized LOC103402370 (LOC103402370), ncRNA
MSTRG.14040.2	class_code o	353	2	ambiguous or noncoding	XR_524055.2	6e-93	351	97.12	3750	PREDICTED: Malus x domestica uncharacterized LOC103402370 (LOC103402370), ncRNA
MSTRG.14042.1	class_code u	279	1	ambiguous or noncoding	XM_008394232.2	2e-142	516	100	3750	PREDICTED: Malus x domestica ethylene-responsive transcription factor CRF2 (LOC103454637), mRNA
MSTRG.1405.1	class_code u	1804	2	coding	XM_017328052.1	7e-169	606	81.54	3750	PREDICTED: Malus x domestica COPII coat assembly protein sec16-like (LOC103420197), mRNA
MSTRG.14051.1	class_code u	310	1	ambiguous or noncoding	No blast hit
MSTRG.14058.1	class_code e	2774	1	coding	XR_001792080.1	0	2069	100	3750	PREDICTED: Malus x domestica uncharacterized LOC103454623 (LOC103454623), transcript variant X3, misc_RNA
MSTRG.14059.1	class_code u	222	1	coding	No blast hit
MSTRG.1406.1	class_code u	324	1	coding	No blast hit
MSTRG.14060.1	class_code o	2278	2	coding	XM_018646592.1	0	2187	95.05	225117	PREDICTED: Pyrus x bretschneideri uncharacterized LOC103943758 (LOC103943758), mRNA
MSTRG.14067.1	class_code u	804	1	coding	No blast hit
MSTRG.14068.1	class_code o	10384	2	coding	XM_008394213.2	0	3223	99.72	3750	PREDICTED: Malus x domestica hydroquinone glucosyltransferase-like (LOC103454619), mRNA
MSTRG.14068.3	class_code o	3465	2	coding	XM_008394213.2	0	3001	99.69	3750	PREDICTED: Malus x domestica hydroquinone glucosyltransferase-like (LOC103454619), mRNA
MSTRG.14068.4	class_code o	3775	2	coding	XM_008394213.2	0	3001	99.69	3750	PREDICTED: Malus x domestica hydroquinone glucosyltransferase-like (LOC103454619), mRNA
MSTRG.14071.1	class_code u	628	1	coding	No blast hit
MSTRG.14075.1	class_code u	392	2	ambiguous or noncoding	XR_001786158.1	3e-47	200	96.67	3750	PREDICTED: Malus x domestica uncharacterized LOC108169801 (LOC108169801), ncRNA
MSTRG.14076.1	class_code u	1319	2	ambiguous or noncoding	FN823235.1	0	1040	84.11	3750	Malus x domestica genomic sequence for BAC clone MC-20 containing a Mal d 1 gene cluster
MSTRG.14077.1	class_code u	7461	2	coding	FN823235.1	0	6311	89.73	3750	Malus x domestica genomic sequence for BAC clone MC-20 containing a Mal d 1 gene cluster
MSTRG.14077.2	class_code u	7450	2	coding	FN823235.1	0	6311	89.73	3750	Malus x domestica genomic sequence for BAC clone MC-20 containing a Mal d 1 gene cluster
MSTRG.14078.1	class_code u	307	1	ambiguous or noncoding	NR_120972.1	2e-37	167	98.92	3750	Malus domestica microRNA MIR477a (MIR477A), microRNA
MSTRG.14079.1	class_code u	825	1	ambiguous or noncoding	No blast hit
MSTRG.14082.1	class_code i	377	2	ambiguous or noncoding	No blast hit
MSTRG.14092.1	class_code y	12982	2	coding	XM_008375842.2	0	1445	98.64	3750	PREDICTED: Malus x domestica putative RING-H2 finger protein ATL69 (LOC103437375), mRNA
MSTRG.14094.1	class_code u	246	1	ambiguous or noncoding	No blast hit
MSTRG.14098.1	class_code u	1188	1	coding	XM_008343343.2	0	704	88.38	3750	PREDICTED: Malus x domestica uncharacterized LOC103404431 (LOC103404431), mRNA
MSTRG.14099.1	class_code u	933	1	coding	XR_001952617.1	2e-46	198	90.2	225117	PREDICTED: Pyrus x bretschneideri uncharacterized LOC108866698 (LOC108866698), ncRNA
MSTRG.1410.1	class_code u	430	1	coding	XM_008395115.1	0	771	98.84	3750	PREDICTED: Malus x domestica zinc finger MYM-type protein 1-like (LOC103455525), mRNA
MSTRG.14101.1	class_code u	886	1	ambiguous or noncoding	XM_008365878.2	1e-13	89.8	83.33	3750	PREDICTED: Malus x domestica beta-glucosidase 47-like (LOC103427795), mRNA
MSTRG.1411.1	class_code u	216	1	ambiguous or noncoding	No blast hit
MSTRG.14130.1	class_code u	441	2	coding	No blast hit
MSTRG.1414.1	class_code o	1179	2	coding	XM_017328446.1	6e-173	619	99.41	3750	PREDICTED: Malus x domestica 2-methylene-furan-3-one reductase-like (LOC103421613), mRNA
MSTRG.14141.1	class_code o	1963	2	coding	XM_017323212.1	0	1454	98.4	3750	PREDICTED: Malus x domestica uncharacterized LOC108169619 (LOC108169619), mRNA
MSTRG.1415.1	class_code x	744	2	ambiguous or noncoding	XM_017328446.1	9e-85	326	100	3750	PREDICTED: Malus x domestica 2-methylene-furan-3-one reductase-like (LOC103421613), mRNA
MSTRG.14164.1	class_code u	299	1	ambiguous or noncoding	XR_528959.2	2e-132	483	95.75	3750	PREDICTED: Malus x domestica uncharacterized LOC103432095 (LOC103432095), ncRNA
MSTRG.14179.1	class_code u	1006	1	coding	KP941774.1	1e-24	126	97.3	32224	Eriobotrya japonica FT1 (FT1) gene, FT1-2 allele, complete cds
MSTRG.1418.1	class_code u	483	1	coding	XM_008341709.2	5e-160	575	99.68	3750	PREDICTED: Malus x domestica mitochondrial outer membrane protein porin of 36 kDa (LOC103402924), mRNA
MSTRG.14192.3	class_code e	2067	1	coding	XM_008375899.2	0	1738	99.79	3750	PREDICTED: Malus x domestica transcription factor MYC3-like (LOC103437431), mRNA
MSTRG.14193.1	class_code u	251	1	ambiguous or noncoding	FN823235.1	2e-121	446	99.19	3750	Malus x domestica genomic sequence for BAC clone MC-20 containing a Mal d 1 gene cluster
MSTRG.14194.1	class_code u	274	1	ambiguous or noncoding	AB270792.1	5e-128	468	97.45	3750	Malus x domestica MdSFBB9-alpha, S9-RNase, MdSFBB9-beta genes, complete cds, Psi-SFBB9-alpha, Psi-SFBB9-beta pseudogenes
MSTRG.14199.2	class_code e	3076	1	coding	XR_668193.1	0	1443	93.53	225117	PREDICTED: Pyrus x bretschneideri uncharacterized LOC103954444 (LOC103954444), ncRNA
MSTRG.142.1	class_code u	1972	2	coding	XR_001789149.1	0	972	91.58	3750	PREDICTED: Malus x domestica uncharacterized LOC108172594 (LOC108172594), ncRNA
MSTRG.1420.1	class_code u	2535	1	coding	AM167520.1	0	4036	97.63	3750	Malus x domestica transposon gene for putative DNA topoisomerase II, hypothetical protein, putative CC-NBS-LRR resistance protein, and putative cyclin-related protein
MSTRG.14200.1	class_code u	390	1	ambiguous or noncoding	KF530876.2	4e-105	392	85.19	3750	Malus domestica clone WiC1_WiC2 genomic sequence
MSTRG.14201.1	class_code u	287	1	ambiguous or noncoding	No blast hit
MSTRG.14203.1	class_code o	1557	2	coding	XM_008358338.2	0	2837	99.36	3750	PREDICTED: Malus x domestica protein GPR107-like (LOC103420277), mRNA
MSTRG.14203.2	class_code o	1574	2	coding	XM_008358338.2	0	2868	99.36	3750	PREDICTED: Malus x domestica protein GPR107-like (LOC103420277), mRNA
MSTRG.14207.2	class_code e	1837	1	coding	XM_008375906.2	0	3314	99.18	3750	PREDICTED: Malus x domestica uncharacterized protein At5g39865-like (LOC103437438), mRNA
MSTRG.1421.1	class_code u	1152	1	coding	AB270792.1	0	2039	98.61	3750	Malus x domestica MdSFBB9-alpha, S9-RNase, MdSFBB9-beta genes, complete cds, Psi-SFBB9-alpha, Psi-SFBB9-beta pseudogenes
MSTRG.14212.1	class_code x	907	3	coding	XM_008375910.2	5e-128	470	100	3750	PREDICTED: Malus x domestica alcohol dehydrogenase-like 4 (LOC103437442), mRNA
MSTRG.14219.1	class_code u	767	1	coding	XR_001952149.1	7e-76	296	81.61	225117	PREDICTED: Pyrus x bretschneideri uncharacterized LOC108866307 (LOC108866307), ncRNA
MSTRG.14220.1	class_code u	534	1	coding	No blast hit
MSTRG.14221.1	class_code u	337	1	ambiguous or noncoding	HF968766.1	6e-153	551	96.14	3750	Malus x domestica metacontig of the Co-Gene region, cultivar Procats28, non-columnar allele
MSTRG.14226.1	class_code u	220	1	ambiguous or noncoding	XM_008368695.1	4e-13	86.1	88.89	3750	PREDICTED: Malus x domestica uncharacterized LOC103430548 (LOC103430548), mRNA
MSTRG.14227.1	class_code u	1607	2	coding	XM_008375939.1	0	1709	100	3750	PREDICTED: Malus x domestica uncharacterized LOC103437473 (LOC103437473), mRNA
MSTRG.14229.1	class_code u	206	1	ambiguous or noncoding	No blast hit
MSTRG.14233.1	class_code u	449	1	coding	XR_001954746.1	2e-99	374	88.67	225117	PREDICTED: Pyrus x bretschneideri uncharacterized LOC108868568 (LOC108868568), ncRNA
MSTRG.14235.1	class_code u	918	1	ambiguous or noncoding	XM_008348884.2	3e-60	244	78.79	3750	PREDICTED: Malus x domestica protein DETOXIFICATION 40-like (LOC103410126), mRNA
MSTRG.14235.2	class_code u	797	2	ambiguous or noncoding	XM_008348884.2	3e-60	244	78.79	3750	PREDICTED: Malus x domestica protein DETOXIFICATION 40-like (LOC103410126), mRNA
MSTRG.1425.1	class_code u	2748	1	coding	AB190353.1	0.001	58.4	97.06	3711	Brassica rapa BrSLGf2b, BrSLGf2a genes, complete cds
MSTRG.1425.2	class_code u	1770	2	coding	AB190353.1	0.0008	58.4	97.06	3711	Brassica rapa BrSLGf2b, BrSLGf2a genes, complete cds
MSTRG.14251.1	class_code i	248	1	ambiguous or noncoding	KF530875.1	7e-121	444	98.79	3750	Malus domestica clone McC1_McC2 genomic sequence
MSTRG.14254.1	class_code u	448	1	coding	XM_008348808.2	0	730	98.54	3750	PREDICTED: Malus x domestica signal transducer and activator of transcription 2-like (LOC103410037), mRNA
MSTRG.14258.1	class_code u	230	1	ambiguous or noncoding	XR_002528597.1	5e-92	348	93.91	42229	PREDICTED: Prunus avium uncharacterized LOC110769535 (LOC110769535), ncRNA
MSTRG.14263.1	class_code u	922	1	ambiguous or noncoding	XM_008346643.1	5e-23	121	85.96	3750	PREDICTED: Malus x domestica carbamoyl-phosphate synthase large chain, chloroplastic-like (LOC103407766), mRNA
MSTRG.14268.1	class_code u	202	1	ambiguous or noncoding	KF530876.2	3e-98	368	99.5	3750	Malus domestica clone WiC1_WiC2 genomic sequence
MSTRG.14271.1	class_code u	629	1	ambiguous or noncoding	XM_008358592.2	0	1120	100	3750	PREDICTED: Malus x domestica probable aquaporin NIP5-1 (LOC103420532), mRNA
MSTRG.14290.1	class_code o	2326	2	coding	XR_667567.2	0	673	95.31	225117	PREDICTED: Pyrus x bretschneideri uncharacterized LOC103949688 (LOC103949688), ncRNA
MSTRG.14293.1	class_code u	289	1	ambiguous or noncoding	XR_664116.2	1e-49	207	97.52	225117	PREDICTED: Pyrus x bretschneideri uncharacterized LOC103926696 (LOC103926696), ncRNA
MSTRG.143.1	class_code u	281	1	ambiguous or noncoding	XR_001790570.1	9e-31	145	82.86	3750	PREDICTED: Malus x domestica uncharacterized LOC103441478 (LOC103441478), transcript variant X2, ncRNA
MSTRG.14301.1	class_code u	428	1	coding	XM_008368962.2	4e-81	313	97.79	3750	PREDICTED: Malus x domestica protein TIME FOR COFFEE-like (LOC103430818), transcript variant X3, mRNA
MSTRG.1431.1	class_code e	2082	1	coding	XM_007221801.2	0	2036	86.42	3760	PREDICTED: Prunus persica pentatricopeptide repeat-containing protein At5g65560 (LOC18791230), mRNA
MSTRG.14312.1	class_code u	567	3	ambiguous or noncoding	XM_017336806.1	4e-72	283	97.53	3750	PREDICTED: Malus x domestica putative protein FAR1-RELATED SEQUENCE 10 (LOC108175030), mRNA
MSTRG.14321.1	class_code u	821	1	coding	No blast hit
MSTRG.14321.2	class_code u	614	2	ambiguous or noncoding	No blast hit
MSTRG.14326.1	class_code u	241	1	ambiguous or noncoding	XM_008375979.2	1e-107	399	96.67	3750	PREDICTED: Malus x domestica uncharacterized LOC103437502 (LOC103437502), mRNA
MSTRG.14329.1	class_code u	390	1	coding	XM_008371990.2	5e-104	388	91.26	3750	PREDICTED: Malus x domestica F-box/LRR-repeat protein 3 (LOC103433720), mRNA
MSTRG.1433.1	class_code u	268	1	ambiguous or noncoding	AM167520.1	4e-123	451	97.01	3750	Malus x domestica transposon gene for putative DNA topoisomerase II, hypothetical protein, putative CC-NBS-LRR resistance protein, and putative cyclin-related protein
MSTRG.14333.1	class_code u	509	1	ambiguous or noncoding	No blast hit
MSTRG.14335.2	class_code o	3914	2	coding	XM_017328088.1	0	2891	99.5	3750	PREDICTED: Malus x domestica uncharacterized LOC108171655 (LOC108171655), mRNA
MSTRG.14335.3	class_code o	3457	2	coding	XM_017328088.1	0	2891	99.5	3750	PREDICTED: Malus x domestica uncharacterized LOC108171655 (LOC108171655), mRNA
MSTRG.1434.1	class_code u	381	1	ambiguous or noncoding	AB270792.1	0	654	97.89	3750	Malus x domestica MdSFBB9-alpha, S9-RNase, MdSFBB9-beta genes, complete cds, Psi-SFBB9-alpha, Psi-SFBB9-beta pseudogenes
MSTRG.14340.1	class_code u	218	1	ambiguous or noncoding	No blast hit
MSTRG.14342.1	class_code u	854	1	ambiguous or noncoding	XR_531212.2	8e-21	113	81.08	3750	PREDICTED: Malus x domestica uncharacterized LOC103448391 (LOC103448391), transcript variant X2, ncRNA
MSTRG.14342.2	class_code u	734	2	ambiguous or noncoding	No blast hit
MSTRG.14344.1	class_code i	709	2	ambiguous or noncoding	AB270792.1	0	1264	98.87	3750	Malus x domestica MdSFBB9-alpha, S9-RNase, MdSFBB9-beta genes, complete cds, Psi-SFBB9-alpha, Psi-SFBB9-beta pseudogenes
MSTRG.1435.1	class_code u	813	3	coding	KC128862.1	2e-101	381	82.05	3750	Malus x domestica cultivar Taishanzaoxia polygalacturonase (PG) gene, promoter region
MSTRG.1436.1	class_code u	271	1	ambiguous or noncoding	EU794448.1	8e-81	311	88.98	138912	Malus floribunda clone AM19-5s AM19-5p gene, complete cds
MSTRG.14375.1	class_code x	329	2	ambiguous or noncoding	XM_008376013.2	4e-169	604	99.7	3750	PREDICTED: Malus x domestica TITAN-like protein (LOC103437532), transcript variant X1, mRNA
MSTRG.14382.1	class_code u	663	1	coding	XR_001790274.1	0	1044	99.82	3750	PREDICTED: Malus x domestica uncharacterized LOC103437538 (LOC103437538), ncRNA
MSTRG.14398.1	class_code i	604	2	coding	XR_001952643.1	1e-42	185	82.05	225117	PREDICTED: Pyrus x bretschneideri uncharacterized LOC103940544 (LOC103940544), transcript variant X3, misc_RNA
MSTRG.1440.1	class_code o	8239	3	coding	NM_001329006.1	0	2211	98.11	3750	Malus domestica zinc finger protein CONSTANS-LIKE 4-like (LOC103449063), mRNA
MSTRG.1440.2	class_code o	2285	4	ambiguous or noncoding	NM_001329006.1	0	2211	98.11	3750	Malus domestica zinc finger protein CONSTANS-LIKE 4-like (LOC103449063), mRNA
MSTRG.1440.4	class_code o	8223	3	coding	NM_001329006.1	0	2185	98.09	3750	Malus domestica zinc finger protein CONSTANS-LIKE 4-like (LOC103449063), mRNA
MSTRG.1440.5	class_code o	2256	4	ambiguous or noncoding	NM_001329006.1	0	2117	98.03	3750	Malus domestica zinc finger protein CONSTANS-LIKE 4-like (LOC103449063), mRNA
MSTRG.1440.6	class_code o	8186	3	coding	NM_001329006.1	0	2163	97.48	3750	Malus domestica zinc finger protein CONSTANS-LIKE 4-like (LOC103449063), mRNA
MSTRG.1440.7	class_code o	8186	3	coding	NM_001329006.1	0	2163	97.48	3750	Malus domestica zinc finger protein CONSTANS-LIKE 4-like (LOC103449063), mRNA
MSTRG.1440.8	class_code o	1848	3	coding	NM_001329006.1	0	2078	97.54	3750	Malus domestica zinc finger protein CONSTANS-LIKE 4-like (LOC103449063), mRNA
MSTRG.1440.9	class_code o	1813	3	coding	NM_001329006.1	0	2025	97.64	3750	Malus domestica zinc finger protein CONSTANS-LIKE 4-like (LOC103449063), mRNA
MSTRG.14404.1	class_code e	2105	1	coding	XM_008376039.2	0	2523	99.49	3750	PREDICTED: Malus x domestica uncharacterized LOC103437555 (LOC103437555), mRNA
MSTRG.14408.2	class_code o	423	2	coding	XM_008376081.2	6e-144	521	98.96	3750	PREDICTED: Malus x domestica uncharacterized protein At1g04910-like (LOC103437598), mRNA
MSTRG.1441.1	class_code u	409	2	ambiguous or noncoding	XR_001786263.1	5e-55	226	90.23	3750	PREDICTED: Malus x domestica uncharacterized LOC103405911 (LOC103405911), transcript variant X16, ncRNA
MSTRG.14422.1	class_code u	325	1	ambiguous or noncoding	XR_001951502.1	2e-72	283	93.68	225117	PREDICTED: Pyrus x bretschneideri uncharacterized LOC108865696 (LOC108865696), ncRNA
MSTRG.14426.1	class_code x	293	2	coding	XM_017332954.1	4e-139	505	96.59	3750	PREDICTED: Malus x domestica transcription factor GTE10-like (LOC103437607), mRNA
MSTRG.14426.2	class_code x	302	3	coding	XM_017332954.1	4e-144	521	96.69	3750	PREDICTED: Malus x domestica transcription factor GTE10-like (LOC103437607), mRNA
MSTRG.14426.3	class_code x	301	3	coding	XM_017332954.1	1e-143	520	96.68	3750	PREDICTED: Malus x domestica transcription factor GTE10-like (LOC103437607), mRNA
MSTRG.14426.4	class_code x	301	3	coding	XM_017332954.1	1e-143	520	96.68	3750	PREDICTED: Malus x domestica transcription factor GTE10-like (LOC103437607), mRNA
MSTRG.14427.1	class_code u	369	2	coding	XM_017326514.1	1e-85	327	95.61	3750	PREDICTED: Malus x domestica zinc finger CCCH domain-containing protein 32-like (LOC108170954), mRNA
MSTRG.14428.1	class_code u	389	1	ambiguous or noncoding	No blast hit
MSTRG.14429.1	class_code u	274	1	coding	No blast hit
MSTRG.14433.1	class_code u	437	1	coding	XM_021952762.1	2e-24	124	87.96	42229	PREDICTED: Prunus avium uncharacterized N-acetyltransferase DDB_G0290199 (LOC110752158), mRNA
MSTRG.14434.1	class_code u	510	1	coding	No blast hit
MSTRG.14440.1	class_code o	35280	2	coding	KF055410.1	0	6004	96.38	3750	Malus domestica cultivar GMAL 2473 clone BAC 32A4 Rvi15 scab resistance gene locus, partial sequence
MSTRG.14441.1	class_code u	1538	3	coding	XM_008385999.2	0	686	98.21	3750	PREDICTED: Malus x domestica poly(A)-specific ribonuclease PARN-like (LOC103446843), transcript variant X2, mRNA
MSTRG.14441.2	class_code u	1958	2	coding	XM_008385999.2	0	686	98.21	3750	PREDICTED: Malus x domestica poly(A)-specific ribonuclease PARN-like (LOC103446843), transcript variant X2, mRNA
MSTRG.14442.1	class_code u	324	1	ambiguous or noncoding	XR_001951742.1	1e-85	327	95.61	225117	PREDICTED: Pyrus x bretschneideri uncharacterized LOC108865892 (LOC108865892), ncRNA
MSTRG.14445.1	class_code e	1137	1	coding	XM_008390729.1	0	996	96.24	3750	PREDICTED: Malus x domestica uncharacterized LOC103451310 (LOC103451310), mRNA
MSTRG.14445.4	class_code o	792	2	coding	XM_008390729.1	0	996	96.24	3750	PREDICTED: Malus x domestica uncharacterized LOC103451310 (LOC103451310), mRNA
MSTRG.14446.1	class_code u	1293	2	coding	XR_001787772.1	2e-168	604	98.81	3750	PREDICTED: Malus x domestica uncharacterized LOC108171304 (LOC108171304), ncRNA
MSTRG.14447.1	class_code u	893	4	coding	XR_001786194.1	0	732	99.5	3750	PREDICTED: Malus x domestica uncharacterized LOC103404596 (LOC103404596), ncRNA
MSTRG.14447.2	class_code u	690	1	coding	XR_001786194.1	0	723	99.5	3750	PREDICTED: Malus x domestica uncharacterized LOC103404596 (LOC103404596), ncRNA
MSTRG.14452.1	class_code u	542	1	coding	XM_008340109.2	0	754	94.25	3750	PREDICTED: Malus x domestica flowering locus K homology domain-like (LOC103401391), mRNA
MSTRG.14453.1	class_code u	219	1	ambiguous or noncoding	KF530876.2	2e-75	292	91.78	3750	Malus domestica clone WiC1_WiC2 genomic sequence
MSTRG.14454.1	class_code u	282	1	coding	HE805490.1	2e-137	499	98.58	1184610	Malus x robusta DNA fragment spanning resistance locus against Erwinia amylovora on linkage group 3, clone 16k15 contig4/4
MSTRG.14458.1	class_code e	1006	1	ambiguous or noncoding	XR_527516.2	1e-59	243	98.55	3750	PREDICTED: Malus x domestica uncharacterized LOC103422850 (LOC103422850), ncRNA
MSTRG.1446.1	class_code i	995	1	coding	No blast hit
MSTRG.14466.13	class_code u	1252	2	coding	KF530876.2	0	1515	96.33	3750	Malus domestica clone WiC1_WiC2 genomic sequence
MSTRG.14466.17	class_code o	126223	3	coding	AB270792.1	0	13729	91.56	3750	Malus x domestica MdSFBB9-alpha, S9-RNase, MdSFBB9-beta genes, complete cds, Psi-SFBB9-alpha, Psi-SFBB9-beta pseudogenes
MSTRG.14466.19	class_code o	1995	3	coding	XM_008371751.2	0	1182	99.54	3750	PREDICTED: Malus x domestica disease resistance protein RPM1-like (LOC103433489), mRNA
MSTRG.14466.20	class_code u	507	3	ambiguous or noncoding	XM_018644967.1	2e-40	178	91.04	225117	PREDICTED: Pyrus x bretschneideri disease resistance protein RPM1-like (LOC103937131), mRNA
MSTRG.14466.23	class_code o	103794	3	coding	AB270792.1	0	13729	91.56	3750	Malus x domestica MdSFBB9-alpha, S9-RNase, MdSFBB9-beta genes, complete cds, Psi-SFBB9-alpha, Psi-SFBB9-beta pseudogenes
MSTRG.14466.24	class_code o	3197	2	coding	XM_017331633.1	0	1923	94.96	3750	PREDICTED: Malus x domestica disease resistance protein RPM1-like (LOC103433419), transcript variant X5, mRNA
MSTRG.14469.1	class_code u	6376	2	coding	KF530876.2	0	7938	95.81	3750	Malus domestica clone WiC1_WiC2 genomic sequence
MSTRG.1447.1	class_code u	214	1	ambiguous or noncoding	AB270792.1	8e-95	357	96.73	3750	Malus x domestica MdSFBB9-alpha, S9-RNase, MdSFBB9-beta genes, complete cds, Psi-SFBB9-alpha, Psi-SFBB9-beta pseudogenes
MSTRG.14477.1	class_code u	1508	3	coding	XR_001791898.1	5e-135	494	99.63	3750	PREDICTED: Malus x domestica uncharacterized LOC108175083 (LOC108175083), ncRNA
MSTRG.14477.2	class_code u	565	3	coding	XR_527536.1	1e-61	248	99.27	3750	PREDICTED: Malus x domestica uncharacterized LOC103423038 (LOC103423038), ncRNA
MSTRG.14479.1	class_code o	632	2	coding	XR_001789003.1	0	691	99.47	3750	PREDICTED: Malus x domestica elongator complex protein 3-like (LOC103426997), transcript variant X3, misc_RNA
MSTRG.1449.1	class_code u	297	1	ambiguous or noncoding	XM_017329905.1	6e-132	481	95.62	3750	PREDICTED: Malus x domestica uncharacterized LOC108172389 (LOC108172389), mRNA
MSTRG.14499.1	class_code x	545	2	ambiguous or noncoding	XM_009335548.2	0	804	93.39	225117	PREDICTED: Pyrus x bretschneideri uncharacterized LOC103926731 (LOC103926731), transcript variant X4, mRNA
MSTRG.1450.1	class_code u	310	1	ambiguous or noncoding	AB270792.1	6e-28	135	79.2	3750	Malus x domestica MdSFBB9-alpha, S9-RNase, MdSFBB9-beta genes, complete cds, Psi-SFBB9-alpha, Psi-SFBB9-beta pseudogenes
MSTRG.14507.1	class_code x	23399	2	coding	XM_008385934.2	0	1328	96.45	3750	PREDICTED: Malus x domestica vicilin-like seed storage protein At2g18540 (LOC103446793), transcript variant X2, mRNA
MSTRG.14509.1	class_code x	8698	3	coding	XM_008385934.2	0	1328	96.45	3750	PREDICTED: Malus x domestica vicilin-like seed storage protein At2g18540 (LOC103446793), transcript variant X2, mRNA
MSTRG.14513.1	class_code i	283	1	ambiguous or noncoding	XR_001786295.1	3e-70	276	94.41	3750	PREDICTED: Malus x domestica uncharacterized LOC103400208 (LOC103400208), transcript variant X7, misc_RNA
MSTRG.1452.1	class_code x	387	2	coding	KY921875.1	0	715	100	408194	Euonymus hamiltonianus bio-material yellow comb patterned leaves small subunit ribosomal RNA gene, partial sequence; internal transcribed spacer 1, 5.8S ribosomal RNA gene, and internal transcribed spacer 2, complete sequence; and large subunit ribosomal RNA gene, partial sequence
MSTRG.14527.4	class_code o	1129	2	coding	XM_009352428.2	0	881	87.08	225117	PREDICTED: Pyrus x bretschneideri uncharacterized LOC103942231 (LOC103942231), mRNA
MSTRG.1453.1	class_code x	231	2	ambiguous or noncoding	AF479101.1	6e-101	377	96.12	23200	Photinia x fraseri 26S ribosomal RNA gene, complete sequence
MSTRG.14534.1	class_code e	1302	1	coding	XM_008362572.1	0	1659	91.72	3750	PREDICTED: Malus x domestica putative pentatricopeptide repeat-containing protein At5g37570 (LOC103424489), mRNA
MSTRG.14537.3	class_code o	41654	2	coding	FJ705356.1	0	7275	93.54	3750	Malus x domestica retrotransposon Ty1-copia, complete sequence
MSTRG.14539.1	class_code u	391	1	coding	No blast hit
MSTRG.1454.1	class_code u	1147	1	coding	KU698782.1	1e-34	159	79.92	52523	Amelanchier canadensis isolate EAVM_2012849 putative LOV domain-containing protein mRNA, complete cds
MSTRG.14543.1	class_code u	5023	1	coding	MG772814.1	0	1096	86.44	3750	Malus domestica cultivar Florina Dp-fl gene locus, complete sequence
MSTRG.14544.1	class_code u	498	1	coding	No blast hit
MSTRG.14552.1	class_code u	420	1	coding	AB270792.1	0	713	97.38	3750	Malus x domestica MdSFBB9-alpha, S9-RNase, MdSFBB9-beta genes, complete cds, Psi-SFBB9-alpha, Psi-SFBB9-beta pseudogenes
MSTRG.14553.2	class_code e	677	1	coding	XR_001790739.1	0	771	100	3750	PREDICTED: Malus x domestica uncharacterized LOC108173979 (LOC108173979), ncRNA
MSTRG.14558.1	class_code u	462	1	coding	No blast hit
MSTRG.14563.1	class_code i	615	1	coding	HF968766.1	0	1064	97.89	3750	Malus x domestica metacontig of the Co-Gene region, cultivar Procats28, non-columnar allele
MSTRG.14565.3	class_code o	634	2	coding	XM_017334697.1	0	1153	99.37	3750	PREDICTED: Malus x domestica C2 and GRAM domain-containing protein At5g50170 (LOC103443455), transcript variant X3, mRNA
MSTRG.14566.1	class_code u	2467	2	coding	XM_008382309.2	7e-165	593	99.38	3750	PREDICTED: Malus x domestica uncharacterized LOC103443454 (LOC103443454), mRNA
MSTRG.14569.1	class_code u	3067	1	coding	XM_017328545.1	0	1744	98.07	3750	PREDICTED: Malus x domestica protein argonaute 2-like (LOC108171841), partial mRNA
MSTRG.14570.1	class_code u	751	1	coding	EU794445.1	0	1264	97.07	138912	Malus floribunda clone M18S-5Cs Vf apple scab resistance protein HcrVf2-like gene, complete sequence
MSTRG.14572.1	class_code u	519	2	coding	XM_017334485.1	1e-141	514	100	3750	PREDICTED: Malus x domestica U-box domain-containing protein 52-like (LOC103443559), mRNA
MSTRG.14575.1	class_code e	1313	1	coding	XM_008382316.2	0	2422	99.92	3750	PREDICTED: Malus x domestica DNA repair protein XRCC3 homolog (LOC103443459), mRNA
MSTRG.1458.1	class_code o	4624	5	coding	XM_017328829.1	0	4529	95.37	3750	PREDICTED: Malus x domestica uncharacterized LOC108171967 (LOC108171967), mRNA
MSTRG.1458.2	class_code o	4624	5	coding	XM_017328829.1	0	4529	95.37	3750	PREDICTED: Malus x domestica uncharacterized LOC108171967 (LOC108171967), mRNA
MSTRG.1458.3	class_code y	4582	6	coding	XM_017328829.1	0	4529	95.37	3750	PREDICTED: Malus x domestica uncharacterized LOC108171967 (LOC108171967), mRNA
MSTRG.1458.4	class_code o	2175	2	coding	XM_008358735.1	0	3567	96.39	3750	PREDICTED: Malus x domestica uncharacterized LOC103420687 (LOC103420687), mRNA
MSTRG.14581.10	class_code o	26009	2	coding	XR_001790210.1	0	1620	94.85	3750	PREDICTED: Malus x domestica putative pentatricopeptide repeat-containing protein At1g64310 (LOC103437686), transcript variant X3, misc_RNA
MSTRG.14581.8	class_code o	58400	2	coding	KF530876.2	0	4506	96.03	3750	Malus domestica clone WiC1_WiC2 genomic sequence
MSTRG.14581.9	class_code o	1916	3	coding	XR_001790852.1	0	1083	99.17	3750	PREDICTED: Malus x domestica uncharacterized LOC108174095 (LOC108174095), ncRNA
MSTRG.14583.45	class_code x	656	3	ambiguous or noncoding	XR_001787313.1	6e-76	296	92.72	3750	PREDICTED: Malus x domestica uncharacterized LOC108170843 (LOC108170843), ncRNA
MSTRG.146.1	class_code u	318	1	coding	No blast hit
MSTRG.14606.1	class_code y	17065	2	coding	HQ445899.1	0	1099	88.95	3750	Malus x domestica cultivar Evereste fire blight resistance locus LG12, complete sequence
MSTRG.14606.2	class_code y	16408	2	coding	XM_008384584.1	0	1014	83.62	3750	PREDICTED: Malus x domestica uncharacterized LOC103445573 (LOC103445573), mRNA
MSTRG.14606.3	class_code y	16400	3	coding	XM_008384584.1	0	1014	83.62	3750	PREDICTED: Malus x domestica uncharacterized LOC103445573 (LOC103445573), mRNA
MSTRG.14609.1	class_code u	276	1	ambiguous or noncoding	No blast hit
MSTRG.14613.5	class_code o	820	2	coding	XR_001790290.1	0	726	100	3750	PREDICTED: Malus x domestica serine/threonine protein phosphatase 2A 55 kDa regulatory subunit B beta isoform-like (LOC108173602), transcript variant X2, misc_RNA
MSTRG.14615.1	class_code o	1393	3	coding	XM_008376202.2	0	1650	99.78	3750	PREDICTED: Malus x domestica uncharacterized LOC103437706 (LOC103437706), mRNA
MSTRG.1462.1	class_code u	394	1	coding	XM_017336213.1	9e-127	464	88.01	3750	PREDICTED: Malus x domestica uncharacterized LOC108174763 (LOC108174763), mRNA
MSTRG.1463.1	class_code u	293	1	ambiguous or noncoding	AB545981.1	7e-62	248	82.45	3767	Pyrus pyrifolia genes for F-box proteins, S ribonuclease, complete cds, haplotype: S4
MSTRG.14630.1	class_code i	764	1	coding	AM167520.1	0	1382	99.35	3750	Malus x domestica transposon gene for putative DNA topoisomerase II, hypothetical protein, putative CC-NBS-LRR resistance protein, and putative cyclin-related protein
MSTRG.14631.1	class_code i	2535	1	coding	XR_001788884.1	0	1310	91.83	3750	PREDICTED: Malus x domestica uncharacterized LOC103426224 (LOC103426224), transcript variant X3, ncRNA
MSTRG.14634.1	class_code u	487	1	coding	XM_008354730.2	6e-149	538	97.73	3750	PREDICTED: Malus x domestica probable 6-phosphogluconolactonase 1 (LOC103416487), mRNA
MSTRG.1464.1	class_code u	231	1	ambiguous or noncoding	XM_008349063.2	1e-67	267	98.04	3750	PREDICTED: Malus x domestica protein NETWORKED 4A-like (LOC103410346), transcript variant X2, mRNA
MSTRG.14642.1	class_code e	1513	1	coding	XM_008376219.2	0	1029	100	3750	PREDICTED: Malus x domestica uncharacterized LOC103437723 (LOC103437723), mRNA
MSTRG.14656.1	class_code u	695	3	ambiguous or noncoding	XR_525229.2	2e-105	394	90.67	3750	PREDICTED: Malus x domestica uncharacterized LOC103409882 (LOC103409882), transcript variant X1, ncRNA
MSTRG.14662.1	class_code o	2064	2	coding	XM_008376231.2	0	3812	100	3750	PREDICTED: Malus x domestica U-box domain-containing protein 19-like (LOC103437736), mRNA
MSTRG.14664.2	class_code e	1043	1	coding	XM_008376228.2	0	1240	100	3750	PREDICTED: Malus x domestica probable cyclic nucleotide-gated ion channel 16 (LOC103437734), mRNA
MSTRG.14677.1	class_code u	1349	3	coding	XM_017332767.1	6e-99	374	97.64	3750	PREDICTED: Malus x domestica uncharacterized LOC103438145 (LOC103438145), mRNA
MSTRG.14679.1	class_code i	872	2	coding	XM_017325387.1	0	1358	94.93	3750	PREDICTED: Malus x domestica alpha-mannosidase I MNS5-like (LOC103409726), transcript variant X1, mRNA
MSTRG.1468.1	class_code u	358	1	ambiguous or noncoding	KF530876.2	1e-49	207	91.5	3750	Malus domestica clone WiC1_WiC2 genomic sequence
MSTRG.14680.1	class_code y	888	2	ambiguous or noncoding	XM_017332751.1	0	725	100	3750	PREDICTED: Malus x domestica uncharacterized LOC103437747 (LOC103437747), transcript variant X1, mRNA
MSTRG.14682.1	class_code e	976	1	ambiguous or noncoding	XM_017325387.1	3e-145	527	98.33	3750	PREDICTED: Malus x domestica alpha-mannosidase I MNS5-like (LOC103409726), transcript variant X1, mRNA
MSTRG.14683.1	class_code i	385	1	coding	AM167520.1	0	706	99.74	3750	Malus x domestica transposon gene for putative DNA topoisomerase II, hypothetical protein, putative CC-NBS-LRR resistance protein, and putative cyclin-related protein
MSTRG.14689.1	class_code u	426	1	coding	XM_008388471.2	4e-150	542	95.82	3750	PREDICTED: Malus x domestica coatomer subunit beta'-3-like (LOC103449177), mRNA
MSTRG.1469.1	class_code u	239	1	ambiguous or noncoding	XM_017324451.1	4e-48	202	89.63	3750	PREDICTED: Malus x domestica uncharacterized LOC108170006 (LOC108170006), mRNA
MSTRG.14691.1	class_code u	821	1	coding	XM_008376685.2	6e-27	134	100	3750	PREDICTED: Malus x domestica peroxidase 41-like (LOC103438146), mRNA
MSTRG.14716.1	class_code u	464	2	ambiguous or noncoding	XM_009348461.2	6e-109	405	96.34	225117	PREDICTED: Pyrus x bretschneideri transcription factor bHLH79-like (LOC103938454), mRNA
MSTRG.14732.1	class_code u	221	1	ambiguous or noncoding	AM167520.1	2e-105	392	98.64	3750	Malus x domestica transposon gene for putative DNA topoisomerase II, hypothetical protein, putative CC-NBS-LRR resistance protein, and putative cyclin-related protein
MSTRG.1474.1	class_code o	1720	2	coding	XM_009366462.2	0	859	98.37	225117	PREDICTED: Pyrus x bretschneideri IRK-interacting protein-like (LOC103954625), mRNA
MSTRG.14740.1	class_code i	2461	1	coding	XM_009357975.2	0	750	96.48	225117	PREDICTED: Pyrus x bretschneideri putative leucine-rich repeat receptor-like serine/threonine-protein kinase At2g14440 (LOC103947116), mRNA
MSTRG.14746.2	class_code e	1005	1	coding	XM_008348541.2	0	1105	100	3750	PREDICTED: Malus x domestica inactive protein RESTRICTED TEV MOVEMENT 2-like (LOC103409745), mRNA
MSTRG.14761.1	class_code x	965	2	ambiguous or noncoding	XM_008366407.2	7e-92	350	100	3750	PREDICTED: Malus x domestica F-box/kelch-repeat protein At1g74510-like (LOC103428306), transcript variant X1, mRNA
MSTRG.1477.1	class_code u	982	2	ambiguous or noncoding	XM_017324165.1	8e-111	412	99.56	3750	PREDICTED: Malus x domestica uncharacterized LOC103405493 (LOC103405493), transcript variant X2, mRNA
MSTRG.14779.1	class_code u	2671	1	coding	XR_001790222.1	0	3919	98.49	3750	PREDICTED: Malus x domestica uncharacterized LOC108173511 (LOC108173511), transcript variant X2, ncRNA
MSTRG.14780.1	class_code u	338	1	ambiguous or noncoding	AB270792.1	1e-80	311	83.38	3750	Malus x domestica MdSFBB9-alpha, S9-RNase, MdSFBB9-beta genes, complete cds, Psi-SFBB9-alpha, Psi-SFBB9-beta pseudogenes
MSTRG.14790.1	class_code u	1753	6	coding	XM_008358408.2	0	767	100	3750	PREDICTED: Malus x domestica uncharacterized LOC103420346 (LOC103420346), mRNA
MSTRG.14793.1	class_code u	203	1	ambiguous or noncoding	KF530876.2	3e-74	289	92.61	3750	Malus domestica clone WiC1_WiC2 genomic sequence
MSTRG.14797.1	class_code u	835	1	coding	AM167520.1	0	1437	97.72	3750	Malus x domestica transposon gene for putative DNA topoisomerase II, hypothetical protein, putative CC-NBS-LRR resistance protein, and putative cyclin-related protein
MSTRG.14798.1	class_code u	223	1	ambiguous or noncoding	KF530876.2	2e-101	379	97.31	3750	Malus domestica clone WiC1_WiC2 genomic sequence
MSTRG.14810.1	class_code u	225	1	ambiguous or noncoding	KF530876.2	3e-104	388	97.78	3750	Malus domestica clone WiC1_WiC2 genomic sequence
MSTRG.14811.1	class_code u	381	1	ambiguous or noncoding	KF530876.2	0	665	98.16	3750	Malus domestica clone WiC1_WiC2 genomic sequence
MSTRG.14813.1	class_code u	279	1	ambiguous or noncoding	KF530876.2	9e-41	178	98.99	3750	Malus domestica clone WiC1_WiC2 genomic sequence
MSTRG.14816.1	class_code u	967	1	coding	XM_017327062.1	0	739	96.23	3750	PREDICTED: Malus x domestica CBS domain-containing protein CBSCBSPB3-like (LOC103416319), mRNA
MSTRG.14817.1	class_code u	408	1	coding	XM_008380589.2	2e-19	108	98.33	3750	PREDICTED: Malus x domestica uncharacterized LOC103441878 (LOC103441878), mRNA
MSTRG.1482.1	class_code u	262	1	ambiguous or noncoding	AB270792.1	1e-88	337	90.35	3750	Malus x domestica MdSFBB9-alpha, S9-RNase, MdSFBB9-beta genes, complete cds, Psi-SFBB9-alpha, Psi-SFBB9-beta pseudogenes
MSTRG.1483.1	class_code o	342625	3	coding	KX869746.1	0	10414	92.76	3750	Malus domestica isolate X9273 #13 retrotransposon HODOR, partial sequence
MSTRG.1483.2	class_code o	342748	2	coding	KX869746.1	0	10414	92.76	3750	Malus domestica isolate X9273 #13 retrotransposon HODOR, partial sequence
MSTRG.1483.3	class_code o	342625	2	coding	KX869746.1	0	10414	92.76	3750	Malus domestica isolate X9273 #13 retrotransposon HODOR, partial sequence
MSTRG.1483.4	class_code o	342625	2	coding	KX869746.1	0	10414	92.76	3750	Malus domestica isolate X9273 #13 retrotransposon HODOR, partial sequence
MSTRG.1483.7	class_code o	2439	2	coding	MF136529.1	0	3251	92.01	109063	Alnus japonica isolate 1999-155 (K) 18S ribosomal RNA gene, internal transcribed spacer 1, 5.8S ribosomal RNA gene, internal transcribed spacer 2, and 26S ribosomal RNA gene, complete sequence
MSTRG.14832.1	class_code u	557	1	coding	AB270792.1	0	970	98.37	3750	Malus x domestica MdSFBB9-alpha, S9-RNase, MdSFBB9-beta genes, complete cds, Psi-SFBB9-alpha, Psi-SFBB9-beta pseudogenes
MSTRG.1484.1	class_code x	1070	4	coding	AF479101.1	0	1882	98.59	23200	Photinia x fraseri 26S ribosomal RNA gene, complete sequence
MSTRG.1484.2	class_code x	340693	3	coding	KX869746.1	0	10414	92.76	3750	Malus domestica isolate X9273 #13 retrotransposon HODOR, partial sequence
MSTRG.14843.3	class_code o	3380	2	coding	XM_008358419.2	0	2987	99.88	3750	PREDICTED: Malus x domestica UDP-glucose 6-dehydrogenase 5 (LOC103420358), mRNA
MSTRG.14843.4	class_code o	2636	2	coding	XM_008358419.2	0	2800	99.87	3750	PREDICTED: Malus x domestica UDP-glucose 6-dehydrogenase 5 (LOC103420358), mRNA
MSTRG.14846.2	class_code o	1657	2	coding	XM_018643540.1	0	1652	97.14	225117	PREDICTED: Pyrus x bretschneideri UDP-glycosyltransferase 83A1-like (LOC103931355), mRNA
MSTRG.14852.1	class_code u	585	2	ambiguous or noncoding	XR_001787334.1	7e-70	276	91.63	3750	PREDICTED: Malus x domestica uncharacterized LOC108170864 (LOC108170864), ncRNA
MSTRG.14859.1	class_code i	257	1	ambiguous or noncoding	No blast hit
MSTRG.14869.1	class_code e	1756	1	coding	XM_009347864.2	0	2560	93.24	225117	PREDICTED: Pyrus x bretschneideri pentatricopeptide repeat-containing protein PNM1, mitochondrial-like (LOC103937886), mRNA
MSTRG.14875.1	class_code u	204	1	ambiguous or noncoding	No blast hit
MSTRG.14879.1	class_code o	849	2	coding	XR_525225.2	0	1164	100	3750	PREDICTED: Malus x domestica uncharacterized LOC103409772 (LOC103409772), ncRNA
MSTRG.14884.1	class_code o	2318	2	coding	XM_008376448.2	0	2427	100	3750	PREDICTED: Malus x domestica dof zinc finger protein DOF5.4 (LOC103437922), mRNA
MSTRG.14884.2	class_code o	2308	2	coding	XM_008376448.2	0	2427	100	3750	PREDICTED: Malus x domestica dof zinc finger protein DOF5.4 (LOC103437922), mRNA
MSTRG.14885.1	class_code u	372	1	ambiguous or noncoding	No blast hit
MSTRG.14886.1	class_code u	485	1	coding	XM_007198866.2	4e-81	313	81.75	3760	PREDICTED: Prunus persica 26S proteasome non-ATPase regulatory subunit 2 homolog A (LOC18765979), mRNA
MSTRG.14893.1	class_code e	1765	1	coding	XM_008376460.2	0	3208	100	3750	PREDICTED: Malus x domestica uncharacterized LOC103437931 (LOC103437931), mRNA
MSTRG.149.1	class_code u	1842	2	ambiguous or noncoding	XR_001791711.1	0	828	100	3750	PREDICTED: Malus x domestica uncharacterized LOC108174880 (LOC108174880), ncRNA
MSTRG.149.2	class_code u	921	3	ambiguous or noncoding	XR_001791711.1	0	774	100	3750	PREDICTED: Malus x domestica uncharacterized LOC108174880 (LOC108174880), ncRNA
MSTRG.14909.1	class_code x	2749	1	ambiguous or noncoding	XR_529739.2	0	1157	100	3750	PREDICTED: Malus x domestica uncharacterized LOC103437962 (LOC103437962), ncRNA
MSTRG.14909.2	class_code x	2324	3	ambiguous or noncoding	XR_529739.2	0	1157	100	3750	PREDICTED: Malus x domestica uncharacterized LOC103437962 (LOC103437962), ncRNA
MSTRG.14909.3	class_code x	2672	2	ambiguous or noncoding	XR_529739.2	0	1157	100	3750	PREDICTED: Malus x domestica uncharacterized LOC103437962 (LOC103437962), ncRNA
MSTRG.14909.4	class_code x	2655	2	ambiguous or noncoding	XR_529739.2	0	1125	100	3750	PREDICTED: Malus x domestica uncharacterized LOC103437962 (LOC103437962), ncRNA
MSTRG.14909.5	class_code x	2285	3	ambiguous or noncoding	XR_529739.2	0	1116	100	3750	PREDICTED: Malus x domestica uncharacterized LOC103437962 (LOC103437962), ncRNA
MSTRG.14914.1	class_code e	1466	1	coding	XM_008376486.2	0	2471	100	3750	PREDICTED: Malus x domestica protein MIZU-KUSSEI 1 (LOC103437957), mRNA
MSTRG.1492.1	class_code x	2710	3	coding	AF479101.1	0	2464	98.77	23200	Photinia x fraseri 26S ribosomal RNA gene, complete sequence
MSTRG.1492.2	class_code x	3198	2	coding	AF479101.1	0	2464	98.77	23200	Photinia x fraseri 26S ribosomal RNA gene, complete sequence
MSTRG.1492.3	class_code x	2579	3	coding	AF479101.1	0	2228	98.72	23200	Photinia x fraseri 26S ribosomal RNA gene, complete sequence
MSTRG.1492.4	class_code x	2579	3	coding	AF479101.1	0	2228	98.72	23200	Photinia x fraseri 26S ribosomal RNA gene, complete sequence
MSTRG.1492.5	class_code x	2650	3	coding	MF136529.1	0	3722	92	109063	Alnus japonica isolate 1999-155 (K) 18S ribosomal RNA gene, internal transcribed spacer 1, 5.8S ribosomal RNA gene, internal transcribed spacer 2, and 26S ribosomal RNA gene, complete sequence
MSTRG.1492.6	class_code x	338	2	ambiguous or noncoding	DQ886382.1	3e-175	625	100	36600	Vauquelinia californica 18S ribosomal RNA gene, partial sequence
MSTRG.1493.1	class_code e	1262	1	coding	XM_008361010.2	0	2213	98.79	3750	PREDICTED: Malus x domestica probable carboxylesterase 18 (LOC103422947), mRNA
MSTRG.14932.1	class_code u	749	1	coding	No blast hit
MSTRG.14938.1	class_code u	697	2	ambiguous or noncoding	XR_001788202.1	3e-138	503	100	3750	PREDICTED: Malus x domestica uncharacterized LOC108171669 (LOC108171669), ncRNA
MSTRG.14938.2	class_code u	667	1	ambiguous or noncoding	XR_001788202.1	3e-138	503	100	3750	PREDICTED: Malus x domestica uncharacterized LOC108171669 (LOC108171669), ncRNA
MSTRG.14949.1	class_code u	1915	1	coding	XM_008377076.1	3e-128	472	89.78	3750	PREDICTED: Malus x domestica uncharacterized LOC103438540 (LOC103438540), mRNA
MSTRG.1495.1	class_code u	386	1	ambiguous or noncoding	AB270792.1	1e-114	424	87.3	3750	Malus x domestica MdSFBB9-alpha, S9-RNase, MdSFBB9-beta genes, complete cds, Psi-SFBB9-alpha, Psi-SFBB9-beta pseudogenes
MSTRG.14952.13	class_code o	51551	2	coding	KF530876.2	0	4761	97.66	3750	Malus domestica clone WiC1_WiC2 genomic sequence
MSTRG.14953.1	class_code i	1786	1	coding	XM_008376517.2	0	1147	94.4	3750	PREDICTED: Malus x domestica cytochrome P450 CYP736A12-like (LOC103437984), mRNA
MSTRG.14956.1	class_code x	72585	3	coding	KF530876.2	0	4761	97.66	3750	Malus domestica clone WiC1_WiC2 genomic sequence
MSTRG.14957.1	class_code i	1741	1	ambiguous or noncoding	No blast hit
MSTRG.14959.1	class_code x	49013	2	coding	KF530876.2	0	4761	97.66	3750	Malus domestica clone WiC1_WiC2 genomic sequence
MSTRG.1496.1	class_code u	388	1	coding	AB270792.1	1e-124	457	89.97	3750	Malus x domestica MdSFBB9-alpha, S9-RNase, MdSFBB9-beta genes, complete cds, Psi-SFBB9-alpha, Psi-SFBB9-beta pseudogenes
MSTRG.1497.1	class_code u	745	1	coding	AB545981.1	1e-48	206	92.36	3767	Pyrus pyrifolia genes for F-box proteins, S ribonuclease, complete cds, haplotype: S4
MSTRG.14970.1	class_code u	3021	1	coding	XR_001790275.1	0	2154	99.24	3750	PREDICTED: Malus x domestica uncharacterized LOC108173589 (LOC108173589), ncRNA
MSTRG.14970.2	class_code u	3046	2	coding	XR_001790275.1	0	2154	99.24	3750	PREDICTED: Malus x domestica uncharacterized LOC108173589 (LOC108173589), ncRNA
MSTRG.14970.3	class_code u	3021	2	coding	XR_001790275.1	0	2154	99.24	3750	PREDICTED: Malus x domestica uncharacterized LOC108173589 (LOC108173589), ncRNA
MSTRG.14970.4	class_code u	3046	2	coding	XR_001790275.1	0	2154	99.24	3750	PREDICTED: Malus x domestica uncharacterized LOC108173589 (LOC108173589), ncRNA
MSTRG.14970.5	class_code u	3018	2	coding	XR_001790275.1	0	2154	99.24	3750	PREDICTED: Malus x domestica uncharacterized LOC108173589 (LOC108173589), ncRNA
MSTRG.14978.1	class_code x	224	2	coding	XM_008366423.2	5e-112	414	100	3750	PREDICTED: Malus x domestica uncharacterized LOC103428317 (LOC103428317), mRNA
MSTRG.14980.1	class_code u	2293	1	coding	XM_008366460.1	0	1009	100	3750	PREDICTED: Malus x domestica polyadenylate-binding protein 2-like (LOC103428354), mRNA
MSTRG.14986.1	class_code u	604	1	ambiguous or noncoding	XM_009348961.2	5e-116	429	97.61	225117	PREDICTED: Pyrus x bretschneideri transcription factor BEE 3-like (LOC103938907), mRNA
MSTRG.14991.1	class_code u	358	1	ambiguous or noncoding	No blast hit
MSTRG.14995.1	class_code u	852	1	ambiguous or noncoding	XM_009353301.2	0	1424	96.83	225117	PREDICTED: Pyrus x bretschneideri G-type lectin S-receptor-like serine/threonine-protein kinase At5g24080 (LOC103943101), mRNA
MSTRG.14996.1	class_code u	973	1	ambiguous or noncoding	No blast hit
MSTRG.150.1	class_code u	8019	2	coding	AB270792.1	0	1938	93.53	3750	Malus x domestica MdSFBB9-alpha, S9-RNase, MdSFBB9-beta genes, complete cds, Psi-SFBB9-alpha, Psi-SFBB9-beta pseudogenes
MSTRG.15000.1	class_code x	19764	2	coding	AB270792.1	0	4102	98.7	3750	Malus x domestica MdSFBB9-alpha, S9-RNase, MdSFBB9-beta genes, complete cds, Psi-SFBB9-alpha, Psi-SFBB9-beta pseudogenes
MSTRG.15002.1	class_code u	636	1	coding	XR_001952432.1	2e-31	148	83.33	225117	PREDICTED: Pyrus x bretschneideri uncharacterized LOC108866557 (LOC108866557), ncRNA
MSTRG.15002.2	class_code u	503	2	coding	XR_001952432.1	1e-31	148	83.33	225117	PREDICTED: Pyrus x bretschneideri uncharacterized LOC108866557 (LOC108866557), ncRNA
MSTRG.15007.2	class_code u	872	3	ambiguous or noncoding	XM_017332847.1	6e-127	466	99.23	3750	PREDICTED: Malus x domestica endoglucanase 7-like (LOC108173569), mRNA
MSTRG.15011.1	class_code e	696	1	coding	XM_008376561.2	0	798	100	3750	PREDICTED: Malus x domestica L-Ala-D/L-amino acid epimerase-like (LOC103438023), mRNA
MSTRG.1502.1	class_code u	245	1	ambiguous or noncoding	XR_001789855.1	3e-114	422	98.35	3750	PREDICTED: Malus x domestica uncharacterized LOC103433013 (LOC103433013), transcript variant X3, ncRNA
MSTRG.15021.1	class_code u	346	1	ambiguous or noncoding	No blast hit
MSTRG.15025.1	class_code i	204	1	ambiguous or noncoding	No blast hit
MSTRG.1503.1	class_code u	447	2	coding	XM_008365453.2	2e-129	473	100	3750	PREDICTED: Malus x domestica uncharacterized LOC103427400 (LOC103427400), mRNA
MSTRG.15037.1	class_code e	1841	1	coding	XM_017325370.1	0	1781	100	3750	PREDICTED: Malus x domestica probable S-adenosylmethionine-dependent methyltransferase At5g38100 (LOC108170439), mRNA
MSTRG.15040.1	class_code u	466	2	ambiguous or noncoding	AB270792.1	4e-171	612	94.29	3750	Malus x domestica MdSFBB9-alpha, S9-RNase, MdSFBB9-beta genes, complete cds, Psi-SFBB9-alpha, Psi-SFBB9-beta pseudogenes
MSTRG.15044.1	class_code i	216	1	coding	KF530876.2	6e-96	361	96.76	3750	Malus domestica clone WiC1_WiC2 genomic sequence
MSTRG.15045.1	class_code u	246	1	ambiguous or noncoding	No blast hit
MSTRG.1505.1	class_code u	333	1	ambiguous or noncoding	XM_009371365.2	2e-72	283	97.59	225117	PREDICTED: Pyrus x bretschneideri zinc finger CCCH domain-containing protein 15 homolog (LOC103959031), mRNA
MSTRG.15055.1	class_code u	1784	2	coding	XM_008367661.1	3e-177	634	96.83	3750	PREDICTED: Malus x domestica uncharacterized LOC103429521 (LOC103429521), mRNA
MSTRG.15056.1	class_code u	354	1	coding	XM_009367433.2	2e-162	582	96.33	225117	PREDICTED: Pyrus x bretschneideri uncharacterized LOC103955538 (LOC103955538), mRNA
MSTRG.15060.2	class_code e	2452	1	coding	XM_008376628.2	0	1229	99.85	3750	PREDICTED: Malus x domestica protein C2-DOMAIN ABA-RELATED 4-like (LOC103438087), mRNA
MSTRG.15079.2	class_code e	2420	1	coding	XM_008376631.2	0	3092	99.88	3750	PREDICTED: Malus x domestica ABC transporter G family member 17-like (LOC103438089), mRNA
MSTRG.1508.1	class_code u	199	1	sRNA	No blast hit
MSTRG.15084.1	class_code u	503	1	ambiguous or noncoding	No blast hit
MSTRG.15089.1	class_code u	14654	2	coding	AB270792.1	0	2990	96.38	3750	Malus x domestica MdSFBB9-alpha, S9-RNase, MdSFBB9-beta genes, complete cds, Psi-SFBB9-alpha, Psi-SFBB9-beta pseudogenes
MSTRG.1509.1	class_code u	468	1	ambiguous or noncoding	XM_008360332.2	0	865	100	3750	PREDICTED: Malus x domestica disease resistance protein At4g27190-like (LOC103422286), mRNA
MSTRG.15099.1	class_code u	908	1	coding	XM_008367045.1	0	1574	97.79	3750	PREDICTED: Malus x domestica uncharacterized LOC103428916 (LOC103428916), mRNA
MSTRG.15100.1	class_code u	898	2	ambiguous or noncoding	XM_017326117.1	5e-113	420	95.72	3750	PREDICTED: Malus x domestica uncharacterized LOC103412901 (LOC103412901), mRNA
MSTRG.15101.1	class_code u	1199	3	coding	XR_523852.2	0	1068	93.21	3750	PREDICTED: Malus x domestica uncharacterized LOC103401183 (LOC103401183), ncRNA
MSTRG.1511.1	class_code u	200	1	sRNA	No blast hit
MSTRG.15110.1	class_code u	698	1	coding	No blast hit
MSTRG.15119.1	class_code e	2502	1	coding	XM_008367445.2	0	2453	99.92	3750	PREDICTED: Malus x domestica uncharacterized LOC103429299 (LOC103429299), mRNA
MSTRG.15124.1	class_code u	372	1	coding	No blast hit
MSTRG.1513.1	class_code u	619	1	ambiguous or noncoding	XM_009368347.2	2e-145	527	95.76	225117	PREDICTED: Pyrus x bretschneideri GRF1-interacting factor 3-like (LOC103956375), mRNA
MSTRG.15136.58	class_code o	4234	2	coding	XM_017328116.1	0	832	94.93	3750	PREDICTED: Malus x domestica transmembrane 9 superfamily member 3-like (LOC103420419), transcript variant X3, mRNA
MSTRG.15137.1	class_code x	25233	3	coding	XM_008358491.2	0	2483	100	3750	PREDICTED: Malus x domestica uncharacterized LOC103420426 (LOC103420426), partial mRNA
MSTRG.15137.2	class_code x	25141	3	coding	XM_008358491.2	0	2483	100	3750	PREDICTED: Malus x domestica uncharacterized LOC103420426 (LOC103420426), partial mRNA
MSTRG.15137.3	class_code x	6393	2	coding	XM_017328116.1	0	854	100	3750	PREDICTED: Malus x domestica transmembrane 9 superfamily member 3-like (LOC103420419), transcript variant X3, mRNA
MSTRG.15139.1	class_code u	636	1	coding	KF530876.2	0	1138	99.05	3750	Malus domestica clone WiC1_WiC2 genomic sequence
MSTRG.1514.1	class_code u	219	1	ambiguous or noncoding	No blast hit
MSTRG.15144.1	class_code u	761	1	coding	HE805490.1	0	1345	98.55	1184610	Malus x robusta DNA fragment spanning resistance locus against Erwinia amylovora on linkage group 3, clone 16k15 contig4/4
MSTRG.15146.1	class_code u	360	1	ambiguous or noncoding	XM_017332857.1	0	660	99.72	3750	PREDICTED: Malus x domestica germin-like protein subfamily 1 member 7 (LOC108173577), mRNA
MSTRG.15154.1	class_code u	307	1	ambiguous or noncoding	AB270792.1	5e-153	551	99.02	3750	Malus x domestica MdSFBB9-alpha, S9-RNase, MdSFBB9-beta genes, complete cds, Psi-SFBB9-alpha, Psi-SFBB9-beta pseudogenes
MSTRG.15158.1	class_code u	421	1	ambiguous or noncoding	No blast hit
MSTRG.15163.3	class_code e	1621	1	ambiguous or noncoding	XR_001790339.1	6e-154	556	99.34	3750	PREDICTED: Malus x domestica uncharacterized LOC103438290 (LOC103438290), transcript variant X2, ncRNA
MSTRG.15167.1	class_code u	562	1	ambiguous or noncoding	No blast hit
MSTRG.1517.1	class_code u	1324	2	coding	XM_008393697.2	2e-152	551	96.91	3750	PREDICTED: Malus x domestica alpha-L-fucosidase 3-like (LOC103454106), transcript variant X2, mRNA
MSTRG.15172.3	class_code o	4035	2	coding	XM_008348675.2	0	2399	100	3750	PREDICTED: Malus x domestica E3 ubiquitin-protein ligase RING1-like (LOC103409886), transcript variant X1, mRNA
MSTRG.1518.1	class_code u	718	1	ambiguous or noncoding	FN823235.1	9e-169	604	82.41	3750	Malus x domestica genomic sequence for BAC clone MC-20 containing a Mal d 1 gene cluster
MSTRG.15189.1	class_code u	206	1	ambiguous or noncoding	XM_018645566.1	3e-79	305	94.06	225117	PREDICTED: Pyrus x bretschneideri zinc finger BED domain-containing protein RICESLEEPER 1-like (LOC108866611), mRNA
MSTRG.15190.1	class_code u	1594	1	coding	XM_018645566.1	0	2012	95.61	225117	PREDICTED: Pyrus x bretschneideri zinc finger BED domain-containing protein RICESLEEPER 1-like (LOC108866611), mRNA
MSTRG.15194.1	class_code u	911	1	ambiguous or noncoding	MG772814.1	0	1031	88.04	3750	Malus domestica cultivar Florina Dp-fl gene locus, complete sequence
MSTRG.15195.1	class_code u	287	1	ambiguous or noncoding	No blast hit
MSTRG.15196.1	class_code u	292	1	ambiguous or noncoding	XM_017322772.1	6e-137	497	97.26	3750	PREDICTED: Malus x domestica probable glucan 1,3-alpha-glucosidase (LOC103455869), mRNA
MSTRG.15199.1	class_code u	252	1	coding	AB270792.1	3e-119	438	98.02	3750	Malus x domestica MdSFBB9-alpha, S9-RNase, MdSFBB9-beta genes, complete cds, Psi-SFBB9-alpha, Psi-SFBB9-beta pseudogenes
MSTRG.15206.1	class_code i	614	1	coding	XM_021973460.1	3e-44	191	94.35	42229	PREDICTED: Prunus avium uncharacterized LOC110769452 (LOC110769452), mRNA
MSTRG.15208.1	class_code u	281	1	ambiguous or noncoding	XM_009343505.1	2e-121	446	95.36	225117	PREDICTED: Pyrus x bretschneideri uncharacterized LOC103933815 (LOC103933815), mRNA
MSTRG.15210.1	class_code e	1877	1	ambiguous or noncoding	XM_017328122.1	1e-122	453	100	3750	PREDICTED: Malus x domestica callose synthase 1-like (LOC103420472), mRNA
MSTRG.15220.6	class_code u	334	2	ambiguous or noncoding	XM_009356410.2	1e-90	344	97.06	225117	PREDICTED: Pyrus x bretschneideri vicianin hydrolase-like (LOC103945826), mRNA
MSTRG.15232.1	class_code e	1128	1	coding	XM_008376920.2	5e-158	569	100	3750	PREDICTED: Malus x domestica 30S ribosomal protein 2, chloroplastic-like (LOC103438370), mRNA
MSTRG.15233.1	class_code u	1500	2	coding	XM_008387680.2	3e-102	385	92.51	3750	PREDICTED: Malus x domestica nuclear pore complex protein NUP160-like (LOC103448414), mRNA
MSTRG.15233.2	class_code u	1496	2	coding	XM_008387680.2	3e-102	385	92.51	3750	PREDICTED: Malus x domestica nuclear pore complex protein NUP160-like (LOC103448414), mRNA
MSTRG.1524.1	class_code u	312	1	ambiguous or noncoding	XM_009365434.1	1e-24	124	91.21	225117	PREDICTED: Pyrus x bretschneideri uncharacterized LOC103953665 (LOC103953665), mRNA
MSTRG.15246.1	class_code o	2601	2	coding	XM_008376928.2	0	2824	99.3	3750	PREDICTED: Malus x domestica DNA-damage-repair/toleration protein DRT100 (LOC103438380), mRNA
MSTRG.1525.1	class_code u	443	1	ambiguous or noncoding	No blast hit
MSTRG.15255.2	class_code e	1322	1	coding	XM_008376938.2	0	2388	99.85	3750	PREDICTED: Malus x domestica uncharacterized LOC103438388 (LOC103438388), mRNA
MSTRG.15256.1	class_code u	492	1	ambiguous or noncoding	XM_009356444.2	8e-153	551	93.57	225117	PREDICTED: Pyrus x bretschneideri arabinogalactan peptide 23-like (LOC103945859), mRNA
MSTRG.15259.1	class_code u	419	2	ambiguous or noncoding	XR_001786814.1	8e-93	351	100	3750	PREDICTED: Malus x domestica uncharacterized LOC103409916 (LOC103409916), transcript variant X2, ncRNA
MSTRG.1526.1	class_code u	308	1	coding	KF530876.2	6e-147	531	97.73	3750	Malus domestica clone WiC1_WiC2 genomic sequence
MSTRG.15260.1	class_code u	269	1	ambiguous or noncoding	KF530876.2	8e-91	344	89.67	3750	Malus domestica clone WiC1_WiC2 genomic sequence
MSTRG.15268.1	class_code x	23755	3	coding	XM_008348705.2	0	983	99.63	3750	PREDICTED: Malus x domestica ADP,ATP carrier protein 1, mitochondrial-like (LOC103409918), mRNA
MSTRG.15272.1	class_code o	1216	2	coding	XR_526512.2	0	1092	93.7	3750	PREDICTED: Malus x domestica uncharacterized LOC103417276 (LOC103417276), transcript variant X11, ncRNA
MSTRG.15273.1	class_code o	1107	2	coding	XM_008370514.1	8e-57	233	94.67	3750	PREDICTED: Malus x domestica loricrin-like (LOC103432329), mRNA
MSTRG.15273.3	class_code o	715	2	coding	XM_008370514.1	5e-57	233	94.67	3750	PREDICTED: Malus x domestica loricrin-like (LOC103432329), mRNA
MSTRG.15274.1	class_code o	2354	2	coding	XR_001786501.1	4e-127	468	89.67	3750	PREDICTED: Malus x domestica uncharacterized LOC108170141 (LOC108170141), ncRNA
MSTRG.1528.1	class_code u	294	1	ambiguous or noncoding	No blast hit
MSTRG.15287.1	class_code u	394	1	coding	EU794445.1	0	678	97.72	138912	Malus floribunda clone M18S-5Cs Vf apple scab resistance protein HcrVf2-like gene, complete sequence
MSTRG.15288.1	class_code u	211	1	ambiguous or noncoding	KF530876.2	6e-71	278	90.74	3750	Malus domestica clone WiC1_WiC2 genomic sequence
MSTRG.15289.1	class_code u	207	1	ambiguous or noncoding	KF530876.2	1e-38	171	96.15	3750	Malus domestica clone WiC1_WiC2 genomic sequence
MSTRG.15290.1	class_code x	79761	2	coding	HE805490.1	0	8401	96.76	1184610	Malus x robusta DNA fragment spanning resistance locus against Erwinia amylovora on linkage group 3, clone 16k15 contig4/4
MSTRG.15291.1	class_code u	680	1	coding	HF968766.1	0	1190	98.24	3750	Malus x domestica metacontig of the Co-Gene region, cultivar Procats28, non-columnar allele
MSTRG.153.1	class_code u	255	1	coding	XR_001792030.1	6e-102	381	93.73	3750	PREDICTED: Malus x domestica uncharacterized LOC103452562 (LOC103452562), transcript variant X7, misc_RNA
MSTRG.15306.1	class_code u	308	1	coding	AB270792.1	4e-149	538	98.07	3750	Malus x domestica MdSFBB9-alpha, S9-RNase, MdSFBB9-beta genes, complete cds, Psi-SFBB9-alpha, Psi-SFBB9-beta pseudogenes
MSTRG.15323.1	class_code u	942	2	ambiguous or noncoding	XM_008368434.2	2e-112	418	99.56	3750	PREDICTED: Malus x domestica uncharacterized LOC103430298 (LOC103430298), mRNA
MSTRG.15324.2	class_code i	290	1	ambiguous or noncoding	XR_001953153.1	4e-94	355	92.25	225117	PREDICTED: Pyrus x bretschneideri uncharacterized LOC103946599 (LOC103946599), transcript variant X6, ncRNA
MSTRG.15329.1	class_code u	280	1	ambiguous or noncoding	No blast hit
MSTRG.1533.1	class_code u	592	1	ambiguous or noncoding	XM_017327202.1	2e-114	424	98.34	3750	PREDICTED: Malus x domestica disease resistance protein RPM1-like (LOC103416870), transcript variant X2, mRNA
MSTRG.15333.12	class_code o	47421	2	coding	AM167520.1	0	7489	98.23	3750	Malus x domestica transposon gene for putative DNA topoisomerase II, hypothetical protein, putative CC-NBS-LRR resistance protein, and putative cyclin-related protein
MSTRG.15333.2	class_code o	3885	2	coding	AM167520.1	0	4017	89.72	3750	Malus x domestica transposon gene for putative DNA topoisomerase II, hypothetical protein, putative CC-NBS-LRR resistance protein, and putative cyclin-related protein
MSTRG.15333.6	class_code o	740	2	coding	AM167520.1	0	1112	93.9	3750	Malus x domestica transposon gene for putative DNA topoisomerase II, hypothetical protein, putative CC-NBS-LRR resistance protein, and putative cyclin-related protein
MSTRG.1534.1	class_code u	280	1	ambiguous or noncoding	XM_008381689.2	5e-133	484	97.86	3750	PREDICTED: Malus x domestica uncharacterized LOC103442902 (LOC103442902), mRNA
MSTRG.15343.1	class_code e	983	1	coding	XM_008366489.2	0	824	99.78	3750	PREDICTED: Malus x domestica uncharacterized LOC103428382 (LOC103428382), mRNA
MSTRG.15347.1	class_code u	750	1	coding	No blast hit
MSTRG.15348.2	class_code u	2860	2	coding	KF530876.2	3e-35	163	97.87	3750	Malus domestica clone WiC1_WiC2 genomic sequence
MSTRG.1535.1	class_code u	245	1	ambiguous or noncoding	XM_008374164.2	2e-111	412	96.73	3750	PREDICTED: Malus x domestica probable inactive histone-lysine N-methyltransferase SUVR2 (LOC103435754), transcript variant X2, mRNA
MSTRG.15358.1	class_code o	3043	2	coding	FN823235.1	0	5140	97.19	3750	Malus x domestica genomic sequence for BAC clone MC-20 containing a Mal d 1 gene cluster
MSTRG.15359.1	class_code e	4409	1	coding	EU794445.1	0	926	98.66	138912	Malus floribunda clone M18S-5Cs Vf apple scab resistance protein HcrVf2-like gene, complete sequence
MSTRG.15360.30	class_code o	73473	2	coding	HE805490.1	0	7389	96.33	1184610	Malus x robusta DNA fragment spanning resistance locus against Erwinia amylovora on linkage group 3, clone 16k15 contig4/4
MSTRG.15361.1	class_code x	697	4	ambiguous or noncoding	XM_017329863.1	0	795	86.38	3750	PREDICTED: Malus x domestica disease resistance protein RGA2-like (LOC103426463), mRNA
MSTRG.15361.2	class_code x	627	3	ambiguous or noncoding	XM_018649936.1	0	771	91.21	225117	PREDICTED: Pyrus x bretschneideri disease resistance protein RGA2-like (LOC108865309), transcript variant X2, mRNA
MSTRG.15361.3	class_code x	612	4	ambiguous or noncoding	XM_018649936.1	0	771	91.21	225117	PREDICTED: Pyrus x bretschneideri disease resistance protein RGA2-like (LOC108865309), transcript variant X2, mRNA
MSTRG.15361.4	class_code x	559	3	ambiguous or noncoding	XM_018649936.1	0	734	91.42	225117	PREDICTED: Pyrus x bretschneideri disease resistance protein RGA2-like (LOC108865309), transcript variant X2, mRNA
MSTRG.15361.5	class_code x	559	2	ambiguous or noncoding	XM_018649936.1	0	734	91.42	225117	PREDICTED: Pyrus x bretschneideri disease resistance protein RGA2-like (LOC108865309), transcript variant X2, mRNA
MSTRG.15361.6	class_code x	555	3	ambiguous or noncoding	XM_018649936.1	0	734	91.42	225117	PREDICTED: Pyrus x bretschneideri disease resistance protein RGA2-like (LOC108865309), transcript variant X2, mRNA
MSTRG.15361.7	class_code x	409	2	ambiguous or noncoding	XM_018649936.1	7e-168	601	93.15	225117	PREDICTED: Pyrus x bretschneideri disease resistance protein RGA2-like (LOC108865309), transcript variant X2, mRNA
MSTRG.15362.1	class_code x	368490	3	coding	FN823234.1	0	16205	96.86	3750	Malus x domestica genomic sequence for BAC clone MC-12 containing a Mal d 1 gene cluster
MSTRG.15363.1	class_code e	2371	1	coding	XM_018649935.1	0	2567	94.24	225117	PREDICTED: Pyrus x bretschneideri disease resistance protein RGA2-like (LOC108865309), transcript variant X1, mRNA
MSTRG.15397.10	class_code o	838	4	coding	XM_017329863.1	0	859	88.56	3750	PREDICTED: Malus x domestica disease resistance protein RGA2-like (LOC103426463), mRNA
MSTRG.15397.2	class_code o	374	3	ambiguous or noncoding	XM_017329863.1	0	691	100	3750	PREDICTED: Malus x domestica disease resistance protein RGA2-like (LOC103426463), mRNA
MSTRG.15397.3	class_code o	857	4	coding	XM_017329863.1	0	869	88.64	3750	PREDICTED: Malus x domestica disease resistance protein RGA2-like (LOC103426463), mRNA
MSTRG.15397.4	class_code o	857	3	coding	XM_017329863.1	0	869	88.64	3750	PREDICTED: Malus x domestica disease resistance protein RGA2-like (LOC103426463), mRNA
MSTRG.15397.5	class_code o	374	2	ambiguous or noncoding	XM_017329863.1	0	691	100	3750	PREDICTED: Malus x domestica disease resistance protein RGA2-like (LOC103426463), mRNA
MSTRG.15397.6	class_code o	856	4	coding	XM_017329863.1	0	867	88.63	3750	PREDICTED: Malus x domestica disease resistance protein RGA2-like (LOC103426463), mRNA
MSTRG.15397.7	class_code o	371	2	ambiguous or noncoding	XM_017329863.1	0	686	100	3750	PREDICTED: Malus x domestica disease resistance protein RGA2-like (LOC103426463), mRNA
MSTRG.15397.8	class_code o	854	4	coding	XM_017329863.1	0	863	88.6	3750	PREDICTED: Malus x domestica disease resistance protein RGA2-like (LOC103426463), mRNA
MSTRG.15397.9	class_code o	853	4	coding	XM_017329863.1	0	861	88.58	3750	PREDICTED: Malus x domestica disease resistance protein RGA2-like (LOC103426463), mRNA
MSTRG.154.1	class_code u	483	1	ambiguous or noncoding	XR_530913.2	4e-46	196	82.65	3750	PREDICTED: Malus x domestica uncharacterized LOC103446608 (LOC103446608), transcript variant X4, misc_RNA
MSTRG.1540.1	class_code u	852	1	ambiguous or noncoding	XR_526435.2	0	1079	99.17	3750	PREDICTED: Malus x domestica uncharacterized LOC103416705 (LOC103416705), transcript variant X3, ncRNA
MSTRG.15402.2	class_code e	3801	1	coding	AM167520.1	0	4148	86.58	3750	Malus x domestica transposon gene for putative DNA topoisomerase II, hypothetical protein, putative CC-NBS-LRR resistance protein, and putative cyclin-related protein
MSTRG.15404.1	class_code u	358	1	ambiguous or noncoding	HQ445899.1	3e-156	562	94.99	3750	Malus x domestica cultivar Evereste fire blight resistance locus LG12, complete sequence
MSTRG.15411.1	class_code u	1858	1	ambiguous or noncoding	No blast hit
MSTRG.15411.2	class_code u	1570	2	ambiguous or noncoding	No blast hit
MSTRG.15411.3	class_code u	1601	2	ambiguous or noncoding	No blast hit
MSTRG.15412.1	class_code u	236	1	ambiguous or noncoding	No blast hit
MSTRG.15428.1	class_code u	330	1	coding	HF968766.1	9e-151	544	96.36	3750	Malus x domestica metacontig of the Co-Gene region, cultivar Procats28, non-columnar allele
MSTRG.15429.1	class_code u	217	1	coding	KF055410.1	1e-102	383	98.61	3750	Malus domestica cultivar GMAL 2473 clone BAC 32A4 Rvi15 scab resistance gene locus, partial sequence
MSTRG.1543.1	class_code u	246	1	ambiguous or noncoding	XR_001954717.1	1e-88	337	97.46	225117	PREDICTED: Pyrus x bretschneideri uncharacterized LOC108868552 (LOC108868552), ncRNA
MSTRG.15430.1	class_code o	15324	2	coding	XM_008377074.1	0	4939	99.37	3750	PREDICTED: Malus x domestica putative disease resistance protein At3g14460 (LOC103438538), mRNA
MSTRG.15432.1	class_code u	353	1	coding	No blast hit
MSTRG.15434.2	class_code e	1663	1	coding	XM_008377074.1	0	2776	96.58	3750	PREDICTED: Malus x domestica putative disease resistance protein At3g14460 (LOC103438538), mRNA
MSTRG.1544.1	class_code u	458	1	ambiguous or noncoding	XR_001789147.1	2e-108	403	97.85	3750	PREDICTED: Malus x domestica uncharacterized LOC108172588 (LOC108172588), ncRNA
MSTRG.15440.1	class_code e	2547	1	coding	XM_008377076.1	0	3528	98.54	3750	PREDICTED: Malus x domestica uncharacterized LOC103438540 (LOC103438540), mRNA
MSTRG.15441.1	class_code u	337	1	coding	XM_017324489.1	1e-139	507	93.77	3750	PREDICTED: Malus x domestica transmembrane ascorbate ferrireductase 1-like (LOC103406512), mRNA
MSTRG.1545.1	class_code u	2920	2	coding	XM_008360194.2	0	970	98.01	3750	PREDICTED: Malus x domestica uncharacterized LOC103422158 (LOC103422158), mRNA
MSTRG.15452.1	class_code u	246	1	ambiguous or noncoding	No blast hit
MSTRG.15453.1	class_code u	565	1	ambiguous or noncoding	AB545981.1	3e-158	569	86.57	3767	Pyrus pyrifolia genes for F-box proteins, S ribonuclease, complete cds, haplotype: S4
MSTRG.15454.1	class_code u	261	1	ambiguous or noncoding	HE805489.1	4e-49	206	84.23	1184610	Malus x robusta DNA fragment spanning resistance locus against Erwinia amylovora on linkage group 3, clone 16k15 contig1/4
MSTRG.15458.1	class_code i	795	1	coding	XM_008352614.2	0	1395	98.1	3750	PREDICTED: Malus x domestica dirigent protein 22-like (LOC103414209), mRNA
MSTRG.15459.1	class_code i	795	1	coding	XM_008352614.2	0	1395	98.1	3750	PREDICTED: Malus x domestica dirigent protein 22-like (LOC103414209), mRNA
MSTRG.15464.1	class_code i	200	1	sRNA	No blast hit
MSTRG.15465.1	class_code i	852	1	ambiguous or noncoding	XR_001787427.1	0	1138	95.73	3750	PREDICTED: Malus x domestica uncharacterized LOC103414213 (LOC103414213), transcript variant X1, ncRNA
MSTRG.15466.1	class_code i	694	1	coding	XR_527655.2	2e-110	411	100	3750	PREDICTED: Malus x domestica uncharacterized LOC103423724 (LOC103423724), transcript variant X2, ncRNA
MSTRG.1547.1	class_code u	1691	2	coding	XM_008346862.2	0	835	96.17	3750	PREDICTED: Malus x domestica glycine-rich protein A3-like (LOC103407985), mRNA
MSTRG.15472.1	class_code u	387	1	ambiguous or noncoding	XM_009369831.2	1e-180	643	97.6	225117	PREDICTED: Pyrus x bretschneideri pentatricopeptide repeat-containing protein At2g13600 (LOC103957648), mRNA
MSTRG.15475.1	class_code o	3639	2	coding	XM_009369831.2	0	5042	97.07	225117	PREDICTED: Pyrus x bretschneideri pentatricopeptide repeat-containing protein At2g13600 (LOC103957648), mRNA
MSTRG.15476.1	class_code e	2565	1	coding	XR_001787427.1	0	1406	93.78	3750	PREDICTED: Malus x domestica uncharacterized LOC103414213 (LOC103414213), transcript variant X1, ncRNA
MSTRG.15482.1	class_code u	267	1	coding	XM_008351001.2	7e-136	494	100	3750	PREDICTED: Malus x domestica uncharacterized LOC103412444 (LOC103412444), mRNA
MSTRG.15485.1	class_code e	3308	1	coding	XM_017334813.1	0	2442	98.89	3750	PREDICTED: Malus x domestica transcription termination factor MTERF15, mitochondrial-like (LOC103446484), transcript variant X2, mRNA
MSTRG.15486.1	class_code e	2481	1	coding	XM_009369848.2	0	3795	95.07	225117	PREDICTED: Pyrus x bretschneideri transcription termination factor MTERF15, mitochondrial-like (LOC103957655), mRNA
MSTRG.15488.1	class_code x	3802	2	coding	XM_008385622.2	0	1773	99.69	3750	PREDICTED: Malus x domestica xanthoxin dehydrogenase (LOC103446486), transcript variant X2, mRNA
MSTRG.1549.1	class_code u	209	1	ambiguous or noncoding	AB270792.1	4e-58	235	87.86	3750	Malus x domestica MdSFBB9-alpha, S9-RNase, MdSFBB9-beta genes, complete cds, Psi-SFBB9-alpha, Psi-SFBB9-beta pseudogenes
MSTRG.15495.1	class_code u	683	1	coding	CP023767.1	0.015	52.8	100	4081	Solanum lycopersicum cultivar I-3 chromosome 11
MSTRG.15497.1	class_code u	705	1	coding	XM_017334307.1	1e-62	252	93.75	3750	PREDICTED: Malus x domestica uncharacterized mitochondrial protein AtMg00810-like (LOC108174041), mRNA
MSTRG.1550.1	class_code u	422	1	ambiguous or noncoding	AB270792.1	0	651	94.55	3750	Malus x domestica MdSFBB9-alpha, S9-RNase, MdSFBB9-beta genes, complete cds, Psi-SFBB9-alpha, Psi-SFBB9-beta pseudogenes
MSTRG.1551.1	class_code u	1205	1	coding	XM_009353168.1	0	1661	93.99	225117	PREDICTED: Pyrus x bretschneideri uncharacterized LOC103942974 (LOC103942974), mRNA
MSTRG.15525.1	class_code u	207	1	ambiguous or noncoding	AM167520.1	1e-97	366	98.55	3750	Malus x domestica transposon gene for putative DNA topoisomerase II, hypothetical protein, putative CC-NBS-LRR resistance protein, and putative cyclin-related protein
MSTRG.15533.1	class_code x	5445	3	coding	XR_525271.2	0	1118	98.13	3750	PREDICTED: Malus x domestica uncharacterized LOC103409984 (LOC103409984), transcript variant X3, ncRNA
MSTRG.15536.1	class_code e	846	1	coding	XM_008348785.2	0	922	100	3750	PREDICTED: Malus x domestica elongation factor 1-beta-like (LOC103410012), partial mRNA
MSTRG.1554.1	class_code u	948	3	coding	XR_001787808.1	5e-148	536	96	3750	PREDICTED: Malus x domestica uncharacterized LOC108171335 (LOC108171335), ncRNA
MSTRG.1555.1	class_code u	2376	5	ambiguous or noncoding	XR_531829.2	0	1373	95.7	3750	PREDICTED: Malus x domestica uncharacterized LOC103453244 (LOC103453244), transcript variant X3, ncRNA
MSTRG.1555.2	class_code u	1208	4	coding	XR_001791069.1	0	909	96.68	3750	PREDICTED: Malus x domestica uncharacterized LOC103446283 (LOC103446283), transcript variant X2, ncRNA
MSTRG.15556.1	class_code u	236	1	ambiguous or noncoding	No blast hit
MSTRG.15558.1	class_code i	311	1	coding	HE805490.1	3e-155	558	99.04	1184610	Malus x robusta DNA fragment spanning resistance locus against Erwinia amylovora on linkage group 3, clone 16k15 contig4/4
MSTRG.15559.1	class_code i	290	1	ambiguous or noncoding	KF055410.1	1e-133	486	96.9	3750	Malus domestica cultivar GMAL 2473 clone BAC 32A4 Rvi15 scab resistance gene locus, partial sequence
MSTRG.15562.1	class_code u	631	2	coding	KF530876.2	2e-75	294	88.24	3750	Malus domestica clone WiC1_WiC2 genomic sequence
MSTRG.15568.1	class_code u	316	1	coding	FJ705356.1	2e-136	496	94.95	3750	Malus x domestica retrotransposon Ty1-copia, complete sequence
MSTRG.1557.3	class_code u	996	3	coding	XR_001788932.1	2e-101	381	95.08	3750	PREDICTED: Malus x domestica 3-hydroxyisobutyryl-CoA hydrolase-like protein 3, mitochondrial (LOC103426716), transcript variant X17, misc_RNA
MSTRG.15571.1	class_code i	708	1	coding	XR_001786183.1	6e-161	579	100	3750	PREDICTED: Malus x domestica uncharacterized LOC103455428 (LOC103455428), transcript variant X4, ncRNA
MSTRG.15573.1	class_code i	549	1	coding	XR_531163.2	6e-95	359	92.8	3750	PREDICTED: Malus x domestica uncharacterized LOC103448120 (LOC103448120), ncRNA
MSTRG.15576.2	class_code e	1010	1	coding	XM_008377124.2	0	1866	100	3750	PREDICTED: Malus x domestica putative disease resistance RPP13-like protein 1 (LOC103438595), mRNA
MSTRG.15581.1	class_code i	574	1	coding	AM167520.1	0	1022	98.95	3750	Malus x domestica transposon gene for putative DNA topoisomerase II, hypothetical protein, putative CC-NBS-LRR resistance protein, and putative cyclin-related protein
MSTRG.15582.1	class_code i	1181	1	coding	AB270792.1	0	1382	97.65	3750	Malus x domestica MdSFBB9-alpha, S9-RNase, MdSFBB9-beta genes, complete cds, Psi-SFBB9-alpha, Psi-SFBB9-beta pseudogenes
MSTRG.15583.1	class_code i	701	1	ambiguous or noncoding	EU794445.1	0	1225	98.42	138912	Malus floribunda clone M18S-5Cs Vf apple scab resistance protein HcrVf2-like gene, complete sequence
MSTRG.15588.1	class_code u	224	1	ambiguous or noncoding	AB270792.1	2e-101	379	97.32	3750	Malus x domestica MdSFBB9-alpha, S9-RNase, MdSFBB9-beta genes, complete cds, Psi-SFBB9-alpha, Psi-SFBB9-beta pseudogenes
MSTRG.15589.1	class_code u	399	1	coding	KF530876.2	0	691	97.99	3750	Malus domestica clone WiC1_WiC2 genomic sequence
MSTRG.15593.1	class_code u	218	1	coding	No blast hit
MSTRG.15595.4	class_code o	2727	2	coding	XM_008377138.2	0	3993	100	3750	PREDICTED: Malus x domestica transcription termination factor MTERF15, mitochondrial-like (LOC103438607), transcript variant X1, mRNA
MSTRG.15596.1	class_code e	2115	1	coding	XM_008377139.2	0	1973	100	3750	PREDICTED: Malus x domestica transcription termination factor MTEF1, chloroplastic-like (LOC103438608), mRNA
MSTRG.15597.1	class_code u	1042	1	coding	No blast hit
MSTRG.156.1	class_code x	6938	2	ambiguous or noncoding	KF530876.2	0	1216	87.85	3750	Malus domestica clone WiC1_WiC2 genomic sequence
MSTRG.15601.1	class_code o	1907	2	coding	XM_008377142.2	0	3040	99.82	3750	PREDICTED: Malus x domestica uncharacterized LOC103438613 (LOC103438613), transcript variant X1, mRNA
MSTRG.15608.1	class_code u	1776	1	coding	AB270792.1	0	3153	98.76	3750	Malus x domestica MdSFBB9-alpha, S9-RNase, MdSFBB9-beta genes, complete cds, Psi-SFBB9-alpha, Psi-SFBB9-beta pseudogenes
MSTRG.1561.1	class_code u	515	2	coding	XR_001789438.1	4e-151	545	99.01	3750	PREDICTED: Malus x domestica uncharacterized LOC103430603 (LOC103430603), transcript variant X4, ncRNA
MSTRG.15610.1	class_code u	270	1	ambiguous or noncoding	No blast hit
MSTRG.15611.1	class_code e	3137	1	coding	XR_001790407.1	0	1491	100	3750	PREDICTED: Malus x domestica uncharacterized LOC108173659 (LOC108173659), ncRNA
MSTRG.1562.1	class_code u	1690	4	ambiguous or noncoding	XR_526032.2	0	968	99.07	3750	PREDICTED: Malus x domestica uncharacterized LOC103414188 (LOC103414188), ncRNA
MSTRG.15621.1	class_code u	642	1	coding	No blast hit
MSTRG.15626.1	class_code u	207	1	ambiguous or noncoding	MG011706.1	3e-89	339	96.14	2080251	Sorbus ulleungensis plastid, complete genome
MSTRG.15629.3	class_code u	7074	3	ambiguous or noncoding	XM_008358610.2	0	819	96.01	3750	PREDICTED: Malus x domestica protein SAD1/UNC-84 domain protein 1-like (LOC103420551), partial mRNA
MSTRG.15630.1	class_code x	6955	2	coding	XM_008358610.2	0	1109	99.34	3750	PREDICTED: Malus x domestica protein SAD1/UNC-84 domain protein 1-like (LOC103420551), partial mRNA
MSTRG.15631.1	class_code u	431	2	coding	No blast hit
MSTRG.15631.2	class_code u	413	3	coding	No blast hit
MSTRG.15632.1	class_code u	409	1	ambiguous or noncoding	No blast hit
MSTRG.15633.1	class_code u	581	1	ambiguous or noncoding	XM_008377189.2	9e-54	222	100	3750	PREDICTED: Malus x domestica type I inositol polyphosphate 5-phosphatase 10 (LOC103438651), transcript variant X2, mRNA
MSTRG.15635.1	class_code o	3146	2	coding	XM_017333113.1	0	3243	99.11	3750	PREDICTED: Malus x domestica protein ETHYLENE INSENSITIVE 3-like (LOC103438744), mRNA
MSTRG.15635.3	class_code o	1807	2	coding	XM_017333113.1	0	3221	99.15	3750	PREDICTED: Malus x domestica protein ETHYLENE INSENSITIVE 3-like (LOC103438744), mRNA
MSTRG.15636.1	class_code e	1201	1	coding	XM_009340977.2	0	1459	90.03	225117	PREDICTED: Pyrus x bretschneideri ETHYLENE INSENSITIVE 3-like 1 protein (LOC103931476), mRNA
MSTRG.15645.1	class_code i	1816	2	coding	AM167520.1	0	2073	97.68	3750	Malus x domestica transposon gene for putative DNA topoisomerase II, hypothetical protein, putative CC-NBS-LRR resistance protein, and putative cyclin-related protein
MSTRG.15645.2	class_code i	2486	2	coding	AM167520.1	0	2152	96.7	3750	Malus x domestica transposon gene for putative DNA topoisomerase II, hypothetical protein, putative CC-NBS-LRR resistance protein, and putative cyclin-related protein
MSTRG.15645.3	class_code i	2492	2	coding	AM167520.1	0	2187	96.75	3750	Malus x domestica transposon gene for putative DNA topoisomerase II, hypothetical protein, putative CC-NBS-LRR resistance protein, and putative cyclin-related protein
MSTRG.15648.1	class_code u	361	1	ambiguous or noncoding	KP202179.1	7e-23	119	93.67	309349	Pyrus ussuriensis cultivar Xiaoxiangshui chitinase (Lchi1) mRNA, complete cds
MSTRG.15659.1	class_code u	1188	3	coding	XR_001787360.1	0	833	98.5	3750	PREDICTED: Malus x domestica uncharacterized LOC103413733 (LOC103413733), transcript variant X4, ncRNA
MSTRG.15668.1	class_code u	222	1	ambiguous or noncoding	AM167520.1	3e-109	405	99.55	3750	Malus x domestica transposon gene for putative DNA topoisomerase II, hypothetical protein, putative CC-NBS-LRR resistance protein, and putative cyclin-related protein
MSTRG.15669.1	class_code u	380	1	coding	AM167520.1	0	689	99.47	3750	Malus x domestica transposon gene for putative DNA topoisomerase II, hypothetical protein, putative CC-NBS-LRR resistance protein, and putative cyclin-related protein
MSTRG.15673.1	class_code u	420	1	ambiguous or noncoding	XM_008359376.2	3e-131	479	97.51	3750	PREDICTED: Malus x domestica receptor homology region, transmembrane domain- and RING domain-containing protein 2-like (LOC103421350), transcript variant X2, mRNA
MSTRG.15677.1	class_code u	556	3	coding	EU794448.1	6e-70	276	90.52	138912	Malus floribunda clone AM19-5s AM19-5p gene, complete cds
MSTRG.15679.1	class_code u	423	1	coding	XM_017329826.1	5e-154	555	92.59	3750	PREDICTED: Malus x domestica pentatricopeptide repeat-containing protein At1g11710, mitochondrial-like (LOC103426313), mRNA
MSTRG.15685.1	class_code i	805	1	coding	XM_017333780.1	0	830	87.98	3750	PREDICTED: Malus x domestica uncharacterized LOC103441727 (LOC103441727), mRNA
MSTRG.15686.2	class_code e	477	1	coding	XM_008377317.2	0	832	98.11	3750	PREDICTED: Malus x domestica very-long-chain enoyl-CoA reductase-like (LOC103438771), transcript variant X3, mRNA
MSTRG.15698.1	class_code y	40925	2	coding	KF530876.2	0	9112	97.51	3750	Malus domestica clone WiC1_WiC2 genomic sequence
MSTRG.15702.1	class_code u	381	1	ambiguous or noncoding	KF530876.2	0	682	98.95	3750	Malus domestica clone WiC1_WiC2 genomic sequence
MSTRG.15703.1	class_code u	343	1	ambiguous or noncoding	KF530876.2	6e-168	601	98.25	3750	Malus domestica clone WiC1_WiC2 genomic sequence
MSTRG.15711.1	class_code e	1495	1	coding	XM_017333203.1	0	2320	99.84	3750	PREDICTED: Malus x domestica nuclear pore complex protein NUP1-like (LOC103438830), mRNA
MSTRG.15711.2	class_code o	1495	2	coding	XM_017333203.1	0	2320	99.84	3750	PREDICTED: Malus x domestica nuclear pore complex protein NUP1-like (LOC103438830), mRNA
MSTRG.15711.3	class_code o	1361	2	coding	XM_017333203.1	0	2176	99.83	3750	PREDICTED: Malus x domestica nuclear pore complex protein NUP1-like (LOC103438830), mRNA
MSTRG.15723.24	class_code o	1031	2	coding	XM_008377348.2	0	702	99.22	3750	PREDICTED: Malus x domestica uncharacterized LOC103438795 (LOC103438795), transcript variant X2, mRNA
MSTRG.15724.1	class_code x	134688	3	coding	AB270792.1	0	5293	84.73	3750	Malus x domestica MdSFBB9-alpha, S9-RNase, MdSFBB9-beta genes, complete cds, Psi-SFBB9-alpha, Psi-SFBB9-beta pseudogenes
MSTRG.15724.2	class_code x	134523	3	coding	AB270792.1	0	5293	84.73	3750	Malus x domestica MdSFBB9-alpha, S9-RNase, MdSFBB9-beta genes, complete cds, Psi-SFBB9-alpha, Psi-SFBB9-beta pseudogenes
MSTRG.15724.3	class_code x	132217	3	coding	AB270792.1	0	5293	84.73	3750	Malus x domestica MdSFBB9-alpha, S9-RNase, MdSFBB9-beta genes, complete cds, Psi-SFBB9-alpha, Psi-SFBB9-beta pseudogenes
MSTRG.15724.4	class_code x	132063	2	coding	AB270792.1	0	5293	84.73	3750	Malus x domestica MdSFBB9-alpha, S9-RNase, MdSFBB9-beta genes, complete cds, Psi-SFBB9-alpha, Psi-SFBB9-beta pseudogenes
MSTRG.15724.5	class_code x	6445	2	ambiguous or noncoding	XM_008377345.2	0	787	100	3750	PREDICTED: Malus x domestica uncharacterized LOC103438794 (LOC103438794), transcript variant X1, mRNA
MSTRG.15725.1	class_code x	2920	2	coding	XM_008366547.2	0	833	95.55	3750	PREDICTED: Malus x domestica uncharacterized LOC103428443 (LOC103428443), transcript variant X3, mRNA
MSTRG.1573.1	class_code u	1346	2	coding	XM_018648402.1	0	730	90.52	225117	PREDICTED: Pyrus x bretschneideri TMV resistance protein N-like (LOC103951170), transcript variant X3, mRNA
MSTRG.15734.1	class_code u	940	1	coding	No blast hit
MSTRG.15742.1	class_code u	512	1	ambiguous or noncoding	HE805490.1	7e-114	422	85.13	1184610	Malus x robusta DNA fragment spanning resistance locus against Erwinia amylovora on linkage group 3, clone 16k15 contig4/4
MSTRG.15743.1	class_code u	248	1	ambiguous or noncoding	KF530876.2	3e-59	239	94.77	3750	Malus domestica clone WiC1_WiC2 genomic sequence
MSTRG.15744.1	class_code u	265	1	ambiguous or noncoding	No blast hit
MSTRG.15750.1	class_code o	1803	2	coding	XM_008377359.2	0	3284	99.33	3750	PREDICTED: Malus x domestica cytochrome P450 77A3-like (LOC103438806), mRNA
MSTRG.15753.1	class_code u	1375	1	coding	XM_008394215.2	0	778	95.29	3750	PREDICTED: Malus x domestica high mobility group B protein 6-like (LOC103454621), mRNA
MSTRG.15755.1	class_code u	308	1	ambiguous or noncoding	XM_017328150.1	3e-155	558	99.35	3750	PREDICTED: Malus x domestica receptor-like protein 12 (LOC103420575), mRNA
MSTRG.15757.1	class_code e	3504	1	coding	XM_008377392.2	0	4628	99.45	3750	PREDICTED: Malus x domestica receptor-like protein 12 (LOC103438848), mRNA
MSTRG.15758.2	class_code o	2779	2	coding	XM_008377364.2	0	824	99.13	3750	PREDICTED: Malus x domestica ribosomal protein S14, mitochondrial (LOC103438814), mRNA
MSTRG.15759.3	class_code o	35901	2	coding	FJ705356.1	0	7878	95.7	3750	Malus x domestica retrotransposon Ty1-copia, complete sequence
MSTRG.15759.5	class_code o	18962	2	coding	XM_009336830.2	0	2067	97.07	225117	PREDICTED: Pyrus x bretschneideri rust resistance kinase Lr10-like (LOC103927866), mRNA
MSTRG.15764.1	class_code u	1164	2	ambiguous or noncoding	XR_001951872.1	2e-53	222	92.41	225117	PREDICTED: Pyrus x bretschneideri uncharacterized LOC108866028 (LOC108866028), ncRNA
MSTRG.15765.1	class_code u	2022	1	ambiguous or noncoding	AB258366.1	1e-56	233	82.72	23211	Pyrus communis gene for St-RNase, complete cds
MSTRG.15766.1	class_code u	251	1	ambiguous or noncoding	XM_008365755.2	2e-107	399	97.44	3750	PREDICTED: Malus x domestica probable calcium-binding protein CML49 (LOC103427684), transcript variant X3, mRNA
MSTRG.1577.1	class_code u	229	1	ambiguous or noncoding	KF530876.2	4e-88	335	97.93	3750	Malus domestica clone WiC1_WiC2 genomic sequence
MSTRG.15773.2	class_code e	1971	1	coding	XM_017325507.1	0	1393	89.8	3750	PREDICTED: Malus x domestica rust resistance kinase Lr10-like (LOC103410249), mRNA
MSTRG.15776.1	class_code u	249	1	coding	XM_009338329.2	1e-18	104	95.38	225117	PREDICTED: Pyrus x bretschneideri lysine histidine transporter-like 6 (LOC103929180), mRNA
MSTRG.15778.4	class_code o	3013	3	coding	XM_018648510.1	0	1831	97.65	225117	PREDICTED: Pyrus x bretschneideri transcriptional activator DEMETER-like (LOC103951730), mRNA
MSTRG.15783.1	class_code u	1444	1	coding	XM_017325637.1	1e-61	250	89.64	3750	PREDICTED: Malus x domestica GABA transporter 1-like (LOC103410140), mRNA
MSTRG.15784.1	class_code u	810	1	ambiguous or noncoding	XM_009376836.2	4e-29	141	86.36	225117	PREDICTED: Pyrus x bretschneideri probable phospholipid-transporting ATPase 8 (LOC103963957), mRNA
MSTRG.15790.1	class_code x	14759	2	coding	XM_008377398.1	0	778	100	3750	PREDICTED: Malus x domestica pyruvate kinase 1, cytosolic-like (LOC103438858), mRNA
MSTRG.15791.1	class_code u	758	1	coding	XM_008377397.2	0	737	96.58	3750	PREDICTED: Malus x domestica uncharacterized LOC103438857 (LOC103438857), mRNA
MSTRG.15792.1	class_code u	722	1	coding	XM_008377397.2	0	737	96.58	3750	PREDICTED: Malus x domestica uncharacterized LOC103438857 (LOC103438857), mRNA
MSTRG.15794.1	class_code i	1314	2	ambiguous or noncoding	AB270792.1	2e-157	568	95.32	3750	Malus x domestica MdSFBB9-alpha, S9-RNase, MdSFBB9-beta genes, complete cds, Psi-SFBB9-alpha, Psi-SFBB9-beta pseudogenes
MSTRG.15797.1	class_code x	23946	2	coding	XM_008342079.2	0	1938	98.98	3750	PREDICTED: Malus x domestica protein SUPPRESSOR OF npr1-1, CONSTITUTIVE 1-like (LOC103403257), mRNA
MSTRG.15797.2	class_code x	24012	2	coding	XM_008342079.2	0	1938	98.98	3750	PREDICTED: Malus x domestica protein SUPPRESSOR OF npr1-1, CONSTITUTIVE 1-like (LOC103403257), mRNA
MSTRG.15797.3	class_code x	4912	2	coding	XM_018645221.1	0	1640	92.41	225117	PREDICTED: Pyrus x bretschneideri uncharacterized LOC103938288 (LOC103938288), mRNA
MSTRG.15798.3	class_code o	4243	2	coding	XM_008342079.2	0	1938	98.98	3750	PREDICTED: Malus x domestica protein SUPPRESSOR OF npr1-1, CONSTITUTIVE 1-like (LOC103403257), mRNA
MSTRG.15798.5	class_code o	3250	2	coding	XM_008377535.2	0	1733	87.77	3750	PREDICTED: Malus x domestica uncharacterized LOC103438994 (LOC103438994), mRNA
MSTRG.1580.1	class_code u	261	1	ambiguous or noncoding	KT013249.1	5e-78	302	93.6	1184610	Malus x robusta genotype MAL0207 FB_Mr5-like protein pseudogene, complete sequence
MSTRG.15801.2	class_code e	1144	1	coding	XM_008370011.2	2e-82	318	87.29	3750	PREDICTED: Malus x domestica uncharacterized LOC103431840 (LOC103431840), mRNA
MSTRG.15802.1	class_code y	4122	2	coding	XM_018645221.1	0	1640	92.41	225117	PREDICTED: Pyrus x bretschneideri uncharacterized LOC103938288 (LOC103938288), mRNA
MSTRG.15806.1	class_code u	948	1	coding	XM_009363158.1	0	1147	90.41	225117	PREDICTED: Pyrus x bretschneideri putative glycine-rich cell wall structural protein 1 (LOC103951710), mRNA
MSTRG.15809.1	class_code u	223	1	ambiguous or noncoding	HE805490.1	4e-108	401	99.1	1184610	Malus x robusta DNA fragment spanning resistance locus against Erwinia amylovora on linkage group 3, clone 16k15 contig4/4
MSTRG.15811.1	class_code u	1070	1	ambiguous or noncoding	XM_011471101.1	1e-10	80.5	92.73	101020	PREDICTED: Fragaria vesca subsp. vesca cyclin-dependent protein kinase inhibitor SMR2-like (LOC105352947), mRNA
MSTRG.1582.1	class_code u	387	1	coding	AM167520.1	0	710	99.74	3750	Malus x domestica transposon gene for putative DNA topoisomerase II, hypothetical protein, putative CC-NBS-LRR resistance protein, and putative cyclin-related protein
MSTRG.15826.1	class_code u	227	1	ambiguous or noncoding	No blast hit
MSTRG.15827.1	class_code u	741	1	coding	XR_526366.2	7e-36	163	92.24	3750	PREDICTED: Malus x domestica uncharacterized LOC103416297 (LOC103416297), ncRNA
MSTRG.1583.1	class_code u	1325	1	coding	AM167520.1	0	2423	99.7	3750	Malus x domestica transposon gene for putative DNA topoisomerase II, hypothetical protein, putative CC-NBS-LRR resistance protein, and putative cyclin-related protein
MSTRG.15834.1	class_code u	503	1	coding	AM167520.1	0	841	96.82	3750	Malus x domestica transposon gene for putative DNA topoisomerase II, hypothetical protein, putative CC-NBS-LRR resistance protein, and putative cyclin-related protein
MSTRG.15835.1	class_code u	203	1	coding	KF530876.2	9e-94	353	98.03	3750	Malus domestica clone WiC1_WiC2 genomic sequence
MSTRG.15838.1	class_code u	1156	1	coding	KF530876.2	0	857	88.01	3750	Malus domestica clone WiC1_WiC2 genomic sequence
MSTRG.15839.1	class_code u	1156	2	ambiguous or noncoding	KF530876.2	0	857	88.01	3750	Malus domestica clone WiC1_WiC2 genomic sequence
MSTRG.1584.1	class_code u	524	1	coding	AM167520.1	0	950	99.43	3750	Malus x domestica transposon gene for putative DNA topoisomerase II, hypothetical protein, putative CC-NBS-LRR resistance protein, and putative cyclin-related protein
MSTRG.15840.1	class_code u	341	1	ambiguous or noncoding	KF530876.2	5e-109	405	88.95	3750	Malus domestica clone WiC1_WiC2 genomic sequence
MSTRG.15844.1	class_code o	2334	4	coding	XR_001790529.1	0	2457	99.33	3750	PREDICTED: Malus x domestica uncharacterized LOC108173775 (LOC108173775), ncRNA
MSTRG.15848.1	class_code u	1839	1	coding	KF530876.2	0	2231	95.52	3750	Malus domestica clone WiC1_WiC2 genomic sequence
MSTRG.15849.1	class_code u	1839	1	coding	KF530876.2	0	2231	95.52	3750	Malus domestica clone WiC1_WiC2 genomic sequence
MSTRG.15850.1	class_code u	1081	1	ambiguous or noncoding	KF530876.2	0	1640	94.37	3750	Malus domestica clone WiC1_WiC2 genomic sequence
MSTRG.15851.1	class_code u	234	1	ambiguous or noncoding	KF530876.2	2e-80	309	92.31	3750	Malus domestica clone WiC1_WiC2 genomic sequence
MSTRG.15861.1	class_code i	1390	1	ambiguous or noncoding	XM_009347301.2	8e-13	87.9	96.23	225117	PREDICTED: Pyrus x bretschneideri uncharacterized LOC103937356 (LOC103937356), transcript variant X2, mRNA
MSTRG.15865.1	class_code x	84882	2	coding	KF530876.2	0	9361	98.33	3750	Malus domestica clone WiC1_WiC2 genomic sequence
MSTRG.15866.1	class_code x	87153	2	coding	KF530876.2	0	9361	98.33	3750	Malus domestica clone WiC1_WiC2 genomic sequence
MSTRG.15870.1	class_code u	207	1	ambiguous or noncoding	No blast hit
MSTRG.15877.2	class_code e	480	1	ambiguous or noncoding	XR_001789172.1	4e-71	279	100	3750	PREDICTED: Malus x domestica uncharacterized LOC108172623 (LOC108172623), ncRNA
MSTRG.15882.1	class_code u	318	2	ambiguous or noncoding	No blast hit
MSTRG.15884.1	class_code u	780	1	ambiguous or noncoding	XR_001951735.1	1e-73	289	96.05	225117	PREDICTED: Pyrus x bretschneideri asparagine--tRNA ligase, cytoplasmic 1-like (LOC103931567), misc_RNA
MSTRG.15886.1	class_code u	241	1	ambiguous or noncoding	KF530876.2	9e-50	207	82.38	3750	Malus domestica clone WiC1_WiC2 genomic sequence
MSTRG.15894.1	class_code u	493	2	ambiguous or noncoding	XR_529866.2	7e-94	355	99.49	3750	PREDICTED: Malus x domestica uncharacterized LOC103438632 (LOC103438632), ncRNA
MSTRG.15897.1	class_code i	253	1	coding	KY523059.1	2e-126	462	99.6	3750	Malus domestica isolate Mdo-RTEf non-LTR retrotransposon RTE, partial sequence
MSTRG.15898.1	class_code i	1314	2	coding	AM167520.1	0	2278	98.03	3750	Malus x domestica transposon gene for putative DNA topoisomerase II, hypothetical protein, putative CC-NBS-LRR resistance protein, and putative cyclin-related protein
MSTRG.15899.1	class_code i	242	1	ambiguous or noncoding	AM167520.1	4e-118	435	99.17	3750	Malus x domestica transposon gene for putative DNA topoisomerase II, hypothetical protein, putative CC-NBS-LRR resistance protein, and putative cyclin-related protein
MSTRG.159.1	class_code u	365	1	coding	XM_008358912.2	0	647	98.63	3750	PREDICTED: Malus x domestica auxin response factor 5-like (LOC103420869), mRNA
MSTRG.15903.1	class_code u	583	1	coding	KF055410.1	0	1027	98.46	3750	Malus domestica cultivar GMAL 2473 clone BAC 32A4 Rvi15 scab resistance gene locus, partial sequence
MSTRG.15905.1	class_code o	1694	2	coding	XM_009338984.2	0	765	98.39	225117	PREDICTED: Pyrus x bretschneideri 39S ribosomal protein L18, mitochondrial-like (LOC103929749), mRNA
MSTRG.1592.1	class_code o	1297	2	coding	XR_001791051.1	2e-19	110	90.59	3750	PREDICTED: Malus x domestica uncharacterized LOC108174218 (LOC108174218), transcript variant X2, ncRNA
MSTRG.15920.1	class_code u	546	1	ambiguous or noncoding	KY420006.1	1e-21	115	87.04	190005	Neillia gracilis plastid, partial genome
MSTRG.15921.1	class_code u	566	1	coding	AB270792.1	1e-152	551	93.75	3750	Malus x domestica MdSFBB9-alpha, S9-RNase, MdSFBB9-beta genes, complete cds, Psi-SFBB9-alpha, Psi-SFBB9-beta pseudogenes
MSTRG.15922.1	class_code u	984	1	coding	HE805490.1	0	1626	96.54	1184610	Malus x robusta DNA fragment spanning resistance locus against Erwinia amylovora on linkage group 3, clone 16k15 contig4/4
MSTRG.15926.1	class_code u	534	1	coding	AM167520.1	0	979	99.81	3750	Malus x domestica transposon gene for putative DNA topoisomerase II, hypothetical protein, putative CC-NBS-LRR resistance protein, and putative cyclin-related protein
MSTRG.15927.1	class_code u	314	1	ambiguous or noncoding	AM167520.1	1e-158	569	99.37	3750	Malus x domestica transposon gene for putative DNA topoisomerase II, hypothetical protein, putative CC-NBS-LRR resistance protein, and putative cyclin-related protein
MSTRG.1593.1	class_code u	242	1	ambiguous or noncoding	EU794445.1	2e-115	425	98.35	138912	Malus floribunda clone M18S-5Cs Vf apple scab resistance protein HcrVf2-like gene, complete sequence
MSTRG.15930.1	class_code e	596	1	coding	XM_008374185.2	5e-51	213	96.15	3750	PREDICTED: Malus x domestica alcohol dehydrogenase class-3-like (LOC103435773), mRNA
MSTRG.15935.1	class_code u	9208	3	coding	KT013249.1	0	863	79.79	1184610	Malus x robusta genotype MAL0207 FB_Mr5-like protein pseudogene, complete sequence
MSTRG.15935.2	class_code u	7627	3	coding	KT013249.1	0	850	79.68	1184610	Malus x robusta genotype MAL0207 FB_Mr5-like protein pseudogene, complete sequence
MSTRG.15937.1	class_code u	227	1	ambiguous or noncoding	XM_009339492.2	1e-62	250	96.1	225117	PREDICTED: Pyrus x bretschneideri probable LRR receptor-like serine/threonine-protein kinase At3g47570 (LOC103930201), mRNA
MSTRG.15938.1	class_code u	219	1	ambiguous or noncoding	XM_017326781.1	2e-91	346	93.15	3750	PREDICTED: Malus x domestica uncharacterized protein K02A2.6-like (LOC108171105), mRNA
MSTRG.15939.1	class_code e	1527	1	coding	XM_008361295.2	0	2084	96.72	3750	PREDICTED: Malus x domestica ruBisCO large subunit-binding protein subunit alpha-like (LOC103423221), mRNA
MSTRG.15947.1	class_code u	1201	1	coding	XR_001789477.1	0	1074	99.66	3750	PREDICTED: Malus x domestica uncharacterized LOC108172906 (LOC108172906), ncRNA
MSTRG.15948.1	class_code u	1245	1	coding	XR_001789477.1	0	1074	99.66	3750	PREDICTED: Malus x domestica uncharacterized LOC108172906 (LOC108172906), ncRNA
MSTRG.15949.1	class_code x	4020	2	ambiguous or noncoding	XR_001789306.1	0	1363	98.57	3750	PREDICTED: Malus x domestica uncharacterized LOC108172732 (LOC108172732), ncRNA
MSTRG.15949.2	class_code x	3768	2	ambiguous or noncoding	XR_001789306.1	0	1363	98.57	3750	PREDICTED: Malus x domestica uncharacterized LOC108172732 (LOC108172732), ncRNA
MSTRG.15950.1	class_code e	2917	1	coding	XR_001789306.1	0	1363	98.57	3750	PREDICTED: Malus x domestica uncharacterized LOC108172732 (LOC108172732), ncRNA
MSTRG.15955.1	class_code u	205	1	ambiguous or noncoding	No blast hit
MSTRG.15960.1	class_code u	235	1	ambiguous or noncoding	AM167520.1	8e-115	424	99.15	3750	Malus x domestica transposon gene for putative DNA topoisomerase II, hypothetical protein, putative CC-NBS-LRR resistance protein, and putative cyclin-related protein
MSTRG.15961.1	class_code u	675	1	coding	KF530876.2	0	1192	98.52	3750	Malus domestica clone WiC1_WiC2 genomic sequence
MSTRG.15962.1	class_code u	1026	1	coding	KF530876.2	0	1744	97.46	3750	Malus domestica clone WiC1_WiC2 genomic sequence
MSTRG.15966.1	class_code x	2130	3	coding	XM_008360189.2	0	3169	98.65	3750	PREDICTED: Malus x domestica eukaryotic translation initiation factor 4G-like (LOC103422152), mRNA
MSTRG.15966.2	class_code x	2716	3	coding	XM_008360189.2	0	3169	98.65	3750	PREDICTED: Malus x domestica eukaryotic translation initiation factor 4G-like (LOC103422152), mRNA
MSTRG.15966.3	class_code x	2338	3	coding	XM_008360189.2	0	3169	98.65	3750	PREDICTED: Malus x domestica eukaryotic translation initiation factor 4G-like (LOC103422152), mRNA
MSTRG.15985.1	class_code u	245	1	ambiguous or noncoding	AM167520.1	2e-115	425	97.96	3750	Malus x domestica transposon gene for putative DNA topoisomerase II, hypothetical protein, putative CC-NBS-LRR resistance protein, and putative cyclin-related protein
MSTRG.15986.1	class_code u	204	1	ambiguous or noncoding	KY523059.1	1e-97	366	99.02	3750	Malus domestica isolate Mdo-RTEf non-LTR retrotransposon RTE, partial sequence
MSTRG.1599.1	class_code e	1052	1	ambiguous or noncoding	XR_001952284.1	5e-113	420	90.62	225117	PREDICTED: Pyrus x bretschneideri uncharacterized LOC103937175 (LOC103937175), transcript variant X10, misc_RNA
MSTRG.15990.1	class_code u	802	1	coding	XM_008367589.2	2e-155	560	96.75	3750	PREDICTED: Malus x domestica 1-aminocyclopropane-1-carboxylate oxidase homolog 4-like (LOC103429439), mRNA
MSTRG.15993.1	class_code o	21808	2	coding	XM_008345440.2	0	3917	99.86	3750	PREDICTED: Malus x domestica trihelix transcription factor ASIL2-like (LOC103406460), mRNA
MSTRG.15993.3	class_code o	21556	2	coding	XM_008345440.2	0	3603	99.85	3750	PREDICTED: Malus x domestica trihelix transcription factor ASIL2-like (LOC103406460), mRNA
MSTRG.15997.1	class_code u	342	1	ambiguous or noncoding	KF530876.2	4e-174	621	99.42	3750	Malus domestica clone WiC1_WiC2 genomic sequence
MSTRG.15998.1	class_code u	277	1	ambiguous or noncoding	KF530876.2	5e-133	484	98.19	3750	Malus domestica clone WiC1_WiC2 genomic sequence
MSTRG.15999.1	class_code u	199	1	sRNA	No blast hit
MSTRG.1600.1	class_code i	329	1	coding	KY523059.1	1e-164	590	99.09	3750	Malus domestica isolate Mdo-RTEf non-LTR retrotransposon RTE, partial sequence
MSTRG.16000.1	class_code u	597	1	coding	KF530876.2	0	1048	98.32	3750	Malus domestica clone WiC1_WiC2 genomic sequence
MSTRG.16001.1	class_code u	222	1	ambiguous or noncoding	KF530876.2	6e-106	394	98.65	3750	Malus domestica clone WiC1_WiC2 genomic sequence
MSTRG.16002.1	class_code o	17944	2	coding	AB545981.1	0	3958	79.19	3767	Pyrus pyrifolia genes for F-box proteins, S ribonuclease, complete cds, haplotype: S4
MSTRG.16002.3	class_code o	17872	3	coding	AB545981.1	0	3958	79.19	3767	Pyrus pyrifolia genes for F-box proteins, S ribonuclease, complete cds, haplotype: S4
MSTRG.16003.1	class_code u	1030	1	coding	KF530876.2	9e-141	512	79.92	3750	Malus domestica clone WiC1_WiC2 genomic sequence
MSTRG.16005.1	class_code u	851	1	coding	XM_008345885.1	0	1059	99.48	3750	PREDICTED: Malus x domestica PRA1 family protein F3-like (LOC103406912), mRNA
MSTRG.16006.1	class_code x	7078	2	coding	XM_017322989.1	0	1260	91.21	3750	PREDICTED: Malus x domestica uncharacterized mitochondrial protein AtMg00810-like (LOC108169516), mRNA
MSTRG.1601.1	class_code u	969	1	ambiguous or noncoding	XR_001791142.1	0	1772	99.48	3750	PREDICTED: Malus x domestica uncharacterized LOC103446605 (LOC103446605), transcript variant X27, ncRNA
MSTRG.16019.1	class_code i	1787	2	coding	XM_008349960.2	3e-152	551	100	3750	PREDICTED: Malus x domestica uncharacterized LOC103411317 (LOC103411317), mRNA
MSTRG.16019.2	class_code i	1792	2	coding	XM_008349960.2	9e-163	586	99.38	3750	PREDICTED: Malus x domestica uncharacterized LOC103411317 (LOC103411317), mRNA
MSTRG.16023.2	class_code i	728	1	ambiguous or noncoding	No blast hit
MSTRG.16025.1	class_code u	453	2	coding	XM_017333226.1	4e-151	545	100	3750	PREDICTED: Malus x domestica disease resistance protein RPP4-like (LOC108173683), mRNA
MSTRG.16026.1	class_code u	212	1	ambiguous or noncoding	AB270792.1	1e-48	204	96	3750	Malus x domestica MdSFBB9-alpha, S9-RNase, MdSFBB9-beta genes, complete cds, Psi-SFBB9-alpha, Psi-SFBB9-beta pseudogenes
MSTRG.1603.1	class_code u	2399	3	coding	XR_001791142.1	0	1445	94.14	3750	PREDICTED: Malus x domestica uncharacterized LOC103446605 (LOC103446605), transcript variant X27, ncRNA
MSTRG.1603.2	class_code u	2397	4	coding	XR_001791142.1	0	1445	94.14	3750	PREDICTED: Malus x domestica uncharacterized LOC103446605 (LOC103446605), transcript variant X27, ncRNA
MSTRG.16033.2	class_code o	2569	4	coding	XR_531020.2	0	1581	92.64	3750	PREDICTED: Malus x domestica uncharacterized LOC103447217 (LOC103447217), ncRNA
MSTRG.16034.1	class_code u	3348	4	coding	XR_531020.2	0	2713	100	3750	PREDICTED: Malus x domestica uncharacterized LOC103447217 (LOC103447217), ncRNA
MSTRG.16034.2	class_code u	3056	4	coding	XR_531020.2	0	2713	100	3750	PREDICTED: Malus x domestica uncharacterized LOC103447217 (LOC103447217), ncRNA
MSTRG.1604.1	class_code u	591	1	ambiguous or noncoding	XR_001791142.1	0	904	94.42	3750	PREDICTED: Malus x domestica uncharacterized LOC103446605 (LOC103446605), transcript variant X27, ncRNA
MSTRG.16043.1	class_code u	337	1	coding	XM_008353102.1	4e-90	342	85.24	3750	PREDICTED: Malus x domestica uncharacterized LOC103414737 (LOC103414737), mRNA
MSTRG.16044.1	class_code u	3503	1	coding	KF530876.2	6e-157	568	94.12	3750	Malus domestica clone WiC1_WiC2 genomic sequence
MSTRG.16049.1	class_code i	206	1	ambiguous or noncoding	NM_001329006.1	3e-93	351	97.57	3750	Malus domestica zinc finger protein CONSTANS-LIKE 4-like (LOC103449063), mRNA
MSTRG.16050.1	class_code u	335	2	ambiguous or noncoding	XR_530097.2	6e-48	202	98.25	3750	PREDICTED: Malus x domestica uncharacterized LOC103440376 (LOC103440376), ncRNA
MSTRG.16050.2	class_code u	309	2	ambiguous or noncoding	XR_530097.2	4e-40	176	98.97	3750	PREDICTED: Malus x domestica uncharacterized LOC103440376 (LOC103440376), ncRNA
MSTRG.16061.1	class_code u	1154	1	ambiguous or noncoding	HE805492.1	4e-55	228	88.08	1184610	Malus x robusta DNA fragment spanning resistance locus against Erwinia amylovora on linkage group 3, clone 16k15 contig3/4
MSTRG.16065.1	class_code o	150279	3	coding	KF530876.2	0	12837	97.37	3750	Malus domestica clone WiC1_WiC2 genomic sequence
MSTRG.16065.3	class_code o	2862	2	coding	XM_008389287.2	0	5286	100	3750	PREDICTED: Malus x domestica receptor-like protein 12 (LOC103449966), mRNA
MSTRG.16070.1	class_code u	5668	2	coding	XM_018645221.1	0	1823	95.02	225117	PREDICTED: Pyrus x bretschneideri uncharacterized LOC103938288 (LOC103938288), mRNA
MSTRG.16070.2	class_code u	5665	2	coding	XM_018645221.1	0	1823	95.02	225117	PREDICTED: Pyrus x bretschneideri uncharacterized LOC103938288 (LOC103938288), mRNA
MSTRG.16070.3	class_code u	5545	2	coding	XM_018645221.1	0	1823	95.02	225117	PREDICTED: Pyrus x bretschneideri uncharacterized LOC103938288 (LOC103938288), mRNA
MSTRG.16070.4	class_code u	5433	2	coding	XM_018645221.1	0	1823	95.02	225117	PREDICTED: Pyrus x bretschneideri uncharacterized LOC103938288 (LOC103938288), mRNA
MSTRG.16070.5	class_code u	5419	2	coding	XM_018645221.1	0	1823	95.02	225117	PREDICTED: Pyrus x bretschneideri uncharacterized LOC103938288 (LOC103938288), mRNA
MSTRG.16071.1	class_code u	2524	1	coding	XM_008380331.1	0	1869	98.02	3750	PREDICTED: Malus x domestica uncharacterized LOC103441644 (LOC103441644), mRNA
MSTRG.16073.1	class_code e	753	1	coding	XR_001789862.1	0	664	97.67	3750	PREDICTED: Malus x domestica uncharacterized LOC108173250 (LOC108173250), ncRNA
MSTRG.16074.1	class_code u	4374	2	coding	XR_001952612.1	6e-158	571	86.35	225117	PREDICTED: Pyrus x bretschneideri uncharacterized LOC103940404 (LOC103940404), transcript variant X5, ncRNA
MSTRG.16075.1	class_code u	283	1	ambiguous or noncoding	XR_001954748.1	3e-125	459	96.11	225117	PREDICTED: Pyrus x bretschneideri uncharacterized LOC103965539 (LOC103965539), transcript variant X1, ncRNA
MSTRG.16076.1	class_code u	4489	2	coding	KF530876.2	0	7564	97.1	3750	Malus domestica clone WiC1_WiC2 genomic sequence
MSTRG.16077.1	class_code u	349	1	coding	KF530876.2	6e-163	584	96.85	3750	Malus domestica clone WiC1_WiC2 genomic sequence
MSTRG.16079.2	class_code e	1276	1	coding	XM_008351103.2	0	924	96.26	3750	PREDICTED: Malus x domestica U-box domain-containing protein 4-like (LOC103412563), transcript variant X2, mRNA
MSTRG.1608.1	class_code i	1046	3	coding	XM_017333046.1	0	656	93.02	3750	PREDICTED: Malus x domestica probable LRR receptor-like serine/threonine-protein kinase At1g56140 (LOC103438142), mRNA
MSTRG.16088.1	class_code u	1017	1	coding	KF530876.2	0	1035	94.3	3750	Malus domestica clone WiC1_WiC2 genomic sequence
MSTRG.16089.1	class_code u	281	1	coding	KF530876.2	6e-137	497	98.58	3750	Malus domestica clone WiC1_WiC2 genomic sequence
MSTRG.1609.1	class_code i	460	2	coding	XM_017327803.1	1e-96	364	100	3750	PREDICTED: Malus x domestica probable LRR receptor-like serine/threonine-protein kinase At1g56140 (LOC103419224), mRNA
MSTRG.1610.1	class_code i	2131	8	ambiguous or noncoding	XM_017327803.1	2e-175	628	99.71	3750	PREDICTED: Malus x domestica probable LRR receptor-like serine/threonine-protein kinase At1g56140 (LOC103419224), mRNA
MSTRG.1610.2	class_code i	716	4	coding	XM_008363696.2	3e-64	257	89.81	3750	PREDICTED: Malus x domestica probable LRR receptor-like serine/threonine-protein kinase At1g56140 (LOC103425604), transcript variant X4, mRNA
MSTRG.16105.1	class_code u	229	1	ambiguous or noncoding	No blast hit
MSTRG.16116.1	class_code u	508	1	coding	EU794445.1	0	911	99.02	138912	Malus floribunda clone M18S-5Cs Vf apple scab resistance protein HcrVf2-like gene, complete sequence
MSTRG.16117.1	class_code u	564	1	ambiguous or noncoding	FN823235.1	0	972	97.7	3750	Malus x domestica genomic sequence for BAC clone MC-20 containing a Mal d 1 gene cluster
MSTRG.16118.1	class_code u	772	1	coding	AM167520.1	0	1330	97.69	3750	Malus x domestica transposon gene for putative DNA topoisomerase II, hypothetical protein, putative CC-NBS-LRR resistance protein, and putative cyclin-related protein
MSTRG.1612.2	class_code e	1102	1	ambiguous or noncoding	XM_008360955.1	2e-167	601	100	3750	PREDICTED: Malus x domestica RNA polymerase II transcriptional coactivator KIWI-like (LOC103422894), mRNA
MSTRG.16120.1	class_code i	223	1	ambiguous or noncoding	XM_018650904.1	1e-48	204	91.33	225117	PREDICTED: Pyrus x bretschneideri uncharacterized LOC103961250 (LOC103961250), transcript variant X6, mRNA
MSTRG.16128.3	class_code e	3965	1	coding	XM_008363945.2	0	2944	99.5	3750	PREDICTED: Malus x domestica uncharacterized LOC103425842 (LOC103425842), transcript variant X2, mRNA
MSTRG.1613.1	class_code u	250	1	ambiguous or noncoding	FN823235.1	4e-123	451	99.2	3750	Malus x domestica genomic sequence for BAC clone MC-20 containing a Mal d 1 gene cluster
MSTRG.16130.1	class_code u	320	1	coding	KF530876.2	7e-152	547	97.5	3750	Malus domestica clone WiC1_WiC2 genomic sequence
MSTRG.16132.1	class_code u	1166	4	coding	XM_017324219.1	8e-82	316	99.43	3750	PREDICTED: Malus x domestica uncharacterized LOC103404507 (LOC103404507), transcript variant X6, mRNA
MSTRG.16137.1	class_code u	204	1	ambiguous or noncoding	AB270792.1	1e-53	220	88.65	3750	Malus x domestica MdSFBB9-alpha, S9-RNase, MdSFBB9-beta genes, complete cds, Psi-SFBB9-alpha, Psi-SFBB9-beta pseudogenes
MSTRG.16144.1	class_code u	2334	1	ambiguous or noncoding	FN823234.1	0	1443	90.91	3750	Malus x domestica genomic sequence for BAC clone MC-12 containing a Mal d 1 gene cluster
MSTRG.16145.1	class_code o	2100	2	coding	XM_017336455.1	0	1995	99.82	3750	PREDICTED: Malus x domestica dual specificity protein phosphatase 12 (LOC103449900), transcript variant X6, mRNA
MSTRG.16145.2	class_code o	2100	4	coding	XM_017336455.1	0	1995	99.82	3750	PREDICTED: Malus x domestica dual specificity protein phosphatase 12 (LOC103449900), transcript variant X6, mRNA
MSTRG.16148.1	class_code u	961	1	coding	EU794445.1	0	1672	97.94	138912	Malus floribunda clone M18S-5Cs Vf apple scab resistance protein HcrVf2-like gene, complete sequence
MSTRG.16149.1	class_code u	534	1	ambiguous or noncoding	AM167520.1	0	942	98.5	3750	Malus x domestica transposon gene for putative DNA topoisomerase II, hypothetical protein, putative CC-NBS-LRR resistance protein, and putative cyclin-related protein
MSTRG.16159.1	class_code u	250	1	ambiguous or noncoding	XM_008372067.2	7e-121	444	98	3750	PREDICTED: Malus x domestica protein RETICULATA-RELATED 3, chloroplastic (LOC103433779), mRNA
MSTRG.16162.1	class_code u	232	1	ambiguous or noncoding	KF530876.2	2e-106	396	97.41	3750	Malus domestica clone WiC1_WiC2 genomic sequence
MSTRG.16164.1	class_code u	3006	2	coding	AB545981.1	0	2477	90.74	3767	Pyrus pyrifolia genes for F-box proteins, S ribonuclease, complete cds, haplotype: S4
MSTRG.16165.1	class_code u	205	1	ambiguous or noncoding	KF530876.2	1e-88	337	96.14	3750	Malus domestica clone WiC1_WiC2 genomic sequence
MSTRG.1617.1	class_code u	353	1	ambiguous or noncoding	AB270792.1	4e-125	459	92.05	3750	Malus x domestica MdSFBB9-alpha, S9-RNase, MdSFBB9-beta genes, complete cds, Psi-SFBB9-alpha, Psi-SFBB9-beta pseudogenes
MSTRG.16171.1	class_code u	372	1	ambiguous or noncoding	XR_001789142.1	2e-178	636	100	3750	PREDICTED: Malus x domestica uncharacterized LOC108172581 (LOC108172581), ncRNA
MSTRG.16175.1	class_code o	66106	2	coding	AB270792.1	0	4571	85.02	3750	Malus x domestica MdSFBB9-alpha, S9-RNase, MdSFBB9-beta genes, complete cds, Psi-SFBB9-alpha, Psi-SFBB9-beta pseudogenes
MSTRG.16175.2	class_code o	65963	2	coding	AB270792.1	0	4571	85.02	3750	Malus x domestica MdSFBB9-alpha, S9-RNase, MdSFBB9-beta genes, complete cds, Psi-SFBB9-alpha, Psi-SFBB9-beta pseudogenes
MSTRG.16175.4	class_code o	2140	2	coding	XM_008353453.2	0	3934	99.77	3750	PREDICTED: Malus x domestica UDP-glucuronate 4-epimerase 3 (LOC103415098), mRNA
MSTRG.1618.1	class_code u	1099	1	coding	KF530876.2	3e-51	215	88.4	3750	Malus domestica clone WiC1_WiC2 genomic sequence
MSTRG.16184.1	class_code i	3186	1	coding	KF530876.2	0	3097	91.46	3750	Malus domestica clone WiC1_WiC2 genomic sequence
MSTRG.16187.1	class_code u	890	1	ambiguous or noncoding	XR_531218.2	3e-80	311	92.99	3750	PREDICTED: Malus x domestica uncharacterized LOC103448425 (LOC103448425), ncRNA
MSTRG.16188.1	class_code u	380	1	ambiguous or noncoding	No blast hit
MSTRG.16189.1	class_code u	3055	2	coding	XM_017336671.1	0	1546	98.06	3750	PREDICTED: Malus x domestica uncharacterized LOC108174999 (LOC108174999), mRNA
MSTRG.1619.1	class_code u	369	1	ambiguous or noncoding	EU794445.1	5e-174	621	97.02	138912	Malus floribunda clone M18S-5Cs Vf apple scab resistance protein HcrVf2-like gene, complete sequence
MSTRG.16193.1	class_code u	202	1	ambiguous or noncoding	No blast hit
MSTRG.16201.2	class_code e	387	1	coding	XM_009342498.2	6e-173	617	95.61	225117	PREDICTED: Pyrus x bretschneideri probable calcium-binding protein CML23 (LOC103932847), mRNA
MSTRG.16203.1	class_code u	253	1	coding	XM_017324451.1	4e-118	435	97.63	3750	PREDICTED: Malus x domestica uncharacterized LOC108170006 (LOC108170006), mRNA
MSTRG.16205.1	class_code u	285	1	ambiguous or noncoding	No blast hit
MSTRG.16208.1	class_code u	342	1	ambiguous or noncoding	AM167520.1	3e-86	329	84.14	3750	Malus x domestica transposon gene for putative DNA topoisomerase II, hypothetical protein, putative CC-NBS-LRR resistance protein, and putative cyclin-related protein
MSTRG.1621.1	class_code i	264	1	ambiguous or noncoding	No blast hit
MSTRG.16210.1	class_code u	447	1	ambiguous or noncoding	AB270792.1	5e-145	525	89.88	3750	Malus x domestica MdSFBB9-alpha, S9-RNase, MdSFBB9-beta genes, complete cds, Psi-SFBB9-alpha, Psi-SFBB9-beta pseudogenes
MSTRG.16216.2	class_code e	2084	1	coding	XM_008377674.2	0	1711	99.26	3750	PREDICTED: Malus x domestica protein FATTY ACID EXPORT 1, chloroplastic (LOC103439122), mRNA
MSTRG.16219.1	class_code e	1290	1	ambiguous or noncoding	XM_017333086.1	1e-55	230	100	3750	PREDICTED: Malus x domestica uncharacterized LOC103439120 (LOC103439120), mRNA
MSTRG.16226.1	class_code u	2168	1	coding	FN823235.1	0	3790	98.25	3750	Malus x domestica genomic sequence for BAC clone MC-20 containing a Mal d 1 gene cluster
MSTRG.16227.1	class_code u	1544	1	coding	FN823235.1	0	2700	98.25	3750	Malus x domestica genomic sequence for BAC clone MC-20 containing a Mal d 1 gene cluster
MSTRG.16228.1	class_code u	1110	1	coding	AM167520.1	0	1969	98.74	3750	Malus x domestica transposon gene for putative DNA topoisomerase II, hypothetical protein, putative CC-NBS-LRR resistance protein, and putative cyclin-related protein
MSTRG.16235.1	class_code u	211	1	ambiguous or noncoding	No blast hit
MSTRG.16238.1	class_code u	347	1	ambiguous or noncoding	AB545981.1	1e-109	407	87.93	3767	Pyrus pyrifolia genes for F-box proteins, S ribonuclease, complete cds, haplotype: S4
MSTRG.16241.1	class_code x	13124	2	ambiguous or noncoding	HQ445899.1	0	1166	88.18	3750	Malus x domestica cultivar Evereste fire blight resistance locus LG12, complete sequence
MSTRG.16241.2	class_code x	5570	2	coding	AB545981.1	0	800	83.05	3767	Pyrus pyrifolia genes for F-box proteins, S ribonuclease, complete cds, haplotype: S4
MSTRG.16250.1	class_code e	4038	1	coding	XM_008348898.2	0	3554	99.9	3750	PREDICTED: Malus x domestica vacuolar protein 8-like (LOC103410143), transcript variant X1, mRNA
MSTRG.16251.1	class_code x	1487	3	ambiguous or noncoding	XM_008348898.2	3e-52	219	98.37	3750	PREDICTED: Malus x domestica vacuolar protein 8-like (LOC103410143), transcript variant X1, mRNA
MSTRG.16255.1	class_code e	1469	1	coding	XM_008377695.2	0	1650	99.78	3750	PREDICTED: Malus x domestica RNA-binding E3 ubiquitin-protein ligase MEX3C (LOC103439142), transcript variant X1, mRNA
MSTRG.16257.1	class_code x	2155	2	coding	XR_001952113.1	1e-176	632	96.83	225117	PREDICTED: Pyrus x bretschneideri uncharacterized LOC103935485 (LOC103935485), transcript variant X2, misc_RNA
MSTRG.16262.1	class_code u	4127	2	coding	HF968766.1	0	6610	97.95	3750	Malus x domestica metacontig of the Co-Gene region, cultivar Procats28, non-columnar allele
MSTRG.16264.1	class_code u	309	1	ambiguous or noncoding	KF530876.2	1e-123	453	92.81	3750	Malus domestica clone WiC1_WiC2 genomic sequence
MSTRG.16267.1	class_code u	1371	2	coding	XR_001790401.1	1e-120	446	97.35	3750	PREDICTED: Malus x domestica uncharacterized LOC108173658 (LOC108173658), ncRNA
MSTRG.1627.1	class_code u	246	1	coding	AB270792.1	8e-21	111	96.97	3750	Malus x domestica MdSFBB9-alpha, S9-RNase, MdSFBB9-beta genes, complete cds, Psi-SFBB9-alpha, Psi-SFBB9-beta pseudogenes
MSTRG.16272.2	class_code e	848	1	coding	XM_017333130.1	0	1537	100	3750	PREDICTED: Malus x domestica RING-H2 finger protein ATL67 (LOC108173654), mRNA
MSTRG.16280.1	class_code u	200	1	sRNA	No blast hit
MSTRG.16281.1	class_code u	3217	2	coding	XM_008376439.2	0	1046	99.82	3750	PREDICTED: Malus x domestica probable galacturonosyltransferase 11 (LOC103437913), mRNA
MSTRG.16287.1	class_code e	1749	1	coding	XM_018649669.1	0	904	95.43	225117	PREDICTED: Pyrus x bretschneideri uncharacterized protein At1g01500-like (LOC103956314), mRNA
MSTRG.1629.1	class_code e	1077	1	coding	No blast hit
MSTRG.16290.1	class_code u	957	1	coding	HF968766.1	0	907	92.21	3750	Malus x domestica metacontig of the Co-Gene region, cultivar Procats28, non-columnar allele
MSTRG.16291.1	class_code u	236	1	ambiguous or noncoding	MG772814.1	3e-29	139	92.78	3750	Malus domestica cultivar Florina Dp-fl gene locus, complete sequence
MSTRG.16292.1	class_code u	4487	1	coding	KF530876.2	0	3871	91.48	3750	Malus domestica clone WiC1_WiC2 genomic sequence
MSTRG.16298.1	class_code u	365	1	ambiguous or noncoding	No blast hit
MSTRG.16299.1	class_code u	310	1	ambiguous or noncoding	AB270792.1	2e-136	496	95.77	3750	Malus x domestica MdSFBB9-alpha, S9-RNase, MdSFBB9-beta genes, complete cds, Psi-SFBB9-alpha, Psi-SFBB9-beta pseudogenes
MSTRG.163.1	class_code u	293	1	coding	KT152853.1	1e-138	503	97.61	3750	Malus domestica PHYLLO (PHYLLO) gene, PHYLLO-PGL allele, complete cds
MSTRG.16304.1	class_code u	256	1	ambiguous or noncoding	No blast hit
MSTRG.16305.1	class_code u	588	3	ambiguous or noncoding	No blast hit
MSTRG.16310.1	class_code u	280	1	ambiguous or noncoding	KF530876.2	6e-122	448	96.01	3750	Malus domestica clone WiC1_WiC2 genomic sequence
MSTRG.1632.1	class_code u	641	1	ambiguous or noncoding	KY420027.1	0	1051	96.27	1961196	Kageneckia crataegifolia plastid, partial genome
MSTRG.16322.1	class_code i	246	1	ambiguous or noncoding	XM_008387279.2	2e-115	425	97.97	3750	PREDICTED: Malus x domestica protein DETOXIFICATION 16-like (LOC103448048), mRNA
MSTRG.16323.1	class_code u	355	1	ambiguous or noncoding	EU794445.1	6e-173	617	98.3	138912	Malus floribunda clone M18S-5Cs Vf apple scab resistance protein HcrVf2-like gene, complete sequence
MSTRG.16324.1	class_code u	1113	1	coding	KF530876.2	0	1552	95.94	3750	Malus domestica clone WiC1_WiC2 genomic sequence
MSTRG.16325.1	class_code u	341	1	ambiguous or noncoding	HE805490.1	3e-165	592	97.95	1184610	Malus x robusta DNA fragment spanning resistance locus against Erwinia amylovora on linkage group 3, clone 16k15 contig4/4
MSTRG.16326.1	class_code u	1028	1	coding	AM167520.1	0	1821	98.64	3750	Malus x domestica transposon gene for putative DNA topoisomerase II, hypothetical protein, putative CC-NBS-LRR resistance protein, and putative cyclin-related protein
MSTRG.16327.1	class_code u	264	1	ambiguous or noncoding	HE805490.1	3e-129	472	98.86	1184610	Malus x robusta DNA fragment spanning resistance locus against Erwinia amylovora on linkage group 3, clone 16k15 contig4/4
MSTRG.16336.1	class_code u	267	1	ambiguous or noncoding	KF530876.2	3e-124	455	97.38	3750	Malus domestica clone WiC1_WiC2 genomic sequence
MSTRG.16338.1	class_code u	5189	1	ambiguous or noncoding	XR_001789571.1	0	1092	98.22	3750	PREDICTED: Malus x domestica uncharacterized LOC103431688 (LOC103431688), ncRNA
MSTRG.16346.1	class_code u	556	2	ambiguous or noncoding	XM_017337478.1	2e-99	374	93.25	3750	PREDICTED: Malus x domestica uncharacterized LOC108175310 (LOC108175310), mRNA
MSTRG.16363.1	class_code u	1874	1	coding	KF530876.2	0	3003	95.65	3750	Malus domestica clone WiC1_WiC2 genomic sequence
MSTRG.16364.1	class_code u	933	1	coding	AM167520.1	0	1613	97.86	3750	Malus x domestica transposon gene for putative DNA topoisomerase II, hypothetical protein, putative CC-NBS-LRR resistance protein, and putative cyclin-related protein
MSTRG.16382.1	class_code u	1234	1	coding	HF968766.1	0	2180	98.62	3750	Malus x domestica metacontig of the Co-Gene region, cultivar Procats28, non-columnar allele
MSTRG.16383.1	class_code u	9542	2	coding	KF530876.2	0	9156	97.61	3750	Malus domestica clone WiC1_WiC2 genomic sequence
MSTRG.16384.1	class_code u	909	1	coding	HF968766.1	0	1591	98.24	3750	Malus x domestica metacontig of the Co-Gene region, cultivar Procats28, non-columnar allele
MSTRG.16386.1	class_code u	2447	2	coding	AB545982.1	3e-54	226	78.67	3767	Pyrus pyrifolia genes for F-box proteins and S2-RNase, complete cds, haplotype: S2
MSTRG.16387.1	class_code u	3693	2	coding	XM_017337341.1	0	1958	92.97	3750	PREDICTED: Malus x domestica zinc finger BED domain-containing protein RICESLEEPER 2-like (LOC108175241), mRNA
[truncated: 9,266 more rows]
