# Supplementary material for: Genetic mechanisms associated with floral initiation and the repressive effect of fruit on flowering in apple (Malus x domestica Borkh)
Source: PLoS One. 2021 Feb 19;16(2):e0245487. doi: 10.1371/journal.pone.0245487 (PMC7894833; doi:10.1371/journal.pone.0245487)
Supplement: S4 Table — (XLSX) [file pone.0245487.s011.xlsx]

## Sheet: S4 Table
S4 Table. Novel transcripts that are not expressed.
Transcript ID
MSTRG.10010.1
MSTRG.10057.1
MSTRG.10058.1
MSTRG.10099.2
MSTRG.10159.1
MSTRG.10188.1
MSTRG.1021.1
MSTRG.10238.1
MSTRG.10266.1
MSTRG.10273.1
MSTRG.10303.2
MSTRG.10307.1
MSTRG.10336.1
MSTRG.10338.1
MSTRG.10338.2
MSTRG.10339.1
MSTRG.10398.1
MSTRG.10433.1
MSTRG.10438.1
MSTRG.10440.1
MSTRG.10441.1
MSTRG.10476.2
MSTRG.10496.1
MSTRG.10545.14
MSTRG.10545.18
MSTRG.10545.19
MSTRG.10545.20
MSTRG.10545.23
MSTRG.10545.25
MSTRG.10545.3
MSTRG.1055.1
MSTRG.10558.1
MSTRG.10559.1
MSTRG.10597.1
MSTRG.10602.1
MSTRG.10628.1
MSTRG.10635.1
MSTRG.10655.1
MSTRG.10656.1
MSTRG.10662.1
MSTRG.10666.1
MSTRG.10693.1
MSTRG.10709.1
MSTRG.1076.1
MSTRG.10765.1
MSTRG.10767.1
MSTRG.10776.1
MSTRG.10797.1
MSTRG.10824.1
MSTRG.10825.1
MSTRG.10847.1
MSTRG.10861.1
MSTRG.10863.1
MSTRG.10885.1
MSTRG.10887.1
MSTRG.10897.1
MSTRG.1092.1
MSTRG.10921.1
MSTRG.10926.1
MSTRG.10939.1
MSTRG.10952.1
MSTRG.10984.1
MSTRG.10988.1
MSTRG.10992.1
MSTRG.10994.1
MSTRG.11023.1
MSTRG.11062.1
MSTRG.11063.1
MSTRG.11065.1
MSTRG.1107.1
MSTRG.11084.1
MSTRG.11101.1
MSTRG.11126.1
MSTRG.11160.1
MSTRG.11163.1
MSTRG.11169.1
MSTRG.11191.1
MSTRG.11215.1
MSTRG.11216.1
MSTRG.11228.1
MSTRG.11236.1
MSTRG.11247.1
MSTRG.11267.1
MSTRG.11294.1
MSTRG.11302.3
MSTRG.11340.1
MSTRG.11348.2
MSTRG.11378.1
MSTRG.1138.1
MSTRG.1139.1
MSTRG.11431.2
MSTRG.11431.3
MSTRG.11431.4
MSTRG.11431.5
MSTRG.1144.1
MSTRG.11456.1
MSTRG.11464.1
MSTRG.11469.1
MSTRG.11478.1
MSTRG.11488.1
MSTRG.11514.1
MSTRG.11515.1
MSTRG.11516.1
MSTRG.11522.1
MSTRG.1154.1
MSTRG.11551.3
MSTRG.11578.1
MSTRG.11585.1
MSTRG.11587.1
MSTRG.116.12
MSTRG.116.14
MSTRG.11616.1
MSTRG.1166.1
MSTRG.11675.1
MSTRG.11677.1
MSTRG.1169.1
MSTRG.11748.1
MSTRG.1175.1
MSTRG.11790.1
MSTRG.118.1
MSTRG.11811.1
MSTRG.11813.1
MSTRG.11814.1
MSTRG.11825.1
MSTRG.11842.1
MSTRG.11879.1
MSTRG.11881.2
MSTRG.11882.2
MSTRG.1189.1
MSTRG.11909.1
MSTRG.11911.1
MSTRG.1193.7
MSTRG.11957.1
MSTRG.11989.2
MSTRG.12.1
MSTRG.12002.1
MSTRG.12004.1
MSTRG.12010.1
MSTRG.12063.1
MSTRG.12070.1
MSTRG.12071.2
MSTRG.1210.1
MSTRG.12112.1
MSTRG.12118.7
MSTRG.12118.8
MSTRG.12131.1
MSTRG.12156.1
MSTRG.12157.1
MSTRG.1217.1
MSTRG.12226.1
MSTRG.12229.2
MSTRG.12240.1
MSTRG.1225.2
MSTRG.12266.3
MSTRG.12271.1
MSTRG.12285.1
MSTRG.12286.1
MSTRG.1230.1
MSTRG.12300.3
MSTRG.12300.4
MSTRG.12316.3
MSTRG.1237.1
MSTRG.1242.1
MSTRG.12516.1
MSTRG.1252.1
MSTRG.12540.1
MSTRG.12563.1
MSTRG.12563.2
MSTRG.12582.2
MSTRG.12615.1
MSTRG.12615.3
MSTRG.12615.8
MSTRG.12657.1
MSTRG.1268.1
MSTRG.12699.1
MSTRG.12701.1
MSTRG.1275.1
MSTRG.12750.1
MSTRG.12767.10
MSTRG.12817.1
MSTRG.1283.2
MSTRG.1286.1
MSTRG.12901.1
MSTRG.12998.31
MSTRG.13006.1
MSTRG.13011.1
MSTRG.13020.1
MSTRG.1305.1
MSTRG.13052.1
MSTRG.13096.1
MSTRG.13102.1
MSTRG.13129.1
MSTRG.1321.1
MSTRG.1323.1
MSTRG.13251.4
MSTRG.13251.8
MSTRG.13260.1
MSTRG.13286.1
MSTRG.13288.1
MSTRG.1331.1
MSTRG.13312.1
MSTRG.13314.1
MSTRG.13385.1
MSTRG.13392.1
MSTRG.13402.1
MSTRG.1341.1
MSTRG.13456.1
MSTRG.13459.1
MSTRG.13494.1
MSTRG.13515.5
MSTRG.13530.1
MSTRG.1355.1
MSTRG.1356.1
MSTRG.13564.3
MSTRG.13596.1
MSTRG.13597.1
MSTRG.1361.1
MSTRG.13625.1
MSTRG.13635.1
MSTRG.13637.1
MSTRG.1369.1
MSTRG.13697.1
MSTRG.13705.1
MSTRG.13706.2
MSTRG.13770.1
MSTRG.13772.1
MSTRG.13791.1
MSTRG.13792.1
MSTRG.1381.1
MSTRG.13815.1
MSTRG.13823.2
MSTRG.13831.1
MSTRG.13842.1
MSTRG.13863.1
MSTRG.13885.1
MSTRG.13897.1
MSTRG.13958.1
MSTRG.13979.1
MSTRG.13991.1
MSTRG.14012.1
MSTRG.14016.4
MSTRG.14019.1
MSTRG.14025.1
MSTRG.14040.2
MSTRG.1405.1
MSTRG.1406.1
MSTRG.14068.4
MSTRG.14075.1
MSTRG.1410.1
MSTRG.142.1
MSTRG.1420.1
MSTRG.1421.1
MSTRG.14221.1
MSTRG.14227.1
MSTRG.14254.1
MSTRG.14293.1
MSTRG.14301.1
MSTRG.14312.1
MSTRG.14335.2
MSTRG.1440.1
MSTRG.1440.4
MSTRG.1440.6
MSTRG.1440.7
MSTRG.1440.8
MSTRG.1440.9
MSTRG.14426.2
MSTRG.14426.3
MSTRG.14426.4
MSTRG.14428.1
MSTRG.14440.1
MSTRG.14445.1
MSTRG.14446.1
MSTRG.14447.1
MSTRG.14447.2
MSTRG.14458.1
MSTRG.1446.1
MSTRG.14466.17
MSTRG.14466.19
MSTRG.14466.23
MSTRG.14466.24
MSTRG.14469.1
MSTRG.14477.1
MSTRG.14477.2
MSTRG.1449.1
MSTRG.14513.1
MSTRG.1453.1
MSTRG.14537.3
MSTRG.14544.1
MSTRG.14552.1
MSTRG.14569.1
MSTRG.14570.1
MSTRG.14613.5
MSTRG.14634.1
MSTRG.14662.1
MSTRG.14679.1
MSTRG.14680.1
MSTRG.14780.1
MSTRG.14793.1
MSTRG.14816.1
MSTRG.1483.1
MSTRG.1483.2
MSTRG.1483.3
MSTRG.1483.4
MSTRG.14832.1
MSTRG.1484.2
MSTRG.14852.1
MSTRG.14884.2
MSTRG.14909.5
MSTRG.1492.1
MSTRG.1492.2
MSTRG.1492.3
MSTRG.1492.4
MSTRG.1492.6
MSTRG.1493.1
MSTRG.14949.1
MSTRG.14952.13
MSTRG.14978.1
MSTRG.14986.1
MSTRG.15002.2
MSTRG.1508.1
MSTRG.1509.1
MSTRG.1511.1
MSTRG.15119.1
MSTRG.15137.1
MSTRG.15163.3
MSTRG.15195.1
MSTRG.15196.1
MSTRG.15232.1
MSTRG.1528.1
MSTRG.15288.1
MSTRG.15289.1
MSTRG.15291.1
MSTRG.1533.1
MSTRG.15333.2
MSTRG.15333.6
MSTRG.1534.1
MSTRG.15361.3
MSTRG.15361.6
MSTRG.15397.10
MSTRG.15397.8
MSTRG.1540.1
MSTRG.15402.2
MSTRG.15428.1
MSTRG.15434.2
MSTRG.15440.1
MSTRG.15441.1
MSTRG.1545.1
MSTRG.15453.1
MSTRG.15459.1
MSTRG.15464.1
MSTRG.15466.1
MSTRG.15472.1
MSTRG.15497.1
MSTRG.1554.1
MSTRG.1555.1
MSTRG.1555.2
MSTRG.15562.1
MSTRG.15568.1
MSTRG.1557.3
MSTRG.15576.2
MSTRG.15582.1
MSTRG.15583.1
MSTRG.15589.1
MSTRG.15597.1
MSTRG.1562.1
MSTRG.15633.1
MSTRG.15635.3
MSTRG.15645.1
MSTRG.15645.2
MSTRG.15645.3
MSTRG.15659.1
MSTRG.15669.1
MSTRG.1573.1
MSTRG.15742.1
MSTRG.15759.3
MSTRG.15773.2
MSTRG.15778.4
MSTRG.15783.1
MSTRG.15784.1
MSTRG.1582.1
MSTRG.1583.1
MSTRG.1584.1
MSTRG.15848.1
MSTRG.15850.1
MSTRG.15884.1
MSTRG.15886.1
MSTRG.15903.1
MSTRG.15922.1
MSTRG.15926.1
MSTRG.15935.2
MSTRG.15948.1
MSTRG.15961.1
MSTRG.15962.1
MSTRG.15966.2
MSTRG.15966.3
MSTRG.15990.1
MSTRG.15993.3
MSTRG.15999.1
MSTRG.16019.1
MSTRG.16019.2
MSTRG.1603.1
MSTRG.1603.2
MSTRG.16065.3
MSTRG.16070.1
MSTRG.16070.5
MSTRG.16079.2
MSTRG.16116.1
MSTRG.16117.1
MSTRG.16118.1
MSTRG.1612.2
MSTRG.1613.1
MSTRG.16132.1
MSTRG.16148.1
MSTRG.16226.1
MSTRG.16227.1
MSTRG.16250.1
MSTRG.16280.1
MSTRG.16281.1
MSTRG.16324.1
MSTRG.16325.1
MSTRG.16326.1
MSTRG.16364.1
MSTRG.16382.1
MSTRG.16383.1
MSTRG.16384.1
MSTRG.16390.1
MSTRG.16397.1
MSTRG.16399.1
MSTRG.16411.1
MSTRG.16416.1
MSTRG.16421.1
MSTRG.16435.1
MSTRG.1644.1
MSTRG.16475.1
MSTRG.16481.1
MSTRG.16494.1
MSTRG.165.22
MSTRG.165.23
MSTRG.165.24
MSTRG.16503.1
MSTRG.16512.1
MSTRG.16531.1
MSTRG.16535.1
MSTRG.16555.2
MSTRG.166.10
MSTRG.166.11
MSTRG.16635.1
MSTRG.16662.1
MSTRG.16706.1
MSTRG.16707.1
MSTRG.16738.1
MSTRG.16739.1
MSTRG.16774.1
MSTRG.16800.1
MSTRG.16808.1
MSTRG.16808.2
MSTRG.16906.12
MSTRG.16917.1
MSTRG.16939.1
MSTRG.16964.1
MSTRG.16969.1
MSTRG.16980.1
MSTRG.17048.3
MSTRG.17049.1
MSTRG.1705.1
MSTRG.1709.1
MSTRG.17116.1
MSTRG.17117.1
MSTRG.17145.1
MSTRG.17147.2
MSTRG.17147.4
MSTRG.17147.8
MSTRG.17160.191
MSTRG.17164.5
MSTRG.17178.1
MSTRG.17178.4
MSTRG.1718.1
MSTRG.17187.1
MSTRG.1719.1
MSTRG.17274.1
MSTRG.17276.1
MSTRG.1728.1
MSTRG.17280.2
MSTRG.17292.1
MSTRG.17299.1
MSTRG.1732.1
MSTRG.17321.1
MSTRG.17331.1
MSTRG.17349.1
MSTRG.17361.1
MSTRG.17362.1
MSTRG.17391.1
MSTRG.17414.2
MSTRG.17422.3
MSTRG.1743.5
MSTRG.1743.6
MSTRG.17519.2
MSTRG.17522.1
MSTRG.17545.1
MSTRG.1757.2
MSTRG.1757.6
MSTRG.1757.7
MSTRG.17613.1
MSTRG.17615.1
MSTRG.17686.5
MSTRG.177.1
MSTRG.17823.1
MSTRG.17823.2
MSTRG.17874.6
MSTRG.17879.1
MSTRG.17879.4
MSTRG.17879.6
MSTRG.1788.1
MSTRG.17880.1
MSTRG.1789.1
MSTRG.17949.1
MSTRG.18.1
MSTRG.1800.1
MSTRG.18003.1
MSTRG.18015.2
MSTRG.18025.1
MSTRG.18059.2
MSTRG.18069.1
MSTRG.18083.4
MSTRG.18084.1
MSTRG.18098.1
MSTRG.1811.2
MSTRG.1811.3
MSTRG.18116.1
MSTRG.18117.1
MSTRG.182.1
MSTRG.1820.1
MSTRG.18221.1
MSTRG.18251.1
MSTRG.18256.10
MSTRG.18256.11
MSTRG.18256.16
MSTRG.18256.17
MSTRG.18256.19
MSTRG.18256.5
MSTRG.18257.2
MSTRG.18257.6
MSTRG.18289.1
MSTRG.18337.1
MSTRG.18347.1
MSTRG.18361.3
MSTRG.18363.1
MSTRG.18365.1
MSTRG.18373.1
MSTRG.1838.1
MSTRG.18402.3
MSTRG.18418.1
MSTRG.18482.1
MSTRG.185.2
MSTRG.18529.1
MSTRG.18530.1
MSTRG.18553.1
MSTRG.18563.1
MSTRG.18621.1
MSTRG.18638.1
MSTRG.18674.1
MSTRG.18694.1
MSTRG.18707.1
MSTRG.1871.1
MSTRG.18712.2
MSTRG.18751.2
MSTRG.18751.3
MSTRG.18751.4
MSTRG.18751.5
MSTRG.18751.6
MSTRG.18769.1
MSTRG.18788.1
MSTRG.18790.1
MSTRG.18817.1
MSTRG.18818.1
MSTRG.1885.2
MSTRG.18856.1
MSTRG.18872.1
MSTRG.1888.1
MSTRG.18889.1
MSTRG.18894.1
MSTRG.18895.1
MSTRG.18897.2
MSTRG.18899.1
MSTRG.1890.1
MSTRG.18918.1
MSTRG.18931.1
MSTRG.18932.1
MSTRG.18933.1
MSTRG.18938.1
MSTRG.18968.1
MSTRG.1897.1
MSTRG.18980.1
MSTRG.1899.1
MSTRG.18997.1
MSTRG.190.1
MSTRG.19000.1
MSTRG.19028.1
MSTRG.19047.1
MSTRG.19078.3
MSTRG.19099.1
MSTRG.19109.1
MSTRG.19112.1
MSTRG.19176.1
MSTRG.19180.1
MSTRG.19201.1
MSTRG.19216.1
MSTRG.19217.1
MSTRG.19222.1
MSTRG.19237.1
MSTRG.19278.1
MSTRG.19316.1
MSTRG.19319.1
MSTRG.19328.1
MSTRG.19343.1
MSTRG.19348.1
MSTRG.19354.1
MSTRG.19355.1
MSTRG.19376.1
MSTRG.19453.1
MSTRG.19460.1
MSTRG.19477.1
MSTRG.19515.1
MSTRG.1952.1
MSTRG.19522.4
MSTRG.19550.1
MSTRG.19597.2
MSTRG.1960.1
MSTRG.19664.1
MSTRG.19664.11
MSTRG.19664.12
MSTRG.19664.9
MSTRG.197.1
MSTRG.19710.1
MSTRG.19728.1
MSTRG.19729.1
MSTRG.19770.1
MSTRG.19808.1
MSTRG.19810.1
MSTRG.19811.1
MSTRG.1983.1
MSTRG.19887.18
MSTRG.19887.4
MSTRG.19963.1
MSTRG.1999.1
MSTRG.20.1
MSTRG.20000.5
MSTRG.20000.8
MSTRG.20018.1
MSTRG.2004.6
MSTRG.2004.8
MSTRG.201.1
MSTRG.20152.1
MSTRG.20160.1
MSTRG.20161.1
MSTRG.20172.1
MSTRG.20216.1
MSTRG.20303.1
MSTRG.2034.1
MSTRG.20346.1
MSTRG.20368.1
MSTRG.20371.3
MSTRG.20424.1
MSTRG.20433.1
MSTRG.20468.1
MSTRG.20478.4
MSTRG.20482.1
MSTRG.20483.1
MSTRG.20500.2
MSTRG.20545.1
MSTRG.20619.1
MSTRG.20630.1
MSTRG.20631.1
MSTRG.20632.1
MSTRG.20642.1
MSTRG.2067.1
MSTRG.20674.1
MSTRG.20693.1
MSTRG.20703.1
MSTRG.20720.2
MSTRG.20727.2
MSTRG.20754.1
MSTRG.20810.2
MSTRG.20812.1
MSTRG.20841.1
MSTRG.20841.3
MSTRG.20866.1
MSTRG.20866.28
MSTRG.20866.9
MSTRG.20877.1
MSTRG.2088.1
MSTRG.20901.1
MSTRG.20936.1
MSTRG.20936.2
MSTRG.20989.1
MSTRG.20990.1
MSTRG.21042.1
MSTRG.21048.1
MSTRG.21132.1
MSTRG.21135.1
MSTRG.21143.1
MSTRG.21181.1
MSTRG.21192.1
MSTRG.21212.2
MSTRG.21229.1
MSTRG.21247.1
MSTRG.2126.2
MSTRG.21297.1
MSTRG.21302.1
MSTRG.21303.1
MSTRG.21354.3
MSTRG.21354.4
MSTRG.21354.5
MSTRG.21354.8
MSTRG.21366.2
MSTRG.21367.1
MSTRG.21372.2
MSTRG.21400.1
MSTRG.21448.1
MSTRG.21464.1
MSTRG.21491.1
MSTRG.21496.1
MSTRG.21501.1
MSTRG.21503.1
MSTRG.21506.1
MSTRG.21514.1
MSTRG.21521.1
MSTRG.21524.1
MSTRG.21531.1
MSTRG.21533.1
MSTRG.21565.1
MSTRG.21566.1
MSTRG.21575.1
MSTRG.21594.1
MSTRG.2160.1
MSTRG.21601.1
MSTRG.21605.1
MSTRG.21615.1
MSTRG.21629.1
MSTRG.21645.1
MSTRG.21647.1
MSTRG.21659.1
MSTRG.21680.1
MSTRG.21682.1
MSTRG.21689.1
MSTRG.21765.1
MSTRG.21776.1
MSTRG.21796.1
MSTRG.21808.1
MSTRG.21841.2
MSTRG.21846.1
MSTRG.21858.1
MSTRG.21865.1
MSTRG.21876.1
MSTRG.21881.1
MSTRG.21882.1
MSTRG.21914.1
MSTRG.21919.6
MSTRG.21932.1
MSTRG.21959.1
MSTRG.21972.2
MSTRG.21999.1
MSTRG.22016.1
MSTRG.22044.1
MSTRG.22073.1
MSTRG.22075.1
MSTRG.22081.1
MSTRG.22081.2
MSTRG.2210.1
MSTRG.22102.1
MSTRG.22111.1
MSTRG.22117.1
MSTRG.2214.1
MSTRG.2215.1
MSTRG.22178.1
MSTRG.22205.1
MSTRG.22207.1
MSTRG.22227.2
MSTRG.22229.1
MSTRG.22232.1
MSTRG.22237.1
MSTRG.22260.1
MSTRG.22280.1
MSTRG.22294.1
MSTRG.22327.4
MSTRG.22335.1
MSTRG.22341.1
MSTRG.22342.2
MSTRG.22343.1
MSTRG.22358.1
MSTRG.2236.1
MSTRG.22384.1
MSTRG.22396.20
MSTRG.22396.22
MSTRG.22397.2
MSTRG.22446.1
MSTRG.2246.2
MSTRG.22463.1
MSTRG.22467.1
MSTRG.22489.2
MSTRG.22518.1
MSTRG.22525.1
MSTRG.22528.1
MSTRG.22533.1
MSTRG.22550.1
MSTRG.22566.1
MSTRG.22579.6
MSTRG.22650.1
MSTRG.22673.1
MSTRG.22681.1
MSTRG.22686.1
MSTRG.22766.1
MSTRG.22805.1
MSTRG.22821.1
MSTRG.22825.1
MSTRG.22849.1
MSTRG.22850.1
MSTRG.22851.1
MSTRG.22884.1
MSTRG.22887.1
MSTRG.22892.1
MSTRG.22911.1
MSTRG.22920.1
MSTRG.22929.1
MSTRG.22930.1
MSTRG.23001.1
MSTRG.23022.1
MSTRG.23033.1
MSTRG.23043.1
MSTRG.23051.1
MSTRG.23053.1
MSTRG.23063.1
MSTRG.23082.1
MSTRG.2310.6
MSTRG.23100.1
MSTRG.23138.3
MSTRG.23145.2
MSTRG.23146.1
MSTRG.23171.1
MSTRG.23207.1
MSTRG.23216.1
MSTRG.23256.4
MSTRG.23268.1
MSTRG.23272.5
MSTRG.23328.1
MSTRG.23363.1
MSTRG.23364.1
MSTRG.23365.1
MSTRG.23366.1
MSTRG.2337.1
MSTRG.23374.3
MSTRG.23400.1
MSTRG.23431.1
MSTRG.23451.1
MSTRG.23461.1
MSTRG.23467.1
MSTRG.23468.1
MSTRG.23475.1
MSTRG.23476.1
MSTRG.23478.1
MSTRG.23479.1
MSTRG.235.1
MSTRG.23509.1
MSTRG.23516.1
MSTRG.23527.1
MSTRG.23550.1
MSTRG.23583.1
MSTRG.23587.1
MSTRG.2359.1
MSTRG.23593.1
MSTRG.2361.1
MSTRG.23640.1
MSTRG.23666.1
MSTRG.23686.1
MSTRG.23690.1
MSTRG.23718.6
MSTRG.23718.8
MSTRG.2374.1
MSTRG.23763.1
MSTRG.23781.1
MSTRG.23782.1
MSTRG.23785.1
MSTRG.23809.1
MSTRG.23813.1
MSTRG.23814.2
MSTRG.2382.1
MSTRG.23868.1
MSTRG.23905.3
MSTRG.23949.1
MSTRG.23950.1
MSTRG.24002.1
MSTRG.24036.1
MSTRG.24039.1
MSTRG.24039.2
MSTRG.24039.5
MSTRG.24039.8
MSTRG.24122.1
MSTRG.2413.1
MSTRG.24135.1
MSTRG.24145.1
MSTRG.24147.29
MSTRG.24147.36
MSTRG.24153.4
MSTRG.24221.1
MSTRG.24269.1
MSTRG.24293.1
MSTRG.24345.1
MSTRG.24346.1
MSTRG.24350.1
MSTRG.24393.2
MSTRG.244.1
MSTRG.24401.1
MSTRG.2441.1
MSTRG.2441.2
MSTRG.24417.4
MSTRG.24422.1
MSTRG.24427.2
MSTRG.24482.2
MSTRG.2449.1
MSTRG.24518.1
MSTRG.24536.1
MSTRG.24569.1
MSTRG.24578.1
MSTRG.24578.8
MSTRG.24656.11
MSTRG.2466.1
MSTRG.24667.2
MSTRG.24699.1
MSTRG.24778.1
MSTRG.24834.1
MSTRG.2485.1
MSTRG.2487.1
MSTRG.24878.10
MSTRG.24878.32
MSTRG.24878.36
MSTRG.24878.48
MSTRG.24878.5
MSTRG.24878.50
MSTRG.24880.1
MSTRG.24883.2
MSTRG.2491.1
MSTRG.24963.1
MSTRG.24997.1
MSTRG.25008.1
MSTRG.25010.1
MSTRG.25024.2
MSTRG.25038.1
MSTRG.25060.1
MSTRG.25075.1
MSTRG.25110.1
MSTRG.25131.1
MSTRG.25148.1
MSTRG.25157.1
MSTRG.25159.1
MSTRG.25169.2
MSTRG.2518.3
MSTRG.25192.61
MSTRG.25193.1
MSTRG.25217.1
MSTRG.25242.1
MSTRG.25242.2
MSTRG.25276.9
MSTRG.25298.1
MSTRG.25299.1
MSTRG.25329.1
MSTRG.25329.2
MSTRG.25331.1
MSTRG.25352.1
MSTRG.25465.1
MSTRG.2547.1
MSTRG.25479.10
MSTRG.2548.1
MSTRG.25511.1
MSTRG.25546.1
MSTRG.25547.1
MSTRG.25552.2
MSTRG.25554.1
MSTRG.25561.5
MSTRG.25589.4
MSTRG.25629.2
MSTRG.25631.1
MSTRG.25631.3
MSTRG.25645.11
MSTRG.25645.12
MSTRG.25645.6
MSTRG.25645.7
MSTRG.25645.8
MSTRG.25645.9
MSTRG.25648.5
MSTRG.25650.4
MSTRG.2566.1
MSTRG.25706.1
MSTRG.25772.3
MSTRG.25784.1
MSTRG.25796.7
MSTRG.25805.1
MSTRG.25809.1
MSTRG.25828.6
MSTRG.2583.1
MSTRG.25941.2
MSTRG.2595.5
MSTRG.25976.1
MSTRG.25991.2
MSTRG.25998.1
MSTRG.25998.2
MSTRG.25999.1
MSTRG.26012.1
MSTRG.26021.1
MSTRG.26104.1
MSTRG.26175.1
MSTRG.26194.1
MSTRG.26260.10
MSTRG.26260.2
MSTRG.26260.5
MSTRG.26260.6
MSTRG.26260.7
MSTRG.26261.1
MSTRG.26314.1
MSTRG.26316.1
MSTRG.26321.1
MSTRG.26322.1
MSTRG.26326.1
MSTRG.26351.1
MSTRG.26359.1
MSTRG.26368.1
MSTRG.26385.1
MSTRG.26420.1
MSTRG.26422.1
MSTRG.26448.1
MSTRG.26449.1
MSTRG.26450.1
MSTRG.26458.1
MSTRG.2647.4
MSTRG.26508.1
MSTRG.26554.1
MSTRG.26560.1
MSTRG.26561.1
MSTRG.26579.1
MSTRG.26580.1
MSTRG.26582.1
MSTRG.26692.1
MSTRG.26694.1
MSTRG.26699.1
MSTRG.26726.1
MSTRG.26742.1
MSTRG.26787.1
MSTRG.26802.1
MSTRG.26823.1
MSTRG.26827.1
MSTRG.2684.1
MSTRG.26871.1
MSTRG.26904.1
MSTRG.26947.1
MSTRG.26952.1
MSTRG.26972.1
MSTRG.27012.1
MSTRG.27013.1
MSTRG.27028.1
MSTRG.2703.1
MSTRG.27049.1
MSTRG.27051.1
MSTRG.27053.1
MSTRG.27053.2
MSTRG.27068.1
MSTRG.27086.1
MSTRG.27095.1
MSTRG.27102.1
MSTRG.27105.1
MSTRG.27106.1
MSTRG.27136.1
MSTRG.27209.1
MSTRG.27210.1
MSTRG.27334.1
MSTRG.27340.1
MSTRG.27419.1
MSTRG.27435.1
MSTRG.27444.1
MSTRG.27462.1
MSTRG.27463.1
MSTRG.27512.1
MSTRG.27512.2
MSTRG.27512.3
MSTRG.27512.4
MSTRG.27512.5
MSTRG.27512.7
MSTRG.27524.1
MSTRG.27553.1
MSTRG.27567.1
MSTRG.27571.1
MSTRG.27599.1
MSTRG.27654.1
MSTRG.27660.2
MSTRG.27664.2
MSTRG.27692.1
MSTRG.27723.2
MSTRG.27737.1
MSTRG.27753.1
MSTRG.27781.1
MSTRG.27794.1
MSTRG.27845.1
MSTRG.27909.1
MSTRG.27948.1
MSTRG.27976.1
MSTRG.27983.1
MSTRG.27986.2
MSTRG.28031.1
MSTRG.28032.1
MSTRG.28052.1
MSTRG.28098.1
MSTRG.28106.1
MSTRG.28114.1
MSTRG.28132.1
MSTRG.28173.2
MSTRG.28238.1
MSTRG.28267.1
MSTRG.28275.1
MSTRG.28276.1
MSTRG.28285.1
MSTRG.28300.1
MSTRG.28324.1
MSTRG.28364.1
MSTRG.28377.1
MSTRG.28437.4
MSTRG.28445.1
MSTRG.28476.1
MSTRG.28493.1
MSTRG.28511.1
MSTRG.28525.1
MSTRG.28528.1
MSTRG.28538.1
MSTRG.28554.1
MSTRG.28557.1
MSTRG.28571.26
MSTRG.28576.1
MSTRG.28578.2
MSTRG.28591.1
MSTRG.28609.1
MSTRG.28621.1
MSTRG.28665.1
MSTRG.28692.1
MSTRG.28744.1
MSTRG.28753.1
MSTRG.28843.2
MSTRG.28891.1
MSTRG.28892.1
MSTRG.28913.1
MSTRG.28918.4
MSTRG.28919.2
MSTRG.28937.1
MSTRG.28938.1
MSTRG.28961.1
MSTRG.28962.1
MSTRG.28964.2
MSTRG.28989.2
MSTRG.29063.1
MSTRG.29076.1
MSTRG.29110.1
MSTRG.29111.1
MSTRG.29127.2
MSTRG.2923.16
MSTRG.29266.1
MSTRG.29272.1
MSTRG.29275.1
MSTRG.29297.3
MSTRG.2931.1
MSTRG.29313.1
MSTRG.29348.1
MSTRG.29390.1
MSTRG.29391.1
MSTRG.29392.1
MSTRG.2941.1
MSTRG.29414.2
MSTRG.29433.1
MSTRG.29435.1
MSTRG.29476.1
MSTRG.29540.1
MSTRG.29541.1
MSTRG.29559.1
MSTRG.29598.1
MSTRG.29615.2
MSTRG.29615.3
MSTRG.2963.1
MSTRG.29658.1
MSTRG.29726.10
MSTRG.29726.6
MSTRG.29726.7
MSTRG.29726.8
MSTRG.29726.9
MSTRG.29728.2
MSTRG.29730.1
MSTRG.29781.1
MSTRG.29791.1
MSTRG.29799.1
MSTRG.29808.1
MSTRG.29840.2
MSTRG.29864.1
MSTRG.29916.1
MSTRG.29924.1
MSTRG.29938.2
MSTRG.29944.2
MSTRG.29973.1
MSTRG.29975.1
MSTRG.29993.10
MSTRG.29993.12
MSTRG.29994.1
MSTRG.29995.1
MSTRG.3000.1
MSTRG.30133.1
MSTRG.30158.2
MSTRG.30167.1
MSTRG.3019.6
MSTRG.30198.4
MSTRG.3025.1
MSTRG.30251.1
MSTRG.30254.1
MSTRG.3038.1
MSTRG.30380.1
MSTRG.30494.1
MSTRG.3053.1
MSTRG.3053.2
MSTRG.30560.1
MSTRG.30561.1
MSTRG.30602.1
MSTRG.30607.1
MSTRG.30612.1
MSTRG.30647.1
MSTRG.30668.1
MSTRG.30701.1
MSTRG.30760.1
MSTRG.30767.1
MSTRG.30779.1
MSTRG.30863.1
MSTRG.30891.1
MSTRG.30899.1
MSTRG.30917.3
MSTRG.30942.1
MSTRG.30950.3
MSTRG.30976.2
MSTRG.30976.5
MSTRG.30976.7
MSTRG.30999.3
MSTRG.31028.1
MSTRG.31028.2
MSTRG.31037.1
MSTRG.31058.1
MSTRG.31079.1
MSTRG.31082.1
MSTRG.31126.1
MSTRG.3113.1
MSTRG.31228.1
MSTRG.31237.1
MSTRG.31238.1
MSTRG.31239.1
MSTRG.3125.1
MSTRG.31308.1
MSTRG.31337.1
MSTRG.31354.1
MSTRG.31383.2
MSTRG.31385.1
MSTRG.31411.1
MSTRG.31443.1
MSTRG.31461.1
MSTRG.31473.2
MSTRG.31476.1
MSTRG.31488.1
MSTRG.31490.1
MSTRG.31505.1
MSTRG.31507.5
MSTRG.31585.1
MSTRG.31613.1
MSTRG.31614.1
MSTRG.31616.1
MSTRG.31650.2
MSTRG.31662.1
MSTRG.31687.4
MSTRG.31716.1
MSTRG.3173.1
MSTRG.31735.3
MSTRG.31781.1
MSTRG.31793.1
MSTRG.31798.1
MSTRG.31826.1
MSTRG.31840.1
MSTRG.31849.1
MSTRG.31861.1
MSTRG.31868.1
MSTRG.31883.1
MSTRG.31884.1
MSTRG.31888.1
MSTRG.319.1
MSTRG.31923.1
MSTRG.31945.1
MSTRG.31953.1
MSTRG.31963.1
MSTRG.31964.1
MSTRG.31965.1
MSTRG.31976.1
MSTRG.31984.1
MSTRG.3199.1
MSTRG.31994.1
MSTRG.31994.2
MSTRG.32055.10
MSTRG.32055.3
MSTRG.32055.6
MSTRG.32055.8
MSTRG.32056.2
MSTRG.32197.1
MSTRG.32216.1
MSTRG.32217.1
MSTRG.32278.1
MSTRG.32284.1
MSTRG.32369.1
MSTRG.32370.1
MSTRG.32381.2
MSTRG.32382.1
MSTRG.32389.1
MSTRG.32390.1
MSTRG.324.1
MSTRG.32406.1
MSTRG.32407.1
MSTRG.32425.1
MSTRG.32433.1
MSTRG.32445.1
MSTRG.32472.1
MSTRG.32473.1
MSTRG.32493.4
MSTRG.32510.1
MSTRG.32513.4
MSTRG.32540.1
MSTRG.32563.1
MSTRG.32571.1
MSTRG.32575.1
MSTRG.32617.1
MSTRG.32638.1
MSTRG.32650.1
MSTRG.32657.1
MSTRG.32659.1
MSTRG.32665.1
MSTRG.32675.1
MSTRG.32677.1
MSTRG.32679.1
MSTRG.32689.1
MSTRG.32691.1
MSTRG.32693.1
MSTRG.32712.2
MSTRG.32713.1
MSTRG.32725.1
MSTRG.32780.1
MSTRG.32781.1
MSTRG.32792.1
MSTRG.32800.1
MSTRG.32811.1
MSTRG.32812.1
MSTRG.32869.1
MSTRG.32898.1
MSTRG.32899.1
MSTRG.32916.1
MSTRG.32941.1
MSTRG.32953.1
MSTRG.32983.1
MSTRG.32984.1
MSTRG.32991.1
MSTRG.33016.1
MSTRG.33018.1
MSTRG.33045.2
MSTRG.33061.1
MSTRG.33066.1
MSTRG.33087.1
MSTRG.33088.1
MSTRG.33113.1
MSTRG.33117.1
MSTRG.33118.2
MSTRG.33126.1
MSTRG.33141.1
MSTRG.33159.1
MSTRG.33175.1
MSTRG.33222.1
MSTRG.33235.1
MSTRG.33236.1
MSTRG.33270.1
MSTRG.33271.1
MSTRG.33292.1
MSTRG.33325.1
MSTRG.33326.1
MSTRG.33338.1
MSTRG.33339.1
MSTRG.33362.1
MSTRG.33369.1
MSTRG.33370.1
MSTRG.33370.3
MSTRG.33370.4
MSTRG.33414.1
MSTRG.33419.2
MSTRG.33427.1
MSTRG.33444.1
MSTRG.33445.1
MSTRG.3346.1
MSTRG.33572.1
MSTRG.33572.2
MSTRG.33572.3
MSTRG.33573.1
MSTRG.33573.3
MSTRG.33573.4
MSTRG.33574.1
MSTRG.33579.1
MSTRG.33591.1
MSTRG.33593.2
MSTRG.33640.1
MSTRG.33688.1
MSTRG.33691.1
MSTRG.33692.1
MSTRG.33693.1
MSTRG.3378.2
MSTRG.33846.3
MSTRG.33896.1
MSTRG.33896.2
MSTRG.33896.4
MSTRG.33911.2
MSTRG.33953.1
MSTRG.34009.1
MSTRG.34034.1
MSTRG.34060.1
MSTRG.34061.1
MSTRG.34128.1
MSTRG.3413.1
MSTRG.34214.1
MSTRG.34215.1
MSTRG.34260.1
MSTRG.34283.1
MSTRG.34385.1
MSTRG.34402.1
MSTRG.34433.1
MSTRG.34443.1
MSTRG.34495.1
MSTRG.34500.2
MSTRG.34516.1
MSTRG.34547.1
MSTRG.346.2
MSTRG.34629.1
MSTRG.34642.2
MSTRG.34666.2
MSTRG.34672.1
MSTRG.34677.1
MSTRG.34780.1
MSTRG.3490.1
MSTRG.34972.1
MSTRG.34982.3
MSTRG.34985.1
MSTRG.34991.1
MSTRG.35029.1
MSTRG.35042.1
MSTRG.35043.1
MSTRG.35272.1
MSTRG.35285.1
MSTRG.3529.2
MSTRG.3529.3
MSTRG.3529.5
MSTRG.3529.8
MSTRG.35343.2
MSTRG.35345.1
MSTRG.35415.4
MSTRG.3543.1
MSTRG.35459.1
MSTRG.35540.1
MSTRG.35653.1
MSTRG.35661.1
MSTRG.3568.1
MSTRG.35762.1
MSTRG.35795.1
MSTRG.35798.1
MSTRG.358.1
MSTRG.35879.1
MSTRG.35901.1
MSTRG.35988.1
MSTRG.36027.1
MSTRG.36030.1
MSTRG.36030.2
MSTRG.36030.5
MSTRG.36030.6
MSTRG.36074.1
MSTRG.36092.1
MSTRG.36127.1
MSTRG.36135.2
MSTRG.36135.3
MSTRG.36175.1
MSTRG.36189.1
MSTRG.36194.1
MSTRG.36199.1
MSTRG.36213.1
MSTRG.36257.1
MSTRG.36314.1
MSTRG.36355.1
MSTRG.36456.2
MSTRG.36460.1
MSTRG.36495.1
MSTRG.36509.1
MSTRG.36515.1
MSTRG.36541.1
MSTRG.36550.1
MSTRG.36571.1
MSTRG.3659.1
MSTRG.36592.1
MSTRG.36593.1
MSTRG.3662.2
MSTRG.36622.1
MSTRG.36655.1
MSTRG.36656.1
MSTRG.36671.1
MSTRG.36804.1
MSTRG.36838.1
MSTRG.36877.1
MSTRG.36893.1
MSTRG.36911.1
MSTRG.3692.1
MSTRG.36931.1
MSTRG.36932.1
MSTRG.36969.1
MSTRG.36981.1
MSTRG.36982.1
MSTRG.36993.1
MSTRG.37003.1
MSTRG.3706.1
MSTRG.37111.1
MSTRG.37152.1
MSTRG.37158.9
MSTRG.37161.1
MSTRG.37167.1
MSTRG.37178.1
MSTRG.37195.1
MSTRG.37198.1
MSTRG.37215.1
MSTRG.37230.1
MSTRG.37231.1
MSTRG.37279.1
MSTRG.37322.1
MSTRG.37355.10
MSTRG.37359.1
MSTRG.37367.1
MSTRG.37403.1
MSTRG.3741.1
MSTRG.37438.1
MSTRG.37440.3
MSTRG.37455.2
MSTRG.37482.1
MSTRG.37489.1
MSTRG.37501.1
MSTRG.37502.1
MSTRG.37507.1
MSTRG.37538.1
MSTRG.37538.10
MSTRG.37538.11
MSTRG.37538.2
MSTRG.37538.5
MSTRG.37576.1
MSTRG.37596.1
MSTRG.37601.1
MSTRG.37606.1
MSTRG.37646.1
MSTRG.37666.1
MSTRG.37722.1
MSTRG.37723.1
MSTRG.37751.1
MSTRG.37763.1
MSTRG.37772.1
MSTRG.37777.2
MSTRG.3790.1
MSTRG.37906.1
MSTRG.37908.2
MSTRG.37934.2
MSTRG.37992.1
MSTRG.38014.1
MSTRG.38018.1
MSTRG.38026.1
MSTRG.38040.1
MSTRG.38042.1
MSTRG.38043.1
MSTRG.38092.9
MSTRG.38107.1
MSTRG.38169.2
MSTRG.38169.3
MSTRG.38169.4
MSTRG.38169.5
MSTRG.38169.6
MSTRG.38169.8
MSTRG.38169.9
MSTRG.38171.1
MSTRG.38185.1
MSTRG.38233.4
MSTRG.38239.1
MSTRG.38248.1
MSTRG.38268.1
MSTRG.38367.1
MSTRG.38454.1
MSTRG.38461.2
MSTRG.38467.2
MSTRG.38522.1
MSTRG.3857.3
MSTRG.3857.5
MSTRG.38584.1
MSTRG.38604.1
MSTRG.38619.1
MSTRG.38677.1
MSTRG.3872.50
MSTRG.38720.6
MSTRG.38720.7
MSTRG.3873.1
MSTRG.38760.1
MSTRG.388.1
MSTRG.38812.2
MSTRG.3883.1
MSTRG.38874.1
MSTRG.38893.2
MSTRG.3892.1
MSTRG.3892.2
MSTRG.38922.1
MSTRG.3902.1
MSTRG.39027.14
MSTRG.39027.15
MSTRG.39027.2
MSTRG.39027.9
MSTRG.39044.1
MSTRG.39054.1
MSTRG.39088.1
MSTRG.39089.1
MSTRG.39095.1
MSTRG.3911.1
MSTRG.39112.1
MSTRG.39166.1
MSTRG.39167.1
MSTRG.39187.1
MSTRG.39288.1
MSTRG.39297.1
MSTRG.39343.1
MSTRG.39346.1
MSTRG.39347.1
MSTRG.39368.1
MSTRG.39405.1
MSTRG.39441.1
MSTRG.39450.1
MSTRG.39485.1
MSTRG.39486.1
MSTRG.395.1
MSTRG.39500.1
MSTRG.39501.1
MSTRG.39513.1
MSTRG.39535.1
MSTRG.39537.1
MSTRG.39538.1
MSTRG.39539.1
MSTRG.39541.1
MSTRG.39578.1
MSTRG.3965.1
MSTRG.39696.1
MSTRG.397.1
MSTRG.39704.1
MSTRG.39711.2
MSTRG.39723.1
MSTRG.39738.1
MSTRG.39741.1
MSTRG.39745.1
MSTRG.39746.1
MSTRG.39746.3
MSTRG.39766.1
MSTRG.3977.12
MSTRG.3977.13
MSTRG.39799.2
MSTRG.39806.1
MSTRG.39807.1
MSTRG.39814.1
MSTRG.39822.1
MSTRG.3983.1
MSTRG.39841.1
MSTRG.39844.1
MSTRG.39857.1
MSTRG.39860.1
MSTRG.39883.1
MSTRG.39890.1
MSTRG.3990.8
MSTRG.39966.1
MSTRG.39969.1
MSTRG.39979.1
MSTRG.40003.1
MSTRG.40018.1
MSTRG.40019.2
MSTRG.40020.5
MSTRG.40021.1
MSTRG.40021.3
MSTRG.40021.5
MSTRG.40021.6
MSTRG.40021.8
MSTRG.40021.9
MSTRG.40023.1
MSTRG.40031.1
MSTRG.40042.1
MSTRG.40043.1
MSTRG.40066.13
MSTRG.40080.1
MSTRG.40128.2
MSTRG.40145.3
MSTRG.40237.1
MSTRG.40239.1
MSTRG.4024.1
MSTRG.4027.1
MSTRG.40317.1
MSTRG.4032.1
MSTRG.40339.1
MSTRG.40358.1
MSTRG.40363.16
MSTRG.40435.1
MSTRG.40454.1
MSTRG.40458.1
MSTRG.40504.1
MSTRG.40514.1
MSTRG.40522.1
MSTRG.40536.1
MSTRG.40570.1
MSTRG.40585.1
MSTRG.40687.1
MSTRG.40722.1
MSTRG.40728.1
MSTRG.40728.2
MSTRG.40728.3
MSTRG.40740.1
MSTRG.40749.1
MSTRG.40779.1
MSTRG.40782.1
MSTRG.40805.2
MSTRG.40837.1
MSTRG.40859.1
MSTRG.4087.1
MSTRG.40876.1
MSTRG.40894.1
MSTRG.40895.1
MSTRG.41002.1
MSTRG.41004.1
MSTRG.41007.2
MSTRG.41008.2
MSTRG.41009.1
MSTRG.4101.1
MSTRG.41019.5
MSTRG.41022.2
MSTRG.41024.1
MSTRG.41026.3
MSTRG.41026.4
MSTRG.41042.1
MSTRG.41054.3
MSTRG.41111.1
MSTRG.41112.1
MSTRG.41113.1
MSTRG.41262.5
MSTRG.4127.1
MSTRG.4127.2
MSTRG.4127.3
MSTRG.4127.4
MSTRG.41287.3
MSTRG.41302.1
MSTRG.41321.1
MSTRG.41323.1
MSTRG.41335.1
MSTRG.41337.1
MSTRG.41343.5
MSTRG.41354.1
MSTRG.41387.1
MSTRG.41388.1
MSTRG.41389.1
MSTRG.41390.1
MSTRG.41411.1
MSTRG.41412.1
MSTRG.41415.1
MSTRG.41417.1
MSTRG.41447.1
MSTRG.41475.1
MSTRG.41492.1
MSTRG.41498.1
MSTRG.41499.1
MSTRG.41501.3
MSTRG.41506.1
MSTRG.41523.1
MSTRG.41550.1
MSTRG.41640.1
MSTRG.41647.1
MSTRG.41672.1
MSTRG.41712.1
MSTRG.41731.1
MSTRG.41743.2
MSTRG.41754.1
MSTRG.41813.1
MSTRG.41824.2
MSTRG.41839.1
MSTRG.41859.3
MSTRG.41859.6
MSTRG.41885.1
MSTRG.41892.1
MSTRG.41898.1
MSTRG.41971.1
MSTRG.42.1
MSTRG.42015.1
MSTRG.42086.1
MSTRG.42087.1
MSTRG.42090.1
MSTRG.42104.1
MSTRG.42133.2
MSTRG.42168.1
MSTRG.42236.1
MSTRG.42244.1
MSTRG.42253.1
MSTRG.42255.3
MSTRG.4228.1
MSTRG.42280.1
MSTRG.42318.1
MSTRG.42334.1
MSTRG.42356.1
MSTRG.4260.1
MSTRG.4270.1
MSTRG.4293.1
MSTRG.4294.1
MSTRG.4340.1
MSTRG.4348.1
MSTRG.4350.1
MSTRG.4352.1
MSTRG.4352.2
MSTRG.4352.4
MSTRG.4365.1
MSTRG.4366.1
MSTRG.4378.2
MSTRG.4381.1
MSTRG.4399.1
MSTRG.4409.1
MSTRG.4534.2
MSTRG.4546.8
MSTRG.4550.1
MSTRG.4643.2
MSTRG.4730.1
MSTRG.4731.1
MSTRG.4734.1
MSTRG.4735.1
MSTRG.4749.1
MSTRG.4768.1
MSTRG.4784.1
MSTRG.4789.1
MSTRG.479.1
MSTRG.4908.1
MSTRG.491.2
MSTRG.498.1
MSTRG.5001.1
MSTRG.5002.1
MSTRG.5035.1
MSTRG.5159.4
MSTRG.5174.1
MSTRG.5176.1
MSTRG.519.1
MSTRG.5190.1
MSTRG.5190.2
MSTRG.5191.1
MSTRG.5192.1
MSTRG.5193.1
MSTRG.520.1
MSTRG.5224.1
MSTRG.5265.1
MSTRG.530.1
MSTRG.5314.1
MSTRG.5326.3
MSTRG.5342.1
MSTRG.5348.1
MSTRG.5355.1
MSTRG.5359.1
MSTRG.5368.1
MSTRG.5404.1
MSTRG.5409.1
MSTRG.541.1
MSTRG.5410.1
MSTRG.5423.1
MSTRG.5436.1
MSTRG.5440.10
MSTRG.5440.4
MSTRG.5448.1
MSTRG.5463.1
MSTRG.5483.1
MSTRG.5486.1
MSTRG.5504.1
MSTRG.5514.1
MSTRG.5517.1
MSTRG.5518.1
MSTRG.5525.1
MSTRG.5526.1
MSTRG.5540.1
MSTRG.5543.18
MSTRG.5549.2
MSTRG.5557.1
MSTRG.5580.1
MSTRG.564.1
MSTRG.5661.1
MSTRG.5666.1
MSTRG.5666.2
MSTRG.5675.1
MSTRG.5688.1
MSTRG.5730.1
MSTRG.5732.3
MSTRG.5761.25
MSTRG.5761.26
MSTRG.5761.29
MSTRG.5761.36
MSTRG.5761.45
MSTRG.5761.48
MSTRG.5761.51
MSTRG.5761.54
MSTRG.5761.56
MSTRG.5761.59
MSTRG.5761.61
MSTRG.5761.63
MSTRG.5766.1
MSTRG.5768.4
MSTRG.5769.2
MSTRG.5769.3
MSTRG.5775.4
MSTRG.5775.6
MSTRG.5784.1
MSTRG.5837.1
MSTRG.5850.1
MSTRG.5858.10
MSTRG.5863.1
MSTRG.5882.3
MSTRG.5885.1
MSTRG.589.1
MSTRG.5891.1
MSTRG.5905.1
MSTRG.594.1
MSTRG.5940.5
MSTRG.5943.2
MSTRG.5946.1
MSTRG.5956.1
MSTRG.5976.1
MSTRG.6068.1
MSTRG.6106.2
MSTRG.6107.4
MSTRG.616.2
MSTRG.6173.10
MSTRG.6178.2
MSTRG.6195.2
MSTRG.62.1
MSTRG.620.2
MSTRG.6202.1
MSTRG.6226.18
MSTRG.6260.1
MSTRG.6272.1
MSTRG.6274.1
MSTRG.628.1
MSTRG.6280.2
MSTRG.6281.1
MSTRG.6283.1
MSTRG.6284.1
MSTRG.6285.1
MSTRG.6286.1
MSTRG.629.1
MSTRG.631.1
MSTRG.6336.4
MSTRG.6370.1
MSTRG.6374.1
MSTRG.6407.1
MSTRG.6424.1
MSTRG.6429.7
MSTRG.6467.1
MSTRG.6489.1
MSTRG.6497.1
MSTRG.6528.1
MSTRG.654.1
MSTRG.6558.4
MSTRG.6606.1
MSTRG.6619.1
MSTRG.6653.1
MSTRG.666.1
MSTRG.6687.1
MSTRG.6711.1
MSTRG.672.1
MSTRG.6739.1
MSTRG.6756.1
MSTRG.6853.1
MSTRG.6886.1
MSTRG.6920.1
MSTRG.6940.1
MSTRG.6945.1
MSTRG.6988.1
MSTRG.6990.1
MSTRG.6993.1
MSTRG.701.1
MSTRG.7089.1
MSTRG.709.1
MSTRG.7121.1
MSTRG.7159.1
MSTRG.7212.1
MSTRG.7243.1
MSTRG.7252.1
MSTRG.7261.1
MSTRG.7273.1
MSTRG.7304.2
MSTRG.7365.1
MSTRG.7367.2
MSTRG.7400.1
[truncated: 170 more rows]
