# Supplementary material for: Genetic mechanisms associated with floral initiation and the repressive effect of fruit on flowering in apple (Malus x domestica Borkh)
Source: PLoS One. 2021 Feb 19;16(2):e0245487. doi: 10.1371/journal.pone.0245487 (PMC7894833; doi:10.1371/journal.pone.0245487)
Supplement: S5 Table — (XLSX) [file pone.0245487.s012.xlsx]

## Sheet: S5 Table
S5 Table. Characterization of de novo transcripts assembled from unmapped reads.
Transcript ID	Gene ID	Length	Coding Potential Call	BLASTn NCBI Accession	evalue	bitscore	% Identity	staxids	Gene Descriptions
TRINITY_DN10271_c0_g1_i1	TRINITY_DN10271_c0_g1	566	ambiguous or noncoding	NM_119628.5	0	1046	566	3702	Arabidopsis thaliana small subunit ribosomal protein 16 (SSR16), mRNA
TRINITY_DN10625_c0_g1_i2	TRINITY_DN10625_c0_g1	801	coding	No blast hit
TRINITY_DN10628_c0_g1_i1	TRINITY_DN10628_c0_g1	404	ambiguous or noncoding	EU682403.1	0	713	386	50024	Panonychus ulmi mitochondrion, complete genome
TRINITY_DN1080_c0_g1_i1	TRINITY_DN1080_c0_g1	489	coding	NM_106443.5	0	894	484	3702	Arabidopsis thaliana Ribosomal protein L7Ae/L30e/S12e/Gadd45 family protein mRNA
TRINITY_DN1083_c0_g1_i1	TRINITY_DN1083_c0_g1	407	ambiguous or noncoding	No blast hit
TRINITY_DN10932_c0_g1_i1	TRINITY_DN10932_c0_g1	217	ambiguous or noncoding	No blast hit
TRINITY_DN11357_c0_g1_i1	TRINITY_DN11357_c0_g1	240	ambiguous or noncoding	XM_008355936.2	7e-121	444	240	3750	PREDICTED: Malus x domestica U-box domain-containing protein 1-like (LOC103417779), mRNA
TRINITY_DN11582_c0_g1_i1	TRINITY_DN11582_c0_g1	939	coding	XM_008394825.2	0	1615	886	3750	PREDICTED: Malus x domestica protein NUCLEAR FUSION DEFECTIVE 2 (LOC103455236), mRNA
TRINITY_DN12400_c0_g1_i1	TRINITY_DN12400_c0_g1	207	ambiguous or noncoding	No blast hit
TRINITY_DN12489_c0_g1_i1	TRINITY_DN12489_c0_g1	415	ambiguous or noncoding	No blast hit
TRINITY_DN12619_c0_g1_i1	TRINITY_DN12619_c0_g1	1543	coding	XM_009375323.2	0	2344	1439	225117	PREDICTED: Pyrus x bretschneideri cell division cycle 20.1, cofactor of APC complex-like (LOC103962590), mRNA
TRINITY_DN12701_c0_g1_i1	TRINITY_DN12701_c0_g1	202	ambiguous or noncoding	XR_002936664.1	2e-40	176	126	74649	PREDICTED: Rosa chinensis U1 spliceosomal RNA (LOC112201208), ncRNA
TRINITY_DN1273_c0_g1_i1	TRINITY_DN1273_c0_g1	205	ambiguous or noncoding	No blast hit
TRINITY_DN12870_c0_g1_i1	TRINITY_DN12870_c0_g1	891	coding	No blast hit
TRINITY_DN12976_c0_g1_i2	TRINITY_DN12976_c0_g1	514	ambiguous or noncoding	XM_006111699.3	0.02	52.8	28	13735	PREDICTED: Pelodiscus sinensis SPARC (osteonectin), cwcv and kazal like domains proteoglycan 3 (SPOCK3), transcript variant X2, mRNA
TRINITY_DN13017_c0_g1_i1	TRINITY_DN13017_c0_g1	1547	coding	XM_008348456.2	0	2503	1392	3750	PREDICTED: Malus x domestica probable carboxylesterase 15 (LOC103409646), mRNA
TRINITY_DN1313_c0_g1_i1	TRINITY_DN1313_c0_g1	233	ambiguous or noncoding	No blast hit
TRINITY_DN13202_c0_g1_i1	TRINITY_DN13202_c0_g1	223	ambiguous or noncoding	No blast hit
TRINITY_DN13430_c1_g1_i1	TRINITY_DN13430_c1_g1	538	coding	XM_013493312.1	0	789	473	1043005	Aureobasidium subglaciale EXF-2481 hypothetical protein mRNA
TRINITY_DN13457_c0_g2_i1	TRINITY_DN13457_c0_g2	233	ambiguous or noncoding	XM_008351388.2	5e-107	398	225	3750	PREDICTED: Malus x domestica cinnamoyl-CoA reductase 1-like (LOC103412876), mRNA
TRINITY_DN13568_c0_g1_i1	TRINITY_DN13568_c0_g1	453	coding	No blast hit
TRINITY_DN13586_c0_g1_i2	TRINITY_DN13586_c0_g1	277	ambiguous or noncoding	No blast hit
TRINITY_DN13663_c0_g1_i1	TRINITY_DN13663_c0_g1	223	ambiguous or noncoding	No blast hit
TRINITY_DN13664_c0_g1_i1	TRINITY_DN13664_c0_g1	1178	coding	XM_008392280.2	0	894	490	3750	PREDICTED: Malus x domestica mediator of RNA polymerase II transcription subunit 21 (LOC103452751), mRNA
TRINITY_DN13740_c0_g1_i1	TRINITY_DN13740_c0_g1	720	coding	No blast hit
TRINITY_DN13753_c0_g1_i3	TRINITY_DN13753_c0_g1	672	coding	CP002686.1	0	1552	840	3702	Arabidopsis thaliana chromosome 3 sequence
TRINITY_DN13939_c0_g1_i1	TRINITY_DN13939_c0_g1	683	coding	No blast hit
TRINITY_DN13988_c0_g1_i1	TRINITY_DN13988_c0_g1	241	ambiguous or noncoding	No blast hit
TRINITY_DN14044_c0_g1_i1	TRINITY_DN14044_c0_g1	208	ambiguous or noncoding	XM_007215493.2	2e-21	113	103	3760	PREDICTED: Prunus persica AUGMIN subunit 2 (LOC18781705), mRNA
TRINITY_DN14213_c0_g1_i1	TRINITY_DN14213_c0_g1	552	coding	No blast hit
TRINITY_DN14290_c0_g1_i1	TRINITY_DN14290_c0_g1	647	coding	XM_013573378.1	4e-117	433	306	1043004	Aureobasidium namibiae CBS 147.97 shwachman-Bodian-diamond syndrome protein partial mRNA
TRINITY_DN14374_c0_g1_i1	TRINITY_DN14374_c0_g1	348	ambiguous or noncoding	No blast hit
TRINITY_DN14417_c0_g1_i3	TRINITY_DN14417_c0_g1	1295	coding	XM_017326442.1	0	1786	969	3750	PREDICTED: Malus x domestica ATP-dependent DNA helicase Q-like 1 (LOC103414100), mRNA
TRINITY_DN14466_c0_g1_i1	TRINITY_DN14466_c0_g1	213	ambiguous or noncoding	XM_008238186.2	3e-55	226	174	102107	PREDICTED: Prunus mume pentatricopeptide repeat-containing protein At1g08070, chloroplastic-like (LOC103335177), mRNA
TRINITY_DN14518_c0_g1_i1	TRINITY_DN14518_c0_g1	832	coding	No blast hit
TRINITY_DN14647_c0_g1_i1	TRINITY_DN14647_c0_g1	712	coding	XM_009368202.2	0	1055	609	225117	PREDICTED: Pyrus x bretschneideri annexin A13-like (LOC103956236), mRNA
TRINITY_DN14762_c0_g1_i1	TRINITY_DN14762_c0_g1	1441	ambiguous or noncoding	JQ360628.1	0	1129	969	122368	Cercospora beticola isolate EU6-5 cytochrome b (Cytb) gene, complete cds; mitochondrial
TRINITY_DN14806_c0_g2_i1	TRINITY_DN14806_c0_g2	530	ambiguous or noncoding	XM_009347339.2	0	867	498	225117	PREDICTED: Pyrus x bretschneideri late embryogenesis abundant protein At1g64065-like (LOC103937389), mRNA
TRINITY_DN14817_c0_g2_i1	TRINITY_DN14817_c0_g2	392	ambiguous or noncoding	No blast hit
TRINITY_DN1485_c0_g1_i2	TRINITY_DN1485_c0_g1	503	ambiguous or noncoding	No blast hit
TRINITY_DN1498_c0_g1_i1	TRINITY_DN1498_c0_g1	384	ambiguous or noncoding	XM_008352780.2	7e-123	451	252	3750	PREDICTED: Malus x domestica uncharacterized LOC103414221 (LOC103414221), transcript variant X5, mRNA
TRINITY_DN15182_c0_g1_i1	TRINITY_DN15182_c0_g1	408	ambiguous or noncoding	XM_008357875.2	0	673	389	3750	PREDICTED: Malus x domestica protein EXORDIUM-like 7 (LOC103419780), mRNA
TRINITY_DN15207_c0_g1_i1	TRINITY_DN15207_c0_g1	399	coding	XM_013486164.1	1e-140	510	286	1043005	Aureobasidium subglaciale EXF-2481 hypothetical protein partial mRNA
TRINITY_DN15321_c0_g2_i1	TRINITY_DN15321_c0_g2	218	ambiguous or noncoding	XM_008375495.2	2e-105	392	216	3750	PREDICTED: Malus x domestica uncharacterized LOC103437031 (LOC103437031), mRNA
TRINITY_DN15328_c0_g1_i2	TRINITY_DN15328_c0_g1	691	coding	XM_008381676.1	4e-80	311	170	3750	PREDICTED: Malus x domestica putative cell wall protein (LOC103442885), mRNA
TRINITY_DN15346_c0_g3_i1	TRINITY_DN15346_c0_g3	244	ambiguous or noncoding	XM_009337321.2	2e-62	250	155	225117	PREDICTED: Pyrus x bretschneideri uncharacterized LOC103928292 (LOC103928292), mRNA
TRINITY_DN15376_c0_g1_i1	TRINITY_DN15376_c0_g1	211	ambiguous or noncoding	No blast hit
TRINITY_DN15397_c0_g1_i2	TRINITY_DN15397_c0_g1	688	coding	XM_009352004.2	0	713	490	225117	PREDICTED: Pyrus x bretschneideri mitochondrial import inner membrane translocase subunit Tim9-like (LOC103941806), mRNA
TRINITY_DN15517_c0_g1_i1	TRINITY_DN15517_c0_g1	1499	coding	XM_008388448.2	0	2713	1483	3750	PREDICTED: Malus x domestica trihelix transcription factor ASIL2-like (LOC103449158), mRNA
TRINITY_DN15519_c0_g1_i1	TRINITY_DN15519_c0_g1	355	ambiguous or noncoding	XM_013567919.1	2e-53	220	147	1043004	Aureobasidium namibiae CBS 147.97 hypothetical protein partial mRNA
TRINITY_DN15677_c0_g1_i1	TRINITY_DN15677_c0_g1	265	ambiguous or noncoding	XR_667732.1	6e-117	433	254	225117	PREDICTED: Pyrus x bretschneideri uncharacterized LOC103951045 (LOC103951045), ncRNA
TRINITY_DN15750_c0_g2_i1	TRINITY_DN15750_c0_g2	531	coding	XM_013485401.1	7e-134	488	274	1043005	Aureobasidium subglaciale EXF-2481 hypothetical protein partial mRNA
TRINITY_DN15764_c0_g2_i1	TRINITY_DN15764_c0_g2	556	coding	AB627316.1	8e-124	455	454	3750	Malus x domestica mRNA, microsatellite: MEST195, clone: FRT01_31_E12
TRINITY_DN15832_c0_g1_i1	TRINITY_DN15832_c0_g1	704	coding	XM_008339140.2	0	924	541	3750	PREDICTED: Malus x domestica uncharacterized LOC103400485 (LOC103400485), mRNA
TRINITY_DN15858_c0_g1_i1	TRINITY_DN15858_c0_g1	1147	coding	XM_008357396.2	0	2076	1139	3750	PREDICTED: Malus x domestica uncharacterized LOC103419281 (LOC103419281), transcript variant X4, mRNA
TRINITY_DN15923_c0_g1_i1	TRINITY_DN15923_c0_g1	376	ambiguous or noncoding	XM_008347106.2	2e-162	582	336	3750	PREDICTED: Malus x domestica putative glycine-rich cell wall structural protein 1 (LOC103408245), mRNA
TRINITY_DN15937_c0_g1_i1	TRINITY_DN15937_c0_g1	430	ambiguous or noncoding	XM_008354092.2	6e-179	638	405	3750	PREDICTED: Malus x domestica uncharacterized LOC103415809 (LOC103415809), mRNA
TRINITY_DN15944_c0_g1_i1	TRINITY_DN15944_c0_g1	763	coding	No blast hit
TRINITY_DN15952_c0_g1_i1	TRINITY_DN15952_c0_g1	719	coding	XM_013576973.1	4e-133	486	353	1043004	Aureobasidium namibiae CBS 147.97 hypothetical protein partial mRNA
TRINITY_DN15958_c0_g1_i2	TRINITY_DN15958_c0_g1	214	ambiguous or noncoding	XM_008348608.1	2e-97	366	209	3750	PREDICTED: Malus x domestica F-box protein SKIP23-like (LOC103409818), mRNA
TRINITY_DN15976_c0_g1_i2	TRINITY_DN15976_c0_g1	455	coding	XM_008367444.2	0	974	533	3750	PREDICTED: Malus x domestica neurofilament medium polypeptide-like (LOC103429298), mRNA
TRINITY_DN16004_c0_g2_i1	TRINITY_DN16004_c0_g2	389	ambiguous or noncoding	XM_009353789.2	4e-130	475	359	225117	PREDICTED: Pyrus x bretschneideri ethylene-responsive transcription factor CRF4-like (LOC103943468), mRNA
TRINITY_DN16041_c0_g1_i1	TRINITY_DN16041_c0_g1	520	coding	XM_018523458.1	0	721	392	5599	Alternaria alternata hypothetical protein partial mRNA
TRINITY_DN16048_c0_g1_i1	TRINITY_DN16048_c0_g1	602	coding	XM_009367272.2	0	965	564	225117	PREDICTED: Pyrus x bretschneideri protein RADIALIS-like 3 (LOC103955394), mRNA
TRINITY_DN16078_c0_g1_i3	TRINITY_DN16078_c0_g1	686	coding	XM_008353874.2	0	1064	627	3750	PREDICTED: Malus x domestica ABC transporter I family member 1-like (LOC103415556), transcript variant X1, mRNA
TRINITY_DN16156_c0_g1_i1	TRINITY_DN16156_c0_g1	683	coding	No blast hit
TRINITY_DN16178_c0_g1_i3	TRINITY_DN16178_c0_g1	1936	coding	XM_008339682.2	0	1380	747	3750	PREDICTED: Malus x domestica 54S ribosomal protein L19, mitochondrial (LOC103400986), mRNA
TRINITY_DN16179_c0_g1_i1	TRINITY_DN16179_c0_g1	365	ambiguous or noncoding	XM_017333659.1	6e-178	634	345	3750	PREDICTED: Malus x domestica putative glycine-rich cell wall structural protein 1 (LOC103439058), mRNA
TRINITY_DN16195_c0_g1_i1	TRINITY_DN16195_c0_g1	2350	coding	XM_008352103.2	0	4089	2226	3750	PREDICTED: Malus x domestica beta-hexosaminidase 2 (LOC103413648), mRNA
TRINITY_DN16205_c0_g1_i1	TRINITY_DN16205_c0_g1	860	coding	XM_008345860.2	0	1567	856	3750	PREDICTED: Malus x domestica FAM10 family protein At4g22670-like (LOC103406882), partial mRNA
TRINITY_DN16212_c0_g2_i1	TRINITY_DN16212_c0_g2	772	coding	NM_100195.3	0	1408	762	3702	Arabidopsis thaliana photosystem I subunit D-2 (PSAD-2), mRNA
TRINITY_DN16213_c0_g1_i1	TRINITY_DN16213_c0_g1	1019	coding	XM_008338685.2	0	741	416	3750	PREDICTED: Malus x domestica mediator of RNA polymerase II transcription subunit 22a-like (LOC103400006), mRNA
TRINITY_DN16217_c0_g2_i1	TRINITY_DN16217_c0_g2	433	ambiguous or noncoding	XM_008341698.1	3e-102	383	211	3750	PREDICTED: Malus x domestica transcription factor PRE6-like (LOC103402914), mRNA
TRINITY_DN16223_c0_g1_i1	TRINITY_DN16223_c0_g1	957	coding	NM_116757.4	0	1768	957	3702	Arabidopsis thaliana photosystem II subunit Q-2 (PSBQ-2), mRNA
TRINITY_DN16224_c0_g1_i2	TRINITY_DN16224_c0_g1	548	coding	XM_009367183.2	0	808	463	225117	PREDICTED: Pyrus x bretschneideri G patch domain-containing protein 8-like (LOC103955310), mRNA
TRINITY_DN16265_c0_g1_i1	TRINITY_DN16265_c0_g1	1141	coding	XM_008340458.2	2e-168	604	328	3750	PREDICTED: Malus x domestica protein KRTCAP2 homolog (LOC103401734), transcript variant X2, mRNA
TRINITY_DN16265_c0_g1_i3	TRINITY_DN16265_c0_g1	782	coding	XM_008340458.2	2e-168	604	328	3750	PREDICTED: Malus x domestica protein KRTCAP2 homolog (LOC103401734), transcript variant X2, mRNA
TRINITY_DN16313_c0_g1_i1	TRINITY_DN16313_c0_g1	612	coding	NM_001335279.1	0	1107	599	3702	Arabidopsis thaliana glycine-rich protein 3 short isoform (GRP3S), mRNA
TRINITY_DN16354_c0_g2_i1	TRINITY_DN16354_c0_g2	551	coding	XM_008347943.2	0	889	491	3750	PREDICTED: Malus x domestica ethylene-responsive transcription factor 3-like (LOC103409128), mRNA
TRINITY_DN16355_c0_g1_i1	TRINITY_DN16355_c0_g1	948	coding	XM_008382239.2	0	1578	892	3750	PREDICTED: Malus x domestica thaumatin-like protein 1b (LOC103443405), mRNA
TRINITY_DN16356_c0_g1_i3	TRINITY_DN16356_c0_g1	303	ambiguous or noncoding	XR_527316.2	1e-67	268	181	3750	PREDICTED: Malus x domestica uncharacterized LOC103421898 (LOC103421898), ncRNA
TRINITY_DN16367_c0_g1_i1	TRINITY_DN16367_c0_g1	557	coding	XM_018523380.1	2e-150	544	294	5599	Alternaria alternata hypothetical protein partial mRNA
TRINITY_DN16376_c0_g2_i1	TRINITY_DN16376_c0_g2	301	coding	XM_008389313.2	2e-152	549	300	3750	PREDICTED: Malus x domestica uncharacterized LOC103449996 (LOC103449996), mRNA
TRINITY_DN16405_c0_g1_i2	TRINITY_DN16405_c0_g1	653	coding	XM_008343790.2	0	861	467	3750	PREDICTED: Malus x domestica autophagy-related protein 8C-like (LOC103404821), mRNA
TRINITY_DN16410_c0_g1_i1	TRINITY_DN16410_c0_g1	228	ambiguous or noncoding	XM_008366370.2	1e-107	399	226	3750	PREDICTED: Malus x domestica uncharacterized LOC103428274 (LOC103428274), transcript variant X2, mRNA
TRINITY_DN16427_c0_g1_i1	TRINITY_DN16427_c0_g1	237	ambiguous or noncoding	XM_008375374.2	0	2252	1230	3750	PREDICTED: Malus x domestica phosphatidylinositol-glycan biosynthesis class X protein (LOC103436921), mRNA
TRINITY_DN16452_c0_g1_i1	TRINITY_DN16452_c0_g1	320	ambiguous or noncoding	XM_018525684.1	4e-56	230	138	5599	Alternaria alternata Ctr copper transporter mRNA
TRINITY_DN16479_c0_g1_i1	TRINITY_DN16479_c0_g1	603	ambiguous or noncoding	XM_008387082.2	0	1057	593	3750	PREDICTED: Malus x domestica serine/threonine-protein kinase D6PK-like (LOC103447876), transcript variant X1, mRNA
TRINITY_DN16490_c0_g1_i2	TRINITY_DN16490_c0_g1	1719	coding	XM_008374796.2	0	2028	1098	3750	PREDICTED: Malus x domestica peptide chain release factor PrfB3, chloroplastic (LOC103436373), mRNA
TRINITY_DN16492_c0_g1_i1	TRINITY_DN16492_c0_g1	697	coding	KR534606.1	0	1282	696	550789	Malus hupehensis var. mengshanensis mitochondrion, complete genome
TRINITY_DN16509_c0_g1_i3	TRINITY_DN16509_c0_g1	1367	coding	No blast hit
TRINITY_DN16552_c0_g2_i2	TRINITY_DN16552_c0_g2	704	coding	NM_001332808.1	0	1009	548	3702	Arabidopsis thaliana dormancy-associated protein-like 1 (DYL1), mRNA
TRINITY_DN16559_c0_g3_i1	TRINITY_DN16559_c0_g3	475	coding	XM_008340114.2	3e-160	577	315	3750	PREDICTED: Malus x domestica SUMO-conjugating enzyme SCE1 (LOC103401400), mRNA
TRINITY_DN16605_c0_g1_i1	TRINITY_DN16605_c0_g1	1638	ambiguous or noncoding	KM110986.1	5e-100	377	330	1638169	Aculus amygdali voucher NJAUAcariEriS93 16S ribosomal RNA gene, partial sequence; mitochondrial
TRINITY_DN16612_c0_g1_i1	TRINITY_DN16612_c0_g1	292	ambiguous or noncoding	XM_009358854.2	6e-68	268	261	225117	PREDICTED: Pyrus x bretschneideri uncharacterized LOC103947889 (LOC103947889), mRNA
TRINITY_DN16619_c0_g1_i1	TRINITY_DN16619_c0_g1	544	ambiguous or noncoding	XM_017330615.1	7e-66	263	165	3750	PREDICTED: Malus x domestica cold and drought-regulated protein CORA-like (LOC108172696), mRNA
TRINITY_DN16635_c0_g1_i1	TRINITY_DN16635_c0_g1	572	coding	XM_008365382.2	3e-90	344	205	3750	PREDICTED: Malus x domestica uncharacterized LOC103427319 (LOC103427319), mRNA
TRINITY_DN16658_c0_g1_i3	TRINITY_DN16658_c0_g1	416	coding	XM_009360417.2	7e-05	60.2	34	225117	PREDICTED: Pyrus x bretschneideri 2-keto-3-deoxy-L-rhamnonate aldolase-like (LOC103949301), mRNA
TRINITY_DN16699_c0_g1_i2	TRINITY_DN16699_c0_g1	1733	coding	XM_008347155.2	0	2959	1650	3750	PREDICTED: Malus x domestica IRK-interacting protein-like (LOC103408298), mRNA
TRINITY_DN16706_c0_g1_i1	TRINITY_DN16706_c0_g1	1227	coding	XM_017333889.1	0	1262	713	3750	PREDICTED: Malus x domestica uncharacterized LOC103440313 (LOC103440313), mRNA
TRINITY_DN16712_c0_g1_i1	TRINITY_DN16712_c0_g1	917	ambiguous or noncoding	JX104829.1	0	948	581	3767	Pyrus pyrifolia cultivar Huanghua defensin 1 gene, complete cds
TRINITY_DN16712_c0_g1_i2	TRINITY_DN16712_c0_g1	829	ambiguous or noncoding	JX104829.1	0	948	581	3767	Pyrus pyrifolia cultivar Huanghua defensin 1 gene, complete cds
TRINITY_DN16740_c0_g2_i1	TRINITY_DN16740_c0_g2	833	ambiguous or noncoding	No blast hit
TRINITY_DN16741_c0_g1_i1	TRINITY_DN16741_c0_g1	472	ambiguous or noncoding	No blast hit
TRINITY_DN16741_c0_g1_i2	TRINITY_DN16741_c0_g1	441	ambiguous or noncoding	No blast hit
TRINITY_DN16742_c0_g2_i1	TRINITY_DN16742_c0_g2	466	ambiguous or noncoding	XM_008365741.2	0	802	457	3750	PREDICTED: Malus x domestica serine/threonine-protein kinase haspin-like (LOC103427672), mRNA
TRINITY_DN16750_c0_g1_i2	TRINITY_DN16750_c0_g1	2455	coding	XM_008374797.2	0	2542	1377	3750	PREDICTED: Malus x domestica uncharacterized LOC103436375 (LOC103436375), mRNA
TRINITY_DN16755_c0_g1_i1	TRINITY_DN16755_c0_g1	968	ambiguous or noncoding	No blast hit
TRINITY_DN16756_c0_g1_i1	TRINITY_DN16756_c0_g1	455	coding	XM_013486875.1	4e-76	296	318	1043005	Aureobasidium subglaciale EXF-2481 hypothetical protein mRNA
TRINITY_DN16763_c0_g1_i1	TRINITY_DN16763_c0_g1	244	ambiguous or noncoding	XM_008341641.2	3e-114	422	242	3750	PREDICTED: Malus x domestica uncharacterized LOC103402866 (LOC103402866), mRNA
TRINITY_DN16815_c0_g1_i2	TRINITY_DN16815_c0_g1	523	ambiguous or noncoding	XR_525780.2	9e-100	375	216	3750	PREDICTED: Malus x domestica uncharacterized LOC103412767 (LOC103412767), ncRNA
TRINITY_DN16882_c0_g1_i1	TRINITY_DN16882_c0_g1	1118	ambiguous or noncoding	KY083918.1	9e-17	100	152	1342102	Pseudoprotapion astragali cytochrome b gene, partial cds; mitochondrial
TRINITY_DN16891_c0_g1_i1	TRINITY_DN16891_c0_g1	1656	coding	XM_013486547.1	0	887	709	1043005	Aureobasidium subglaciale EXF-2481 hypothetical protein partial mRNA
TRINITY_DN16893_c0_g1_i1	TRINITY_DN16893_c0_g1	793	coding	XM_009350718.2	0	1160	704	225117	PREDICTED: Pyrus x bretschneideri uncharacterized LOC103940573 (LOC103940573), mRNA
TRINITY_DN16893_c0_g2_i1	TRINITY_DN16893_c0_g2	864	coding	XM_008368005.2	0	1138	619	3750	PREDICTED: Malus x domestica uncharacterized LOC103429877 (LOC103429877), mRNA
TRINITY_DN16901_c0_g1_i1	TRINITY_DN16901_c0_g1	212	ambiguous or noncoding	XM_008361923.1	2e-91	346	202	3750	PREDICTED: Malus x domestica probable LRR receptor-like serine/threonine-protein kinase At3g47570 (LOC103423842), mRNA
TRINITY_DN16947_c0_g2_i1	TRINITY_DN16947_c0_g2	1201	coding	NM_129278.4	0	2204	1196	3702	Arabidopsis thaliana RNA-binding (RRM/RBD/RNP motifs) family protein mRNA
TRINITY_DN16986_c0_g1_i1	TRINITY_DN16986_c0_g1	808	coding	XM_007210444.2	0	749	587	3760	PREDICTED: Prunus persica protein IQ-DOMAIN 14 (LOC18777293), mRNA
TRINITY_DN16986_c0_g1_i2	TRINITY_DN16986_c0_g1	817	coding	XM_007210444.2	0	749	587	3760	PREDICTED: Prunus persica protein IQ-DOMAIN 14 (LOC18777293), mRNA
TRINITY_DN17001_c1_g1_i1	TRINITY_DN17001_c1_g1	211	ambiguous or noncoding	XM_008364390.2	1e-87	333	190	3750	PREDICTED: Malus x domestica putative receptor-like protein kinase At3g47110 (LOC103426299), mRNA
TRINITY_DN17019_c0_g1_i1	TRINITY_DN17019_c0_g1	515	ambiguous or noncoding	XM_017328413.1	0	870	499	3750	PREDICTED: Malus x domestica uncharacterized LOC103421594 (LOC103421594), mRNA
TRINITY_DN17031_c0_g1_i1	TRINITY_DN17031_c0_g1	204	coding	XM_008376774.2	2e-96	363	201	3750	PREDICTED: Malus x domestica acetyl-CoA carboxylase 1-like (LOC103438249), transcript variant X2, mRNA
TRINITY_DN17033_c0_g3_i1	TRINITY_DN17033_c0_g3	719	coding	XM_009356766.2	0	1070	686	225117	PREDICTED: Pyrus x bretschneideri E3 ubiquitin-protein ligase RBBP6 (LOC103946126), transcript variant X2, mRNA
TRINITY_DN17061_c0_g1_i1	TRINITY_DN17061_c0_g1	316	ambiguous or noncoding	XM_008366018.2	4e-144	521	286	3750	PREDICTED: Malus x domestica 18.1 kDa class I heat shock protein-like (LOC103427932), mRNA
TRINITY_DN17061_c0_g2_i1	TRINITY_DN17061_c0_g2	636	coding	XM_008366018.2	0	998	550	3750	PREDICTED: Malus x domestica 18.1 kDa class I heat shock protein-like (LOC103427932), mRNA
TRINITY_DN17068_c0_g1_i1	TRINITY_DN17068_c0_g1	203	ambiguous or noncoding	XR_001788687.1	6e-36	161	91	3750	PREDICTED: Malus x domestica uncharacterized LOC103424359 (LOC103424359), transcript variant X3, ncRNA
TRINITY_DN17078_c0_g1_i8	TRINITY_DN17078_c0_g1	1333	coding	XM_008362739.2	0	1098	594	3750	PREDICTED: Malus x domestica uncharacterized LOC103424644 (LOC103424644), mRNA
TRINITY_DN17081_c0_g1_i2	TRINITY_DN17081_c0_g1	967	coding	XM_008388660.2	0	1260	706	3750	PREDICTED: Malus x domestica uncharacterized LOC103449350 (LOC103449350), mRNA
TRINITY_DN17089_c0_g1_i1	TRINITY_DN17089_c0_g1	241	coding	XM_017328117.1	1e-119	440	240	3750	PREDICTED: Malus x domestica acetyl-CoA carboxylase 1-like (LOC103420422), mRNA
TRINITY_DN17098_c0_g1_i1	TRINITY_DN17098_c0_g1	1523	ambiguous or noncoding	XM_008342704.2	0	1046	570	3750	PREDICTED: Malus x domestica uncharacterized LOC103403852 (LOC103403852), mRNA
TRINITY_DN17098_c0_g1_i2	TRINITY_DN17098_c0_g1	1188	coding	XM_008342704.2	0	1046	570	3750	PREDICTED: Malus x domestica uncharacterized LOC103403852 (LOC103403852), mRNA
TRINITY_DN17120_c1_g1_i1	TRINITY_DN17120_c1_g1	224	ambiguous or noncoding	XM_018649720.1	3e-99	372	218	225117	PREDICTED: Pyrus x bretschneideri probable sucrose-phosphate synthase 4 (LOC103956574), mRNA
TRINITY_DN17123_c0_g1_i1	TRINITY_DN17123_c0_g1	1116	coding	XM_009339594.2	0	1616	965	225117	PREDICTED: Pyrus x bretschneideri small ribosomal subunit protein S13, mitochondrial (LOC103930283), mRNA
TRINITY_DN17144_c0_g1_i1	TRINITY_DN17144_c0_g1	357	ambiguous or noncoding	XM_008382554.2	0	704	409	3750	PREDICTED: Malus x domestica zinc finger CCCH domain-containing protein 62 (LOC103443664), transcript variant X1, mRNA
TRINITY_DN17150_c0_g2_i1	TRINITY_DN17150_c0_g2	454	ambiguous or noncoding	XM_007205912.2	5e-80	309	192	3760	PREDICTED: Prunus persica 3-hydroxyacyl-[acyl-carrier-protein] dehydratase FabZ (LOC18772902), mRNA
TRINITY_DN17152_c0_g1_i2	TRINITY_DN17152_c0_g1	1137	coding	XM_008375397.2	0	2004	1087	3750	PREDICTED: Malus x domestica uncharacterized mitochondrial protein ymf11 (LOC103436941), mRNA
TRINITY_DN17156_c0_g1_i1	TRINITY_DN17156_c0_g1	641	ambiguous or noncoding	XM_008372618.2	0	695	397	3750	PREDICTED: Malus x domestica uncharacterized LOC103434280 (LOC103434280), mRNA
TRINITY_DN17156_c0_g1_i2	TRINITY_DN17156_c0_g1	689	ambiguous or noncoding	XM_008372618.2	0	695	397	3750	PREDICTED: Malus x domestica uncharacterized LOC103434280 (LOC103434280), mRNA
TRINITY_DN17169_c0_g2_i1	TRINITY_DN17169_c0_g2	260	ambiguous or noncoding	XM_013488763.1	2e-72	283	199	1043005	Aureobasidium subglaciale EXF-2481 hypothetical protein mRNA
TRINITY_DN17191_c0_g1_i1	TRINITY_DN17191_c0_g1	435	coding	XM_013570712.1	1e-100	377	232	1043004	Aureobasidium namibiae CBS 147.97 hypothetical protein partial mRNA
TRINITY_DN17205_c0_g1_i2	TRINITY_DN17205_c0_g1	555	ambiguous or noncoding	XM_008342304.2	0	1245	689	3750	PREDICTED: Malus x domestica uncharacterized LOC103403458 (LOC103403458), transcript variant X1, mRNA
TRINITY_DN17206_c0_g5_i1	TRINITY_DN17206_c0_g5	311	ambiguous or noncoding	XM_008342737.2	1e-158	569	310	3750	PREDICTED: Malus x domestica LOB domain-containing protein 37-like (LOC103403884), mRNA
TRINITY_DN17220_c0_g1_i4	TRINITY_DN17220_c0_g1	401	ambiguous or noncoding	XM_008361864.2	3e-136	497	276	3750	PREDICTED: Malus x domestica cytochrome b5-like (LOC103423786), mRNA
TRINITY_DN17238_c0_g1_i2	TRINITY_DN17238_c0_g1	207	ambiguous or noncoding	XM_009378290.2	6e-72	281	162	225117	PREDICTED: Pyrus x bretschneideri histone-lysine N-methyltransferase ASHH1-like (LOC103965262), transcript variant X1, mRNA
TRINITY_DN17246_c0_g1_i1	TRINITY_DN17246_c0_g1	1406	coding	KX960111.1	0	2436	1377	2024604	Citrus concave gum-associated virus isolate CGW2 segment RNA2, complete sequence
TRINITY_DN17247_c0_g1_i1	TRINITY_DN17247_c0_g1	672	coding	XM_008390974.2	0	1175	662	3750	PREDICTED: Malus x domestica probable NAD(P)H dehydrogenase subunit CRR3, chloroplastic (LOC103451561), mRNA
TRINITY_DN17251_c1_g1_i1	TRINITY_DN17251_c1_g1	366	ambiguous or noncoding	No blast hit
TRINITY_DN17261_c1_g2_i1	TRINITY_DN17261_c1_g2	246	ambiguous or noncoding	XM_008368764.2	2e-117	433	239	3750	PREDICTED: Malus x domestica mediator of RNA polymerase II transcription subunit 23-like (LOC103430619), mRNA
TRINITY_DN17278_c0_g2_i3	TRINITY_DN17278_c0_g2	566	coding	XM_008366034.2	0	1677	928	3750	PREDICTED: Malus x domestica solute carrier family 35 member F1-like (LOC103427950), transcript variant X2, mRNA
TRINITY_DN17313_c0_g1_i1	TRINITY_DN17313_c0_g1	563	coding	XM_008342388.2	0	1622	895	3750	PREDICTED: Malus x domestica universal stress protein PHOS32-like (LOC103403544), mRNA
TRINITY_DN17314_c0_g1_i1	TRINITY_DN17314_c0_g1	505	ambiguous or noncoding	XM_017325832.1	0	798	440	3750	PREDICTED: Malus x domestica glycine-rich cell wall structural protein-like (LOC108170641), partial mRNA
TRINITY_DN17336_c0_g1_i1	TRINITY_DN17336_c0_g1	202	ambiguous or noncoding	XM_017335053.1	2e-95	359	198	3750	PREDICTED: Malus x domestica nuclear-pore anchor-like (LOC103446019), mRNA
TRINITY_DN17350_c0_g1_i1	TRINITY_DN17350_c0_g1	308	ambiguous or noncoding	XM_008395138.1	2e-156	562	306	3750	PREDICTED: Malus x domestica chaperone protein DnaK-like (LOC103455551), mRNA
TRINITY_DN17352_c1_g1_i1	TRINITY_DN17352_c1_g1	1146	coding	No blast hit
TRINITY_DN17352_c1_g1_i2	TRINITY_DN17352_c1_g1	1084	ambiguous or noncoding	No blast hit
TRINITY_DN17359_c0_g1_i1	TRINITY_DN17359_c0_g1	1292	coding	XM_008389306.2	0	2056	1122	3750	PREDICTED: Malus x domestica aquaporin TIP1-1 (LOC103449988), mRNA
TRINITY_DN17362_c0_g1_i1	TRINITY_DN17362_c0_g1	1444	coding	XM_008376293.2	0	2026	1116	3750	PREDICTED: Malus x domestica (-)-isopiperitenol/(-)-carveol dehydrogenase, mitochondrial-like (LOC103437792), mRNA
TRINITY_DN17371_c0_g1_i1	TRINITY_DN17371_c0_g1	273	ambiguous or noncoding	XM_017328048.1	1e-133	486	268	3750	PREDICTED: Malus x domestica probable serine/threonine-protein kinase cdc7 (LOC103420206), transcript variant X3, mRNA
TRINITY_DN17373_c0_g1_i1	TRINITY_DN17373_c0_g1	212	ambiguous or noncoding	XM_008343222.2	1e-102	383	210	3750	PREDICTED: Malus x domestica probable phospholipid-transporting ATPase 8 (LOC103404324), mRNA
TRINITY_DN17384_c0_g2_i1	TRINITY_DN17384_c0_g2	422	coding	XM_008341743.2	3e-177	632	356	3750	PREDICTED: Malus x domestica uncharacterized LOC103402955 (LOC103402955), mRNA
TRINITY_DN17391_c0_g1_i1	TRINITY_DN17391_c0_g1	278	coding	XM_009371373.2	8e-116	427	263	225117	PREDICTED: Pyrus x bretschneideri acetyl-CoA carboxylase 1-like (LOC103959036), transcript variant X2, mRNA
TRINITY_DN17415_c0_g1_i1	TRINITY_DN17415_c0_g1	870	coding	XM_008362492.2	0	1338	725	3750	PREDICTED: Malus x domestica probable methyltransferase PMT26 (LOC103424110), mRNA
TRINITY_DN17424_c0_g2_i1	TRINITY_DN17424_c0_g2	310	ambiguous or noncoding	XM_009380157.2	3e-125	459	263	225117	PREDICTED: Pyrus x bretschneideri zinc finger protein GIS2-like (LOC103966931), mRNA
TRINITY_DN17451_c0_g1_i4	TRINITY_DN17451_c0_g1	610	coding	XM_008372528.2	0	1094	611	3750	PREDICTED: Malus x domestica diphthine--ammonia ligase (LOC103434213), mRNA
TRINITY_DN17458_c0_g1_i1	TRINITY_DN17458_c0_g1	871	coding	XM_008392278.2	1e-166	599	347	3750	PREDICTED: Malus x domestica signal recognition particle 19 kDa protein (LOC103452750), mRNA
TRINITY_DN17460_c0_g1_i1	TRINITY_DN17460_c0_g1	557	coding	XM_013568445.1	5e-77	300	232	1043004	Aureobasidium namibiae CBS 147.97 hypothetical protein partial mRNA
TRINITY_DN17467_c0_g1_i1	TRINITY_DN17467_c0_g1	597	coding	XM_013490657.1	1e-102	385	316	1043005	Aureobasidium subglaciale EXF-2481 hypothetical protein partial mRNA
TRINITY_DN17475_c0_g1_i1	TRINITY_DN17475_c0_g1	1486	coding	XM_013570196.1	1e-160	579	489	1043004	Aureobasidium namibiae CBS 147.97 hypothetical protein partial mRNA
TRINITY_DN17479_c0_g1_i2	TRINITY_DN17479_c0_g1	1143	coding	XM_017332783.1	0	741	404	3750	PREDICTED: Malus x domestica ATP-dependent Clp protease ATP-binding subunit CLPT2, chloroplastic (LOC103437204), mRNA
TRINITY_DN17479_c0_g1_i3	TRINITY_DN17479_c0_g1	1023	coding	XM_017332783.1	0	741	404	3750	PREDICTED: Malus x domestica ATP-dependent Clp protease ATP-binding subunit CLPT2, chloroplastic (LOC103437204), mRNA
TRINITY_DN17479_c0_g1_i4	TRINITY_DN17479_c0_g1	1047	coding	XM_017332783.1	0	741	404	3750	PREDICTED: Malus x domestica ATP-dependent Clp protease ATP-binding subunit CLPT2, chloroplastic (LOC103437204), mRNA
TRINITY_DN17483_c0_g2_i2	TRINITY_DN17483_c0_g2	1047	coding	XM_008379261.2	0	1853	1015	3750	PREDICTED: Malus x domestica zinc finger CCCH domain-containing protein 22 (LOC103440561), mRNA
TRINITY_DN17525_c0_g1_i2	TRINITY_DN17525_c0_g1	480	ambiguous or noncoding	XM_008367329.2	0	1110	609	3750	PREDICTED: Malus x domestica glucose-6-phosphate 1-dehydrogenase, chloroplastic-like (LOC103429189), mRNA
TRINITY_DN17535_c0_g1_i4	TRINITY_DN17535_c0_g1	1371	coding	XM_008376800.2	0	699	390	3750	PREDICTED: Malus x domestica purple acid phosphatase 17-like (LOC103438263), partial mRNA
TRINITY_DN17538_c0_g1_i2	TRINITY_DN17538_c0_g1	455	coding	XM_013572842.1	0	869	660	1043004	Aureobasidium namibiae CBS 147.97 hydroxyacylglutathione hydrolase partial mRNA
TRINITY_DN17538_c0_g2_i1	TRINITY_DN17538_c0_g2	686	coding	XM_013575526.1	2e-65	261	310	1043004	Aureobasidium namibiae CBS 147.97 DUF636 domain protein partial mRNA
TRINITY_DN17555_c0_g1_i2	TRINITY_DN17555_c0_g1	1773	coding	MF062434.1	0	2370	1287	147045	Malus micromalus chloroplast, complete genome
TRINITY_DN17572_c0_g4_i2	TRINITY_DN17572_c0_g4	780	coding	XM_008373827.2	0	1365	767	3750	PREDICTED: Malus x domestica uncharacterized protein At3g49140 (LOC103435432), transcript variant X3, mRNA
TRINITY_DN17581_c0_g1_i2	TRINITY_DN17581_c0_g1	462	ambiguous or noncoding	XR_667255.1	3e-164	590	366	225117	PREDICTED: Pyrus x bretschneideri uncharacterized LOC103947302 (LOC103947302), ncRNA
TRINITY_DN17584_c0_g1_i3	TRINITY_DN17584_c0_g1	331	ambiguous or noncoding	XM_008383819.2	0	3057	1711	3750	PREDICTED: Malus x domestica 5'-3' exoribonuclease (LOC103444871), mRNA
TRINITY_DN17589_c1_g1_i1	TRINITY_DN17589_c1_g1	790	coding	No blast hit
TRINITY_DN17612_c0_g1_i1	TRINITY_DN17612_c0_g1	650	coding	XM_013488041.1	1e-157	568	484	1043005	Aureobasidium subglaciale EXF-2481 hypothetical protein mRNA
TRINITY_DN17613_c0_g1_i2	TRINITY_DN17613_c0_g1	492	ambiguous or noncoding	XM_009345583.2	0	1631	951	225117	PREDICTED: Pyrus x bretschneideri tropinone reductase homolog At5g06060-like (LOC103935774), mRNA
TRINITY_DN17624_c0_g3_i1	TRINITY_DN17624_c0_g3	203	ambiguous or noncoding	XM_008366430.2	8e-95	357	198	3750	PREDICTED: Malus x domestica proline synthase co-transcribed bacterial homolog protein (LOC103428320), mRNA
TRINITY_DN17630_c0_g3_i2	TRINITY_DN17630_c0_g3	221	ambiguous or noncoding	XM_008385213.1	3e-92	350	191	3750	PREDICTED: Malus x domestica photosystem I reaction center subunit psaK, chloroplastic (LOC103446135), mRNA
TRINITY_DN17631_c0_g1_i1	TRINITY_DN17631_c0_g1	209	ambiguous or noncoding	XM_008340756.2	1e-83	320	198	3750	PREDICTED: Malus x domestica E3 ubiquitin-protein ligase UPL2-like (LOC103402013), transcript variant X2, mRNA
TRINITY_DN17645_c1_g1_i2	TRINITY_DN17645_c1_g1	433	ambiguous or noncoding	XM_017324498.1	4e-173	619	336	3750	PREDICTED: Malus x domestica uncharacterized LOC103406486 (LOC103406486), mRNA
TRINITY_DN17651_c0_g2_i1	TRINITY_DN17651_c0_g2	344	ambiguous or noncoding	XM_008345059.2	2e-73	287	213	3750	PREDICTED: Malus x domestica DNA repair protein RAD51 homolog 3-like (LOC103406033), mRNA
TRINITY_DN17678_c1_g1_i2	TRINITY_DN17678_c1_g1	244	ambiguous or noncoding	BT102470.1	0	889	493	3330	Picea glauca clone GQ0194_L02 mRNA sequence
TRINITY_DN17685_c0_g1_i2	TRINITY_DN17685_c0_g1	2186	coding	XM_009376003.2	0	3459	2047	225117	PREDICTED: Pyrus x bretschneideri protein NRT1/ PTR FAMILY 8.2-like (LOC103963222), transcript variant X1, mRNA
TRINITY_DN17742_c0_g1_i1	TRINITY_DN17742_c0_g1	1958	coding	XM_013485570.1	0	1664	1397	1043005	Aureobasidium subglaciale EXF-2481 hypothetical protein partial mRNA
TRINITY_DN17745_c1_g2_i1	TRINITY_DN17745_c1_g2	855	coding	No blast hit
TRINITY_DN17760_c0_g2_i1	TRINITY_DN17760_c0_g2	218	ambiguous or noncoding	LT963440.1	2e-106	396	214	29382	Staphylococcus cohnii isolate Staphylococcus cohnii ATCC 29974 genome assembly, chromosome: I
TRINITY_DN17760_c0_g7_i1	TRINITY_DN17760_c0_g7	271	ambiguous or noncoding	LT963440.1	2e-117	433	234	29382	Staphylococcus cohnii isolate Staphylococcus cohnii ATCC 29974 genome assembly, chromosome: I
TRINITY_DN17770_c0_g1_i2	TRINITY_DN17770_c0_g1	437	ambiguous or noncoding	No blast hit
TRINITY_DN17786_c0_g2_i2	TRINITY_DN17786_c0_g2	432	ambiguous or noncoding	XM_008343990.2	4e-132	483	277	3750	PREDICTED: Malus x domestica probable serine/threonine-protein kinase WNK11 (LOC103405015), transcript variant X2, mRNA
TRINITY_DN17790_c0_g1_i1	TRINITY_DN17790_c0_g1	656	ambiguous or noncoding	XM_008353218.2	2e-162	584	348	3750	PREDICTED: Malus x domestica arabinogalactan peptide 13 (LOC103414849), mRNA
TRINITY_DN17790_c0_g1_i2	TRINITY_DN17790_c0_g1	645	ambiguous or noncoding	XM_008353218.2	2e-162	584	348	3750	PREDICTED: Malus x domestica arabinogalactan peptide 13 (LOC103414849), mRNA
TRINITY_DN17796_c0_g1_i2	TRINITY_DN17796_c0_g1	328	ambiguous or noncoding	XM_008393855.1	0	1214	659	3750	PREDICTED: Malus x domestica uncharacterized LOC103454261 (LOC103454261), mRNA
TRINITY_DN17805_c0_g2_i2	TRINITY_DN17805_c0_g2	415	coding	XM_008383075.2	3e-150	544	312	3750	PREDICTED: Malus x domestica transcriptional activator DEMETER-like (LOC103444158), transcript variant X2, mRNA
TRINITY_DN17813_c0_g3_i1	TRINITY_DN17813_c0_g3	383	coding	XM_008393848.2	0	645	379	3750	PREDICTED: Malus x domestica uncharacterized LOC103454256 (LOC103454256), mRNA
TRINITY_DN17825_c0_g3_i1	TRINITY_DN17825_c0_g3	244	ambiguous or noncoding	XM_008381212.2	3e-109	405	228	3750	PREDICTED: Malus x domestica uncharacterized LOC103442428 (LOC103442428), mRNA
TRINITY_DN17828_c0_g2_i1	TRINITY_DN17828_c0_g2	463	ambiguous or noncoding	XM_008391789.1	4e-98	370	285	3750	PREDICTED: Malus x domestica protein NIM1-INTERACTING 2 (LOC103452279), mRNA
TRINITY_DN17837_c0_g1_i2	TRINITY_DN17837_c0_g1	211	ambiguous or noncoding	XM_009378392.2	0	702	408	225117	PREDICTED: Pyrus x bretschneideri protein AUXIN RESPONSE 4-like (LOC103965346), mRNA
TRINITY_DN17845_c0_g1_i1	TRINITY_DN17845_c0_g1	244	ambiguous or noncoding	XM_018649176.1	4e-151	547	514	225117	PREDICTED: Pyrus x bretschneideri protein ACCELERATED CELL DEATH 6-like (LOC108867723), mRNA
TRINITY_DN17845_c0_g1_i3	TRINITY_DN17845_c0_g1	261	ambiguous or noncoding	XM_018649176.1	4e-151	547	514	225117	PREDICTED: Pyrus x bretschneideri protein ACCELERATED CELL DEATH 6-like (LOC108867723), mRNA
TRINITY_DN17845_c0_g2_i1	TRINITY_DN17845_c0_g2	1940	coding	XM_009343135.2	0	1672	1202	225117	PREDICTED: Pyrus x bretschneideri protein ACCELERATED CELL DEATH 6-like (LOC103933437), mRNA
TRINITY_DN17860_c0_g1_i1	TRINITY_DN17860_c0_g1	517	ambiguous or noncoding	XM_008372135.2	0	839	481	3750	PREDICTED: Malus x domestica protein transport protein Sec24-like At3g07100 (LOC103433846), transcript variant X5, mRNA
TRINITY_DN17862_c1_g1_i1	TRINITY_DN17862_c1_g1	1061	coding	NM_117102.4	0	1960	1061	3702	Arabidopsis thaliana light harvesting complex of photosystem II 5 (LHCB5), mRNA
TRINITY_DN17908_c0_g3_i1	TRINITY_DN17908_c0_g3	719	coding	XM_009342138.2	0	983	590	225117	PREDICTED: Pyrus x bretschneideri uncharacterized LOC103932515 (LOC103932515), transcript variant X1, mRNA
TRINITY_DN17910_c0_g2_i1	TRINITY_DN17910_c0_g2	600	coding	AJ001347.1	2e-150	544	319	58331	Quercus suber cDNA for a ribosomal protein RPL41
TRINITY_DN17914_c0_g2_i1	TRINITY_DN17914_c0_g2	211	ambiguous or noncoding	XM_009347641.2	1e-32	150	97	225117	PREDICTED: Pyrus x bretschneideri sorcin-like (LOC103937697), mRNA
TRINITY_DN17916_c0_g1_i1	TRINITY_DN17916_c0_g1	786	coding	XM_008376634.2	0	741	416	3750	PREDICTED: Malus x domestica lipid transfer-like protein VAS (LOC103438091), mRNA
TRINITY_DN17926_c0_g1_i1	TRINITY_DN17926_c0_g1	791	ambiguous or noncoding	XM_008348522.2	0	723	429	3750	PREDICTED: Malus x domestica RING-H2 finger protein ATL48-like (LOC103409725), mRNA
TRINITY_DN17934_c0_g1_i2	TRINITY_DN17934_c0_g1	1519	coding	XM_008347485.2	0	2030	1129	3750	PREDICTED: Malus x domestica pollen-specific protein SF21-like (LOC103408651), mRNA
TRINITY_DN17947_c0_g2_i1	TRINITY_DN17947_c0_g2	325	ambiguous or noncoding	XM_008379417.2	6e-153	551	316	3750	PREDICTED: Malus x domestica transmembrane 9 superfamily member 8-like (LOC103440721), mRNA
TRINITY_DN17956_c0_g1_i3	TRINITY_DN17956_c0_g1	511	coding	XM_008379857.2	0	737	519	3750	PREDICTED: Malus x domestica uncharacterized LOC103441157 (LOC103441157), transcript variant X1, mRNA
TRINITY_DN17967_c0_g1_i1	TRINITY_DN17967_c0_g1	1112	ambiguous or noncoding	XM_008345265.2	0	1482	882	3750	PREDICTED: Malus x domestica uncharacterized LOC103406263 (LOC103406263), mRNA
TRINITY_DN17970_c1_g3_i1	TRINITY_DN17970_c1_g3	330	ambiguous or noncoding	XM_018646259.1	8e-117	431	252	225117	PREDICTED: Pyrus x bretschneideri uncharacterized LOC108866886 (LOC108866886), mRNA
TRINITY_DN17977_c0_g1_i1	TRINITY_DN17977_c0_g1	651	coding	XM_009347284.2	0	1020	579	225117	PREDICTED: Pyrus x bretschneideri transcription elongation factor 1 homolog (LOC103937311), mRNA
TRINITY_DN17979_c0_g1_i1	TRINITY_DN17979_c0_g1	424	coding	XM_008393396.2	3e-83	320	207	3750	PREDICTED: Malus x domestica disease resistance protein At4g27190-like (LOC103453789), mRNA
TRINITY_DN17980_c0_g1_i1	TRINITY_DN17980_c0_g1	270	coding	XM_008389438.2	0	1711	941	3750	PREDICTED: Malus x domestica uncharacterized LOC103450120 (LOC103450120), mRNA
TRINITY_DN17982_c0_g2_i1	TRINITY_DN17982_c0_g2	901	coding	XM_008348336.2	0	1339	752	3750	PREDICTED: Malus x domestica carbonic anhydrase 2-like (LOC103409512), mRNA
TRINITY_DN17994_c0_g1_i1	TRINITY_DN17994_c0_g1	276	ambiguous or noncoding	No blast hit
TRINITY_DN17999_c0_g1_i1	TRINITY_DN17999_c0_g1	533	ambiguous or noncoding	XM_008369447.2	0	839	459	3750	PREDICTED: Malus x domestica putative disease resistance protein RGA3 (LOC103431304), transcript variant X3, mRNA
TRINITY_DN18011_c1_g1_i1	TRINITY_DN18011_c1_g1	486	coding	XM_008379467.2	1e-172	617	433	3750	PREDICTED: Malus x domestica acyl-lipid (9-3)-desaturase-like (LOC103440767), mRNA
TRINITY_DN18013_c0_g1_i2	TRINITY_DN18013_c0_g1	773	coding	XM_008384117.2	0	1096	718	3750	PREDICTED: Malus x domestica disease resistance protein At4g27190-like (LOC103445131), mRNA
TRINITY_DN18015_c0_g1_i1	TRINITY_DN18015_c0_g1	875	coding	XM_009376061.2	0	1007	627	225117	PREDICTED: Pyrus x bretschneideri 17.6 kDa class I heat shock protein (LOC103963260), mRNA
TRINITY_DN18015_c0_g1_i3	TRINITY_DN18015_c0_g1	985	coding	XM_009376061.2	0	1007	627	225117	PREDICTED: Pyrus x bretschneideri 17.6 kDa class I heat shock protein (LOC103963260), mRNA
TRINITY_DN18023_c0_g2_i1	TRINITY_DN18023_c0_g2	1482	coding	XM_008379384.2	0	2176	1178	3750	PREDICTED: Malus x domestica caffeoylshikimate esterase (LOC103440691), mRNA
TRINITY_DN18028_c0_g1_i1	TRINITY_DN18028_c0_g1	612	ambiguous or noncoding	XM_013567765.1	2e-70	278	166	1043004	Aureobasidium namibiae CBS 147.97 UPF0057-domain-containing protein partial mRNA
TRINITY_DN18032_c0_g1_i1	TRINITY_DN18032_c0_g1	267	ambiguous or noncoding	XM_017325234.1	6e-165	592	479	3750	PREDICTED: Malus x domestica release factor glutamine methyltransferase-like (LOC103409298), partial mRNA
TRINITY_DN18032_c0_g2_i1	TRINITY_DN18032_c0_g2	315	ambiguous or noncoding	XM_017325485.1	2e-162	582	315	3750	PREDICTED: Malus x domestica release factor glutamine methyltransferase-like (LOC103410135), mRNA
TRINITY_DN18042_c0_g1_i3	TRINITY_DN18042_c0_g1	599	coding	XM_018649721.1	0	859	545	225117	PREDICTED: Pyrus x bretschneideri glycerophosphodiester phosphodiesterase GDPD4 (LOC103956577), transcript variant X2, mRNA
TRINITY_DN18052_c0_g1_i1	TRINITY_DN18052_c0_g1	2490	coding	XM_009377160.2	0	1857	1021	225117	PREDICTED: Pyrus x bretschneideri serine/arginine-rich splicing factor RS31 (LOC103964246), transcript variant X3, mRNA
TRINITY_DN18052_c0_g1_i5	TRINITY_DN18052_c0_g1	1343	coding	XM_009377160.2	0	1857	1021	225117	PREDICTED: Pyrus x bretschneideri serine/arginine-rich splicing factor RS31 (LOC103964246), transcript variant X3, mRNA
TRINITY_DN18052_c0_g1_i8	TRINITY_DN18052_c0_g1	1866	coding	XM_009377160.2	0	1857	1021	225117	PREDICTED: Pyrus x bretschneideri serine/arginine-rich splicing factor RS31 (LOC103964246), transcript variant X3, mRNA
TRINITY_DN18052_c0_g1_i9	TRINITY_DN18052_c0_g1	442	coding	XM_009377160.2	0	1857	1021	225117	PREDICTED: Pyrus x bretschneideri serine/arginine-rich splicing factor RS31 (LOC103964246), transcript variant X3, mRNA
TRINITY_DN18053_c0_g1_i2	TRINITY_DN18053_c0_g1	1310	coding	XM_008389245.2	0	1138	619	3750	PREDICTED: Malus x domestica uncharacterized LOC103449918 (LOC103449918), mRNA
TRINITY_DN18060_c0_g1_i1	TRINITY_DN18060_c0_g1	251	ambiguous or noncoding	XM_009356472.2	3e-102	383	237	225117	PREDICTED: Pyrus x bretschneideri cellulose synthase A catalytic subunit 3 [UDP-forming]-like (LOC103945881), transcript variant X1, mRNA
TRINITY_DN18069_c0_g1_i1	TRINITY_DN18069_c0_g1	570	coding	XM_008342318.2	0	1009	562	3750	PREDICTED: Malus x domestica sodium/hydrogen exchanger 8 (LOC103403470), transcript variant X2, mRNA
TRINITY_DN18080_c0_g1_i1	TRINITY_DN18080_c0_g1	484	ambiguous or noncoding	XM_018651925.1	0	688	443	225117	PREDICTED: Pyrus x bretschneideri probable leucine-rich repeat receptor-like serine/threonine-protein kinase At3g14840 (LOC103965407), mRNA
TRINITY_DN18082_c0_g1_i2	TRINITY_DN18082_c0_g1	698	coding	XM_013489467.1	5e-93	353	235	1043005	Aureobasidium subglaciale EXF-2481 hypothetical protein partial mRNA
TRINITY_DN18082_c0_g2_i1	TRINITY_DN18082_c0_g2	576	coding	XM_018534492.1	0	654	354	5599	Alternaria alternata hypothetical protein partial mRNA
TRINITY_DN18084_c0_g1_i2	TRINITY_DN18084_c0_g1	1187	coding	XM_013491301.1	0	1014	657	1043005	Aureobasidium subglaciale EXF-2481 hypothetical protein partial mRNA
TRINITY_DN18088_c0_g1_i1	TRINITY_DN18088_c0_g1	522	ambiguous or noncoding	XM_008388036.2	0	931	514	3750	PREDICTED: Malus x domestica peptide-N4-(N-acetyl-beta-glucosaminyl)asparagine amidase A-like (LOC103448770), mRNA
TRINITY_DN18109_c0_g1_i3	TRINITY_DN18109_c0_g1	313	ambiguous or noncoding	XM_008385568.2	0	1266	759	3750	PREDICTED: Malus x domestica caffeoylshikimate esterase-like (LOC103446451), mRNA
TRINITY_DN18111_c0_g1_i1	TRINITY_DN18111_c0_g1	701	ambiguous or noncoding	XM_017336052.1	0	1011	617	3750	PREDICTED: Malus x domestica sialidase-like (LOC108174724), mRNA
TRINITY_DN18114_c0_g1_i1	TRINITY_DN18114_c0_g1	2053	coding	XM_008354205.2	0	1323	732	3750	PREDICTED: Malus x domestica uncharacterized LOC103415920 (LOC103415920), mRNA
TRINITY_DN18118_c0_g1_i1	TRINITY_DN18118_c0_g1	259	ambiguous or noncoding	XM_009359272.2	0	1760	1081	225117	PREDICTED: Pyrus x bretschneideri probable histone chaperone ASF1A (LOC103948256), mRNA
TRINITY_DN18162_c0_g1_i1	TRINITY_DN18162_c0_g1	834	coding	XM_013487426.1	3e-125	460	455	1043005	Aureobasidium subglaciale EXF-2481 hypothetical protein mRNA
TRINITY_DN18173_c0_g1_i2	TRINITY_DN18173_c0_g1	295	ambiguous or noncoding	XM_008373170.2	8e-153	551	327	3750	PREDICTED: Malus x domestica B3 domain-containing transcription factor LEC2-like (LOC103434815), transcript variant X4, mRNA
TRINITY_DN18181_c0_g2_i1	TRINITY_DN18181_c0_g2	267	ambiguous or noncoding	XM_017332971.1	8e-112	414	252	3750	PREDICTED: Malus x domestica protein LEO1 homolog (LOC103437873), transcript variant X2, mRNA
TRINITY_DN18192_c0_g1_i1	TRINITY_DN18192_c0_g1	525	ambiguous or noncoding	HQ730758.1	0	902	505	3750	Malus x domestica type 3 metallothionein (MT3) mRNA, complete cds
TRINITY_DN18192_c0_g2_i1	TRINITY_DN18192_c0_g2	306	ambiguous or noncoding	XM_008387954.2	6e-44	189	104	3750	PREDICTED: Malus x domestica cytochrome c oxidase copper chaperone 2 (LOC103448680), transcript variant X2, mRNA
TRINITY_DN18192_c0_g2_i2	TRINITY_DN18192_c0_g2	410	ambiguous or noncoding	XM_008387954.2	6e-44	189	104	3750	PREDICTED: Malus x domestica cytochrome c oxidase copper chaperone 2 (LOC103448680), transcript variant X2, mRNA
TRINITY_DN18199_c0_g1_i1	TRINITY_DN18199_c0_g1	414	ambiguous or noncoding	XM_008373987.2	3e-177	632	362	3750	PREDICTED: Malus x domestica DNA damage-binding protein 1 (LOC103435600), mRNA
TRINITY_DN18223_c0_g1_i1	TRINITY_DN18223_c0_g1	455	ambiguous or noncoding	XM_008390787.2	2e-124	457	249	3750	PREDICTED: Malus x domestica photosystem I chlorophyll a/b-binding protein 6, chloroplastic (LOC103451376), mRNA
TRINITY_DN18234_c0_g1_i7	TRINITY_DN18234_c0_g1	1876	coding	XM_017336041.1	0	1103	607	3750	PREDICTED: Malus x domestica probable Xaa-Pro aminopeptidase 3 (LOC103450834), transcript variant X2, mRNA
TRINITY_DN18240_c0_g1_i1	TRINITY_DN18240_c0_g1	2851	coding	XM_008353722.2	0	2603	1409	3750	PREDICTED: Malus x domestica DNA cross-link repair protein SNM1-like (LOC103415387), mRNA
TRINITY_DN18240_c0_g1_i9	TRINITY_DN18240_c0_g1	2869	coding	XM_008353722.2	0	2603	1409	3750	PREDICTED: Malus x domestica DNA cross-link repair protein SNM1-like (LOC103415387), mRNA
TRINITY_DN18247_c0_g1_i3	TRINITY_DN18247_c0_g1	1520	coding	XM_008381271.2	0	1223	662	3750	PREDICTED: Malus x domestica protein trichome birefringence-like 19 (LOC103442483), mRNA
TRINITY_DN18256_c0_g1_i1	TRINITY_DN18256_c0_g1	212	ambiguous or noncoding	NM_001328874.1	2e-82	316	171	3750	Malus domestica beta-amyrin synthase-like (LOC103426165), mRNA
TRINITY_DN18264_c0_g1_i1	TRINITY_DN18264_c0_g1	519	ambiguous or noncoding	XM_008346862.2	0	822	509	3750	PREDICTED: Malus x domestica glycine-rich protein A3-like (LOC103407985), mRNA
TRINITY_DN18264_c0_g2_i2	TRINITY_DN18264_c0_g2	510	ambiguous or noncoding	XM_008346862.2	1e-168	604	343	3750	PREDICTED: Malus x domestica glycine-rich protein A3-like (LOC103407985), mRNA
TRINITY_DN18273_c0_g1_i1	TRINITY_DN18273_c0_g1	1211	coding	XM_008375122.2	0	1943	1055	3750	PREDICTED: Malus x domestica mitotic spindle checkpoint protein BUBR1 (LOC103436676), mRNA
TRINITY_DN18273_c0_g1_i4	TRINITY_DN18273_c0_g1	567	coding	XM_008375122.2	0	1943	1055	3750	PREDICTED: Malus x domestica mitotic spindle checkpoint protein BUBR1 (LOC103436676), mRNA
TRINITY_DN18292_c0_g2_i1	TRINITY_DN18292_c0_g2	1041	ambiguous or noncoding	XM_008378237.2	0	900	522	3750	PREDICTED: Malus x domestica CDGSH iron-sulfur domain-containing protein NEET (LOC103439657), mRNA
TRINITY_DN18306_c1_g2_i1	TRINITY_DN18306_c1_g2	748	coding	XM_008345327.2	0	1376	747	3750	PREDICTED: Malus x domestica uncharacterized LOC103406331 (LOC103406331), mRNA
TRINITY_DN18307_c0_g1_i1	TRINITY_DN18307_c0_g1	231	ambiguous or noncoding	XM_009340817.2	1e-102	383	223	225117	PREDICTED: Pyrus x bretschneideri protein LEO1 homolog (LOC103931353), transcript variant X4, mRNA
TRINITY_DN18320_c0_g1_i5	TRINITY_DN18320_c0_g1	274	ambiguous or noncoding	XM_008343337.2	0	1042	670	3750	PREDICTED: Malus x domestica binding partner of ACD11 1-like (LOC103404428), transcript variant X2, mRNA
TRINITY_DN18329_c0_g1_i1	TRINITY_DN18329_c0_g1	969	coding	XM_008378111.2	0	822	447	3750	PREDICTED: Malus x domestica enolase (LOC103439550), mRNA
TRINITY_DN18334_c0_g1_i1	TRINITY_DN18334_c0_g1	765	coding	XM_013576678.1	2e-176	630	460	1043004	Aureobasidium namibiae CBS 147.97 hypothetical protein partial mRNA
TRINITY_DN18339_c0_g1_i2	TRINITY_DN18339_c0_g1	527	coding	XM_009363224.2	0	1182	703	225117	PREDICTED: Pyrus x bretschneideri glutamyl-tRNA(Gln) amidotransferase subunit C, chloroplastic/mitochondrial-like (LOC103951771), mRNA
TRINITY_DN18342_c0_g2_i1	TRINITY_DN18342_c0_g2	728	coding	XM_017323703.1	0	1306	720	3750	PREDICTED: Malus x domestica two-component response regulator-like PRR95 (LOC103403589), mRNA
TRINITY_DN18345_c0_g1_i2	TRINITY_DN18345_c0_g1	2052	coding	XM_008354718.2	0	1458	852	3750	PREDICTED: Malus x domestica cytosolic sulfotransferase 12-like (LOC103416476), mRNA
TRINITY_DN18355_c0_g1_i2	TRINITY_DN18355_c0_g1	770	coding	XM_017332305.1	0	1005	575	3750	PREDICTED: Malus x domestica pathogenesis-related protein 1-like (LOC103436328), partial mRNA
TRINITY_DN18378_c0_g1_i2	TRINITY_DN18378_c0_g1	1515	coding	KY475542.1	0	1960	1067	3750	Malus domestica galactinol synthase 4 mRNA, complete cds
TRINITY_DN18385_c0_g1_i1	TRINITY_DN18385_c0_g1	499	coding	XM_017334577.1	0	741	428	3750	PREDICTED: Malus x domestica pre-mRNA-splicing factor CWC25 homolog (LOC103443437), transcript variant X3, mRNA
TRINITY_DN18385_c0_g2_i3	TRINITY_DN18385_c0_g2	310	ambiguous or noncoding	XM_017334577.1	0	1877	1075	3750	PREDICTED: Malus x domestica pre-mRNA-splicing factor CWC25 homolog (LOC103443437), transcript variant X3, mRNA
TRINITY_DN18387_c0_g1_i1	TRINITY_DN18387_c0_g1	614	coding	XM_013491348.1	7e-160	575	407	1043005	Aureobasidium subglaciale EXF-2481 hypothetical protein mRNA
TRINITY_DN18390_c0_g1_i1	TRINITY_DN18390_c0_g1	486	ambiguous or noncoding	XM_008376470.2	3e-129	473	264	3750	PREDICTED: Malus x domestica macro domain-containing protein VPA0103 (LOC103437938), mRNA
TRINITY_DN18390_c0_g1_i4	TRINITY_DN18390_c0_g1	447	ambiguous or noncoding	XM_008376470.2	3e-129	473	264	3750	PREDICTED: Malus x domestica macro domain-containing protein VPA0103 (LOC103437938), mRNA
TRINITY_DN18390_c0_g2_i1	TRINITY_DN18390_c0_g2	588	coding	XM_008376470.2	1e-128	472	256	3750	PREDICTED: Malus x domestica macro domain-containing protein VPA0103 (LOC103437938), mRNA
TRINITY_DN18394_c0_g1_i3	TRINITY_DN18394_c0_g1	210	ambiguous or noncoding	XM_009374364.2	0	1783	1004	225117	PREDICTED: Pyrus x bretschneideri AT-rich interactive domain-containing protein 5 (LOC103961770), mRNA
TRINITY_DN18406_c0_g1_i6	TRINITY_DN18406_c0_g1	350	ambiguous or noncoding	XM_008358733.2	7e-108	403	220	3750	PREDICTED: Malus x domestica protein CURVATURE THYLAKOID 1A, chloroplastic-like (LOC103420682), mRNA
TRINITY_DN18407_c0_g1_i1	TRINITY_DN18407_c0_g1	356	ambiguous or noncoding	XM_008372858.2	0	647	350	3750	PREDICTED: Malus x domestica putative lactoylglutathione lyase (LOC103434492), mRNA
TRINITY_DN18407_c0_g2_i1	TRINITY_DN18407_c0_g2	949	coding	XM_008372858.2	0	1526	841	3750	PREDICTED: Malus x domestica putative lactoylglutathione lyase (LOC103434492), mRNA
TRINITY_DN18407_c0_g2_i3	TRINITY_DN18407_c0_g2	848	coding	XM_008372858.2	0	1526	841	3750	PREDICTED: Malus x domestica putative lactoylglutathione lyase (LOC103434492), mRNA
TRINITY_DN18408_c0_g1_i6	TRINITY_DN18408_c0_g1	902	ambiguous or noncoding	XM_008341833.2	0	686	379	3750	PREDICTED: Malus x domestica pyrrolidone-carboxylate peptidase-like (LOC103403028), mRNA
TRINITY_DN18412_c0_g2_i2	TRINITY_DN18412_c0_g2	1248	coding	XM_008372804.2	0	1086	600	3750	PREDICTED: Malus x domestica probable carboxylesterase SOBER1-like (LOC103434447), mRNA
TRINITY_DN18417_c0_g1_i3	TRINITY_DN18417_c0_g1	283	ambiguous or noncoding	XM_008343851.1	2e-125	460	265	3750	PREDICTED: Malus x domestica uncharacterized LOC103404887 (LOC103404887), mRNA
TRINITY_DN18434_c0_g1_i1	TRINITY_DN18434_c0_g1	327	ambiguous or noncoding	XM_017331734.1	4e-162	582	404	3750	PREDICTED: Malus x domestica disease resistance protein RPS2-like (LOC103434122), transcript variant X2, mRNA
TRINITY_DN18434_c0_g1_i4	TRINITY_DN18434_c0_g1	327	ambiguous or noncoding	XM_017331734.1	4e-162	582	404	3750	PREDICTED: Malus x domestica disease resistance protein RPS2-like (LOC103434122), transcript variant X2, mRNA
TRINITY_DN18461_c0_g1_i4	TRINITY_DN18461_c0_g1	739	coding	XM_008369951.2	1e-145	529	291	3750	PREDICTED: Malus x domestica uncharacterized LOC103431782 (LOC103431782), mRNA
TRINITY_DN18471_c0_g1_i1	TRINITY_DN18471_c0_g1	680	coding	No blast hit
TRINITY_DN18475_c0_g2_i4	TRINITY_DN18475_c0_g2	313	ambiguous or noncoding	XM_008373771.2	0	1109	606	3750	PREDICTED: Malus x domestica DCN1-like protein 1 (LOC103435380), mRNA
TRINITY_DN18477_c0_g1_i1	TRINITY_DN18477_c0_g1	423	ambiguous or noncoding	XR_001791493.1	2e-174	623	361	3750	PREDICTED: Malus x domestica mediator of RNA polymerase II transcription subunit 15a-like (LOC103447200), misc_RNA
TRINITY_DN18503_c0_g1_i1	TRINITY_DN18503_c0_g1	1792	coding	XM_013484014.1	0	2056	1577	1043005	Aureobasidium subglaciale EXF-2481 hypothetical protein mRNA
TRINITY_DN18513_c0_g1_i3	TRINITY_DN18513_c0_g1	603	ambiguous or noncoding	No blast hit
TRINITY_DN18515_c0_g1_i1	TRINITY_DN18515_c0_g1	699	coding	XM_008375176.2	0	1184	654	3750	PREDICTED: Malus x domestica cysteine synthase-like (LOC103436725), mRNA
TRINITY_DN18518_c0_g1_i1	TRINITY_DN18518_c0_g1	637	ambiguous or noncoding	XM_008367390.2	0	998	553	3750	PREDICTED: Malus x domestica callose synthase 7-like (LOC103429244), mRNA
TRINITY_DN18519_c0_g1_i4	TRINITY_DN18519_c0_g1	1227	coding	XM_008367377.2	0	841	458	3750	PREDICTED: Malus x domestica UBP1-associated protein 2A-like (LOC103429233), transcript variant X1, mRNA
TRINITY_DN18570_c0_g1_i1	TRINITY_DN18570_c0_g1	488	ambiguous or noncoding	XM_008381862.2	0	857	478	3750	PREDICTED: Malus x domestica uncharacterized LOC103443076 (LOC103443076), mRNA
TRINITY_DN18570_c1_g1_i3	TRINITY_DN18570_c1_g1	2116	coding	XM_008354319.2	0	2483	1358	3750	PREDICTED: Malus x domestica ribonuclease III domain-containing protein RNC1, chloroplastic-like (LOC103416047), mRNA
TRINITY_DN18570_c1_g1_i4	TRINITY_DN18570_c1_g1	1597	coding	XM_008354319.2	0	2483	1358	3750	PREDICTED: Malus x domestica ribonuclease III domain-containing protein RNC1, chloroplastic-like (LOC103416047), mRNA
TRINITY_DN18577_c0_g4_i2	TRINITY_DN18577_c0_g4	293	ambiguous or noncoding	XM_008385046.2	3e-137	499	285	3750	PREDICTED: Malus x domestica haloacid dehalogenase-like hydrolase domain-containing protein 3 (LOC103445985), mRNA
TRINITY_DN18581_c0_g1_i1	TRINITY_DN18581_c0_g1	340	ambiguous or noncoding	XM_017331380.1	8e-72	281	154	3750	PREDICTED: Malus x domestica DNA replication ATP-dependent helicase/nuclease DNA2-like (LOC103432010), mRNA
TRINITY_DN18603_c0_g1_i1	TRINITY_DN18603_c0_g1	888	coding	XM_013570971.1	0	769	643	1043004	Aureobasidium namibiae CBS 147.97 glutathione S-transferase GstA partial mRNA
TRINITY_DN18604_c0_g2_i3	TRINITY_DN18604_c0_g2	830	coding	XM_009360764.2	3e-145	527	324	225117	PREDICTED: Pyrus x bretschneideri uncharacterized protein C6G9.01c (LOC103949650), mRNA
TRINITY_DN18605_c0_g1_i2	TRINITY_DN18605_c0_g1	450	coding	XM_013491836.1	2e-105	394	270	1043005	Aureobasidium subglaciale EXF-2481 hypothetical protein partial mRNA
TRINITY_DN18605_c0_g2_i1	TRINITY_DN18605_c0_g2	281	ambiguous or noncoding	XM_013491836.1	4e-19	106	63	1043005	Aureobasidium subglaciale EXF-2481 hypothetical protein partial mRNA
TRINITY_DN18611_c0_g2_i1	TRINITY_DN18611_c0_g2	674	coding	XM_008387536.2	0	876	498	3750	PREDICTED: Malus x domestica succinate dehydrogenase assembly factor 2, mitochondrial-like (LOC103448287), mRNA
TRINITY_DN18614_c0_g1_i1	TRINITY_DN18614_c0_g1	2110	coding	XM_008376892.2	0	3522	1911	3750	PREDICTED: Malus x domestica uncharacterized LOC103438346 (LOC103438346), mRNA
TRINITY_DN18615_c0_g1_i6	TRINITY_DN18615_c0_g1	1455	coding	XM_008368532.2	0	972	532	3750	PREDICTED: Malus x domestica E3 ubiquitin-protein ligase MIEL1-like (LOC103430394), mRNA
TRINITY_DN18630_c0_g1_i2	TRINITY_DN18630_c0_g1	373	coding	XM_008388036.2	9e-108	401	231	3750	PREDICTED: Malus x domestica peptide-N4-(N-acetyl-beta-glucosaminyl)asparagine amidase A-like (LOC103448770), mRNA
TRINITY_DN18636_c0_g2_i1	TRINITY_DN18636_c0_g2	414	coding	XM_009379261.2	2e-144	523	372	225117	PREDICTED: Pyrus x bretschneideri protein DETOXIFICATION 35-like (LOC103966120), transcript variant X2, mRNA
TRINITY_DN18649_c0_g1_i4	TRINITY_DN18649_c0_g1	889	ambiguous or noncoding	DQ644240.1	0.0003	60.2	36	3750	Malus x domestica clone ABHA001065CT putative NBS-LRR disease resistance protein gene, partial cds
TRINITY_DN18655_c0_g1_i1	TRINITY_DN18655_c0_g1	657	ambiguous or noncoding	XM_018648497.1	4e-154	556	340	225117	PREDICTED: Pyrus x bretschneideri serine/arginine-rich splicing factor SR34A-like (LOC103951590), transcript variant X4, mRNA
TRINITY_DN18659_c0_g1_i1	TRINITY_DN18659_c0_g1	940	coding	XM_013568303.1	3e-160	577	557	1043004	Aureobasidium namibiae CBS 147.97 cutinase partial mRNA
TRINITY_DN18663_c0_g1_i3	TRINITY_DN18663_c0_g1	1541	coding	XM_008342705.2	0	1941	1065	3750	PREDICTED: Malus x domestica 3-dehydrosphinganine reductase TSC10A-like (LOC103403853), mRNA
TRINITY_DN18672_c0_g1_i1	TRINITY_DN18672_c0_g1	1641	coding	XM_008365524.2	0	1112	632	3750	PREDICTED: Malus x domestica peptide methionine sulfoxide reductase A5-like (LOC103427467), transcript variant X2, mRNA
TRINITY_DN18672_c0_g1_i4	TRINITY_DN18672_c0_g1	1546	coding	XM_008365524.2	0	1112	632	3750	PREDICTED: Malus x domestica peptide methionine sulfoxide reductase A5-like (LOC103427467), transcript variant X2, mRNA
TRINITY_DN18682_c0_g1_i1	TRINITY_DN18682_c0_g1	1419	coding	XM_013483610.1	0	1042	996	1043005	Aureobasidium subglaciale EXF-2481 hypothetical protein partial mRNA
TRINITY_DN18687_c0_g2_i1	TRINITY_DN18687_c0_g2	960	coding	XM_008361101.2	0	1031	741	3750	PREDICTED: Malus x domestica vacuolar protein sorting-associated protein 25-like (LOC103423030), mRNA
TRINITY_DN18692_c0_g2_i1	TRINITY_DN18692_c0_g2	238	ambiguous or noncoding	XM_017328763.1	2e-110	409	231	3750	PREDICTED: Malus x domestica NAD(P)H-quinone oxidoreductase subunit N, chloroplastic-like (LOC108171944), mRNA
TRINITY_DN18694_c0_g1_i3	TRINITY_DN18694_c0_g1	1597	coding	XM_008377509.2	0	2686	1475	3750	PREDICTED: Malus x domestica dol-P-Man:Man(7)GlcNAc(2)-PP-Dol alpha-1,6-mannosyltransferase (LOC103438967), transcript variant X1, mRNA
TRINITY_DN18728_c0_g1_i1	TRINITY_DN18728_c0_g1	755	ambiguous or noncoding	XR_525000.2	0	730	395	3750	PREDICTED: Malus x domestica uncharacterized LOC103408645 (LOC103408645), transcript variant X2, ncRNA
TRINITY_DN18733_c0_g1_i11	TRINITY_DN18733_c0_g1	640	coding	XM_009340203.1	0	846	487	225117	PREDICTED: Pyrus x bretschneideri ATP-dependent (S)-NAD(P)H-hydrate dehydratase (LOC103930821), transcript variant X2, mRNA
TRINITY_DN18738_c0_g1_i4	TRINITY_DN18738_c0_g1	681	ambiguous or noncoding	XM_008376382.2	0	845	473	3750	PREDICTED: Malus x domestica 40S ribosomal protein S19-3-like (LOC103437869), mRNA
TRINITY_DN18741_c0_g1_i1	TRINITY_DN18741_c0_g1	799	coding	XM_008382352.2	1e-109	409	235	3750	PREDICTED: Malus x domestica 26S proteasome non-ATPase regulatory subunit 1 homolog A (LOC103443490), mRNA
TRINITY_DN18761_c0_g1_i1	TRINITY_DN18761_c0_g1	2555	coding	XM_021945024.1	0	1746	1368	42229	PREDICTED: Prunus avium transcription termination factor MTEF18, mitochondrial-like (LOC110744975), mRNA
TRINITY_DN18778_c0_g1_i2	TRINITY_DN18778_c0_g1	383	coding	XM_008366087.2	2e-114	424	246	3750	PREDICTED: Malus x domestica mitochondrial import inner membrane translocase subunit TIM22-2-like (LOC103427995), mRNA
TRINITY_DN18795_c0_g2_i1	TRINITY_DN18795_c0_g2	934	ambiguous or noncoding	No blast hit
TRINITY_DN18795_c0_g3_i2	TRINITY_DN18795_c0_g3	208	ambiguous or noncoding	No blast hit
TRINITY_DN18802_c0_g1_i1	TRINITY_DN18802_c0_g1	1015	coding	XM_013488015.1	0	1120	740	1043005	Aureobasidium subglaciale EXF-2481 hypothetical protein partial mRNA
TRINITY_DN18802_c0_g2_i1	TRINITY_DN18802_c0_g2	770	coding	XM_013488015.1	0	917	582	1043005	Aureobasidium subglaciale EXF-2481 hypothetical protein partial mRNA
TRINITY_DN18803_c0_g3_i2	TRINITY_DN18803_c0_g3	323	ambiguous or noncoding	XM_008378687.2	2e-133	486	275	3750	PREDICTED: Malus x domestica protein SMG9-like (LOC103440013), transcript variant X2, mRNA
TRINITY_DN18807_c0_g1_i1	TRINITY_DN18807_c0_g1	618	ambiguous or noncoding	XM_008362792.2	0	795	526	3750	PREDICTED: Malus x domestica uncharacterized LOC103424696 (LOC103424696), mRNA
TRINITY_DN18838_c0_g2_i1	TRINITY_DN18838_c0_g2	516	ambiguous or noncoding	XM_008384626.2	0	894	502	3750	PREDICTED: Malus x domestica H/ACA ribonucleoprotein complex subunit 3-like protein (LOC103445611), transcript variant X2, mRNA
TRINITY_DN18838_c0_g2_i2	TRINITY_DN18838_c0_g2	516	coding	XM_008384626.2	0	894	502	3750	PREDICTED: Malus x domestica H/ACA ribonucleoprotein complex subunit 3-like protein (LOC103445611), transcript variant X2, mRNA
TRINITY_DN18842_c0_g1_i1	TRINITY_DN18842_c0_g1	388	ambiguous or noncoding	XM_008354659.2	0	721	412	3750	PREDICTED: Malus x domestica 22.0 kDa heat shock protein-like (LOC103416411), mRNA
TRINITY_DN18842_c0_g1_i2	TRINITY_DN18842_c0_g1	484	ambiguous or noncoding	XM_008354659.2	0	721	412	3750	PREDICTED: Malus x domestica 22.0 kDa heat shock protein-like (LOC103416411), mRNA
TRINITY_DN18845_c0_g1_i10	TRINITY_DN18845_c0_g1	1496	coding	XM_008363261.1	0	1310	712	3750	PREDICTED: Malus x domestica uncharacterized LOC103425182 (LOC103425182), mRNA
TRINITY_DN18847_c0_g3_i4	TRINITY_DN18847_c0_g3	726	ambiguous or noncoding	XM_008349399.2	0	728	420	3750	PREDICTED: Malus x domestica 26S proteasome non-ATPase regulatory subunit 14 homolog (LOC103410725), mRNA
TRINITY_DN18860_c0_g1_i1	TRINITY_DN18860_c0_g1	1191	coding	XM_017336079.1	0	2265	1293	3750	PREDICTED: Malus x domestica uncharacterized LOC103450161 (LOC103450161), transcript variant X4, mRNA
TRINITY_DN18861_c0_g1_i2	TRINITY_DN18861_c0_g1	550	ambiguous or noncoding	XM_008340407.2	4e-179	640	365	3750	PREDICTED: Malus x domestica apoptotic chromatin condensation inducer in the nucleus-like (LOC103401693), mRNA
TRINITY_DN18865_c0_g2_i3	TRINITY_DN18865_c0_g2	1073	coding	XM_008342776.2	4e-156	564	313	3750	PREDICTED: Malus x domestica proteasome subunit beta type-2-B (LOC103403933), mRNA
TRINITY_DN18866_c0_g2_i1	TRINITY_DN18866_c0_g2	244	ambiguous or noncoding	XM_008347769.2	4e-118	435	242	3750	PREDICTED: Malus x domestica probable gamma-secretase subunit PEN-2 (LOC103408952), mRNA
TRINITY_DN18892_c0_g1_i1	TRINITY_DN18892_c0_g1	1042	coding	XM_013485175.1	0	981	777	1043005	Aureobasidium subglaciale EXF-2481 hypothetical protein partial mRNA
TRINITY_DN18893_c0_g1_i1	TRINITY_DN18893_c0_g1	430	coding	XM_008393517.2	5e-122	449	248	3750	PREDICTED: Malus x domestica enolase-like (LOC103453924), mRNA
TRINITY_DN18893_c0_g1_i3	TRINITY_DN18893_c0_g1	287	coding	XM_008393517.2	5e-122	449	248	3750	PREDICTED: Malus x domestica enolase-like (LOC103453924), mRNA
TRINITY_DN18893_c0_g2_i2	TRINITY_DN18893_c0_g2	761	coding	XM_008378111.2	0	804	441	3750	PREDICTED: Malus x domestica enolase (LOC103439550), mRNA
TRINITY_DN18898_c1_g2_i2	TRINITY_DN18898_c1_g2	654	ambiguous or noncoding	XM_008368641.2	0	660	368	3750	PREDICTED: Malus x domestica uncharacterized LOC103430500 (LOC103430500), mRNA
TRINITY_DN18900_c0_g2_i2	TRINITY_DN18900_c0_g2	734	coding	XM_013485159.1	3e-135	494	283	1043005	Aureobasidium subglaciale EXF-2481 hypothetical protein partial mRNA
TRINITY_DN18903_c4_g3_i1	TRINITY_DN18903_c4_g3	257	ambiguous or noncoding	XM_018643530.1	7e-116	427	251	225117	PREDICTED: Pyrus x bretschneideri formin-like protein 20 (LOC103931377), mRNA
TRINITY_DN18903_c5_g1_i7	TRINITY_DN18903_c5_g1	1543	coding	HM122534.1	0	900	525	3750	Malus x domestica COL domain class transcription factor (COL4) mRNA, complete cds
TRINITY_DN18904_c0_g1_i2	TRINITY_DN18904_c0_g1	724	ambiguous or noncoding	XM_008372998.2	0	699	387	3750	PREDICTED: Malus x domestica uncharacterized protein At5g39570 (LOC103434642), mRNA
TRINITY_DN18911_c0_g1_i3	TRINITY_DN18911_c0_g1	598	ambiguous or noncoding	XM_008389747.2	0	652	371	3750	PREDICTED: Malus x domestica uncharacterized LOC103450406 (LOC103450406), mRNA
TRINITY_DN18911_c0_g3_i1	TRINITY_DN18911_c0_g3	481	coding	XM_008375424.2	0	848	473	3750	PREDICTED: Malus x domestica uncharacterized LOC103436963 (LOC103436963), mRNA
TRINITY_DN18920_c0_g1_i2	TRINITY_DN18920_c0_g1	362	ambiguous or noncoding	XM_008388805.2	0	1122	620	3750	PREDICTED: Malus x domestica 40S ribosomal protein S14 (LOC103449482), mRNA
TRINITY_DN18935_c0_g2_i1	TRINITY_DN18935_c0_g2	210	ambiguous or noncoding	XM_009380496.2	6e-96	361	205	225117	PREDICTED: Pyrus x bretschneideri uncharacterized LOC103967219 (LOC103967219), mRNA
TRINITY_DN18940_c0_g2_i3	TRINITY_DN18940_c0_g2	627	coding	XM_008339092.2	0	2002	1090	3750	PREDICTED: Malus x domestica mediator of RNA polymerase II transcription subunit 17 (LOC103400441), mRNA
TRINITY_DN18944_c0_g2_i1	TRINITY_DN18944_c0_g2	431	coding	XM_008368177.2	0	741	422	3750	PREDICTED: Malus x domestica heat shock 70 kDa protein 16-like (LOC103430042), mRNA
TRINITY_DN18964_c0_g1_i1	TRINITY_DN18964_c0_g1	1235	coding	XM_008362989.2	0	1402	777	3750	PREDICTED: Malus x domestica uncharacterized LOC103424902 (LOC103424902), mRNA
TRINITY_DN18964_c0_g1_i4	TRINITY_DN18964_c0_g1	852	coding	XM_008362989.2	0	1402	777	3750	PREDICTED: Malus x domestica uncharacterized LOC103424902 (LOC103424902), mRNA
TRINITY_DN18966_c0_g1_i2	TRINITY_DN18966_c0_g1	1082	coding	XM_008338851.2	0	809	467	3750	PREDICTED: Malus x domestica callose synthase 10 (LOC103400184), mRNA
TRINITY_DN18966_c0_g1_i3	TRINITY_DN18966_c0_g1	979	coding	XM_008338851.2	0	809	467	3750	PREDICTED: Malus x domestica callose synthase 10 (LOC103400184), mRNA
TRINITY_DN18972_c0_g3_i1	TRINITY_DN18972_c0_g3	535	ambiguous or noncoding	XM_018651225.1	1e-112	418	355	225117	PREDICTED: Pyrus x bretschneideri uncharacterized LOC108868328 (LOC108868328), mRNA
TRINITY_DN18974_c0_g1_i1	TRINITY_DN18974_c0_g1	2651	coding	XM_008340169.2	0	3022	1643	3750	PREDICTED: Malus x domestica uncharacterized LOC103401465 (LOC103401465), mRNA
TRINITY_DN18976_c2_g3_i1	TRINITY_DN18976_c2_g3	372	ambiguous or noncoding	XM_009361106.2	4e-116	429	250	225117	PREDICTED: Pyrus x bretschneideri probable leucine-rich repeat receptor-like serine/threonine-protein kinase At3g14840 (LOC103949971), mRNA
TRINITY_DN18999_c0_g1_i1	TRINITY_DN18999_c0_g1	255	ambiguous or noncoding	XM_008354701.2	9e-122	449	249	3750	PREDICTED: Malus x domestica zinc finger protein CONSTANS-LIKE 6-like (LOC103416458), mRNA
TRINITY_DN18999_c0_g1_i2	TRINITY_DN18999_c0_g1	447	coding	XM_008354701.2	9e-122	449	249	3750	PREDICTED: Malus x domestica zinc finger protein CONSTANS-LIKE 6-like (LOC103416458), mRNA
TRINITY_DN18999_c0_g1_i3	TRINITY_DN18999_c0_g1	928	coding	XM_008354701.2	9e-122	449	249	3750	PREDICTED: Malus x domestica zinc finger protein CONSTANS-LIKE 6-like (LOC103416458), mRNA
TRINITY_DN19012_c1_g1_i1	TRINITY_DN19012_c1_g1	335	ambiguous or noncoding	XM_008364935.2	2e-92	351	203	3750	PREDICTED: Malus x domestica SPX domain-containing membrane protein At4g22990-like (LOC103426858), transcript variant X1, mRNA
TRINITY_DN19017_c0_g1_i2	TRINITY_DN19017_c0_g1	383	ambiguous or noncoding	XM_008340078.2	7e-120	442	262	3750	PREDICTED: Malus x domestica 3-oxoacyl-[acyl-carrier-protein] synthase II, chloroplastic-like (LOC103401362), mRNA
TRINITY_DN19028_c0_g4_i1	TRINITY_DN19028_c0_g4	206	ambiguous or noncoding	XR_527762.2	5e-92	348	200	3750	PREDICTED: Malus x domestica uncharacterized LOC103424421 (LOC103424421), ncRNA
TRINITY_DN19045_c0_g1_i1	TRINITY_DN19045_c0_g1	289	ambiguous or noncoding	No blast hit
TRINITY_DN19049_c0_g1_i2	TRINITY_DN19049_c0_g1	365	ambiguous or noncoding	XM_008388243.2	9e-157	566	328	3750	PREDICTED: Malus x domestica 50S ribosomal protein L24 (LOC103448974), mRNA
TRINITY_DN19059_c0_g1_i1	TRINITY_DN19059_c0_g1	497	ambiguous or noncoding	XM_008354359.2	6e-180	641	357	3750	PREDICTED: Malus x domestica uncharacterized protein At4g00950-like (LOC103416059), transcript variant X1, mRNA
TRINITY_DN19066_c0_g1_i1	TRINITY_DN19066_c0_g1	4076	coding	FR714868.1	0	7509	4072	3750	Malus x domestica mitchondrial complete genome, cultivar Golden delicious
TRINITY_DN19072_c0_g1_i1	TRINITY_DN19072_c0_g1	1178	ambiguous or noncoding	XR_001786057.1	3e-116	431	243	3750	PREDICTED: Malus x domestica uncharacterized LOC108169730 (LOC108169730), ncRNA
TRINITY_DN19104_c0_g1_i4	TRINITY_DN19104_c0_g1	817	coding	XM_008364208.2	0	800	433	3750	PREDICTED: Malus x domestica uncharacterized LOC103426119 (LOC103426119), mRNA
TRINITY_DN19107_c0_g1_i1	TRINITY_DN19107_c0_g1	303	coding	XM_008367182.2	9e-72	281	162	3750	PREDICTED: Malus x domestica 50S ribosomal protein L29, chloroplastic-like (LOC103429039), mRNA
TRINITY_DN19111_c0_g1_i12	TRINITY_DN19111_c0_g1	285	ambiguous or noncoding	XM_009376525.2	0	1064	606	225117	PREDICTED: Pyrus x bretschneideri sodium/hydrogen exchanger 6 (LOC103963693), mRNA
TRINITY_DN19111_c0_g1_i13	TRINITY_DN19111_c0_g1	406	coding	XM_009376525.2	0	1064	606	225117	PREDICTED: Pyrus x bretschneideri sodium/hydrogen exchanger 6 (LOC103963693), mRNA
TRINITY_DN19115_c0_g1_i2	TRINITY_DN19115_c0_g1	1766	coding	NM_001293874.1	0	2338	1273	3750	Malus domestica F-box protein SKIP16 (LOC103432750), mRNA
TRINITY_DN19116_c0_g2_i1	TRINITY_DN19116_c0_g2	878	coding	XM_017332888.1	0	701	395	3750	PREDICTED: Malus x domestica ERAD-associated E3 ubiquitin-protein ligase component HRD3A-like (LOC103438102), mRNA
TRINITY_DN19118_c0_g1_i1	TRINITY_DN19118_c0_g1	2144	coding	XM_008389312.2	0	2239	1299	3750	PREDICTED: Malus x domestica uncharacterized LOC103449994 (LOC103449994), mRNA
TRINITY_DN19126_c0_g1_i1	TRINITY_DN19126_c0_g1	329	ambiguous or noncoding	XM_008369928.2	0	3825	2091	3750	PREDICTED: Malus x domestica pentatricopeptide repeat-containing protein At2g15630, mitochondrial-like (LOC103431757), mRNA
TRINITY_DN19126_c0_g1_i3	TRINITY_DN19126_c0_g1	5010	coding	XM_008369928.2	0	3825	2091	3750	PREDICTED: Malus x domestica pentatricopeptide repeat-containing protein At2g15630, mitochondrial-like (LOC103431757), mRNA
TRINITY_DN19127_c0_g1_i2	TRINITY_DN19127_c0_g1	485	ambiguous or noncoding	XM_008376204.2	2e-126	464	263	3750	PREDICTED: Malus x domestica iron-sulfur cluster assembly protein 1-like (LOC103437707), mRNA
TRINITY_DN19131_c0_g2_i3	TRINITY_DN19131_c0_g2	666	coding	XM_008361063.2	8e-157	566	306	3750	PREDICTED: Malus x domestica ubiquitin-like protein 5 (LOC103422995), mRNA
TRINITY_DN19131_c2_g1_i1	TRINITY_DN19131_c2_g1	1138	ambiguous or noncoding	XM_017334020.1	2e-28	139	100	3750	PREDICTED: Malus x domestica heparan-alpha-glucosaminide N-acetyltransferase-like (LOC103440802), transcript variant X3, mRNA
TRINITY_DN19134_c0_g1_i3	TRINITY_DN19134_c0_g1	920	coding	XM_008378309.2	0	1088	607	3750	PREDICTED: Malus x domestica cytochrome P450 704C1-like (LOC103439717), mRNA
TRINITY_DN19141_c0_g1_i3	TRINITY_DN19141_c0_g1	1135	ambiguous or noncoding	XR_001786472.1	1e-101	385	217	3750	PREDICTED: Malus x domestica uncharacterized LOC108170119 (LOC108170119), transcript variant X2, ncRNA
TRINITY_DN19148_c0_g2_i3	TRINITY_DN19148_c0_g2	396	ambiguous or noncoding	XM_008392903.2	0	1192	707	3750	PREDICTED: Malus x domestica ankyrin repeat-containing protein At3g12360-like (LOC103453361), transcript variant X1, mRNA
TRINITY_DN19153_c0_g1_i1	TRINITY_DN19153_c0_g1	503	coding	XM_008358184.2	0	736	565	3750	PREDICTED: Malus x domestica uncharacterized LOC103420120 (LOC103420120), mRNA
TRINITY_DN19175_c0_g2_i2	TRINITY_DN19175_c0_g2	1044	ambiguous or noncoding	XR_001792167.1	0	1007	552	3750	PREDICTED: Malus x domestica uncharacterized LOC103454138 (LOC103454138), misc_RNA
TRINITY_DN19178_c0_g1_i1	TRINITY_DN19178_c0_g1	916	ambiguous or noncoding	XM_008340493.2	0	689	415	3750	PREDICTED: Malus x domestica uncharacterized LOC103401772 (LOC103401772), mRNA
TRINITY_DN19178_c0_g1_i2	TRINITY_DN19178_c0_g1	1029	ambiguous or noncoding	XM_008340493.2	0	689	415	3750	PREDICTED: Malus x domestica uncharacterized LOC103401772 (LOC103401772), mRNA
TRINITY_DN19178_c0_g2_i1	TRINITY_DN19178_c0_g2	250	ambiguous or noncoding	XM_017325509.1	2e-41	180	125	3750	PREDICTED: Malus x domestica rust resistance kinase Lr10-like (LOC103410248), transcript variant X2, mRNA
TRINITY_DN19178_c0_g4_i6	TRINITY_DN19178_c0_g4	1893	coding	XM_008381794.2	0	887	506	3750	PREDICTED: Malus x domestica protein DETOXIFICATION 35-like (LOC103443008), mRNA
TRINITY_DN1918_c0_g1_i1	TRINITY_DN1918_c0_g1	587	coding	No blast hit
TRINITY_DN19187_c0_g2_i1	TRINITY_DN19187_c0_g2	512	ambiguous or noncoding	EU635448.1	4e-152	549	355	3750	Malus x domestica cultivar Regia HcrVf1-like protein gene, partial cds
TRINITY_DN19187_c0_g3_i3	TRINITY_DN19187_c0_g3	876	coding	XM_008363258.2	2e-130	479	261	3750	PREDICTED: Malus x domestica LRR receptor-like serine/threonine-protein kinase GSO1 (LOC103425179), transcript variant X8, mRNA
TRINITY_DN19190_c1_g1_i2	TRINITY_DN19190_c1_g1	918	coding	XM_008393078.2	0	900	497	3750	PREDICTED: Malus x domestica ESCRT-related protein CHMP1B (LOC103453541), mRNA
TRINITY_DN19192_c0_g1_i10	TRINITY_DN19192_c0_g1	357	ambiguous or noncoding	XM_008393194.2	0	721	394	3750	PREDICTED: Malus x domestica proteasome subunit beta type-6-like (LOC103453639), mRNA
TRINITY_DN19194_c1_g1_i1	TRINITY_DN19194_c1_g1	3141	coding	XM_008373149.2	0	2793	1539	3750	PREDICTED: Malus x domestica linoleate 13S-lipoxygenase 3-1, chloroplastic-like (LOC103434797), mRNA
TRINITY_DN19194_c1_g1_i2	TRINITY_DN19194_c1_g1	1753	coding	XM_008373149.2	0	2793	1539	3750	PREDICTED: Malus x domestica linoleate 13S-lipoxygenase 3-1, chloroplastic-like (LOC103434797), mRNA
TRINITY_DN19198_c0_g1_i1	TRINITY_DN19198_c0_g1	526	ambiguous or noncoding	XM_017336851.1	5e-96	363	253	3750	PREDICTED: Malus x domestica G-type lectin S-receptor-like serine/threonine-protein kinase At4g27290 (LOC103453218), partial mRNA
TRINITY_DN19204_c0_g2_i1	TRINITY_DN19204_c0_g2	535	coding	XM_008372501.2	0	741	430	3750	PREDICTED: Malus x domestica putative GPI-anchor transamidase (LOC103434187), mRNA
TRINITY_DN19212_c0_g1_i4	TRINITY_DN19212_c0_g1	1190	coding	XM_008363705.2	0	2689	1470	3750	PREDICTED: Malus x domestica uncharacterized LOC103425615 (LOC103425615), mRNA
TRINITY_DN19219_c2_g1_i1	TRINITY_DN19219_c2_g1	1016	coding	XM_008381463.2	0	856	465	3750	PREDICTED: Malus x domestica protein TIFY 3B-like (LOC103442657), mRNA
TRINITY_DN19221_c0_g2_i2	TRINITY_DN19221_c0_g2	804	ambiguous or noncoding	XM_009347710.2	0	1423	841	225117	PREDICTED: Pyrus x bretschneideri methyl-CpG-binding domain-containing protein 5-like (LOC103937758), mRNA
TRINITY_DN19227_c2_g1_i3	TRINITY_DN19227_c2_g1	338	ambiguous or noncoding	AY572530.1	6e-64	257	144	3750	Malus x domestica clone Mal d 3.02-IM1 lipid transfer protein precursor (Mal d 3.02) gene, Mal d 3.0202a allele, complete cds
TRINITY_DN19227_c2_g3_i1	TRINITY_DN19227_c2_g3	391	ambiguous or noncoding	AY572514.1	3e-176	628	340	3750	Malus x domestica clone Mal d 3.01-RD2 lipid transfer protein precursor (Mal d 3.01) gene, Mal d 3.0101.01b allele, complete cds
TRINITY_DN19227_c2_g4_i1	TRINITY_DN19227_c2_g4	445	ambiguous or noncoding	AY572529.1	0	784	438	3750	Malus x domestica clone Mal d 3.02-DS2 lipid transfer protein precursor (Mal d 3.02) gene, Mal d 3.0201e allele, complete cds
TRINITY_DN19233_c0_g2_i2	TRINITY_DN19233_c0_g2	278	ambiguous or noncoding	XM_018648924.1	1e-177	634	378	225117	PREDICTED: Pyrus x bretschneideri uncharacterized LOC108867660 (LOC108867660), mRNA
TRINITY_DN19235_c0_g1_i4	TRINITY_DN19235_c0_g1	934	coding	XM_008392580.2	0	896	505	3750	PREDICTED: Malus x domestica BI1-like protein (LOC103453046), mRNA
TRINITY_DN19244_c0_g1_i1	TRINITY_DN19244_c0_g1	226	ambiguous or noncoding	XM_008358000.2	2e-106	396	222	3750	PREDICTED: Malus x domestica TMV resistance protein N-like (LOC103419912), mRNA
TRINITY_DN19247_c1_g2_i1	TRINITY_DN19247_c1_g2	225	ambiguous or noncoding	XM_017326949.1	6e-07	65.8	44	3750	PREDICTED: Malus x domestica pre-mRNA cleavage factor Im 25 kDa subunit 1-like (LOC103415881), mRNA
TRINITY_DN19250_c1_g1_i2	TRINITY_DN19250_c1_g1	321	ambiguous or noncoding	XM_008388667.2	1e-95	361	222	3750	PREDICTED: Malus x domestica beta-glucuronosyltransferase GlcAT14A (LOC103449357), mRNA
TRINITY_DN19256_c0_g1_i2	TRINITY_DN19256_c0_g1	829	coding	No blast hit
TRINITY_DN19257_c0_g1_i2	TRINITY_DN19257_c0_g1	1015	coding	No blast hit
TRINITY_DN19258_c0_g5_i1	TRINITY_DN19258_c0_g5	239	ambiguous or noncoding	XM_008388140.2	4e-113	418	236	3750	PREDICTED: Malus x domestica uncharacterized LOC103448885 (LOC103448885), mRNA
TRINITY_DN19266_c0_g1_i4	TRINITY_DN19266_c0_g1	347	ambiguous or noncoding	XM_009365752.2	0	684	391	225117	PREDICTED: Pyrus x bretschneideri uncharacterized LOC103953940 (LOC103953940), mRNA
TRINITY_DN19274_c0_g2_i1	TRINITY_DN19274_c0_g2	207	ambiguous or noncoding	XM_008390548.2	1e-97	366	204	3750	PREDICTED: Malus x domestica uncharacterized LOC103451113 (LOC103451113), transcript variant X1, mRNA
TRINITY_DN19281_c1_g2_i1	TRINITY_DN19281_c1_g2	201	ambiguous or noncoding	HF968766.1	3e-24	122	72	3750	Malus x domestica metacontig of the Co-Gene region, cultivar Procats28, non-columnar allele
TRINITY_DN19283_c0_g1_i1	TRINITY_DN19283_c0_g1	598	coding	XM_008385909.2	0	754	408	3750	PREDICTED: Malus x domestica fumarylacetoacetase (LOC103446774), mRNA
TRINITY_DN19285_c0_g2_i3	TRINITY_DN19285_c0_g2	729	coding	XM_008348559.2	7e-152	549	332	3750	PREDICTED: Malus x domestica chaperone protein ClpB1 (LOC103409766), mRNA
TRINITY_DN19285_c0_g3_i1	TRINITY_DN19285_c0_g3	253	ambiguous or noncoding	XM_017332713.1	0	819	479	3750	PREDICTED: Malus x domestica chaperone protein ClpB1-like (LOC103438192), mRNA
TRINITY_DN19285_c0_g3_i9	TRINITY_DN19285_c0_g3	1374	ambiguous or noncoding	XM_017332713.1	0	819	479	3750	PREDICTED: Malus x domestica chaperone protein ClpB1-like (LOC103438192), mRNA
TRINITY_DN19291_c5_g1_i3	TRINITY_DN19291_c5_g1	640	ambiguous or noncoding	XR_001788787.1	9e-92	350	189	3750	PREDICTED: Malus x domestica uncharacterized LOC103425283 (LOC103425283), transcript variant X4, ncRNA
TRINITY_DN19291_c5_g1_i4	TRINITY_DN19291_c5_g1	738	ambiguous or noncoding	XR_001788787.1	9e-92	350	189	3750	PREDICTED: Malus x domestica uncharacterized LOC103425283 (LOC103425283), transcript variant X4, ncRNA
TRINITY_DN19296_c1_g1_i2	TRINITY_DN19296_c1_g1	1005	coding	XM_008385904.2	5e-156	564	320	3750	PREDICTED: Malus x domestica early nodulin-like protein 2 (LOC103446771), mRNA
TRINITY_DN19296_c1_g1_i3	TRINITY_DN19296_c1_g1	901	coding	XM_008385904.2	5e-156	564	320	3750	PREDICTED: Malus x domestica early nodulin-like protein 2 (LOC103446771), mRNA
TRINITY_DN19301_c2_g3_i1	TRINITY_DN19301_c2_g3	440	ambiguous or noncoding	XM_008384010.2	4e-126	466	252	3750	PREDICTED: Malus x domestica uncharacterized LOC103445047 (LOC103445047), mRNA
TRINITY_DN19301_c2_g6_i1	TRINITY_DN19301_c2_g6	294	ambiguous or noncoding	XM_008378925.2	2e-137	499	280	3750	PREDICTED: Malus x domestica protein disulfide-isomerase LQY1, chloroplastic-like (LOC103440259), mRNA
TRINITY_DN19313_c0_g2_i1	TRINITY_DN19313_c0_g2	647	coding	XM_009369370.2	0	885	505	225117	PREDICTED: Pyrus x bretschneideri DAR GTPase 3, chloroplastic (LOC103957238), mRNA
TRINITY_DN19323_c0_g1_i1	TRINITY_DN19323_c0_g1	872	coding	XM_008389394.2	0	671	373	3750	PREDICTED: Malus x domestica cell number regulator 8-like (LOC103450070), mRNA
TRINITY_DN19332_c4_g2_i11	TRINITY_DN19332_c4_g2	207	ambiguous or noncoding	XM_008375241.2	0	1531	831	3750	PREDICTED: Malus x domestica tankyrase (LOC103436786), mRNA
TRINITY_DN19332_c4_g2_i14	TRINITY_DN19332_c4_g2	1812	coding	XM_008375241.2	0	1531	831	3750	PREDICTED: Malus x domestica tankyrase (LOC103436786), mRNA
TRINITY_DN19332_c4_g2_i18	TRINITY_DN19332_c4_g2	472	coding	XM_008375241.2	0	1531	831	3750	PREDICTED: Malus x domestica tankyrase (LOC103436786), mRNA
TRINITY_DN19332_c4_g2_i4	TRINITY_DN19332_c4_g2	566	coding	XM_008375241.2	0	1531	831	3750	PREDICTED: Malus x domestica tankyrase (LOC103436786), mRNA
TRINITY_DN19332_c4_g4_i1	TRINITY_DN19332_c4_g4	454	ambiguous or noncoding	XM_008363022.2	3e-177	632	424	3750	PREDICTED: Malus x domestica proline-rich receptor-like protein kinase PERK1 (LOC103424937), mRNA
TRINITY_DN19337_c1_g2_i2	TRINITY_DN19337_c1_g2	2693	coding	XR_001786742.1	0	1123	612	3750	PREDICTED: Malus x domestica uncharacterized LOC103409303 (LOC103409303), transcript variant X3, misc_RNA
TRINITY_DN19344_c0_g1_i8	TRINITY_DN19344_c0_g1	1018	coding	XM_008383613.2	0	1371	769	3750	PREDICTED: Malus x domestica uncharacterized LOC103444660 (LOC103444660), mRNA
TRINITY_DN19347_c1_g2_i2	TRINITY_DN19347_c1_g2	530	coding	XM_009363992.2	1e-117	435	259	225117	PREDICTED: Pyrus x bretschneideri F-box protein SKIP19-like (LOC103952401), mRNA
TRINITY_DN19361_c0_g2_i1	TRINITY_DN19361_c0_g2	591	ambiguous or noncoding	XM_008394204.2	0	1070	587	3750	PREDICTED: Malus x domestica WUSCHEL-related homeobox 13-like (LOC103454607), mRNA
TRINITY_DN19364_c0_g1_i5	TRINITY_DN19364_c0_g1	826	ambiguous or noncoding	XM_008394788.2	0	1511	859	3750	PREDICTED: Malus x domestica glutaredoxin (LOC103455202), mRNA
TRINITY_DN19365_c1_g3_i1	TRINITY_DN19365_c1_g3	1116	coding	XM_008372420.2	0	1666	933	3750	PREDICTED: Malus x domestica trichohyalin-like (LOC103434113), mRNA
TRINITY_DN19383_c0_g1_i5	TRINITY_DN19383_c0_g1	835	coding	XM_008376308.2	2e-150	545	308	3750	PREDICTED: Malus x domestica uncharacterized LOC103437806 (LOC103437806), mRNA
TRINITY_DN19388_c0_g2_i1	TRINITY_DN19388_c0_g2	237	ambiguous or noncoding	XM_008354748.2	3e-79	307	185	3750	PREDICTED: Malus x domestica eukaryotic translation initiation factor 5A-2 (LOC103416502), mRNA
TRINITY_DN19389_c0_g2_i1	TRINITY_DN19389_c0_g2	455	coding	XM_008393073.2	0	817	442	3750	PREDICTED: Malus x domestica 40S ribosomal protein S30 (LOC103453538), mRNA
TRINITY_DN19390_c6_g1_i11	TRINITY_DN19390_c6_g1	379	ambiguous or noncoding	XR_666556.2	2e-136	499	338	225117	PREDICTED: Pyrus x bretschneideri uncharacterized LOC103941963 (LOC103941963), misc_RNA
TRINITY_DN19392_c1_g6_i1	TRINITY_DN19392_c1_g6	668	coding	XM_008394307.2	0	1002	547	3750	PREDICTED: Malus x domestica calmodulin-7 (LOC103454710), mRNA
TRINITY_DN19399_c0_g1_i1	TRINITY_DN19399_c0_g1	208	ambiguous or noncoding	XM_008347531.2	1e-92	350	189	3750	PREDICTED: Malus x domestica acyl carrier protein 2, mitochondrial-like (LOC103408700), mRNA
TRINITY_DN19399_c0_g2_i1	TRINITY_DN19399_c0_g2	378	coding	XM_008390597.1	4e-146	529	309	3750	PREDICTED: Malus x domestica acyl carrier protein 2, mitochondrial-like (LOC103451160), mRNA
TRINITY_DN19399_c0_g2_i2	TRINITY_DN19399_c0_g2	305	coding	XM_008390597.1	4e-146	529	309	3750	PREDICTED: Malus x domestica acyl carrier protein 2, mitochondrial-like (LOC103451160), mRNA
TRINITY_DN19407_c0_g2_i1	TRINITY_DN19407_c0_g2	414	ambiguous or noncoding	XM_008350986.2	0	726	401	3750	PREDICTED: Malus x domestica nuclear pore complex protein NUP43-like (LOC103412422), mRNA
TRINITY_DN19417_c7_g1_i3	TRINITY_DN19417_c7_g1	1235	coding	XM_008370909.2	0	1155	647	3750	PREDICTED: Malus x domestica protein farnesyltransferase/geranylgeranyltransferase type-1 subunit alpha (LOC103432715), mRNA
TRINITY_DN19421_c2_g4_i2	TRINITY_DN19421_c2_g4	698	coding	XM_008389268.2	2e-154	558	309	3750	PREDICTED: Malus x domestica 60S ribosomal protein L31 (LOC103449941), mRNA
TRINITY_DN19421_c2_g4_i3	TRINITY_DN19421_c2_g4	753	coding	XM_008389268.2	2e-154	558	309	3750	PREDICTED: Malus x domestica 60S ribosomal protein L31 (LOC103449941), mRNA
TRINITY_DN19422_c1_g1_i3	TRINITY_DN19422_c1_g1	749	ambiguous or noncoding	XM_017330688.1	0	1701	1017	3750	PREDICTED: Malus x domestica uncharacterized LOC103429474 (LOC103429474), mRNA
TRINITY_DN19427_c3_g2_i1	TRINITY_DN19427_c3_g2	273	ambiguous or noncoding	No blast hit
TRINITY_DN19427_c3_g5_i1	TRINITY_DN19427_c3_g5	409	ambiguous or noncoding	XR_001791604.1	0.0002	58.4	38	3750	PREDICTED: Malus x domestica myb-related protein 306-like (LOC103450241), transcript variant X3, misc_RNA
TRINITY_DN19427_c4_g3_i1	TRINITY_DN19427_c4_g3	309	ambiguous or noncoding	XM_008362251.2	7e-44	189	103	3750	PREDICTED: Malus x domestica DExH-box ATP-dependent RNA helicase DExH10-like (LOC103424165), mRNA
TRINITY_DN19427_c5_g1_i1	TRINITY_DN19427_c5_g1	231	ambiguous or noncoding	XM_008353294.2	2e-17	100	56	3750	PREDICTED: Malus x domestica uridylate kinase-like (LOC103414936), mRNA
TRINITY_DN19429_c2_g2_i4	TRINITY_DN19429_c2_g2	861	coding	NM_116121.7	5e-147	534	289	3702	Arabidopsis thaliana Ras-related small GTP-binding family protein mRNA
TRINITY_DN19432_c0_g2_i3	TRINITY_DN19432_c0_g2	449	coding	XM_008364581.2	2e-128	472	255	3750	PREDICTED: Malus x domestica serine/arginine-rich splicing factor SR34A-like (LOC103426497), transcript variant X2, mRNA
TRINITY_DN19444_c0_g3_i1	TRINITY_DN19444_c0_g3	574	coding	XM_009347006.2	0	948	539	225117	PREDICTED: Pyrus x bretschneideri ubiquinol oxidase, mitochondrial-like (LOC103937089), mRNA
TRINITY_DN19445_c3_g1_i1	TRINITY_DN19445_c3_g1	423	coding	XR_001785653.1	0	708	404	3750	PREDICTED: Malus x domestica adenine phosphoribosyltransferase 5-like (LOC103456217), transcript variant X3, misc_RNA
TRINITY_DN19445_c3_g2_i5	TRINITY_DN19445_c3_g2	692	coding	XM_008375152.2	0	1458	831	3750	PREDICTED: Malus x domestica short-chain dehydrogenase/reductase family 42E member 1 (LOC103436703), mRNA
TRINITY_DN19447_c1_g4_i1	TRINITY_DN19447_c1_g4	438	ambiguous or noncoding	XM_018644915.1	1e-151	547	356	225117	PREDICTED: Pyrus x bretschneideri DEAD-box ATP-dependent RNA helicase 7-like (LOC103936861), mRNA
TRINITY_DN19447_c2_g1_i1	TRINITY_DN19447_c2_g1	214	ambiguous or noncoding	XM_017336982.1	2e-45	193	138	3750	PREDICTED: Malus x domestica rust resistance kinase Lr10-like (LOC103453834), transcript variant X10, mRNA
TRINITY_DN19452_c0_g1_i3	TRINITY_DN19452_c0_g1	1442	coding	XM_008376677.2	0	1291	741	3750	PREDICTED: Malus x domestica spermidine synthase 2-like (LOC103438138), mRNA
TRINITY_DN19455_c1_g4_i6	TRINITY_DN19455_c1_g4	428	ambiguous or noncoding	XM_017332385.1	2e-158	571	331	3750	PREDICTED: Malus x domestica pollen-specific leucine-rich repeat extensin-like protein 2 (LOC103434405), mRNA
TRINITY_DN19458_c0_g3_i6	TRINITY_DN19458_c0_g3	1955	coding	XM_008339398.2	0	1332	789	3750	PREDICTED: Malus x domestica zinc finger CCCH domain-containing protein 20 (LOC103400741), mRNA
TRINITY_DN19460_c0_g1_i2	TRINITY_DN19460_c0_g1	956	coding	XM_008359060.2	0	774	446	3750	PREDICTED: Malus x domestica protein IQ-DOMAIN 1-like (LOC103421023), mRNA
TRINITY_DN19462_c1_g2_i4	TRINITY_DN19462_c1_g2	387	ambiguous or noncoding	XM_008340082.2	6e-127	466	256	3750	PREDICTED: Malus x domestica uncharacterized LOC103401367 (LOC103401367), mRNA
TRINITY_DN19471_c1_g3_i2	TRINITY_DN19471_c1_g3	704	ambiguous or noncoding	XM_008345684.2	0	1064	581	3750	PREDICTED: Malus x domestica trafficking protein particle complex subunit 5-like (LOC103406695), mRNA
TRINITY_DN19471_c1_g5_i2	TRINITY_DN19471_c1_g5	566	coding	XM_008338686.2	1e-103	388	213	3750	PREDICTED: Malus x domestica trafficking protein particle complex subunit 5-like (LOC103400007), mRNA
TRINITY_DN19475_c2_g1_i2	TRINITY_DN19475_c2_g1	837	coding	XM_008381974.2	0	898	519	3750	PREDICTED: Malus x domestica 60S ribosomal protein L18a-2-like (LOC103443176), mRNA
TRINITY_DN19475_c2_g1_i7	TRINITY_DN19475_c2_g1	829	coding	XM_008381974.2	0	898	519	3750	PREDICTED: Malus x domestica 60S ribosomal protein L18a-2-like (LOC103443176), mRNA
TRINITY_DN19475_c2_g5_i2	TRINITY_DN19475_c2_g5	1325	coding	XM_008370967.2	0	1380	756	3750	PREDICTED: Malus x domestica peroxisomal membrane protein 13 (LOC103432762), mRNA
TRINITY_DN19481_c5_g4_i2	TRINITY_DN19481_c5_g4	1943	coding	XM_009367613.2	0	2796	1697	225117	PREDICTED: Pyrus x bretschneideri phenolic glucoside malonyltransferase 2-like (LOC103955711), mRNA
TRINITY_DN19481_c5_g6_i2	TRINITY_DN19481_c5_g6	524	coding	XM_008359562.2	0	697	389	3750	PREDICTED: Malus x domestica phenolic glucoside malonyltransferase 2-like (LOC103421520), mRNA
TRINITY_DN19483_c3_g1_i1	TRINITY_DN19483_c3_g1	208	ambiguous or noncoding	No blast hit
TRINITY_DN19485_c0_g1_i23	TRINITY_DN19485_c0_g1	203	ambiguous or noncoding	XM_008351158.2	6e-76	298	172	3750	PREDICTED: Malus x domestica probable LRR receptor-like serine/threonine-protein kinase At1g53440 (LOC103412613), mRNA
TRINITY_DN19485_c0_g1_i25	TRINITY_DN19485_c0_g1	207	ambiguous or noncoding	XM_008351158.2	6e-76	298	172	3750	PREDICTED: Malus x domestica probable LRR receptor-like serine/threonine-protein kinase At1g53440 (LOC103412613), mRNA
TRINITY_DN19488_c0_g2_i3	TRINITY_DN19488_c0_g2	281	coding	XM_008348256.2	0	1299	705	3750	PREDICTED: Malus x domestica uncharacterized LOC103409440 (LOC103409440), transcript variant X2, mRNA
TRINITY_DN19489_c0_g3_i1	TRINITY_DN19489_c0_g3	327	ambiguous or noncoding	XM_008384639.2	1e-164	590	327	3750	PREDICTED: Malus x domestica rho-N domain-containing protein 1, chloroplastic (LOC103445625), mRNA
TRINITY_DN19493_c0_g1_i8	TRINITY_DN19493_c0_g1	323	ambiguous or noncoding	XM_008341481.2	1e-164	593	399	3750	PREDICTED: Malus x domestica methionine aminopeptidase 1B, chloroplastic (LOC103402725), transcript variant X2, mRNA
TRINITY_DN19505_c2_g1_i1	TRINITY_DN19505_c2_g1	417	ambiguous or noncoding	XR_002272767.1	8e-53	219	244	3760	PREDICTED: Prunus persica uncharacterized LOC109950538 (LOC109950538), transcript variant X2, ncRNA
TRINITY_DN19505_c3_g2_i2	TRINITY_DN19505_c3_g2	704	ambiguous or noncoding	XR_001791436.1	2e-163	588	335	3750	PREDICTED: Malus x domestica uncharacterized LOC108174594 (LOC108174594), ncRNA
TRINITY_DN19505_c4_g1_i5	TRINITY_DN19505_c4_g1	1481	coding	XM_008365765.2	4e-170	612	355	3750	PREDICTED: Malus x domestica UDP-N-acetylglucosamine transferase subunit ALG13 homolog (LOC103427691), transcript variant X4, mRNA
TRINITY_DN19522_c0_g2_i3	TRINITY_DN19522_c0_g2	208	ambiguous or noncoding	XM_008374950.1	7e-79	305	171	3750	PREDICTED: Malus x domestica uncharacterized LOC103436518 (LOC103436518), mRNA
TRINITY_DN19522_c0_g3_i2	TRINITY_DN19522_c0_g3	223	ambiguous or noncoding	XM_008374950.1	2e-117	433	244	3750	PREDICTED: Malus x domestica uncharacterized LOC103436518 (LOC103436518), mRNA
TRINITY_DN19525_c1_g4_i1	TRINITY_DN19525_c1_g4	508	ambiguous or noncoding	XM_017333584.1	0	874	655	3750	PREDICTED: Malus x domestica disease resistance protein RML1B-like (LOC103440969), mRNA
TRINITY_DN19528_c0_g1_i2	TRINITY_DN19528_c0_g1	449	ambiguous or noncoding	XM_008376338.2	0	704	407	3750	PREDICTED: Malus x domestica photosynthetic NDH subunit of subcomplex B 4, chloroplastic-like (LOC103437832), mRNA
TRINITY_DN19529_c0_g3_i2	TRINITY_DN19529_c0_g3	785	coding	XM_008348142.2	0	1544	842	3750	PREDICTED: Malus x domestica light-mediated development protein DET1 (LOC103409319), transcript variant X3, mRNA
TRINITY_DN19531_c1_g3_i2	TRINITY_DN19531_c1_g3	525	ambiguous or noncoding	XM_008379217.2	1e-168	604	341	3750	PREDICTED: Malus x domestica membrane steroid-binding protein 2-like (LOC103440517), mRNA
TRINITY_DN19531_c1_g5_i4	TRINITY_DN19531_c1_g5	480	coding	XM_008379217.2	2e-71	281	152	3750	PREDICTED: Malus x domestica membrane steroid-binding protein 2-like (LOC103440517), mRNA
TRINITY_DN19534_c0_g2_i1	TRINITY_DN19534_c0_g2	2452	coding	XM_008376783.2	0	3542	1923	3750	PREDICTED: Malus x domestica low affinity sulfate transporter 3 (LOC103438253), transcript variant X1, mRNA
TRINITY_DN19535_c1_g3_i5	TRINITY_DN19535_c1_g3	794	ambiguous or noncoding	XR_529994.2	0	682	397	3750	PREDICTED: Malus x domestica uncharacterized LOC103439563 (LOC103439563), ncRNA
TRINITY_DN19537_c0_g1_i2	TRINITY_DN19537_c0_g1	1301	coding	AK424273.1	0	1031	612	3767	Pyrus pyrifolia mRNA, clone: NFR1_26_59, expressed in fruit
TRINITY_DN19552_c1_g2_i2	TRINITY_DN19552_c1_g2	649	coding	XM_009342234.2	5e-159	573	345	225117	PREDICTED: Pyrus x bretschneideri uncharacterized LOC103932605 (LOC103932605), mRNA
TRINITY_DN19553_c0_g2_i1	TRINITY_DN19553_c0_g2	372	ambiguous or noncoding	XM_008378230.2	8e-142	514	283	3750	PREDICTED: Malus x domestica 40S ribosomal protein S20-2 (LOC103439654), mRNA
TRINITY_DN19553_c0_g3_i1	TRINITY_DN19553_c0_g3	333	ambiguous or noncoding	XM_009376238.2	3e-150	542	316	225117	PREDICTED: Pyrus x bretschneideri 40S ribosomal protein S20-2 (LOC103963423), mRNA
TRINITY_DN19561_c1_g1_i5	TRINITY_DN19561_c1_g1	755	ambiguous or noncoding	AB270792.1	1e-123	457	247	3750	Malus x domestica MdSFBB9-alpha, S9-RNase, MdSFBB9-beta genes, complete cds, Psi-SFBB9-alpha, Psi-SFBB9-beta pseudogenes
TRINITY_DN19561_c1_g10_i1	TRINITY_DN19561_c1_g10	480	ambiguous or noncoding	KF530876.2	3e-43	187	134	3750	Malus domestica clone WiC1_WiC2 genomic sequence
TRINITY_DN19561_c1_g2_i13	TRINITY_DN19561_c1_g2	769	ambiguous or noncoding	KF530876.2	3e-69	276	172	3750	Malus domestica clone WiC1_WiC2 genomic sequence
TRINITY_DN19562_c2_g5_i2	TRINITY_DN19562_c2_g5	606	ambiguous or noncoding	XM_008392422.2	0	1003	560	3750	PREDICTED: Malus x domestica late embryogenesis abundant protein Lea5-A (LOC103452893), mRNA
TRINITY_DN19572_c1_g1_i1	TRINITY_DN19572_c1_g1	644	coding	XM_008384790.2	0	2501	1589	3750	PREDICTED: Malus x domestica ankyrin repeat domain-containing protein EMB506, chloroplastic (LOC103445757), mRNA
TRINITY_DN19572_c1_g2_i4	TRINITY_DN19572_c1_g2	893	ambiguous or noncoding	XM_017328891.1	0	815	463	3750	PREDICTED: Malus x domestica 60S ribosomal protein L18a-like protein (LOC103423088), mRNA
TRINITY_DN19576_c0_g1_i2	TRINITY_DN19576_c0_g1	413	coding	XM_008357416.2	3e-134	490	267	3750	PREDICTED: Malus x domestica DNA-binding protein S1FA (LOC103419305), mRNA
TRINITY_DN19578_c0_g2_i1	TRINITY_DN19578_c0_g2	1729	coding	XM_008391037.2	0	2883	1589	3750	PREDICTED: Malus x domestica probable F-box protein At4g22060 (LOC103451623), transcript variant X2, mRNA
TRINITY_DN19581_c0_g2_i1	TRINITY_DN19581_c0_g2	604	ambiguous or noncoding	XM_008358910.2	0	1077	592	3750	PREDICTED: Malus x domestica tRNA (adenine(58)-N(1))-methyltransferase non-catalytic subunit trm6-like (LOC103420866), mRNA
TRINITY_DN19584_c0_g1_i2	TRINITY_DN19584_c0_g1	442	coding	XR_524063.2	6e-113	420	255	3750	PREDICTED: Malus x domestica uncharacterized LOC103402462 (LOC103402462), ncRNA
TRINITY_DN19585_c0_g1_i1	TRINITY_DN19585_c0_g1	296	ambiguous or noncoding	XM_017335609.1	3e-50	209	194	3750	PREDICTED: Malus x domestica uncharacterized LOC103448074 (LOC103448074), mRNA
TRINITY_DN19585_c0_g7_i2	TRINITY_DN19585_c0_g7	216	ambiguous or noncoding	XR_525611.2	8e-08	69.4	39	3750	PREDICTED: Malus x domestica uncharacterized LOC103411740 (LOC103411740), ncRNA
TRINITY_DN19586_c0_g3_i3	TRINITY_DN19586_c0_g3	555	ambiguous or noncoding	XM_008372221.2	2e-172	617	376	3750	PREDICTED: Malus x domestica jacalin-related lectin 5 (LOC103433924), mRNA
TRINITY_DN19590_c1_g1_i1	TRINITY_DN19590_c1_g1	3712	coding	XM_013574755.1	0	2878	2716	1043004	Aureobasidium namibiae CBS 147.97 heavy metal translocatin partial mRNA
TRINITY_DN19593_c0_g1_i1	TRINITY_DN19593_c0_g1	749	ambiguous or noncoding	XM_018643398.1	0	1622	927	225117	PREDICTED: Pyrus x bretschneideri formamidopyrimidine-DNA glycosylase-like (LOC103930857), transcript variant X3, mRNA
TRINITY_DN19593_c0_g1_i8	TRINITY_DN19593_c0_g1	742	ambiguous or noncoding	XM_018643398.1	0	1622	927	225117	PREDICTED: Pyrus x bretschneideri formamidopyrimidine-DNA glycosylase-like (LOC103930857), transcript variant X3, mRNA
TRINITY_DN19594_c0_g6_i2	TRINITY_DN19594_c0_g6	451	ambiguous or noncoding	XM_008394062.2	0	660	369	3750	PREDICTED: Malus x domestica 60S ribosomal protein L8-3 (LOC103454469), mRNA
TRINITY_DN19594_c0_g6_i3	TRINITY_DN19594_c0_g6	375	ambiguous or noncoding	XM_008394062.2	0	660	369	3750	PREDICTED: Malus x domestica 60S ribosomal protein L8-3 (LOC103454469), mRNA
TRINITY_DN19594_c0_g8_i2	TRINITY_DN19594_c0_g8	249	ambiguous or noncoding	XM_008350919.2	1e-103	387	209	3750	PREDICTED: Malus x domestica 60S ribosomal protein L8-3 (LOC103412339), mRNA
TRINITY_DN19602_c0_g3_i1	TRINITY_DN19602_c0_g3	384	ambiguous or noncoding	XM_018649649.1	3e-91	346	238	225117	PREDICTED: Pyrus x bretschneideri uncharacterized LOC103956219 (LOC103956219), mRNA
TRINITY_DN19603_c0_g2_i1	TRINITY_DN19603_c0_g2	296	ambiguous or noncoding	XM_013575381.1	9e-71	278	170	1043004	Aureobasidium namibiae CBS 147.97 heat shock 70 kDa protein partial mRNA
TRINITY_DN19612_c3_g5_i1	TRINITY_DN19612_c3_g5	204	ambiguous or noncoding	XM_008374236.2	1e-112	416	229	3750	PREDICTED: Malus x domestica putative vesicle-associated membrane protein 726 (LOC103435816), mRNA
TRINITY_DN19612_c4_g1_i1	TRINITY_DN19612_c4_g1	221	ambiguous or noncoding	XR_001786093.1	6e-12	82.4	44	3750	PREDICTED: Malus x domestica uncharacterized LOC108169762 (LOC108169762), ncRNA
TRINITY_DN19614_c1_g4_i1	TRINITY_DN19614_c1_g4	463	coding	No blast hit
TRINITY_DN19614_c2_g3_i3	TRINITY_DN19614_c2_g3	628	coding	XM_008385968.2	0	778	429	3750	PREDICTED: Malus x domestica probable acetyl-CoA acetyltransferase, cytosolic 2 (LOC103446821), transcript variant X3, mRNA
TRINITY_DN19614_c2_g4_i1	TRINITY_DN19614_c2_g4	237	ambiguous or noncoding	XM_008344019.2	7e-51	211	114	3750	PREDICTED: Malus x domestica acetyl-CoA acetyltransferase, cytosolic 1-like (LOC103405049), mRNA
TRINITY_DN19620_c0_g8_i1	TRINITY_DN19620_c0_g8	433	ambiguous or noncoding	XM_008345353.2	0	654	375	3750	PREDICTED: Malus x domestica protein YIPF1 homolog (LOC103406359), mRNA
TRINITY_DN19622_c3_g1_i1	TRINITY_DN19622_c3_g1	570	ambiguous or noncoding	XM_018648340.1	0	673	513	225117	PREDICTED: Pyrus x bretschneideri uncharacterized LOC108867510 (LOC108867510), mRNA
TRINITY_DN19622_c4_g4_i1	TRINITY_DN19622_c4_g4	254	ambiguous or noncoding	XM_017332865.1	3e-120	442	247	3750	PREDICTED: Malus x domestica TMV resistance protein N-like (LOC103437303), transcript variant X1, mRNA
TRINITY_DN19623_c0_g1_i3	TRINITY_DN19623_c0_g1	388	coding	XM_008376891.2	0	1101	626	3750	PREDICTED: Malus x domestica uncharacterized LOC103438344 (LOC103438344), mRNA
TRINITY_DN19624_c1_g2_i1	TRINITY_DN19624_c1_g2	1430	coding	XM_008384721.2	0	1825	998	3750	PREDICTED: Malus x domestica GABA transporter 1-like (LOC103445704), mRNA
TRINITY_DN19625_c1_g2_i1	TRINITY_DN19625_c1_g2	229	ambiguous or noncoding	XM_008390414.2	1e-78	303	164	3750	PREDICTED: Malus x domestica serine/threonine-protein kinase EDR1-like (LOC103450994), mRNA
TRINITY_DN19625_c2_g1_i1	TRINITY_DN19625_c2_g1	228	ambiguous or noncoding	XM_008390217.1	3e-114	422	228	3750	PREDICTED: Malus x domestica FACT complex subunit SPT16-like (LOC103450824), mRNA
TRINITY_DN19629_c0_g4_i1	TRINITY_DN19629_c0_g4	253	ambiguous or noncoding	AM167520.1	1e-94	357	233	3750	Malus x domestica transposon gene for putative DNA topoisomerase II, hypothetical protein, putative CC-NBS-LRR resistance protein, and putative cyclin-related protein
TRINITY_DN19630_c2_g3_i1	TRINITY_DN19630_c2_g3	227	ambiguous or noncoding	XM_017333865.1	3e-104	388	221	3750	PREDICTED: Malus x domestica extensin-3 (LOC103441585), transcript variant X3, mRNA
TRINITY_DN19633_c0_g1_i4	TRINITY_DN19633_c0_g1	880	coding	XM_008346733.1	2e-155	562	426	3750	PREDICTED: Malus x domestica uncharacterized LOC103407864 (LOC103407864), mRNA
TRINITY_DN19637_c1_g2_i1	TRINITY_DN19637_c1_g2	561	ambiguous or noncoding	XM_008394097.2	2e-117	435	304	3750	PREDICTED: Malus x domestica putative cyclin-B3-1 (LOC103454513), mRNA
TRINITY_DN19637_c1_g2_i2	TRINITY_DN19637_c1_g2	220	ambiguous or noncoding	XM_008394097.2	2e-117	435	304	3750	PREDICTED: Malus x domestica putative cyclin-B3-1 (LOC103454513), mRNA
TRINITY_DN19638_c2_g2_i1	TRINITY_DN19638_c2_g2	224	ambiguous or noncoding	XR_670076.2	1e-143	520	291	225117	PREDICTED: Pyrus x bretschneideri uncharacterized LOC103965612 (LOC103965612), ncRNA
TRINITY_DN19642_c1_g1_i7	TRINITY_DN19642_c1_g1	702	coding	XM_008390246.2	0	839	456	3750	PREDICTED: Malus x domestica putative high mobility group B protein 11 (LOC103450846), mRNA
TRINITY_DN19647_c0_g2_i1	TRINITY_DN19647_c0_g2	274	ambiguous or noncoding	XM_008353431.2	0	2154	1174	3750	PREDICTED: Malus x domestica probable polyamine transporter At3g13620 (LOC103415069), mRNA
TRINITY_DN19648_c0_g4_i1	TRINITY_DN19648_c0_g4	248	ambiguous or noncoding	XM_008385562.2	5e-78	302	177	3750	PREDICTED: Malus x domestica polyphenol oxidase, chloroplastic-like (LOC103446444), mRNA
TRINITY_DN19652_c1_g1_i2	TRINITY_DN19652_c1_g1	240	ambiguous or noncoding	KF530876.2	2e-34	158	114	3750	Malus domestica clone WiC1_WiC2 genomic sequence
TRINITY_DN19653_c0_g1_i3	TRINITY_DN19653_c0_g1	232	ambiguous or noncoding	XM_007201641.2	2e-67	270	195	3760	PREDICTED: Prunus persica uncharacterized protein At4g06744 (LOC18766400), mRNA
TRINITY_DN19653_c0_g1_i4	TRINITY_DN19653_c0_g1	991	coding	XM_007201641.2	2e-67	270	195	3760	PREDICTED: Prunus persica uncharacterized protein At4g06744 (LOC18766400), mRNA
TRINITY_DN19653_c0_g1_i6	TRINITY_DN19653_c0_g1	220	ambiguous or noncoding	XM_007201641.2	2e-67	270	195	3760	PREDICTED: Prunus persica uncharacterized protein At4g06744 (LOC18766400), mRNA
TRINITY_DN19658_c0_g1_i1	TRINITY_DN19658_c0_g1	381	ambiguous or noncoding	XR_667138.1	1e-21	115	71	225117	PREDICTED: Pyrus x bretschneideri uncharacterized LOC103946490 (LOC103946490), ncRNA
TRINITY_DN19659_c3_g2_i1	TRINITY_DN19659_c3_g2	677	coding	XM_008384949.2	2e-118	440	240	3750	PREDICTED: Malus x domestica 40S ribosomal protein S16 (LOC103445897), mRNA
TRINITY_DN19660_c0_g1_i2	TRINITY_DN19660_c0_g1	855	ambiguous or noncoding	XM_008381945.2	0	835	469	3750	PREDICTED: Malus x domestica oxygen-evolving enhancer protein 2, chloroplastic-like (LOC103443153), mRNA
TRINITY_DN19666_c0_g1_i3	TRINITY_DN19666_c0_g1	854	coding	XM_008373140.2	3e-127	470	348	3750	PREDICTED: Malus x domestica E3 ubiquitin-protein ligase RMA1H1-like (LOC103434786), mRNA
TRINITY_DN19673_c0_g1_i9	TRINITY_DN19673_c0_g1	1249	coding	XM_008378974.2	0	1158	637	3750	PREDICTED: Malus x domestica protein TIC 20-I, chloroplastic-like (LOC103440299), mRNA
TRINITY_DN19680_c2_g2_i1	TRINITY_DN19680_c2_g2	269	ambiguous or noncoding	KF695380.1	1e-128	470	264	246360	Commiphora wightii 18S ribosomal RNA gene, partial sequence
TRINITY_DN19680_c5_g2_i1	TRINITY_DN19680_c5_g2	835	coding	XM_008341327.2	0	1238	694	3750	PREDICTED: Malus x domestica 10 kDa chaperonin-like (LOC103402589), mRNA
TRINITY_DN19682_c1_g1_i1	TRINITY_DN19682_c1_g1	1477	coding	XM_008368464.2	0	712	401	3750	PREDICTED: Malus x domestica uncharacterized LOC103430324 (LOC103430324), mRNA
TRINITY_DN19682_c1_g1_i3	TRINITY_DN19682_c1_g1	1477	coding	XM_008368464.2	0	712	401	3750	PREDICTED: Malus x domestica uncharacterized LOC103430324 (LOC103430324), mRNA
TRINITY_DN19682_c1_g3_i2	TRINITY_DN19682_c1_g3	239	ambiguous or noncoding	XM_008344889.2	9e-116	427	236	3750	PREDICTED: Malus x domestica uncharacterized LOC103405873 (LOC103405873), mRNA
TRINITY_DN19687_c0_g8_i1	TRINITY_DN19687_c0_g8	762	ambiguous or noncoding	XM_017328711.1	1e-19	110	70	3750	PREDICTED: Malus x domestica transcription factor DYT1-like (LOC103422440), mRNA
TRINITY_DN19694_c0_g1_i2	TRINITY_DN19694_c0_g1	244	ambiguous or noncoding	XM_008362277.1	0	2187	1194	3750	PREDICTED: Malus x domestica pre-mRNA-splicing factor RSE1-like (LOC103424191), transcript variant X1, mRNA
TRINITY_DN19695_c0_g1_i5	TRINITY_DN19695_c0_g1	472	ambiguous or noncoding	XM_009348471.2	0	2012	1129	225117	PREDICTED: Pyrus x bretschneideri UDP-N-acetylmuramoyl-L-alanyl-D-glutamate--2,6-diaminopimelate ligase-like (LOC103938470), mRNA
TRINITY_DN19704_c1_g10_i1	TRINITY_DN19704_c1_g10	382	ambiguous or noncoding	XR_001788972.1	0	706	382	3750	PREDICTED: Malus x domestica uncharacterized LOC103426818 (LOC103426818), transcript variant X5, ncRNA
TRINITY_DN19715_c0_g2_i2	TRINITY_DN19715_c0_g2	627	coding	XM_008379593.2	0	774	439	3750	PREDICTED: Malus x domestica uncharacterized LOC103440895 (LOC103440895), mRNA
TRINITY_DN19718_c0_g3_i2	TRINITY_DN19718_c0_g3	311	ambiguous or noncoding	XM_008351963.2	1e-65	261	143	3750	PREDICTED: Malus x domestica ubiquitin-conjugating enzyme E2 variant 1D (LOC103413502), mRNA
TRINITY_DN19721_c1_g1_i5	TRINITY_DN19721_c1_g1	911	coding	MG772814.1	0	920	694	3750	Malus domestica cultivar Florina Dp-fl gene locus, complete sequence
TRINITY_DN19722_c1_g2_i1	TRINITY_DN19722_c1_g2	401	ambiguous or noncoding	XM_008361120.2	0	675	390	3750	PREDICTED: Malus x domestica polynucleotide 3'-phosphatase ZDP-like (LOC103423049), mRNA
TRINITY_DN19723_c0_g2_i1	TRINITY_DN19723_c0_g2	217	ambiguous or noncoding	XM_017327803.1	2e-80	309	200	3750	PREDICTED: Malus x domestica probable LRR receptor-like serine/threonine-protein kinase At1g56140 (LOC103419224), mRNA
TRINITY_DN19725_c0_g2_i1	TRINITY_DN19725_c0_g2	269	ambiguous or noncoding	XM_008388498.2	2e-91	346	196	3750	PREDICTED: Malus x domestica probable cytochrome c oxidase subunit 5C-1 (LOC103449209), transcript variant X1, mRNA
TRINITY_DN19726_c0_g1_i2	TRINITY_DN19726_c0_g1	887	ambiguous or noncoding	AM167520.1	6e-104	392	365	3750	Malus x domestica transposon gene for putative DNA topoisomerase II, hypothetical protein, putative CC-NBS-LRR resistance protein, and putative cyclin-related protein
TRINITY_DN19728_c0_g2_i6	TRINITY_DN19728_c0_g2	208	ambiguous or noncoding	XR_529234.2	0	765	464	3750	PREDICTED: Malus x domestica uncharacterized LOC103434195 (LOC103434195), ncRNA
TRINITY_DN19728_c0_g3_i1	TRINITY_DN19728_c0_g3	297	ambiguous or noncoding	XR_001954487.1	7e-92	348	253	225117	PREDICTED: Pyrus x bretschneideri uncharacterized LOC103962926 (LOC103962926), transcript variant X3, ncRNA
TRINITY_DN19731_c1_g1_i3	TRINITY_DN19731_c1_g1	1340	coding	XM_008362500.2	0	1022	587	3750	PREDICTED: Malus x domestica NAC domain-containing protein 14-like (LOC103424418), mRNA
TRINITY_DN19731_c1_g1_i6	TRINITY_DN19731_c1_g1	507	ambiguous or noncoding	XM_008362500.2	0	1022	587	3750	PREDICTED: Malus x domestica NAC domain-containing protein 14-like (LOC103424418), mRNA
TRINITY_DN19731_c1_g2_i2	TRINITY_DN19731_c1_g2	2041	coding	XM_008342240.2	0	2028	1118	3750	PREDICTED: Malus x domestica BTB/POZ domain-containing protein At3g19850-like (LOC103403413), mRNA
TRINITY_DN19731_c1_g2_i4	TRINITY_DN19731_c1_g2	1585	coding	XM_008342240.2	0	2028	1118	3750	PREDICTED: Malus x domestica BTB/POZ domain-containing protein At3g19850-like (LOC103403413), mRNA
TRINITY_DN19731_c1_g2_i7	TRINITY_DN19731_c1_g2	1689	coding	XM_008342240.2	0	2028	1118	3750	PREDICTED: Malus x domestica BTB/POZ domain-containing protein At3g19850-like (LOC103403413), mRNA
TRINITY_DN19731_c1_g3_i1	TRINITY_DN19731_c1_g3	794	coding	XM_008385559.2	0	1378	746	3750	PREDICTED: Malus x domestica TMV resistance protein N-like (LOC103446442), mRNA
TRINITY_DN19735_c0_g1_i7	TRINITY_DN19735_c0_g1	2169	coding	XM_009354021.2	0	2868	1636	225117	PREDICTED: Pyrus x bretschneideri probable U3 small nucleolar RNA-associated protein 7 (LOC103943685), mRNA
TRINITY_DN19735_c0_g2_i12	TRINITY_DN19735_c0_g2	216	ambiguous or noncoding	XR_528229.2	0	1290	705	3750	PREDICTED: Malus x domestica uncharacterized LOC103426981 (LOC103426981), ncRNA
TRINITY_DN19735_c0_g4_i2	TRINITY_DN19735_c0_g4	2796	coding	XR_670337.2	2e-41	183	271	225117	PREDICTED: Pyrus x bretschneideri uncharacterized LOC103967421 (LOC103967421), transcript variant X2, ncRNA
TRINITY_DN19735_c0_g4_i4	TRINITY_DN19735_c0_g4	2956	coding	XR_670337.2	2e-41	183	271	225117	PREDICTED: Pyrus x bretschneideri uncharacterized LOC103967421 (LOC103967421), transcript variant X2, ncRNA
TRINITY_DN19735_c0_g4_i5	TRINITY_DN19735_c0_g4	2519	coding	XR_670337.2	2e-41	183	271	225117	PREDICTED: Pyrus x bretschneideri uncharacterized LOC103967421 (LOC103967421), transcript variant X2, ncRNA
TRINITY_DN19737_c0_g5_i1	TRINITY_DN19737_c0_g5	753	coding	XM_017327636.1	0	1295	733	3750	PREDICTED: Malus x domestica probable cytochrome P450 313a3 (LOC103418545), mRNA
TRINITY_DN19738_c0_g2_i1	TRINITY_DN19738_c0_g2	317	ambiguous or noncoding	XM_009378829.2	1e-119	442	255	225117	PREDICTED: Pyrus x bretschneideri soluble inorganic pyrophosphatase 4-like (LOC103965754), mRNA
TRINITY_DN19740_c0_g3_i4	TRINITY_DN19740_c0_g3	743	ambiguous or noncoding	KR534606.1	0	2414	1319	550789	Malus hupehensis var. mengshanensis mitochondrion, complete genome
TRINITY_DN19743_c1_g3_i10	TRINITY_DN19743_c1_g3	257	ambiguous or noncoding	XM_008382334.2	0	1376	755	3750	PREDICTED: Malus x domestica ubiquitin carboxyl-terminal hydrolase 2 (LOC103443472), mRNA
TRINITY_DN19743_c2_g2_i1	TRINITY_DN19743_c2_g2	711	coding	XM_008392912.2	0	658	360	3750	PREDICTED: Malus x domestica 40S ribosomal protein S25-like (LOC103453368), mRNA
TRINITY_DN19743_c2_g2_i2	TRINITY_DN19743_c2_g2	431	coding	XM_008392912.2	0	658	360	3750	PREDICTED: Malus x domestica 40S ribosomal protein S25-like (LOC103453368), mRNA
TRINITY_DN19743_c2_g3_i1	TRINITY_DN19743_c2_g3	484	coding	XR_529827.2	0	667	386	3750	PREDICTED: Malus x domestica 40S ribosomal protein S25 pseudogene (LOC103438552), misc_RNA
TRINITY_DN19744_c3_g3_i7	TRINITY_DN19744_c3_g3	868	coding	NM_116090.3	0	691	449	3702	Arabidopsis thaliana ubiquitin 5 (UBQ5), mRNA
TRINITY_DN19744_c3_g5_i1	TRINITY_DN19744_c3_g5	245	ambiguous or noncoding	XM_013569030.1	8e-56	228	137	1043004	Aureobasidium namibiae CBS 147.97 ubiquitin partial mRNA
TRINITY_DN19745_c2_g1_i4	TRINITY_DN19745_c2_g1	578	ambiguous or noncoding	XM_017328658.1	2e-136	499	274	3750	PREDICTED: Malus x domestica uncharacterized LOC103422237 (LOC103422237), mRNA
TRINITY_DN19745_c3_g1_i1	TRINITY_DN19745_c3_g1	279	ambiguous or noncoding	XM_009367734.2	0	1186	697	225117	PREDICTED: Pyrus x bretschneideri germin-like protein 5-1 (LOC103955832), mRNA
TRINITY_DN19745_c3_g4_i1	TRINITY_DN19745_c3_g4	994	coding	XM_008372108.2	0	881	614	3750	PREDICTED: Malus x domestica germin-like protein 5-1 (LOC103433820), mRNA
TRINITY_DN19748_c0_g3_i1	TRINITY_DN19748_c0_g3	697	ambiguous or noncoding	XM_008363174.2	0	1179	673	3750	PREDICTED: Malus x domestica uncharacterized LOC103425103 (LOC103425103), mRNA
TRINITY_DN19749_c1_g1_i1	TRINITY_DN19749_c1_g1	281	ambiguous or noncoding	No blast hit
TRINITY_DN19749_c7_g1_i2	TRINITY_DN19749_c7_g1	847	coding	XM_008357364.2	0	1273	706	3750	PREDICTED: Malus x domestica cytochrome P450 87A3-like (LOC103419245), mRNA
TRINITY_DN19750_c1_g3_i1	TRINITY_DN19750_c1_g3	1804	coding	XM_013491834.1	0	665	469	1043005	Aureobasidium subglaciale EXF-2481 hypothetical protein partial mRNA
TRINITY_DN19756_c1_g3_i1	TRINITY_DN19756_c1_g3	1813	coding	XM_008359402.1	0	865	468	3750	PREDICTED: Malus x domestica UPF0481 protein At3g47200-like (LOC103421378), mRNA
TRINITY_DN19759_c3_g1_i1	TRINITY_DN19759_c3_g1	649	coding	XM_008340110.2	0	998	552	3750	PREDICTED: Malus x domestica PI-PLC X domain-containing protein At5g67130-like (LOC103401393), mRNA
TRINITY_DN19759_c5_g8_i2	TRINITY_DN19759_c5_g8	539	coding	XM_008376647.2	3e-125	460	322	3750	PREDICTED: Malus x domestica 60S ribosomal protein L44 (LOC103438105), mRNA
TRINITY_DN19760_c4_g2_i1	TRINITY_DN19760_c4_g2	248	ambiguous or noncoding	XM_008378225.2	1e-146	531	379	3750	PREDICTED: Malus x domestica K(+) efflux antiporter 5 (LOC103439647), transcript variant X2, mRNA
TRINITY_DN19760_c4_g3_i2	TRINITY_DN19760_c4_g3	599	coding	XM_008392521.2	0	981	563	3750	PREDICTED: Malus x domestica probable serine/threonine-protein kinase At1g54610 (LOC103452994), mRNA
TRINITY_DN19760_c4_g4_i1	TRINITY_DN19760_c4_g4	342	ambiguous or noncoding	XM_008392521.2	3e-86	329	243	3750	PREDICTED: Malus x domestica probable serine/threonine-protein kinase At1g54610 (LOC103452994), mRNA
TRINITY_DN19763_c0_g1_i2	TRINITY_DN19763_c0_g1	1040	coding	XM_008382326.2	0	1628	976	3750	PREDICTED: Malus x domestica uncharacterized LOC103443466 (LOC103443466), mRNA
TRINITY_DN19763_c1_g1_i8	TRINITY_DN19763_c1_g1	473	ambiguous or noncoding	XM_008379904.2	0	1338	737	3750	PREDICTED: Malus x domestica expansin-B3-like (LOC103441202), mRNA
TRINITY_DN19773_c0_g1_i1	TRINITY_DN19773_c0_g1	800	coding	No blast hit
TRINITY_DN19778_c5_g1_i1	TRINITY_DN19778_c5_g1	593	ambiguous or noncoding	XM_008394348.2	0	660	357	3750	PREDICTED: Malus x domestica AT-hook motif nuclear-localized protein 5-like (LOC103454747), mRNA
TRINITY_DN19778_c6_g1_i1	TRINITY_DN19778_c6_g1	272	ambiguous or noncoding	XM_017328798.1	3e-135	492	270	3750	PREDICTED: Malus x domestica putative disease resistance protein RGA4 (LOC103422752), mRNA
TRINITY_DN19785_c2_g1_i1	TRINITY_DN19785_c2_g1	220	ambiguous or noncoding	AY603367.1	1e-72	283	203	3750	Malus x domestica isolate 2 retrotransposon Cassandra, complete sequence
TRINITY_DN19785_c3_g2_i1	TRINITY_DN19785_c3_g2	2758	ambiguous or noncoding	MF062434.1	0	5029	2750	147045	Malus micromalus chloroplast, complete genome
TRINITY_DN19790_c0_g2_i2	TRINITY_DN19790_c0_g2	608	ambiguous or noncoding	XM_008353708.2	1e-103	388	214	3750	PREDICTED: Malus x domestica germin-like protein subfamily 1 member 13 (LOC103415372), mRNA
TRINITY_DN19792_c0_g1_i12	TRINITY_DN19792_c0_g1	1622	coding	NM_001293843.1	0	1179	640	3750	Malus domestica uncharacterized transporter YBR287W-like (AHS), mRNA
TRINITY_DN19793_c1_g1_i1	TRINITY_DN19793_c1_g1	1072	coding	XM_008347180.2	0	826	458	3750	PREDICTED: Malus x domestica zinc finger A20 and AN1 domain-containing stress-associated protein 4-like (LOC103408326), mRNA
TRINITY_DN19795_c0_g3_i1	TRINITY_DN19795_c0_g3	203	ambiguous or noncoding	XM_008344147.2	1e-93	353	197	3750	PREDICTED: Malus x domestica uncharacterized LOC103405180 (LOC103405180), transcript variant X2, mRNA
TRINITY_DN19797_c2_g1_i6	TRINITY_DN19797_c2_g1	367	ambiguous or noncoding	XM_008389325.2	0	686	371	3750	PREDICTED: Malus x domestica transcription factor RAX2-like (LOC103450006), mRNA
TRINITY_DN19798_c3_g5_i1	TRINITY_DN19798_c3_g5	202	ambiguous or noncoding	XR_667947.2	2e-91	346	197	225117	PREDICTED: Pyrus x bretschneideri uncharacterized LOC103952820 (LOC103952820), ncRNA
TRINITY_DN19800_c0_g3_i1	TRINITY_DN19800_c0_g3	202	ambiguous or noncoding	XM_008367262.1	2e-60	243	147	3750	PREDICTED: Malus x domestica uncharacterized LOC103429116 (LOC103429116), mRNA
TRINITY_DN19800_c0_g4_i1	TRINITY_DN19800_c0_g4	433	coding	XM_008367259.2	0	784	429	3750	PREDICTED: Malus x domestica TMV resistance protein N-like (LOC103429112), transcript variant X2, mRNA
TRINITY_DN19803_c0_g4_i1	TRINITY_DN19803_c0_g4	418	ambiguous or noncoding	XM_017326936.1	0	669	362	3750	PREDICTED: Malus x domestica probable RNA-dependent RNA polymerase 5 (LOC103415849), mRNA
TRINITY_DN19805_c3_g1_i3	TRINITY_DN19805_c3_g1	269	ambiguous or noncoding	XM_008387034.1	6e-126	462	272	3750	PREDICTED: Malus x domestica L-ascorbate peroxidase, cytosolic-like (LOC103447832), mRNA
TRINITY_DN19805_c3_g3_i1	TRINITY_DN19805_c3_g3	723	coding	XM_008387034.1	0	1136	652	3750	PREDICTED: Malus x domestica L-ascorbate peroxidase, cytosolic-like (LOC103447832), mRNA
TRINITY_DN19808_c0_g1_i5	TRINITY_DN19808_c0_g1	475	coding	XM_008388677.2	0	857	467	3750	PREDICTED: Malus x domestica NADH--cytochrome b5 reductase 1 (LOC103449365), mRNA
TRINITY_DN19808_c0_g1_i6	TRINITY_DN19808_c0_g1	2602	coding	XM_008388677.2	0	857	467	3750	PREDICTED: Malus x domestica NADH--cytochrome b5 reductase 1 (LOC103449365), mRNA
TRINITY_DN19810_c1_g2_i1	TRINITY_DN19810_c1_g2	251	ambiguous or noncoding	XM_018649832.1	6e-102	381	222	225117	PREDICTED: Pyrus x bretschneideri profilin-3-like (LOC103957064), transcript variant X2, mRNA
TRINITY_DN19819_c0_g4_i1	TRINITY_DN19819_c0_g4	219	ambiguous or noncoding	No blast hit
TRINITY_DN19819_c0_g5_i1	TRINITY_DN19819_c0_g5	377	ambiguous or noncoding	XM_008388522.2	8e-167	597	323	3750	PREDICTED: Malus x domestica peroxiredoxin-2B-like (LOC103449231), mRNA
TRINITY_DN19825_c0_g2_i4	TRINITY_DN19825_c0_g2	509	ambiguous or noncoding	XM_008395825.2	3e-136	497	269	3750	PREDICTED: Malus x domestica uncharacterized LOC103456171 (LOC103456171), mRNA
TRINITY_DN19828_c3_g1_i13	TRINITY_DN19828_c3_g1	843	ambiguous or noncoding	XR_528543.2	1e-92	353	211	3750	PREDICTED: Malus x domestica uncharacterized LOC103429010 (LOC103429010), ncRNA
TRINITY_DN19830_c0_g1_i1	TRINITY_DN19830_c0_g1	764	coding	XM_008354051.2	0	1181	664	3750	PREDICTED: Malus x domestica GDP-mannose transporter GONST4-like (LOC103415759), mRNA
TRINITY_DN19830_c0_g3_i2	TRINITY_DN19830_c0_g3	205	ambiguous or noncoding	XM_008364697.2	0	1040	575	3750	PREDICTED: Malus x domestica GDP-mannose transporter GONST4-like (LOC103426613), mRNA
TRINITY_DN19833_c0_g1_i2	TRINITY_DN19833_c0_g1	254	ambiguous or noncoding	XM_008373768.2	3e-126	464	260	3750	PREDICTED: Malus x domestica ribosome biogenesis protein NSA2 homolog (LOC103435376), mRNA
TRINITY_DN19833_c0_g2_i1	TRINITY_DN19833_c0_g2	510	ambiguous or noncoding	XM_009365078.2	0	821	469	225117	PREDICTED: Pyrus x bretschneideri ribosome biogenesis protein NSA2 homolog (LOC103953333), transcript variant X2, mRNA
TRINITY_DN19833_c0_g2_i2	TRINITY_DN19833_c0_g2	467	ambiguous or noncoding	XM_009365078.2	0	821	469	225117	PREDICTED: Pyrus x bretschneideri ribosome biogenesis protein NSA2 homolog (LOC103953333), transcript variant X2, mRNA
TRINITY_DN19834_c0_g4_i1	TRINITY_DN19834_c0_g4	817	coding	XM_009370044.2	0	1131	671	225117	PREDICTED: Pyrus x bretschneideri uncharacterized LOC103957825 (LOC103957825), mRNA
TRINITY_DN19836_c0_g2_i2	TRINITY_DN19836_c0_g2	375	coding	XM_008384595.2	0	730	402	3750	PREDICTED: Malus x domestica actin (LOC103445585), mRNA
TRINITY_DN19837_c0_g1_i3	TRINITY_DN19837_c0_g1	443	coding	XM_008395969.2	0	5068	2791	3750	PREDICTED: Malus x domestica beta-galactosidase 10 (LOC103456279), mRNA
TRINITY_DN19837_c0_g3_i1	TRINITY_DN19837_c0_g3	1683	coding	XM_019875326.1	2e-09	76.8	191	109280	PREDICTED: Hippocampus comes MAP kinase-interacting serine/threonine-protein kinase 2-like (LOC109519047), transcript variant X2, mRNA
TRINITY_DN19840_c1_g1_i3	TRINITY_DN19840_c1_g1	981	coding	XM_008372634.2	0	1773	971	3750	PREDICTED: Malus x domestica stearoyl-[acyl-carrier-protein] 9-desaturase, chloroplastic (LOC103434298), mRNA
TRINITY_DN19840_c1_g1_i4	TRINITY_DN19840_c1_g1	930	coding	XM_008372634.2	0	1773	971	3750	PREDICTED: Malus x domestica stearoyl-[acyl-carrier-protein] 9-desaturase, chloroplastic (LOC103434298), mRNA
TRINITY_DN19846_c2_g6_i1	TRINITY_DN19846_c2_g6	280	ambiguous or noncoding	XM_008366824.2	6e-127	464	271	3750	PREDICTED: Malus x domestica ubiquitin carboxyl-terminal hydrolase 5-like (LOC103428698), transcript variant X4, mRNA
TRINITY_DN19847_c3_g3_i8	TRINITY_DN19847_c3_g3	667	coding	XM_008347383.2	0	749	407	3750	PREDICTED: Malus x domestica histone H2A.1-like (LOC103408540), mRNA
TRINITY_DN19848_c4_g5_i1	TRINITY_DN19848_c4_g5	274	ambiguous or noncoding	XM_008370276.2	2e-13	87.9	54	3750	PREDICTED: Malus x domestica probable galacturonosyltransferase 10 (LOC103432111), mRNA
TRINITY_DN19851_c0_g3_i1	TRINITY_DN19851_c0_g3	454	ambiguous or noncoding	XM_008382543.2	0	658	375	3750	PREDICTED: Malus x domestica dnaJ homolog subfamily B member 6-like (LOC103443652), transcript variant X1, mRNA
TRINITY_DN19851_c0_g4_i1	TRINITY_DN19851_c0_g4	359	ambiguous or noncoding	XM_008369151.2	1e-160	577	322	3750	PREDICTED: Malus x domestica dnaJ homolog subfamily B member 7-like (LOC103431003), transcript variant X2, mRNA
TRINITY_DN19853_c2_g6_i4	TRINITY_DN19853_c2_g6	911	ambiguous or noncoding	XR_001787884.1	5e-110	411	257	3750	PREDICTED: Malus x domestica uncharacterized LOC103418024 (LOC103418024), transcript variant X4, ncRNA
TRINITY_DN19854_c3_g5_i1	TRINITY_DN19854_c3_g5	664	ambiguous or noncoding	XM_018647051.1	4e-48	204	136	225117	PREDICTED: Pyrus x bretschneideri methyltransferase-like protein 13 (LOC108867125), mRNA
TRINITY_DN19856_c0_g9_i1	TRINITY_DN19856_c0_g9	254	coding	XM_008392395.1	2e-97	366	200	3750	PREDICTED: Malus x domestica ethylene-responsive transcription factor RAP2-3-like (LOC103452857), transcript variant X1, mRNA
TRINITY_DN19860_c0_g1_i2	TRINITY_DN19860_c0_g1	653	ambiguous or noncoding	XM_009355850.2	0	1020	586	225117	PREDICTED: Pyrus x bretschneideri peamaclein-like (LOC103945300), mRNA
TRINITY_DN19863_c0_g1_i5	TRINITY_DN19863_c0_g1	887	coding	XM_008383759.1	0	651	358	3750	PREDICTED: Malus x domestica chlorophyll a-b binding protein 6, chloroplastic-like (LOC103444815), mRNA
TRINITY_DN19866_c0_g3_i2	TRINITY_DN19866_c0_g3	379	ambiguous or noncoding	XM_008376410.2	3e-92	350	261	3750	PREDICTED: Malus x domestica mitochondrial substrate carrier family protein E-like (LOC103437886), transcript variant X4, mRNA
TRINITY_DN19874_c1_g1_i2	TRINITY_DN19874_c1_g1	1712	coding	XM_013489993.1	0	1136	794	1043005	Aureobasidium subglaciale EXF-2481 hypothetical protein partial mRNA
TRINITY_DN19876_c2_g2_i1	TRINITY_DN19876_c2_g2	203	ambiguous or noncoding	XM_009356945.2	1e-77	300	186	225117	PREDICTED: Pyrus x bretschneideri vestitone reductase-like (LOC103946291), transcript variant X4, mRNA
TRINITY_DN19876_c4_g6_i1	TRINITY_DN19876_c4_g6	252	ambiguous or noncoding	No blast hit
TRINITY_DN19879_c1_g11_i1	TRINITY_DN19879_c1_g11	382	ambiguous or noncoding	XM_008366066.2	0	686	399	3750	PREDICTED: Malus x domestica WPP domain-associated protein-like (LOC103427981), transcript variant X2, mRNA
TRINITY_DN19884_c1_g4_i1	TRINITY_DN19884_c1_g4	569	ambiguous or noncoding	XM_008370794.2	9e-34	156	86	3750	PREDICTED: Malus x domestica UDP-glucuronic acid decarboxylase 2 (LOC103432596), mRNA
TRINITY_DN19884_c1_g6_i1	TRINITY_DN19884_c1_g6	225	ambiguous or noncoding	XM_008345833.1	2e-66	263	143	3750	PREDICTED: Malus x domestica glycine-rich cell wall structural protein 1-like (LOC103406854), mRNA
TRINITY_DN19886_c0_g3_i2	TRINITY_DN19886_c0_g3	1240	coding	XM_008368649.2	0	1068	591	3750	PREDICTED: Malus x domestica V-type proton ATPase subunit F (LOC103430504), transcript variant X2, mRNA
TRINITY_DN19886_c0_g5_i2	TRINITY_DN19886_c0_g5	640	ambiguous or noncoding	XM_008347491.1	0	1050	595	3750	PREDICTED: Malus x domestica V-type proton ATPase subunit F (LOC103408657), mRNA
TRINITY_DN19886_c0_g6_i1	TRINITY_DN19886_c0_g6	380	ambiguous or noncoding	XR_664309.2	0	878	540	225117	PREDICTED: Pyrus x bretschneideri uncharacterized LOC103928182 (LOC103928182), transcript variant X1, ncRNA
TRINITY_DN19889_c1_g1_i4	TRINITY_DN19889_c1_g1	347	ambiguous or noncoding	XM_018648638.1	0	675	419	225117	PREDICTED: Pyrus x bretschneideri cilia- and flagella-associated protein 20-like (LOC103952096), mRNA
TRINITY_DN19889_c1_g2_i4	TRINITY_DN19889_c1_g2	328	ambiguous or noncoding	XM_008359156.2	1e-150	545	300	3750	PREDICTED: Malus x domestica cyclin-A3-2-like (LOC103421122), mRNA
TRINITY_DN19889_c1_g3_i3	TRINITY_DN19889_c1_g3	917	coding	XM_008359156.2	0	893	491	3750	PREDICTED: Malus x domestica cyclin-A3-2-like (LOC103421122), mRNA
TRINITY_DN19889_c1_g7_i6	TRINITY_DN19889_c1_g7	798	coding	XM_008362757.2	0	828	459	3750	PREDICTED: Malus x domestica putative cyclin-A3-1 (LOC103424667), mRNA
TRINITY_DN19893_c1_g1_i1	TRINITY_DN19893_c1_g1	1144	coding	XM_008371790.2	0	942	520	3750	PREDICTED: Malus x domestica uncharacterized LOC103433525 (LOC103433525), mRNA
TRINITY_DN19893_c1_g1_i3	TRINITY_DN19893_c1_g1	475	ambiguous or noncoding	XM_008371790.2	0	942	520	3750	PREDICTED: Malus x domestica uncharacterized LOC103433525 (LOC103433525), mRNA
TRINITY_DN19896_c2_g1_i10	TRINITY_DN19896_c2_g1	417	coding	KF530876.2	4e-150	544	338	3750	Malus domestica clone WiC1_WiC2 genomic sequence
TRINITY_DN19896_c2_g3_i1	TRINITY_DN19896_c2_g3	240	coding	XR_527608.2	9e-115	424	236	3750	PREDICTED: Malus x domestica uncharacterized LOC103423469 (LOC103423469), ncRNA
TRINITY_DN19897_c0_g1_i1	TRINITY_DN19897_c0_g1	235	ambiguous or noncoding	XM_017336366.1	2e-91	346	200	3750	PREDICTED: Malus x domestica uncharacterized LOC108174838 (LOC108174838), mRNA
TRINITY_DN19898_c1_g1_i1	TRINITY_DN19898_c1_g1	278	ambiguous or noncoding	XM_008384623.2	3e-135	492	274	3750	PREDICTED: Malus x domestica serine/threonine-protein kinase tricorner-like (LOC103445609), transcript variant X2, mRNA
TRINITY_DN19899_c0_g2_i26	TRINITY_DN19899_c0_g2	410	ambiguous or noncoding	XR_001790784.1	2e-142	520	283	3750	PREDICTED: Malus x domestica uncharacterized LOC103444052 (LOC103444052), transcript variant X1, ncRNA
TRINITY_DN19901_c0_g1_i2	TRINITY_DN19901_c0_g1	2048	coding	XM_009365045.2	0	2658	1685	225117	PREDICTED: Pyrus x bretschneideri E3 ubiquitin-protein ligase RGLG2 (LOC103953305), mRNA
TRINITY_DN19904_c0_g1_i1	TRINITY_DN19904_c0_g1	789	coding	XR_001954493.1	0	1068	693	225117	PREDICTED: Pyrus x bretschneideri benzyl alcohol O-benzoyltransferase-like (LOC103963031), transcript variant X2, misc_RNA
TRINITY_DN19905_c2_g1_i12	TRINITY_DN19905_c2_g1	2342	coding	XM_017336175.1	0	1779	994	3750	PREDICTED: Malus x domestica hornerin (LOC103406380), mRNA
TRINITY_DN19906_c2_g1_i1	TRINITY_DN19906_c2_g1	475	ambiguous or noncoding	AB270792.1	8e-123	453	262	3750	Malus x domestica MdSFBB9-alpha, S9-RNase, MdSFBB9-beta genes, complete cds, Psi-SFBB9-alpha, Psi-SFBB9-beta pseudogenes
TRINITY_DN19906_c2_g1_i9	TRINITY_DN19906_c2_g1	423	ambiguous or noncoding	AB270792.1	8e-123	453	262	3750	Malus x domestica MdSFBB9-alpha, S9-RNase, MdSFBB9-beta genes, complete cds, Psi-SFBB9-alpha, Psi-SFBB9-beta pseudogenes
TRINITY_DN19912_c0_g6_i2	TRINITY_DN19912_c0_g6	207	ambiguous or noncoding	XM_008347666.2	0	669	370	3750	PREDICTED: Malus x domestica tetraspanin-19-like (LOC103408850), mRNA
TRINITY_DN19916_c2_g1_i15	TRINITY_DN19916_c2_g1	722	ambiguous or noncoding	XM_008376963.2	4e-110	412	269	3750	PREDICTED: Malus x domestica putative disease resistance protein RGA3 (LOC103438412), mRNA
TRINITY_DN19916_c2_g1_i9	TRINITY_DN19916_c2_g1	699	coding	XM_008376963.2	4e-110	412	269	3750	PREDICTED: Malus x domestica putative disease resistance protein RGA3 (LOC103438412), mRNA
TRINITY_DN19916_c2_g2_i1	TRINITY_DN19916_c2_g2	565	ambiguous or noncoding	XM_018649322.1	2e-169	606	488	225117	PREDICTED: Pyrus x bretschneideri putative disease resistance protein RGA3 (LOC103954944), mRNA
TRINITY_DN19916_c2_g3_i1	TRINITY_DN19916_c2_g3	321	ambiguous or noncoding	XM_018649322.1	6e-108	401	261	225117	PREDICTED: Pyrus x bretschneideri putative disease resistance protein RGA3 (LOC103954944), mRNA
TRINITY_DN19917_c0_g3_i1	TRINITY_DN19917_c0_g3	557	ambiguous or noncoding	XM_008382238.2	0	708	402	3750	PREDICTED: Malus x domestica selenium-binding protein 2-like (LOC103443404), mRNA
TRINITY_DN19925_c1_g1_i1	TRINITY_DN19925_c1_g1	221	ambiguous or noncoding	XR_001952391.1	1e-144	523	297	225117	PREDICTED: Pyrus x bretschneideri uncharacterized LOC108866517 (LOC108866517), ncRNA
TRINITY_DN19926_c0_g2_i2	TRINITY_DN19926_c0_g2	641	coding	XM_017333168.1	7e-128	470	347	3750	PREDICTED: Malus x domestica sm-like protein LSM7 (LOC103438377), mRNA
TRINITY_DN19931_c0_g5_i2	TRINITY_DN19931_c0_g5	236	ambiguous or noncoding	XM_008375332.2	0	904	490	3750	PREDICTED: Malus x domestica MND1-interacting protein 1-like (LOC103436878), mRNA
TRINITY_DN19933_c0_g1_i2	TRINITY_DN19933_c0_g1	387	ambiguous or noncoding	XM_017322590.1	0	713	394	3750	PREDICTED: Malus x domestica protein MEMO1-like (LOC103456228), mRNA
TRINITY_DN19935_c3_g2_i1	TRINITY_DN19935_c3_g2	898	ambiguous or noncoding	XM_008354818.2	0	1356	738	3750	PREDICTED: Malus x domestica L-lactate dehydrogenase-like (LOC103416573), mRNA
TRINITY_DN19935_c3_g2_i3	TRINITY_DN19935_c3_g2	1690	coding	XM_008354818.2	0	1356	738	3750	PREDICTED: Malus x domestica L-lactate dehydrogenase-like (LOC103416573), mRNA
TRINITY_DN19937_c2_g4_i3	TRINITY_DN19937_c2_g4	304	ambiguous or noncoding	XM_008394400.2	1e-77	302	176	3750	PREDICTED: Malus x domestica uncharacterized LOC103454794 (LOC103454794), transcript variant X2, mRNA
TRINITY_DN19938_c2_g2_i1	TRINITY_DN19938_c2_g2	451	ambiguous or noncoding	XM_008361195.2	6e-154	555	321	3750	PREDICTED: Malus x domestica uncharacterized protein At5g01610-like (LOC103423124), mRNA
TRINITY_DN19938_c2_g4_i1	TRINITY_DN19938_c2_g4	333	coding	XM_017331559.1	3e-160	575	325	3750	PREDICTED: Malus x domestica uncharacterized protein At5g01610-like (LOC103432671), mRNA
TRINITY_DN19938_c4_g1_i2	TRINITY_DN19938_c4_g1	578	coding	XM_008371688.2	8e-172	617	338	3750	PREDICTED: Malus x domestica uncharacterized protein At5g02240-like (LOC103433424), mRNA
TRINITY_DN19940_c1_g1_i10	TRINITY_DN19940_c1_g1	865	coding	XM_008352350.2	0	2093	1138	3750	PREDICTED: Malus x domestica transmembrane protein 87B-like (LOC103413918), mRNA
TRINITY_DN19944_c0_g2_i1	TRINITY_DN19944_c0_g2	429	ambiguous or noncoding	XM_008374124.2	0	789	427	3750	PREDICTED: Malus x domestica fructose-bisphosphate aldolase-lysine N-methyltransferase, chloroplastic (LOC103435718), transcript variant X3, mRNA
TRINITY_DN19945_c0_g2_i2	TRINITY_DN19945_c0_g2	628	ambiguous or noncoding	XM_008367860.2	6e-117	433	246	3750	PREDICTED: Malus x domestica uncharacterized LOC103429732 (LOC103429732), mRNA
TRINITY_DN19945_c2_g1_i10	TRINITY_DN19945_c2_g1	1069	ambiguous or noncoding	XM_017323048.1	0	1074	750	3750	PREDICTED: Malus x domestica uncharacterized LOC108169539 (LOC108169539), mRNA
TRINITY_DN19945_c2_g2_i1	TRINITY_DN19945_c2_g2	693	ambiguous or noncoding	XR_001952238.1	0	732	616	225117	PREDICTED: Pyrus x bretschneideri uncharacterized LOC103936728 (LOC103936728), transcript variant X4, misc_RNA
TRINITY_DN19948_c0_g2_i3	TRINITY_DN19948_c0_g2	975	coding	MF062434.1	0	1533	832	147045	Malus micromalus chloroplast, complete genome
TRINITY_DN19951_c0_g1_i4	TRINITY_DN19951_c0_g1	336	ambiguous or noncoding	XM_008343792.2	0	1380	820	3750	PREDICTED: Malus x domestica probable membrane metalloprotease ARASP2, chloroplastic (LOC103404825), mRNA
TRINITY_DN19953_c0_g1_i3	TRINITY_DN19953_c0_g1	260	ambiguous or noncoding	AJ291492.1	2e-104	390	238	3750	Malus domestica retrotransposon dem 1 including ORF1 for hypothetical protein
TRINITY_DN19953_c1_g7_i2	TRINITY_DN19953_c1_g7	232	ambiguous or noncoding	AJ291492.1	3e-91	346	214	3750	Malus domestica retrotransposon dem 1 including ORF1 for hypothetical protein
TRINITY_DN19961_c1_g1_i2	TRINITY_DN19961_c1_g1	638	coding	XM_008341889.2	2e-160	579	318	3750	PREDICTED: Malus x domestica 60S ribosomal protein L27a-3-like (LOC103403070), mRNA
TRINITY_DN19961_c1_g1_i4	TRINITY_DN19961_c1_g1	783	coding	XM_008341889.2	2e-160	579	318	3750	PREDICTED: Malus x domestica 60S ribosomal protein L27a-3-like (LOC103403070), mRNA
TRINITY_DN19962_c0_g1_i7	TRINITY_DN19962_c0_g1	590	ambiguous or noncoding	XM_008343715.2	0	1016	578	3750	PREDICTED: Malus x domestica cytochrome b6-f complex iron-sulfur subunit, chloroplastic (LOC103404760), mRNA
TRINITY_DN19964_c0_g1_i1	TRINITY_DN19964_c0_g1	216	ambiguous or noncoding	XM_008370937.2	3e-100	375	225	3750	PREDICTED: Malus x domestica cellulose synthase A catalytic subunit 2 [UDP-forming]-like (LOC103432738), transcript variant X2, mRNA
TRINITY_DN19964_c1_g1_i1	TRINITY_DN19964_c1_g1	221	ambiguous or noncoding	XM_008372541.1	1e-97	366	217	3750	PREDICTED: Malus x domestica probable aminopyrimidine aminohydrolase, mitochondrial (LOC103434223), mRNA
TRINITY_DN19964_c2_g3_i3	TRINITY_DN19964_c2_g3	421	ambiguous or noncoding	MG234581.1	0	684	376	3702	Arabidopsis thaliana voucher CCDB-18325-B7 5.8S ribosomal RNA gene, partial sequence; internal transcribed spacer 2, complete sequence; and large subunit ribosomal RNA gene, partial sequence
TRINITY_DN19966_c0_g2_i1	TRINITY_DN19966_c0_g2	297	ambiguous or noncoding	XM_008376299.2	2e-102	383	213	3750	PREDICTED: Malus x domestica protein QUIRKY (LOC103437797), mRNA
TRINITY_DN19966_c1_g1_i1	TRINITY_DN19966_c1_g1	601	coding	XM_008359150.2	0	833	459	3750	PREDICTED: Malus x domestica early nodulin-93-like (LOC103421114), mRNA
TRINITY_DN19966_c2_g1_i11	TRINITY_DN19966_c2_g1	885	ambiguous or noncoding	XR_526410.2	0	1539	930	3750	PREDICTED: Malus x domestica uncharacterized LOC103416532 (LOC103416532), transcript variant X3, misc_RNA
TRINITY_DN19966_c2_g1_i12	TRINITY_DN19966_c2_g1	281	ambiguous or noncoding	XR_526410.2	0	1539	930	3750	PREDICTED: Malus x domestica uncharacterized LOC103416532 (LOC103416532), transcript variant X3, misc_RNA
TRINITY_DN19966_c2_g1_i3	TRINITY_DN19966_c2_g1	1897	coding	XR_526410.2	0	1539	930	3750	PREDICTED: Malus x domestica uncharacterized LOC103416532 (LOC103416532), transcript variant X3, misc_RNA
TRINITY_DN19966_c2_g1_i4	TRINITY_DN19966_c2_g1	1343	coding	XR_526410.2	0	1539	930	3750	PREDICTED: Malus x domestica uncharacterized LOC103416532 (LOC103416532), transcript variant X3, misc_RNA
TRINITY_DN19966_c2_g2_i1	TRINITY_DN19966_c2_g2	860	ambiguous or noncoding	XM_017323692.1	9e-79	307	191	3750	PREDICTED: Malus x domestica uncharacterized LOC103402945 (LOC103402945), transcript variant X1, mRNA
TRINITY_DN19966_c2_g2_i2	TRINITY_DN19966_c2_g2	1348	coding	XM_017323692.1	9e-79	307	191	3750	PREDICTED: Malus x domestica uncharacterized LOC103402945 (LOC103402945), transcript variant X1, mRNA
TRINITY_DN19967_c2_g1_i1	TRINITY_DN19967_c2_g1	237	ambiguous or noncoding	XM_008394146.2	3e-114	424	232	3750	PREDICTED: Malus x domestica protein EARLY RESPONSIVE TO DEHYDRATION 15-like (LOC103454551), transcript variant X5, mRNA
TRINITY_DN19967_c2_g2_i1	TRINITY_DN19967_c2_g2	565	coding	XM_008358143.2	1e-159	575	320	3750	PREDICTED: Malus x domestica protein EARLY RESPONSIVE TO DEHYDRATION 15-like (LOC103420081), transcript variant X2, mRNA
TRINITY_DN19967_c2_g2_i3	TRINITY_DN19967_c2_g2	577	coding	XM_008358143.2	1e-159	575	320	3750	PREDICTED: Malus x domestica protein EARLY RESPONSIVE TO DEHYDRATION 15-like (LOC103420081), transcript variant X2, mRNA
TRINITY_DN19967_c2_g2_i5	TRINITY_DN19967_c2_g2	681	coding	XM_008358143.2	1e-159	575	320	3750	PREDICTED: Malus x domestica protein EARLY RESPONSIVE TO DEHYDRATION 15-like (LOC103420081), transcript variant X2, mRNA
TRINITY_DN19968_c0_g1_i3	TRINITY_DN19968_c0_g1	574	coding	XR_525098.2	0	769	443	3750	PREDICTED: Malus x domestica alcohol dehydrogenase-like (LOC103409167), misc_RNA
TRINITY_DN19970_c0_g1_i1	TRINITY_DN19970_c0_g1	211	ambiguous or noncoding	XM_017329406.1	4e-98	368	206	3750	PREDICTED: Malus x domestica DNA ligase 1-like (LOC103424811), mRNA
TRINITY_DN19970_c0_g3_i3	TRINITY_DN19970_c0_g3	1359	coding	XM_008364112.2	0	1317	744	3750	PREDICTED: Malus x domestica protein SCO1 homolog 1, mitochondrial (LOC103426017), mRNA
TRINITY_DN19972_c1_g2_i1	TRINITY_DN19972_c1_g2	217	ambiguous or noncoding	KM521537.1	2e-17	100	54	3750	Malus domestica clone Fuji miRNA172 gene, complete sequence
TRINITY_DN19982_c1_g1_i2	TRINITY_DN19982_c1_g1	206	ambiguous or noncoding	XM_008379500.2	0	1072	634	3750	PREDICTED: Malus x domestica uncharacterized LOC103440792 (LOC103440792), mRNA
TRINITY_DN19985_c1_g5_i1	TRINITY_DN19985_c1_g5	293	ambiguous or noncoding	XM_008368765.2	5e-148	534	291	3750	PREDICTED: Malus x domestica glucan endo-1,3-beta-glucosidase 3-like (LOC103430620), mRNA
TRINITY_DN19986_c0_g5_i1	TRINITY_DN19986_c0_g5	290	ambiguous or noncoding	XM_008376467.2	6e-137	497	282	3750	PREDICTED: Malus x domestica protein CHAPERONE-LIKE PROTEIN OF POR1, chloroplastic (LOC103437939), mRNA
TRINITY_DN19988_c1_g1_i9	TRINITY_DN19988_c1_g1	341	ambiguous or noncoding	XM_009343166.2	9e-128	470	260	225117	PREDICTED: Pyrus x bretschneideri histone-lysine N-methyltransferase ATXR3-like (LOC103933471), mRNA
TRINITY_DN19991_c0_g11_i1	TRINITY_DN19991_c0_g11	688	ambiguous or noncoding	XM_008354673.2	0	990	545	3750	PREDICTED: Malus x domestica histone H2A.6 (LOC103416426), mRNA
TRINITY_DN19991_c0_g2_i8	TRINITY_DN19991_c0_g2	201	ambiguous or noncoding	XM_017331573.1	0	682	386	3750	PREDICTED: Malus x domestica uncharacterized LOC103432698 (LOC103432698), transcript variant X4, mRNA
TRINITY_DN19991_c0_g3_i1	TRINITY_DN19991_c0_g3	566	coding	XM_008367546.2	0	959	522	3750	PREDICTED: Malus x domestica histone H2A.6 (LOC103429392), mRNA
TRINITY_DN19991_c0_g4_i1	TRINITY_DN19991_c0_g4	272	ambiguous or noncoding	XM_008354673.2	1e-134	490	270	3750	PREDICTED: Malus x domestica histone H2A.6 (LOC103416426), mRNA
TRINITY_DN19994_c3_g1_i4	TRINITY_DN19994_c3_g1	2680	coding	XM_009362391.2	0	1801	1177	225117	PREDICTED: Pyrus x bretschneideri probable disease resistance protein At4g27220 (LOC103951097), transcript variant X3, mRNA
TRINITY_DN19996_c2_g2_i2	TRINITY_DN19996_c2_g2	596	ambiguous or noncoding	XM_017326332.1	0	1253	690	3750	PREDICTED: Malus x domestica TMV resistance protein N-like (LOC103413927), transcript variant X1, mRNA
TRINITY_DN19996_c2_g3_i1	TRINITY_DN19996_c2_g3	445	coding	XM_017326040.1	0	712	425	3750	PREDICTED: Malus x domestica TMV resistance protein N-like (LOC103412414), transcript variant X2, mRNA
TRINITY_DN20000_c2_g1_i1	TRINITY_DN20000_c2_g1	214	ambiguous or noncoding	No blast hit
TRINITY_DN20000_c2_g4_i2	TRINITY_DN20000_c2_g4	210	ambiguous or noncoding	XR_001953246.1	2e-52	217	150	225117	PREDICTED: Pyrus x bretschneideri uncharacterized LOC108867273 (LOC108867273), ncRNA
TRINITY_DN20000_c2_g5_i1	TRINITY_DN20000_c2_g5	201	ambiguous or noncoding	XR_528497.2	1e-72	283	179	3750	PREDICTED: Malus x domestica uncharacterized LOC103428762 (LOC103428762), ncRNA
TRINITY_DN20002_c2_g7_i1	TRINITY_DN20002_c2_g7	357	ambiguous or noncoding	XM_008341089.2	6e-178	634	345	3750	PREDICTED: Malus x domestica cytochrome b-c1 complex subunit 6-like (LOC103402343), mRNA
TRINITY_DN20002_c2_g8_i1	TRINITY_DN20002_c2_g8	284	ambiguous or noncoding	XM_008380577.2	1e-143	520	283	3750	PREDICTED: Malus x domestica cytochrome b-c1 complex subunit 6-like (LOC103441868), mRNA
TRINITY_DN20007_c1_g3_i3	TRINITY_DN20007_c1_g3	408	ambiguous or noncoding	XM_008359765.2	0	828	452	3750	PREDICTED: Malus x domestica transmembrane emp24 domain-containing protein p24beta2-like (LOC103421725), partial mRNA
TRINITY_DN20012_c0_g2_i6	TRINITY_DN20012_c0_g2	357	coding	XM_018643888.1	3e-99	375	234	225117	PREDICTED: Pyrus x bretschneideri disease resistance protein TAO1-like (LOC103932895), transcript variant X3, mRNA
TRINITY_DN20012_c0_g5_i1	TRINITY_DN20012_c0_g5	254	ambiguous or noncoding	No blast hit
TRINITY_DN20013_c1_g2_i1	TRINITY_DN20013_c1_g2	201	ambiguous or noncoding	KF530876.2	6e-86	327	193	3750	Malus domestica clone WiC1_WiC2 genomic sequence
TRINITY_DN20018_c0_g1_i1	TRINITY_DN20018_c0_g1	212	ambiguous or noncoding	XM_008385440.2	5e-102	381	209	3750	PREDICTED: Malus x domestica apoptosis inhibitor 5-like protein API5 (LOC103446350), transcript variant X2, mRNA
TRINITY_DN20018_c2_g2_i12	TRINITY_DN20018_c2_g2	500	ambiguous or noncoding	KC222014.1	4e-117	435	376	3750	Malus x domestica cultivar Red Fuji metallothionein type 2 (MT2) mRNA, complete cds
TRINITY_DN20018_c2_g2_i2	TRINITY_DN20018_c2_g2	342	ambiguous or noncoding	KC222014.1	4e-117	435	376	3750	Malus x domestica cultivar Red Fuji metallothionein type 2 (MT2) mRNA, complete cds
TRINITY_DN20018_c2_g2_i3	TRINITY_DN20018_c2_g2	458	ambiguous or noncoding	KC222014.1	4e-117	435	376	3750	Malus x domestica cultivar Red Fuji metallothionein type 2 (MT2) mRNA, complete cds
TRINITY_DN20018_c2_g2_i4	TRINITY_DN20018_c2_g2	470	ambiguous or noncoding	KC222014.1	4e-117	435	376	3750	Malus x domestica cultivar Red Fuji metallothionein type 2 (MT2) mRNA, complete cds
TRINITY_DN20018_c2_g2_i6	TRINITY_DN20018_c2_g2	284	ambiguous or noncoding	KC222014.1	4e-117	435	376	3750	Malus x domestica cultivar Red Fuji metallothionein type 2 (MT2) mRNA, complete cds
TRINITY_DN20018_c2_g3_i1	TRINITY_DN20018_c2_g3	342	ambiguous or noncoding	KC222014.1	2e-123	453	260	3750	Malus x domestica cultivar Red Fuji metallothionein type 2 (MT2) mRNA, complete cds
TRINITY_DN20018_c2_g3_i2	TRINITY_DN20018_c2_g3	226	ambiguous or noncoding	KC222014.1	2e-123	453	260	3750	Malus x domestica cultivar Red Fuji metallothionein type 2 (MT2) mRNA, complete cds
TRINITY_DN20018_c2_g4_i2	TRINITY_DN20018_c2_g4	354	ambiguous or noncoding	FJ795352.1	2e-14	91.6	51	3767	Pyrus pyrifolia clone MLPZ metallothionein-like protein gene, complete cds
TRINITY_DN20019_c1_g1_i1	TRINITY_DN20019_c1_g1	245	ambiguous or noncoding	XM_008384927.2	5e-122	448	244	3750	PREDICTED: Malus x domestica guanine nucleotide exchange factor SPIKE 1-like (LOC103445874), transcript variant X2, mRNA
TRINITY_DN20019_c1_g11_i2	TRINITY_DN20019_c1_g11	274	ambiguous or noncoding	XM_008393612.2	5e-125	459	259	3750	PREDICTED: Malus x domestica eukaryotic translation initiation factor 3 subunit K-like (LOC103454020), mRNA
TRINITY_DN20019_c1_g6_i2	TRINITY_DN20019_c1_g6	455	coding	XM_008387776.2	0	734	400	3750	PREDICTED: Malus x domestica glucose-6-phosphate/phosphate translocator 2, chloroplastic (LOC103448517), mRNA
TRINITY_DN20020_c1_g10_i1	TRINITY_DN20020_c1_g10	238	ambiguous or noncoding	XM_008373259.2	7e-116	427	231	3750	PREDICTED: Malus x domestica histone H4 (LOC103434887), mRNA
TRINITY_DN20020_c1_g3_i9	TRINITY_DN20020_c1_g3	568	coding	XM_008359733.2	0	756	412	3750	PREDICTED: Malus x domestica histone H4 (LOC103421691), mRNA
TRINITY_DN20021_c2_g11_i1	TRINITY_DN20021_c2_g11	238	ambiguous or noncoding	XM_017336273.1	8e-46	195	126	3750	PREDICTED: Malus x domestica uncharacterized LOC108174798 (LOC108174798), mRNA
TRINITY_DN20021_c2_g3_i1	TRINITY_DN20021_c2_g3	347	ambiguous or noncoding	XR_525071.2	2e-67	268	284	3750	PREDICTED: Malus x domestica uncharacterized LOC103409025 (LOC103409025), ncRNA
TRINITY_DN20021_c2_g3_i2	TRINITY_DN20021_c2_g3	344	ambiguous or noncoding	XR_525071.2	2e-67	268	284	3750	PREDICTED: Malus x domestica uncharacterized LOC103409025 (LOC103409025), ncRNA
TRINITY_DN20021_c2_g5_i1	TRINITY_DN20021_c2_g5	366	ambiguous or noncoding	XR_525071.2	4e-159	573	317	3750	PREDICTED: Malus x domestica uncharacterized LOC103409025 (LOC103409025), ncRNA
TRINITY_DN20021_c2_g5_i3	TRINITY_DN20021_c2_g5	379	ambiguous or noncoding	XR_525071.2	4e-159	573	317	3750	PREDICTED: Malus x domestica uncharacterized LOC103409025 (LOC103409025), ncRNA
TRINITY_DN20022_c0_g1_i11	TRINITY_DN20022_c0_g1	1789	coding	XM_017323575.1	0	955	566	3750	PREDICTED: Malus x domestica NEDD8-activating enzyme E1 catalytic subunit (LOC103403897), mRNA
TRINITY_DN20024_c2_g1_i1	TRINITY_DN20024_c2_g1	425	ambiguous or noncoding	XR_001791753.1	2e-148	536	364	3750	PREDICTED: Malus x domestica uncharacterized LOC103449793 (LOC103449793), ncRNA
TRINITY_DN20024_c6_g1_i4	TRINITY_DN20024_c6_g1	948	ambiguous or noncoding	XM_008389111.2	0	739	433	3750	PREDICTED: Malus x domestica cold-regulated 413 plasma membrane protein 1-like (LOC103449792), mRNA
TRINITY_DN20024_c6_g1_i6	TRINITY_DN20024_c6_g1	1099	coding	XM_008389111.2	0	739	433	3750	PREDICTED: Malus x domestica cold-regulated 413 plasma membrane protein 1-like (LOC103449792), mRNA
TRINITY_DN20024_c7_g2_i4	TRINITY_DN20024_c7_g2	524	ambiguous or noncoding	XM_009377048.2	6e-53	220	135	225117	PREDICTED: Pyrus x bretschneideri cold-regulated 413 plasma membrane protein 2-like (LOC103964149), transcript variant X1, mRNA
TRINITY_DN20031_c0_g1_i7	TRINITY_DN20031_c0_g1	1864	coding	XM_008361029.2	0	937	513	3750	PREDICTED: Malus x domestica uncharacterized LOC103422965 (LOC103422965), transcript variant X2, mRNA
TRINITY_DN20032_c3_g3_i1	TRINITY_DN20032_c3_g3	280	ambiguous or noncoding	XM_008376334.2	6e-127	464	255	3750	PREDICTED: Malus x domestica chlorophyll a-b binding protein P4, chloroplastic (LOC103437829), mRNA
TRINITY_DN20032_c3_g4_i7	TRINITY_DN20032_c3_g4	1077	coding	NM_114615.4	0	1018	554	3702	Arabidopsis thaliana light-harvesting chlorophyll-protein complex I subunit A4 (LHCA4), mRNA
TRINITY_DN20034_c0_g2_i1	TRINITY_DN20034_c0_g2	2215	coding	XM_008359267.2	0	1363	738	3750	PREDICTED: Malus x domestica putative disease resistance RPP13-like protein 1 (LOC103421241), mRNA
TRINITY_DN20040_c0_g2_i1	TRINITY_DN20040_c0_g2	923	coding	XM_009337072.2	0	1491	872	225117	PREDICTED: Pyrus x bretschneideri F-box protein SKIP22-like (LOC103928061), mRNA
TRINITY_DN20047_c0_g2_i2	TRINITY_DN20047_c0_g2	234	ambiguous or noncoding	XM_008372602.2	3e-84	324	191	3750	PREDICTED: Malus x domestica photosystem I reaction center subunit XI, chloroplastic-like (LOC103434268), mRNA
TRINITY_DN20054_c1_g4_i1	TRINITY_DN20054_c1_g4	289	ambiguous or noncoding	XM_009363922.2	3e-105	392	245	225117	PREDICTED: Pyrus x bretschneideri dihydroceramide fatty acyl 2-hydroxylase FAH1-like (LOC103952351), transcript variant X2, mRNA
TRINITY_DN20061_c0_g6_i1	TRINITY_DN20061_c0_g6	287	ambiguous or noncoding	XM_017334142.1	9e-86	327	250	3750	PREDICTED: Malus x domestica probable transcription factor GLK1 (LOC103444434), transcript variant X2, mRNA
TRINITY_DN20063_c0_g3_i1	TRINITY_DN20063_c0_g3	1056	ambiguous or noncoding	XR_001790209.1	0	1842	997	3750	PREDICTED: Malus x domestica uncharacterized LOC103437124 (LOC103437124), transcript variant X5, ncRNA
TRINITY_DN20063_c0_g5_i7	TRINITY_DN20063_c0_g5	269	ambiguous or noncoding	XR_001790209.1	5e-79	307	193	3750	PREDICTED: Malus x domestica uncharacterized LOC103437124 (LOC103437124), transcript variant X5, ncRNA
TRINITY_DN20066_c1_g4_i3	TRINITY_DN20066_c1_g4	331	ambiguous or noncoding	XM_017323701.1	0	850	476	3750	PREDICTED: Malus x domestica hypersensitive-induced response protein 2 (LOC103402934), transcript variant X4, mRNA
TRINITY_DN20066_c1_g4_i4	TRINITY_DN20066_c1_g4	753	coding	XM_017323701.1	0	850	476	3750	PREDICTED: Malus x domestica hypersensitive-induced response protein 2 (LOC103402934), transcript variant X4, mRNA
TRINITY_DN20067_c0_g4_i1	TRINITY_DN20067_c0_g4	454	ambiguous or noncoding	XM_008376839.2	4e-161	579	340	3750	PREDICTED: Malus x domestica succinyl-CoA ligase [ADP-forming] subunit alpha-2, mitochondrial (LOC103438297), mRNA
TRINITY_DN20068_c3_g1_i3	TRINITY_DN20068_c3_g1	418	ambiguous or noncoding	XM_018647062.1	6e-153	553	552	225117	PREDICTED: Pyrus x bretschneideri repetitive proline-rich cell wall protein 2 (LOC103945574), mRNA
TRINITY_DN20068_c3_g1_i4	TRINITY_DN20068_c3_g1	527	ambiguous or noncoding	XM_018647062.1	6e-153	553	552	225117	PREDICTED: Pyrus x bretschneideri repetitive proline-rich cell wall protein 2 (LOC103945574), mRNA
TRINITY_DN20069_c5_g1_i1	TRINITY_DN20069_c5_g1	1164	coding	XM_008341709.2	0	990	562	3750	PREDICTED: Malus x domestica mitochondrial outer membrane protein porin of 36 kDa (LOC103402924), mRNA
TRINITY_DN20069_c5_g1_i2	TRINITY_DN20069_c5_g1	1164	coding	XM_008341709.2	0	990	562	3750	PREDICTED: Malus x domestica mitochondrial outer membrane protein porin of 36 kDa (LOC103402924), mRNA
TRINITY_DN20069_c5_g1_i5	TRINITY_DN20069_c5_g1	959	coding	XM_008341709.2	0	990	562	3750	PREDICTED: Malus x domestica mitochondrial outer membrane protein porin of 36 kDa (LOC103402924), mRNA
TRINITY_DN20069_c7_g1_i1	TRINITY_DN20069_c7_g1	272	ambiguous or noncoding	XM_018642724.1	1e-109	407	252	225117	PREDICTED: Pyrus x bretschneideri polyadenylate-binding protein 3 (LOC103927910), mRNA
TRINITY_DN20070_c0_g2_i1	TRINITY_DN20070_c0_g2	370	ambiguous or noncoding	XM_008341941.2	4e-135	492	268	3750	PREDICTED: Malus x domestica serine/threonine protein phosphatase 2A 57 kDa regulatory subunit B' theta isoform-like (LOC103403117), mRNA
TRINITY_DN20073_c0_g1_i2	TRINITY_DN20073_c0_g1	1026	coding	XM_008377546.2	0	1389	778	3750	PREDICTED: Malus x domestica putative DEAD-box ATP-dependent RNA helicase 29 (LOC103439004), transcript variant X1, mRNA
TRINITY_DN20073_c0_g2_i3	TRINITY_DN20073_c0_g2	1878	coding	XM_008377547.2	0	3077	1690	3750	PREDICTED: Malus x domestica putative DEAD-box ATP-dependent RNA helicase 29 (LOC103439004), transcript variant X2, mRNA
TRINITY_DN20074_c0_g1_i17	TRINITY_DN20074_c0_g1	1199	coding	XM_008387238.2	0	785	439	3750	PREDICTED: Malus x domestica histone deacetylase HDT1 (LOC103448002), mRNA
TRINITY_DN20076_c1_g2_i2	TRINITY_DN20076_c1_g2	351	ambiguous or noncoding	KF530876.2	2e-143	520	340	3750	Malus domestica clone WiC1_WiC2 genomic sequence
TRINITY_DN20076_c1_g3_i1	TRINITY_DN20076_c1_g3	244	ambiguous or noncoding	KF530876.2	9e-105	390	233	3750	Malus domestica clone WiC1_WiC2 genomic sequence
TRINITY_DN20077_c0_g2_i4	TRINITY_DN20077_c0_g2	201	ambiguous or noncoding	XM_008373134.2	0	944	556	3750	PREDICTED: Malus x domestica allantoinase-like (LOC103434779), mRNA
TRINITY_DN20084_c0_g1_i3	TRINITY_DN20084_c0_g1	1440	coding	XM_008379057.2	0	1016	581	3750	PREDICTED: Malus x domestica salicylate carboxymethyltransferase-like (LOC103440379), mRNA
TRINITY_DN20084_c0_g1_i4	TRINITY_DN20084_c0_g1	235	ambiguous or noncoding	XM_008379057.2	0	1016	581	3750	PREDICTED: Malus x domestica salicylate carboxymethyltransferase-like (LOC103440379), mRNA
TRINITY_DN20084_c0_g2_i1	TRINITY_DN20084_c0_g2	230	ambiguous or noncoding	XM_009380370.2	4e-23	119	68	225117	PREDICTED: Pyrus x bretschneideri salicylate carboxymethyltransferase-like (LOC103967120), mRNA
TRINITY_DN20085_c1_g1_i2	TRINITY_DN20085_c1_g1	3033	coding	XM_008388452.2	0	5105	2823	3750	PREDICTED: Malus x domestica sucrose synthase 3 (SS), transcript variant X1, mRNA
TRINITY_DN20089_c2_g2_i2	TRINITY_DN20089_c2_g2	393	ambiguous or noncoding	XM_008344681.2	7e-54	222	126	3750	PREDICTED: Malus x domestica MADS-box protein SOC1-like (LOC103405657), transcript variant X1, mRNA
TRINITY_DN20090_c4_g2_i2	TRINITY_DN20090_c4_g2	613	ambiguous or noncoding	XR_001951943.1	6e-51	213	128	225117	PREDICTED: Pyrus x bretschneideri uncharacterized LOC108866111 (LOC108866111), ncRNA
TRINITY_DN20090_c4_g4_i3	TRINITY_DN20090_c4_g4	801	ambiguous or noncoding	XR_001787910.1	2e-23	122	81	3750	PREDICTED: Malus x domestica uncharacterized LOC108171413 (LOC108171413), transcript variant X8, ncRNA
TRINITY_DN20092_c0_g3_i2	TRINITY_DN20092_c0_g3	255	ambiguous or noncoding	XM_017335318.1	2e-100	377	204	3750	PREDICTED: Malus x domestica TMV resistance protein N-like (LOC103444686), transcript variant X9, mRNA
TRINITY_DN20093_c0_g1_i2	TRINITY_DN20093_c0_g1	1952	coding	XR_530006.2	0	1899	1037	3750	PREDICTED: Malus x domestica uncharacterized LOC103439634 (LOC103439634), ncRNA
TRINITY_DN20093_c0_g1_i9	TRINITY_DN20093_c0_g1	3278	coding	XR_530006.2	0	1899	1037	3750	PREDICTED: Malus x domestica uncharacterized LOC103439634 (LOC103439634), ncRNA
TRINITY_DN20098_c4_g5_i1	TRINITY_DN20098_c4_g5	332	ambiguous or noncoding	XR_525460.2	5e-79	305	225	3750	PREDICTED: Malus x domestica uncharacterized LOC103410937 (LOC103410937), ncRNA
TRINITY_DN20103_c0_g4_i3	TRINITY_DN20103_c0_g4	1316	coding	XM_009363619.2	0	3467	2010	225117	PREDICTED: Pyrus x bretschneideri probable protein arginine N-methyltransferase 3 (LOC103952091), mRNA
TRINITY_DN20110_c0_g1_i7	TRINITY_DN20110_c0_g1	741	coding	XM_008343226.2	0	769	428	3750	PREDICTED: Malus x domestica tetraketide alpha-pyrone reductase 1 (LOC103404328), mRNA
TRINITY_DN20112_c1_g1_i7	TRINITY_DN20112_c1_g1	247	ambiguous or noncoding	XM_017325978.1	0	704	549	3750	PREDICTED: Malus x domestica glycine-rich cell wall structural protein 1.8-like (LOC103412177), transcript variant X4, mRNA
TRINITY_DN20113_c1_g1_i6	TRINITY_DN20113_c1_g1	333	ambiguous or noncoding	XR_001953706.1	1e-147	536	294	225117	PREDICTED: Pyrus x bretschneideri RNA-binding protein 42-like (LOC103954354), transcript variant X2, misc_RNA
TRINITY_DN20119_c2_g1_i1	TRINITY_DN20119_c2_g1	217	ambiguous or noncoding	No blast hit
TRINITY_DN20120_c2_g1_i1	TRINITY_DN20120_c2_g1	373	ambiguous or noncoding	XR_664574.2	4e-110	409	326	225117	PREDICTED: Pyrus x bretschneideri uncharacterized LOC103929752 (LOC103929752), ncRNA
TRINITY_DN20120_c2_g4_i3	TRINITY_DN20120_c2_g4	681	coding	XM_008357614.2	0	660	365	3750	PREDICTED: Malus x domestica 60S ribosomal protein L23 (LOC103419516), mRNA
TRINITY_DN20120_c2_g6_i1	TRINITY_DN20120_c2_g6	586	coding	NM_111311.5	0	1083	586	3702	Arabidopsis thaliana Ribosomal protein L14p/L23e family protein (emb2171), mRNA
TRINITY_DN20124_c3_g1_i2	TRINITY_DN20124_c3_g1	416	ambiguous or noncoding	AB077107.1	7e-11	80.5	95	3760	Prunus persica mRNA, microsatellite marker M2b
TRINITY_DN20125_c2_g3_i1	TRINITY_DN20125_c2_g3	245	ambiguous or noncoding	AB270792.1	3e-60	243	208	3750	Malus x domestica MdSFBB9-alpha, S9-RNase, MdSFBB9-beta genes, complete cds, Psi-SFBB9-alpha, Psi-SFBB9-beta pseudogenes
TRINITY_DN20126_c0_g3_i1	TRINITY_DN20126_c0_g3	231	ambiguous or noncoding	XM_008378065.2	7e-98	368	211	3750	PREDICTED: Malus x domestica uncharacterized LOC103439507 (LOC103439507), mRNA
TRINITY_DN20130_c2_g1_i4	TRINITY_DN20130_c2_g1	1029	coding	XM_008379832.2	0	911	601	3750	PREDICTED: Malus x domestica heavy metal-associated isoprenylated plant protein 22 (LOC103441131), mRNA
TRINITY_DN20134_c0_g12_i1	TRINITY_DN20134_c0_g12	344	ambiguous or noncoding	XM_017335499.1	2e-162	582	321	3750	PREDICTED: Malus x domestica uncharacterized LOC103453240 (LOC103453240), mRNA
TRINITY_DN20134_c0_g3_i1	TRINITY_DN20134_c0_g3	956	coding	XM_008353291.2	0	1526	835	3750	PREDICTED: Malus x domestica uncharacterized LOC103414934 (LOC103414934), mRNA
TRINITY_DN20134_c0_g5_i1	TRINITY_DN20134_c0_g5	1011	coding	XM_008388912.2	0	1201	662	3750	PREDICTED: Malus x domestica uncharacterized LOC103449585 (LOC103449585), mRNA
TRINITY_DN20134_c0_g9_i9	TRINITY_DN20134_c0_g9	582	coding	XR_001786710.1	0	1461	807	3750	PREDICTED: Malus x domestica uncharacterized LOC103409125 (LOC103409125), transcript variant X2, ncRNA
TRINITY_DN20136_c6_g1_i2	TRINITY_DN20136_c6_g1	694	coding	XM_008340646.1	0	1077	583	3750	PREDICTED: Malus x domestica TMV resistance protein N-like (LOC103401922), mRNA
TRINITY_DN20136_c7_g2_i2	TRINITY_DN20136_c7_g2	532	coding	XM_008385559.2	0	671	363	3750	PREDICTED: Malus x domestica TMV resistance protein N-like (LOC103446442), mRNA
TRINITY_DN20137_c1_g2_i1	TRINITY_DN20137_c1_g2	981	coding	XM_008359629.2	0	1050	604	3750	PREDICTED: Malus x domestica 60S ribosomal protein L17-2-like (LOC103421584), mRNA
TRINITY_DN20138_c1_g1_i16	TRINITY_DN20138_c1_g1	291	ambiguous or noncoding	LS472738.1	1e-144	527	342	3702	Arabidopsis thaliana other for ATSL241180
TRINITY_DN20138_c1_g8_i1	TRINITY_DN20138_c1_g8	240	ambiguous or noncoding	No blast hit
TRINITY_DN20145_c0_g1_i1	TRINITY_DN20145_c0_g1	230	ambiguous or noncoding	XM_008383677.2	6e-57	231	165	3750	PREDICTED: Malus x domestica uncharacterized LOC103444725 (LOC103444725), transcript variant X2, mRNA
TRINITY_DN20145_c0_g1_i3	TRINITY_DN20145_c0_g1	252	ambiguous or noncoding	XM_008383677.2	6e-57	231	165	3750	PREDICTED: Malus x domestica uncharacterized LOC103444725 (LOC103444725), transcript variant X2, mRNA
TRINITY_DN20146_c0_g1_i3	TRINITY_DN20146_c0_g1	623	coding	XM_008378575.2	0	1031	568	3750	PREDICTED: Malus x domestica cytochrome b5 (LOC103439928), mRNA
TRINITY_DN20146_c0_g6_i5	TRINITY_DN20146_c0_g6	580	ambiguous or noncoding	NM_001294125.1	0	867	473	3750	Malus domestica cytochrome b5-like (CYB5), mRNA
TRINITY_DN20146_c0_g7_i1	TRINITY_DN20146_c0_g7	797	ambiguous or noncoding	XM_008382351.2	8e-26	130	70	3750	PREDICTED: Malus x domestica cytochrome b5-like (LOC103443489), mRNA
TRINITY_DN20149_c0_g1_i7	TRINITY_DN20149_c0_g1	457	ambiguous or noncoding	XM_008390331.2	0	667	407	3750	PREDICTED: Malus x domestica protein SRC2-like (LOC103450928), mRNA
TRINITY_DN20149_c0_g1_i9	TRINITY_DN20149_c0_g1	1300	coding	XM_008390331.2	0	667	407	3750	PREDICTED: Malus x domestica protein SRC2-like (LOC103450928), mRNA
TRINITY_DN20151_c2_g4_i1	TRINITY_DN20151_c2_g4	213	ambiguous or noncoding	AB270792.1	6e-61	244	190	3750	Malus x domestica MdSFBB9-alpha, S9-RNase, MdSFBB9-beta genes, complete cds, Psi-SFBB9-alpha, Psi-SFBB9-beta pseudogenes
TRINITY_DN20153_c0_g5_i1	TRINITY_DN20153_c0_g5	697	coding	XM_008395152.2	0	1216	670	3750	PREDICTED: Malus x domestica uncharacterized LOC103455564 (LOC103455564), mRNA
TRINITY_DN20156_c1_g3_i6	TRINITY_DN20156_c1_g3	629	ambiguous or noncoding	XR_001786303.1	0	1469	798	3750	PREDICTED: Malus x domestica uncharacterized LOC103405369 (LOC103405369), transcript variant X5, ncRNA
TRINITY_DN20158_c1_g4_i1	TRINITY_DN20158_c1_g4	318	ambiguous or noncoding	XM_009346851.2	3e-96	363	287	225117	PREDICTED: Pyrus x bretschneideri 40S ribosomal protein S10-1-like (LOC103936961), transcript variant X1, mRNA
TRINITY_DN20159_c1_g1_i1	TRINITY_DN20159_c1_g1	607	ambiguous or noncoding	XM_008354774.2	3e-155	560	396	3750	PREDICTED: Malus x domestica thioredoxin H2-like (LOC103416529), mRNA
TRINITY_DN20159_c1_g2_i9	TRINITY_DN20159_c1_g2	236	coding	XM_008378968.2	4e-107	401	219	3750	PREDICTED: Malus x domestica thioredoxin H-type (LOC103440293), mRNA
TRINITY_DN20164_c3_g1_i1	TRINITY_DN20164_c3_g1	239	ambiguous or noncoding	XM_008374739.1	2e-120	442	239	3750	PREDICTED: Malus x domestica tubulin alpha chain (LOC103436316), mRNA
TRINITY_DN20166_c1_g4_i1	TRINITY_DN20166_c1_g4	555	ambiguous or noncoding	XR_001785973.1	0	965	542	3750	PREDICTED: Malus x domestica uncharacterized LOC103450134 (LOC103450134), transcript variant X5, ncRNA
TRINITY_DN20168_c5_g2_i2	TRINITY_DN20168_c5_g2	1102	ambiguous or noncoding	XM_009367747.2	3e-87	335	197	225117	PREDICTED: Pyrus x bretschneideri hydrophobic protein RCI2B (LOC103955844), transcript variant X2, mRNA
TRINITY_DN20168_c5_g2_i3	TRINITY_DN20168_c5_g2	349	ambiguous or noncoding	XM_009367747.2	3e-87	335	197	225117	PREDICTED: Pyrus x bretschneideri hydrophobic protein RCI2B (LOC103955844), transcript variant X2, mRNA
TRINITY_DN20168_c5_g3_i4	TRINITY_DN20168_c5_g3	520	ambiguous or noncoding	XM_008352364.2	6e-89	340	196	3750	PREDICTED: Malus x domestica hydrophobic protein RCI2B-like (LOC103413933), mRNA
TRINITY_DN20168_c5_g7_i1	TRINITY_DN20168_c5_g7	214	ambiguous or noncoding	XM_008372114.2	5e-27	132	71	3750	PREDICTED: Malus x domestica hydrophobic protein RCI2A-like (LOC103433825), mRNA
TRINITY_DN20171_c2_g5_i1	TRINITY_DN20171_c2_g5	377	ambiguous or noncoding	MG772814.1	2e-139	507	351	3750	Malus domestica cultivar Florina Dp-fl gene locus, complete sequence
TRINITY_DN20171_c2_g5_i2	TRINITY_DN20171_c2_g5	357	ambiguous or noncoding	MG772814.1	2e-139	507	351	3750	Malus domestica cultivar Florina Dp-fl gene locus, complete sequence
TRINITY_DN20174_c0_g3_i4	TRINITY_DN20174_c0_g3	476	ambiguous or noncoding	XM_008371399.2	5e-137	499	286	3750	PREDICTED: Malus x domestica cytochrome b-c1 complex subunit Rieske-4, mitochondrial-like (LOC103433163), mRNA
TRINITY_DN20177_c1_g1_i4	TRINITY_DN20177_c1_g1	2704	coding	XM_008381511.1	0	1437	796	3750	PREDICTED: Malus x domestica titin-like (LOC103442692), mRNA
TRINITY_DN20179_c0_g3_i4	TRINITY_DN20179_c0_g3	539	coding	XM_009355386.2	0	701	428	225117	PREDICTED: Pyrus x bretschneideri triosephosphate isomerase, cytosolic (LOC103944912), mRNA
TRINITY_DN20180_c0_g1_i1	TRINITY_DN20180_c0_g1	603	ambiguous or noncoding	No blast hit
TRINITY_DN20183_c0_g1_i3	TRINITY_DN20183_c0_g1	1309	coding	XM_008352257.2	0	2194	1188	3750	PREDICTED: Malus x domestica tRNA pseudouridine synthase A, mitochondrial-like (LOC103413818), mRNA
TRINITY_DN20185_c2_g1_i1	TRINITY_DN20185_c2_g1	743	coding	XM_008390234.2	2e-124	459	260	3750	PREDICTED: Malus x domestica uncharacterized LOC103450835 (LOC103450835), mRNA
TRINITY_DN20188_c1_g3_i4	TRINITY_DN20188_c1_g3	2642	coding	XM_008371977.2	0	736	403	3750	PREDICTED: Malus x domestica PRA1 family protein B4 (LOC103433708), mRNA
TRINITY_DN20193_c4_g1_i4	TRINITY_DN20193_c4_g1	250	ambiguous or noncoding	XR_001786775.1	0	649	391	3750	PREDICTED: Malus x domestica uncharacterized LOC108170421 (LOC108170421), ncRNA
TRINITY_DN20200_c0_g1_i10	TRINITY_DN20200_c0_g1	339	ambiguous or noncoding	CP030987.1	0.002	58.4	33	3818	Arachis hypogaea cultivar Shitouqi chromosome A05
TRINITY_DN20200_c0_g1_i2	TRINITY_DN20200_c0_g1	793	ambiguous or noncoding	CP030987.1	0.002	58.4	33	3818	Arachis hypogaea cultivar Shitouqi chromosome A05
TRINITY_DN20200_c0_g1_i4	TRINITY_DN20200_c0_g1	2404	ambiguous or noncoding	CP030987.1	0.002	58.4	33	3818	Arachis hypogaea cultivar Shitouqi chromosome A05
TRINITY_DN20200_c0_g1_i6	TRINITY_DN20200_c0_g1	449	ambiguous or noncoding	CP030987.1	0.002	58.4	33	3818	Arachis hypogaea cultivar Shitouqi chromosome A05
TRINITY_DN20200_c0_g2_i1	TRINITY_DN20200_c0_g2	204	ambiguous or noncoding	No blast hit
TRINITY_DN20201_c0_g1_i12	TRINITY_DN20201_c0_g1	1880	coding	NM_001294046.1	0	819	483	3750	Malus domestica ethylene-responsive transcription factor RAP2-12-like (AP2D55), mRNA
TRINITY_DN20206_c0_g4_i4	TRINITY_DN20206_c0_g4	330	ambiguous or noncoding	XM_008388045.2	3e-120	444	252	3750	PREDICTED: Malus x domestica IRK-interacting protein-like (LOC103448779), transcript variant X2, mRNA
TRINITY_DN20206_c0_g9_i5	TRINITY_DN20206_c0_g9	745	coding	XM_017331518.1	0	987	553	3750	PREDICTED: Malus x domestica IRK-interacting protein-like (LOC103432396), transcript variant X3, mRNA
TRINITY_DN20209_c0_g5_i1	TRINITY_DN20209_c0_g5	1170	coding	XR_001954824.1	3e-137	501	328	225117	PREDICTED: Pyrus x bretschneideri uncharacterized LOC108868647 (LOC108868647), ncRNA
TRINITY_DN20210_c1_g2_i2	TRINITY_DN20210_c1_g2	774	coding	XR_531339.1	6e-166	597	339	3750	PREDICTED: Malus x domestica uncharacterized LOC103449192 (LOC103449192), ncRNA
TRINITY_DN20212_c1_g4_i1	TRINITY_DN20212_c1_g4	1785	ambiguous or noncoding	DQ205651.1	3e-35	163	129	3750	Malus x domestica MdMads2.2 protein gene, complete cds
TRINITY_DN20213_c0_g2_i3	TRINITY_DN20213_c0_g2	263	ambiguous or noncoding	XM_017334599.1	2e-179	640	432	3750	PREDICTED: Malus x domestica putative disease resistance protein At3g14460 (LOC103443838), transcript variant X8, mRNA
TRINITY_DN20214_c3_g1_i1	TRINITY_DN20214_c3_g1	705	ambiguous or noncoding	XR_001791891.1	1e-58	239	232	3750	PREDICTED: Malus x domestica uncharacterized LOC108175023 (LOC108175023), ncRNA
TRINITY_DN20214_c3_g1_i2	TRINITY_DN20214_c3_g1	719	ambiguous or noncoding	XR_001791891.1	1e-58	239	232	3750	PREDICTED: Malus x domestica uncharacterized LOC108175023 (LOC108175023), ncRNA
TRINITY_DN20214_c3_g1_i3	TRINITY_DN20214_c3_g1	807	ambiguous or noncoding	XR_001791891.1	1e-58	239	232	3750	PREDICTED: Malus x domestica uncharacterized LOC108175023 (LOC108175023), ncRNA
TRINITY_DN20216_c0_g1_i2	TRINITY_DN20216_c0_g1	1122	ambiguous or noncoding	XR_524097.2	5e-79	307	196	3750	PREDICTED: Malus x domestica serine/threonine-protein kinase prpf4B-like (LOC103402716), transcript variant X3, misc_RNA
TRINITY_DN20216_c0_g7_i1	TRINITY_DN20216_c0_g7	203	ambiguous or noncoding	XM_017332679.1	8e-85	324	183	3750	PREDICTED: Malus x domestica glycine cleavage system H protein 3, mitochondrial (LOC103437713), transcript variant X1, mRNA
TRINITY_DN20218_c0_g1_i4	TRINITY_DN20218_c0_g1	296	ambiguous or noncoding	XM_008368195.2	0	767	491	3750	PREDICTED: Malus x domestica phytolongin Phyl2.2-like (LOC103430064), mRNA
TRINITY_DN20223_c1_g2_i4	TRINITY_DN20223_c1_g2	860	coding	XM_018646621.1	4e-82	318	195	225117	PREDICTED: Pyrus x bretschneideri ubiquitin-conjugating enzyme E2 10 (LOC103943739), transcript variant X2, mRNA
TRINITY_DN20223_c1_g3_i1	TRINITY_DN20223_c1_g3	909	coding	XM_008372058.2	0	878	612	3750	PREDICTED: Malus x domestica ubiquitin-conjugating enzyme E2 28 (LOC103433773), mRNA
TRINITY_DN20223_c1_g4_i2	TRINITY_DN20223_c1_g4	521	ambiguous or noncoding	XM_008368594.2	1e-108	407	263	3750	PREDICTED: Malus x domestica ubiquitin-conjugating enzyme E2 28 (LOC103430459), mRNA
TRINITY_DN20227_c3_g6_i6	TRINITY_DN20227_c3_g6	751	ambiguous or noncoding	XM_017335129.1	0	843	480	3750	PREDICTED: Malus x domestica protein PHOTOPERIOD-INDEPENDENT EARLY FLOWERING 1 (LOC103445816), transcript variant X3, mRNA
TRINITY_DN20228_c4_g9_i1	TRINITY_DN20228_c4_g9	1201	coding	XM_009345320.2	0	1306	802	225117	PREDICTED: Pyrus x bretschneideri uncharacterized LOC103935547 (LOC103935547), partial mRNA
TRINITY_DN20229_c0_g1_i4	TRINITY_DN20229_c0_g1	496	coding	XM_008353274.2	0	924	513	3750	PREDICTED: Malus x domestica uncharacterized LOC103414915 (LOC103414915), mRNA
TRINITY_DN20231_c0_g1_i1	TRINITY_DN20231_c0_g1	250	ambiguous or noncoding	XR_001953749.1	3e-45	193	145	225117	PREDICTED: Pyrus x bretschneideri uncharacterized LOC103954905 (LOC103954905), transcript variant X2, ncRNA
TRINITY_DN20233_c2_g6_i1	TRINITY_DN20233_c2_g6	228	ambiguous or noncoding	XM_008350925.2	2e-112	416	225	3750	PREDICTED: Malus x domestica uncharacterized LOC103412347 (LOC103412347), mRNA
TRINITY_DN20233_c2_g8_i3	TRINITY_DN20233_c2_g8	2117	coding	XM_008389969.2	0	771	419	3750	PREDICTED: Malus x domestica protein NRT1/ PTR FAMILY 5.5-like (LOC103450603), transcript variant X2, mRNA
TRINITY_DN20234_c2_g3_i1	TRINITY_DN20234_c2_g3	595	ambiguous or noncoding	XR_526277.2	3e-40	178	177	3750	PREDICTED: Malus x domestica uncharacterized LOC103415752 (LOC103415752), ncRNA
TRINITY_DN20234_c2_g3_i2	TRINITY_DN20234_c2_g3	535	ambiguous or noncoding	XR_526277.2	3e-40	178	177	3750	PREDICTED: Malus x domestica uncharacterized LOC103415752 (LOC103415752), ncRNA
TRINITY_DN20234_c2_g6_i1	TRINITY_DN20234_c2_g6	305	ambiguous or noncoding	XR_530861.2	1e-40	178	116	3750	PREDICTED: Malus x domestica uncharacterized LOC103446309 (LOC103446309), ncRNA
TRINITY_DN20236_c3_g1_i1	TRINITY_DN20236_c3_g1	245	ambiguous or noncoding	XR_529311.2	5e-23	119	79	3750	PREDICTED: Malus x domestica uncharacterized LOC103434699 (LOC103434699), ncRNA
TRINITY_DN20238_c5_g3_i2	TRINITY_DN20238_c5_g3	905	coding	XR_525277.2	0	1495	834	3750	PREDICTED: Malus x domestica uncharacterized LOC103410085 (LOC103410085), ncRNA
TRINITY_DN20241_c3_g1_i1	TRINITY_DN20241_c3_g1	237	ambiguous or noncoding	No blast hit
TRINITY_DN20246_c0_g5_i1	TRINITY_DN20246_c0_g5	339	ambiguous or noncoding	XM_008380353.2	8e-117	431	234	3750	PREDICTED: Malus x domestica mitochondrial uncoupling protein 5-like (LOC103441661), mRNA
TRINITY_DN20248_c2_g1_i4	TRINITY_DN20248_c2_g1	600	ambiguous or noncoding	XR_001787862.1	1e-173	623	337	3750	PREDICTED: Malus x domestica uncharacterized LOC108171391 (LOC108171391), ncRNA
TRINITY_DN20249_c0_g1_i1	TRINITY_DN20249_c0_g1	264	ambiguous or noncoding	XM_008376439.2	0	2139	1199	3750	PREDICTED: Malus x domestica probable galacturonosyltransferase 11 (LOC103437913), mRNA
TRINITY_DN20251_c2_g2_i1	TRINITY_DN20251_c2_g2	607	ambiguous or noncoding	XR_001789954.1	0	1072	598	3750	PREDICTED: Malus x domestica uncharacterized LOC103434624 (LOC103434624), transcript variant X3, ncRNA
TRINITY_DN20251_c2_g3_i1	TRINITY_DN20251_c2_g3	967	ambiguous or noncoding	XR_001789954.1	0	1297	714	3750	PREDICTED: Malus x domestica uncharacterized LOC103434624 (LOC103434624), transcript variant X3, ncRNA
TRINITY_DN20251_c2_g3_i8	TRINITY_DN20251_c2_g3	973	ambiguous or noncoding	XR_001789954.1	0	1297	714	3750	PREDICTED: Malus x domestica uncharacterized LOC103434624 (LOC103434624), transcript variant X3, ncRNA
TRINITY_DN20254_c1_g2_i1	TRINITY_DN20254_c1_g2	576	ambiguous or noncoding	XM_009371150.2	0	756	583	225117	PREDICTED: Pyrus x bretschneideri uncharacterized endoplasmic reticulum membrane protein C16E8.02-like (LOC103958833), mRNA
TRINITY_DN20256_c2_g1_i1	TRINITY_DN20256_c2_g1	212	ambiguous or noncoding	LS466782.1	8e-95	357	205	3702	Arabidopsis thaliana other for ATSL166650
TRINITY_DN20261_c1_g4_i1	TRINITY_DN20261_c1_g4	248	ambiguous or noncoding	XR_001787136.1	2e-87	333	205	3750	PREDICTED: Malus x domestica uncharacterized LOC103411997 (LOC103411997), transcript variant X3, ncRNA
TRINITY_DN20261_c1_g5_i2	TRINITY_DN20261_c1_g5	771	coding	XR_526768.2	1e-119	442	381	3750	PREDICTED: Malus x domestica uncharacterized LOC103418548 (LOC103418548), ncRNA
TRINITY_DN20263_c3_g2_i1	TRINITY_DN20263_c3_g2	802	coding	XM_008362763.2	0	1463	797	3750	PREDICTED: Malus x domestica probable isoaspartyl peptidase/L-asparaginase 2 (LOC103424673), mRNA
TRINITY_DN20264_c3_g1_i4	TRINITY_DN20264_c3_g1	1253	coding	XM_008394003.2	0	1264	693	3750	PREDICTED: Malus x domestica probable galactinol--sucrose galactosyltransferase 2 (LOC103454409), transcript variant X1, mRNA
TRINITY_DN20264_c3_g2_i3	TRINITY_DN20264_c3_g2	394	ambiguous or noncoding	XM_008394004.2	0	852	463	3750	PREDICTED: Malus x domestica probable galactinol--sucrose galactosyltransferase 2 (LOC103454409), transcript variant X2, mRNA
TRINITY_DN20264_c3_g3_i2	TRINITY_DN20264_c3_g3	279	ambiguous or noncoding	XM_008394004.2	2e-133	486	269	3750	PREDICTED: Malus x domestica probable galactinol--sucrose galactosyltransferase 2 (LOC103454409), transcript variant X2, mRNA
TRINITY_DN20267_c0_g1_i2	TRINITY_DN20267_c0_g1	776	coding	XM_008381878.2	0	669	434	3750	PREDICTED: Malus x domestica AP2-like ethylene-responsive transcription factor ANT (LOC103443094), mRNA
TRINITY_DN20270_c0_g3_i2	TRINITY_DN20270_c0_g3	520	ambiguous or noncoding	XR_531053.2	7e-79	307	201	3750	PREDICTED: Malus x domestica uncharacterized LOC103447344 (LOC103447344), transcript variant X3, ncRNA
TRINITY_DN20273_c1_g2_i3	TRINITY_DN20273_c1_g2	245	ambiguous or noncoding	XM_008366882.2	0	1094	609	3750	PREDICTED: Malus x domestica low-temperature-induced cysteine proteinase-like (LOC103428764), mRNA
TRINITY_DN20273_c1_g2_i7	TRINITY_DN20273_c1_g2	1538	coding	XM_008366882.2	0	1094	609	3750	PREDICTED: Malus x domestica low-temperature-induced cysteine proteinase-like (LOC103428764), mRNA
TRINITY_DN20278_c1_g1_i6	TRINITY_DN20278_c1_g1	1091	ambiguous or noncoding	XM_008343609.2	0	902	512	3750	PREDICTED: Malus x domestica F-box/FBD/LRR-repeat protein At1g13570-like (LOC103404674), transcript variant X3, mRNA
TRINITY_DN20279_c1_g2_i2	TRINITY_DN20279_c1_g2	406	coding	JX104654.1	7e-159	571	368	3767	Pyrus pyrifolia cytosolic ascorbate peroxidase (cAPX3) mRNA, complete cds
TRINITY_DN20281_c3_g1_i2	TRINITY_DN20281_c3_g1	481	ambiguous or noncoding	XM_008385121.2	2e-167	601	329	3750	PREDICTED: Malus x domestica photosystem I reaction center subunit III, chloroplastic (LOC103446065), mRNA
TRINITY_DN20281_c3_g1_i3	TRINITY_DN20281_c3_g1	354	ambiguous or noncoding	XM_008385121.2	2e-167	601	329	3750	PREDICTED: Malus x domestica photosystem I reaction center subunit III, chloroplastic (LOC103446065), mRNA
TRINITY_DN20284_c0_g2_i2	TRINITY_DN20284_c0_g2	1606	coding	XM_018647804.1	0	1308	723	225117	PREDICTED: Pyrus x bretschneideri stomatal closure-related actin-binding protein 1 (LOC103948575), transcript variant X3, mRNA
TRINITY_DN20289_c2_g1_i2	TRINITY_DN20289_c2_g1	757	coding	XM_017324458.1	2e-90	346	187	3750	PREDICTED: Malus x domestica TMV resistance protein N-like (LOC103406408), partial mRNA
TRINITY_DN20289_c2_g3_i6	TRINITY_DN20289_c2_g3	2223	coding	XM_018650069.1	0	1570	910	225117	PREDICTED: Pyrus x bretschneideri TMV resistance protein N-like (LOC103958044), mRNA
TRINITY_DN20289_c2_g4_i1	TRINITY_DN20289_c2_g4	311	ambiguous or noncoding	XM_008375068.2	8e-72	281	250	3750	PREDICTED: Malus x domestica TMV resistance protein N-like (LOC103436620), mRNA
TRINITY_DN20290_c2_g1_i1	TRINITY_DN20290_c2_g1	635	ambiguous or noncoding	No blast hit
TRINITY_DN20290_c2_g1_i3	TRINITY_DN20290_c2_g1	901	ambiguous or noncoding	No blast hit
TRINITY_DN20291_c1_g2_i4	TRINITY_DN20291_c1_g2	1059	coding	XM_008385048.2	0	719	489	3750	PREDICTED: Malus x domestica proteasome subunit alpha type-4 (LOC103445988), transcript variant X1, mRNA
TRINITY_DN20293_c3_g1_i1	TRINITY_DN20293_c3_g1	464	ambiguous or noncoding	XM_008346124.2	0	767	454	3750	PREDICTED: Malus x domestica uncharacterized LOC103407170 (LOC103407170), mRNA
TRINITY_DN20301_c1_g2_i1	TRINITY_DN20301_c1_g2	586	coding	JQ839281.1	3e-79	307	304	69819	Habrobracon hebetor heat shock protein 70III(A6) mRNA, complete cds
TRINITY_DN20303_c2_g2_i10	TRINITY_DN20303_c2_g2	1135	coding	XM_008358778.2	0	2346	1280	3750	PREDICTED: Malus x domestica phospholipase A-2-activating protein-like (LOC103420737), transcript variant X2, mRNA
TRINITY_DN20303_c2_g6_i1	TRINITY_DN20303_c2_g6	257	ambiguous or noncoding	XM_009359670.2	1e-38	171	152	225117	PREDICTED: Pyrus x bretschneideri subtilisin-like protease SBT1.5 (LOC103948632), mRNA
TRINITY_DN20303_c2_g8_i1	TRINITY_DN20303_c2_g8	480	ambiguous or noncoding	XM_008358777.2	0	688	400	3750	PREDICTED: Malus x domestica phospholipase A-2-activating protein-like (LOC103420737), transcript variant X1, mRNA
TRINITY_DN20305_c1_g2_i3	TRINITY_DN20305_c1_g2	234	coding	XM_008367348.2	2e-99	375	227	3750	PREDICTED: Malus x domestica photosystem I chlorophyll a/b-binding protein 3-1, chloroplastic (LOC103429202), mRNA
TRINITY_DN20306_c3_g4_i1	TRINITY_DN20306_c3_g4	287	ambiguous or noncoding	XM_008393854.2	3e-140	508	283	3750	PREDICTED: Malus x domestica delta(12)-fatty-acid desaturase FAD2-like (LOC103454260), mRNA
TRINITY_DN20311_c0_g3_i3	TRINITY_DN20311_c0_g3	241	ambiguous or noncoding	XM_008387254.2	0	2743	1487	3750	PREDICTED: Malus x domestica protein argonaute 5-like (LOC103448022), transcript variant X1, mRNA
TRINITY_DN20316_c2_g7_i2	TRINITY_DN20316_c2_g7	1084	coding	XM_017334007.1	0	878	475	3750	PREDICTED: Malus x domestica E3 ubiquitin-protein ligase RNF185 (LOC103440442), mRNA
TRINITY_DN20316_c2_g8_i2	TRINITY_DN20316_c2_g8	475	coding	XM_017334007.1	9e-161	579	317	3750	PREDICTED: Malus x domestica E3 ubiquitin-protein ligase RNF185 (LOC103440442), mRNA
TRINITY_DN20320_c1_g6_i1	TRINITY_DN20320_c1_g6	309	ambiguous or noncoding	KR534606.1	4e-159	571	309	550789	Malus hupehensis var. mengshanensis mitochondrion, complete genome
TRINITY_DN20321_c0_g2_i1	TRINITY_DN20321_c0_g2	207	ambiguous or noncoding	XM_017332147.1	1e-102	383	207	3750	PREDICTED: Malus x domestica probable leucine-rich repeat receptor-like protein kinase At1g35710 (LOC103435533), mRNA
TRINITY_DN20321_c0_g3_i1	TRINITY_DN20321_c0_g3	234	ambiguous or noncoding	XR_001790128.1	4e-83	318	210	3750	PREDICTED: Malus x domestica uncharacterized LOC103435535 (LOC103435535), transcript variant X1, misc_RNA
TRINITY_DN20322_c0_g1_i1	TRINITY_DN20322_c0_g1	756	ambiguous or noncoding	XM_009376302.2	4e-112	418	290	225117	PREDICTED: Pyrus x bretschneideri elongation factor 1-alpha-like (LOC103963480), mRNA
TRINITY_DN20322_c0_g1_i4	TRINITY_DN20322_c0_g1	975	coding	XM_009376302.2	4e-112	418	290	225117	PREDICTED: Pyrus x bretschneideri elongation factor 1-alpha-like (LOC103963480), mRNA
TRINITY_DN20322_c0_g1_i5	TRINITY_DN20322_c0_g1	759	ambiguous or noncoding	XM_009376302.2	4e-112	418	290	225117	PREDICTED: Pyrus x bretschneideri elongation factor 1-alpha-like (LOC103963480), mRNA
TRINITY_DN20322_c2_g2_i1	TRINITY_DN20322_c2_g2	406	coding	XM_008380918.2	0	652	370	3750	PREDICTED: Malus x domestica cytochrome c1-2, heme protein, mitochondrial (LOC103442156), mRNA
TRINITY_DN20322_c2_g2_i2	TRINITY_DN20322_c2_g2	406	coding	XM_008380918.2	0	652	370	3750	PREDICTED: Malus x domestica cytochrome c1-2, heme protein, mitochondrial (LOC103442156), mRNA
TRINITY_DN20332_c0_g4_i1	TRINITY_DN20332_c0_g4	439	ambiguous or noncoding	XM_008387790.2	6e-179	638	353	3750	PREDICTED: Malus x domestica uncharacterized LOC103448526 (LOC103448526), mRNA
TRINITY_DN20334_c1_g1_i1	TRINITY_DN20334_c1_g1	830	coding	XM_008349572.2	0	1400	784	3750	PREDICTED: Malus x domestica neuroguidin-like (LOC103410920), mRNA
TRINITY_DN20335_c3_g2_i2	TRINITY_DN20335_c3_g2	2659	coding	XM_009344848.2	0	3744	2212	225117	PREDICTED: Pyrus x bretschneideri mechanosensitive ion channel protein 1, mitochondrial-like (LOC103935095), mRNA
TRINITY_DN20335_c4_g3_i1	TRINITY_DN20335_c4_g3	417	ambiguous or noncoding	XM_008362877.2	0	1232	709	3750	PREDICTED: Malus x domestica formin-like protein 18 (LOC103424784), mRNA
TRINITY_DN20335_c4_g8_i1	TRINITY_DN20335_c4_g8	848	coding	XM_008362877.2	0	1528	834	3750	PREDICTED: Malus x domestica formin-like protein 18 (LOC103424784), mRNA
TRINITY_DN20340_c0_g2_i1	TRINITY_DN20340_c0_g2	1129	coding	XM_008395961.2	0	4741	2583	3750	PREDICTED: Malus x domestica probable glucan 1,3-alpha-glucosidase (LOC103456274), mRNA
TRINITY_DN20342_c1_g1_i5	TRINITY_DN20342_c1_g1	601	ambiguous or noncoding	XR_525691.2	4e-160	577	325	3750	PREDICTED: Malus x domestica uncharacterized LOC103412351 (LOC103412351), ncRNA
TRINITY_DN20343_c3_g1_i1	TRINITY_DN20343_c3_g1	203	ambiguous or noncoding	XR_001787941.1	4e-48	202	131	3750	PREDICTED: Malus x domestica uncharacterized LOC108171447 (LOC108171447), ncRNA
TRINITY_DN20343_c3_g4_i9	TRINITY_DN20343_c3_g4	393	ambiguous or noncoding	XM_017334083.1	4e-163	588	335	3750	PREDICTED: Malus x domestica probable LRR receptor-like serine/threonine-protein kinase At1g05700 (LOC103443759), transcript variant X2, mRNA
TRINITY_DN20344_c3_g2_i3	TRINITY_DN20344_c3_g2	382	ambiguous or noncoding	XM_008358308.2	2e-179	640	369	3750	PREDICTED: Malus x domestica nuclear pore complex protein NUP93A-like (LOC103420246), mRNA
TRINITY_DN20346_c0_g1_i6	TRINITY_DN20346_c0_g1	559	coding	XM_008370696.2	0	710	390	3750	PREDICTED: Malus x domestica ATP synthase subunit d, mitochondrial (LOC103432490), mRNA
TRINITY_DN20350_c0_g8_i5	TRINITY_DN20350_c0_g8	992	coding	XM_008346356.2	0	673	370	3750	PREDICTED: Malus x domestica reticulon-like protein B1 (LOC103407392), mRNA
TRINITY_DN20352_c0_g1_i1	TRINITY_DN20352_c0_g1	329	ambiguous or noncoding	XM_009352002.2	6e-108	401	302	225117	PREDICTED: Pyrus x bretschneideri kinesin-like protein KIN-10B (LOC103941804), mRNA
TRINITY_DN20356_c0_g1_i10	TRINITY_DN20356_c0_g1	826	coding	XM_008364151.2	0	1472	817	3750	PREDICTED: Malus x domestica molybdopterin synthase catalytic subunit (LOC103426050), transcript variant X3, mRNA
TRINITY_DN20356_c0_g1_i12	TRINITY_DN20356_c0_g1	2770	coding	XM_008364151.2	0	1472	817	3750	PREDICTED: Malus x domestica molybdopterin synthase catalytic subunit (LOC103426050), transcript variant X3, mRNA
TRINITY_DN20356_c0_g1_i4	TRINITY_DN20356_c0_g1	867	coding	XM_008364151.2	0	1472	817	3750	PREDICTED: Malus x domestica molybdopterin synthase catalytic subunit (LOC103426050), transcript variant X3, mRNA
TRINITY_DN20356_c0_g1_i9	TRINITY_DN20356_c0_g1	2675	coding	XM_008364151.2	0	1472	817	3750	PREDICTED: Malus x domestica molybdopterin synthase catalytic subunit (LOC103426050), transcript variant X3, mRNA
TRINITY_DN20359_c2_g1_i2	TRINITY_DN20359_c2_g1	401	ambiguous or noncoding	XR_001786594.1	0	769	444	3750	PREDICTED: Malus x domestica uncharacterized LOC103408053 (LOC103408053), transcript variant X6, misc_RNA
TRINITY_DN20362_c1_g1_i4	TRINITY_DN20362_c1_g1	682	ambiguous or noncoding	XM_008342117.2	1e-146	532	305	3750	PREDICTED: Malus x domestica glutathione S-transferase U17-like (LOC103403298), mRNA
TRINITY_DN20362_c1_g2_i5	TRINITY_DN20362_c1_g2	541	ambiguous or noncoding	XM_008391323.1	4e-126	464	255	3750	PREDICTED: Malus x domestica glutathione S-transferase U17-like (LOC103451886), mRNA
TRINITY_DN20363_c1_g4_i2	TRINITY_DN20363_c1_g4	291	ambiguous or noncoding	XM_009380346.2	7e-73	285	162	225117	PREDICTED: Pyrus x bretschneideri succinate dehydrogenase subunit 6, mitochondrial-like (LOC103967100), mRNA
TRINITY_DN20365_c3_g1_i2	TRINITY_DN20365_c3_g1	848	coding	XM_008342201.2	0	1465	829	3750	PREDICTED: Malus x domestica protein ASPARTIC PROTEASE IN GUARD CELL 2 (LOC103403386), mRNA
TRINITY_DN20365_c4_g2_i1	TRINITY_DN20365_c4_g2	782	coding	XM_009353237.2	0	1190	680	225117	PREDICTED: Pyrus x bretschneideri putative clathrin assembly protein At2g01600 (LOC103943045), mRNA
TRINITY_DN20365_c4_g2_i2	TRINITY_DN20365_c4_g2	459	ambiguous or noncoding	XM_009353237.2	0	1190	680	225117	PREDICTED: Pyrus x bretschneideri putative clathrin assembly protein At2g01600 (LOC103943045), mRNA
TRINITY_DN20365_c4_g5_i1	TRINITY_DN20365_c4_g5	281	ambiguous or noncoding	XM_009353237.2	2e-121	446	251	225117	PREDICTED: Pyrus x bretschneideri putative clathrin assembly protein At2g01600 (LOC103943045), mRNA
TRINITY_DN20370_c0_g1_i2	TRINITY_DN20370_c0_g1	532	coding	XM_008351520.2	7e-141	512	277	3750	PREDICTED: Malus x domestica elongation factor 1-alpha (LOC103413026), mRNA
TRINITY_DN20370_c0_g3_i1	TRINITY_DN20370_c0_g3	257	ambiguous or noncoding	XM_008360103.2	2e-102	383	242	3750	PREDICTED: Malus x domestica elongation factor 1-alpha (LOC103422071), mRNA
TRINITY_DN20371_c1_g1_i2	TRINITY_DN20371_c1_g1	1422	coding	XM_008346402.2	0	898	575	3750	PREDICTED: Malus x domestica cinnamoyl-CoA reductase 1-like (LOC103407469), mRNA
TRINITY_DN20372_c2_g1_i4	TRINITY_DN20372_c2_g1	314	ambiguous or noncoding	XM_008390142.1	0	1077	588	3750	PREDICTED: Malus x domestica probable WRKY transcription factor 70 (LOC103450764), mRNA
TRINITY_DN20375_c0_g1_i4	TRINITY_DN20375_c0_g1	689	coding	XM_017334442.1	0	1000	577	3750	PREDICTED: Malus x domestica proteasome subunit beta type-7-B (LOC103442193), mRNA
TRINITY_DN20375_c0_g2_i2	TRINITY_DN20375_c0_g2	636	coding	XM_017334442.1	0	974	544	3750	PREDICTED: Malus x domestica proteasome subunit beta type-7-B (LOC103442193), mRNA
TRINITY_DN20376_c0_g1_i2	TRINITY_DN20376_c0_g1	482	ambiguous or noncoding	XM_008384340.2	5e-153	553	309	3750	PREDICTED: Malus x domestica uncharacterized LOC103445342 (LOC103445342), mRNA
TRINITY_DN20377_c1_g2_i1	TRINITY_DN20377_c1_g2	417	ambiguous or noncoding	XM_008347463.2	8e-180	641	376	3750	PREDICTED: Malus x domestica signal peptidase complex subunit 3B-like (LOC103408625), mRNA
TRINITY_DN20377_c1_g2_i2	TRINITY_DN20377_c1_g2	599	ambiguous or noncoding	XM_008347463.2	8e-180	641	376	3750	PREDICTED: Malus x domestica signal peptidase complex subunit 3B-like (LOC103408625), mRNA
TRINITY_DN20383_c1_g1_i1	TRINITY_DN20383_c1_g1	1084	coding	XM_018650768.1	0	856	571	225117	PREDICTED: Pyrus x bretschneideri kinesin-like protein KIN-13B (LOC103960713), mRNA
TRINITY_DN20383_c1_g1_i14	TRINITY_DN20383_c1_g1	1084	coding	XM_018650768.1	0	856	571	225117	PREDICTED: Pyrus x bretschneideri kinesin-like protein KIN-13B (LOC103960713), mRNA
TRINITY_DN20383_c1_g1_i8	TRINITY_DN20383_c1_g1	1873	coding	XM_018650768.1	0	856	571	225117	PREDICTED: Pyrus x bretschneideri kinesin-like protein KIN-13B (LOC103960713), mRNA
TRINITY_DN20386_c3_g1_i3	TRINITY_DN20386_c3_g1	665	ambiguous or noncoding	XM_008375311.2	9e-121	446	253	3750	PREDICTED: Malus x domestica protein transport protein Sec61 subunit gamma (LOC103436861), mRNA
TRINITY_DN20386_c3_g1_i4	TRINITY_DN20386_c3_g1	360	ambiguous or noncoding	XM_008375311.2	9e-121	446	253	3750	PREDICTED: Malus x domestica protein transport protein Sec61 subunit gamma (LOC103436861), mRNA
TRINITY_DN20388_c0_g5_i1	TRINITY_DN20388_c0_g5	339	ambiguous or noncoding	XM_017331539.1	9e-171	610	336	3750	PREDICTED: Malus x domestica uncharacterized LOC108173116 (LOC108173116), transcript variant X2, mRNA
TRINITY_DN20391_c2_g2_i6	TRINITY_DN20391_c2_g2	493	coding	DQ381771.1	0	968	542	3750	Malus x domestica anthocyanidin synthase (ANS) gene, complete cds
TRINITY_DN20391_c2_g3_i1	TRINITY_DN20391_c2_g3	349	coding	XM_008358320.1	0	645	349	3750	PREDICTED: Malus x domestica leucoanthocyanidin dioxygenase (LOC103420259), mRNA
TRINITY_DN20393_c0_g1_i7	TRINITY_DN20393_c0_g1	262	ambiguous or noncoding	XM_008391706.2	6e-155	560	317	3750	PREDICTED: Malus x domestica somatic embryogenesis receptor kinase 1-like (LOC103452191), transcript variant X2, mRNA
TRINITY_DN20394_c0_g1_i1	TRINITY_DN20394_c0_g1	773	coding	XM_009358039.2	0	1254	752	225117	PREDICTED: Pyrus x bretschneideri uncharacterized LOC103947187 (LOC103947187), mRNA
TRINITY_DN20394_c1_g1_i3	TRINITY_DN20394_c1_g1	913	ambiguous or noncoding	XM_008354700.2	2e-150	545	308	3750	PREDICTED: Malus x domestica ribulose bisphosphate carboxylase small chain, chloroplastic-like (LOC103416457), mRNA
TRINITY_DN20394_c1_g1_i7	TRINITY_DN20394_c1_g1	940	coding	XM_008354700.2	2e-150	545	308	3750	PREDICTED: Malus x domestica ribulose bisphosphate carboxylase small chain, chloroplastic-like (LOC103416457), mRNA
TRINITY_DN20399_c1_g1_i2	TRINITY_DN20399_c1_g1	228	ambiguous or noncoding	XM_008358119.2	4e-80	309	169	3750	PREDICTED: Malus x domestica translocase of chloroplast 120, chloroplastic-like (LOC103420056), mRNA
TRINITY_DN20399_c2_g2_i5	TRINITY_DN20399_c2_g2	473	coding	XR_001790061.1	2e-58	239	157	3750	PREDICTED: Malus x domestica uncharacterized LOC108173431 (LOC108173431), ncRNA
TRINITY_DN20400_c0_g4_i2	TRINITY_DN20400_c0_g4	439	coding	AB270792.1	0	760	431	3750	Malus x domestica MdSFBB9-alpha, S9-RNase, MdSFBB9-beta genes, complete cds, Psi-SFBB9-alpha, Psi-SFBB9-beta pseudogenes
TRINITY_DN20400_c0_g4_i3	TRINITY_DN20400_c0_g4	817	coding	AB270792.1	0	760	431	3750	Malus x domestica MdSFBB9-alpha, S9-RNase, MdSFBB9-beta genes, complete cds, Psi-SFBB9-alpha, Psi-SFBB9-beta pseudogenes
TRINITY_DN20407_c6_g5_i1	TRINITY_DN20407_c6_g5	215	ambiguous or noncoding	XM_008362891.2	2e-105	394	214	3750	PREDICTED: Malus x domestica putative clathrin assembly protein At5g35200 (LOC103424797), transcript variant X2, mRNA
TRINITY_DN20408_c0_g2_i13	TRINITY_DN20408_c0_g2	436	ambiguous or noncoding	XR_528080.2	3e-138	505	273	3750	PREDICTED: Malus x domestica uncharacterized LOC103426303 (LOC103426303), ncRNA
TRINITY_DN20408_c0_g3_i2	TRINITY_DN20408_c0_g3	410	ambiguous or noncoding	XM_008369759.2	0	671	394	3750	PREDICTED: Malus x domestica protein Simiate (LOC103431588), transcript variant X1, mRNA
TRINITY_DN20410_c1_g3_i1	TRINITY_DN20410_c1_g3	245	ambiguous or noncoding	XR_529299.2	7e-91	344	198	3750	PREDICTED: Malus x domestica uncharacterized LOC103434649 (LOC103434649), ncRNA
TRINITY_DN20410_c2_g1_i1	TRINITY_DN20410_c2_g1	222	ambiguous or noncoding	AB270792.1	5e-82	315	205	3750	Malus x domestica MdSFBB9-alpha, S9-RNase, MdSFBB9-beta genes, complete cds, Psi-SFBB9-alpha, Psi-SFBB9-beta pseudogenes
TRINITY_DN20411_c0_g1_i4	TRINITY_DN20411_c0_g1	773	ambiguous or noncoding	XM_008364561.2	1e-167	603	345	3750	PREDICTED: Malus x domestica stromal cell-derived factor 2-like protein (LOC103426481), mRNA
TRINITY_DN20412_c3_g2_i1	TRINITY_DN20412_c3_g2	1155	coding	HE805492.1	1e-43	191	119	1184610	Malus x robusta DNA fragment spanning resistance locus against Erwinia amylovora on linkage group 3, clone 16k15 contig3/4
TRINITY_DN20412_c3_g2_i5	TRINITY_DN20412_c3_g2	946	coding	HE805492.1	1e-43	191	119	1184610	Malus x robusta DNA fragment spanning resistance locus against Erwinia amylovora on linkage group 3, clone 16k15 contig3/4
TRINITY_DN20412_c3_g3_i14	TRINITY_DN20412_c3_g3	274	ambiguous or noncoding	XM_008338866.2	3e-65	263	201	3750	PREDICTED: Malus x domestica putative WEB family protein At1g65010, chloroplastic (LOC103400202), mRNA
TRINITY_DN20412_c4_g3_i1	TRINITY_DN20412_c4_g3	278	ambiguous or noncoding	KY359351.1	6e-137	497	277	3750	Malus domestica tyrosine aminotransferase 1 (TAT1) mRNA, complete cds
TRINITY_DN20413_c0_g1_i8	TRINITY_DN20413_c0_g1	734	ambiguous or noncoding	XR_001789109.1	9e-148	538	331	3750	PREDICTED: Malus x domestica uncharacterized LOC103427659 (LOC103427659), transcript variant X3, ncRNA
TRINITY_DN20413_c0_g3_i1	TRINITY_DN20413_c0_g3	275	ambiguous or noncoding	XM_008372527.2	3e-130	475	267	3750	PREDICTED: Malus x domestica protein prenyltransferase alpha subunit repeat-containing protein 1 (LOC103434211), mRNA
TRINITY_DN20413_c0_g5_i1	TRINITY_DN20413_c0_g5	205	ambiguous or noncoding	XR_528363.2	2e-90	342	198	3750	PREDICTED: Malus x domestica uncharacterized LOC103427659 (LOC103427659), transcript variant X2, ncRNA
TRINITY_DN20414_c0_g1_i1	TRINITY_DN20414_c0_g1	1034	ambiguous or noncoding	XR_529162.2	4e-45	195	206	3750	PREDICTED: Malus x domestica uncharacterized LOC103433583 (LOC103433583), ncRNA
TRINITY_DN20414_c0_g1_i4	TRINITY_DN20414_c0_g1	1040	ambiguous or noncoding	XR_529162.2	4e-45	195	206	3750	PREDICTED: Malus x domestica uncharacterized LOC103433583 (LOC103433583), ncRNA
TRINITY_DN20414_c0_g3_i3	TRINITY_DN20414_c0_g3	452	ambiguous or noncoding	XM_008372422.1	9e-111	412	304	3750	PREDICTED: Malus x domestica negative elongation factor E-like (LOC103434116), mRNA
TRINITY_DN20419_c0_g1_i6	TRINITY_DN20419_c0_g1	990	coding	XM_008392820.2	0	769	416	3750	PREDICTED: Malus x domestica glycine-rich protein A3-like (LOC103453277), mRNA
TRINITY_DN20420_c0_g3_i1	TRINITY_DN20420_c0_g3	481	ambiguous or noncoding	XM_008340449.2	4e-176	628	360	3750	PREDICTED: Malus x domestica uncharacterized LOC103401727 (LOC103401727), mRNA
TRINITY_DN20422_c1_g3_i2	TRINITY_DN20422_c1_g3	1071	coding	XM_008373837.2	0	1485	851	3750	PREDICTED: Malus x domestica RNA polymerase I termination factor (LOC103435441), mRNA
TRINITY_DN20422_c1_g5_i1	TRINITY_DN20422_c1_g5	492	ambiguous or noncoding	XM_008396011.2	7e-144	521	284	3750	PREDICTED: Malus x domestica zinc finger CCCH domain-containing protein 13 (LOC103456311), mRNA
TRINITY_DN20423_c0_g1_i5	TRINITY_DN20423_c0_g1	988	ambiguous or noncoding	XM_008368498.2	0	1029	564	3750	PREDICTED: Malus x domestica probable ADP-ribosylation factor GTPase-activating protein AGD6 (LOC103430363), transcript variant X2, mRNA
TRINITY_DN20426_c0_g3_i10	TRINITY_DN20426_c0_g3	863	ambiguous or noncoding	XM_021961476.1	0	747	531	42229	PREDICTED: Prunus avium uncharacterized LOC110759430 (LOC110759430), partial mRNA
TRINITY_DN20426_c0_g3_i7	TRINITY_DN20426_c0_g3	807	coding	XM_021961476.1	0	747	531	42229	PREDICTED: Prunus avium uncharacterized LOC110759430 (LOC110759430), partial mRNA
TRINITY_DN20429_c0_g1_i1	TRINITY_DN20429_c0_g1	233	ambiguous or noncoding	AB270792.1	3e-89	339	210	3750	Malus x domestica MdSFBB9-alpha, S9-RNase, MdSFBB9-beta genes, complete cds, Psi-SFBB9-alpha, Psi-SFBB9-beta pseudogenes
TRINITY_DN20430_c0_g3_i1	TRINITY_DN20430_c0_g3	486	ambiguous or noncoding	GU295057.1	1e-101	381	245	3750	Malus x domestica clone Florina BAC 36I17, complete sequence
TRINITY_DN20430_c0_g4_i1	TRINITY_DN20430_c0_g4	1010	ambiguous or noncoding	GU295057.1	0	809	535	3750	Malus x domestica clone Florina BAC 36I17, complete sequence
TRINITY_DN20431_c2_g1_i5	TRINITY_DN20431_c2_g1	207	ambiguous or noncoding	XM_008357551.2	0	795	476	3750	PREDICTED: Malus x domestica trafficking protein particle complex subunit 6B-like (LOC103419454), mRNA
TRINITY_DN20431_c2_g2_i1	TRINITY_DN20431_c2_g2	1307	ambiguous or noncoding	XM_009375643.2	7e-133	486	299	225117	PREDICTED: Pyrus x bretschneideri trafficking protein particle complex subunit 6B-like (LOC103962874), mRNA
TRINITY_DN20431_c2_g4_i1	TRINITY_DN20431_c2_g4	484	coding	XM_008366096.2	0	865	476	3750	PREDICTED: Malus x domestica TOM1-like protein 2 (LOC103428005), mRNA
TRINITY_DN20431_c2_g5_i1	TRINITY_DN20431_c2_g5	491	ambiguous or noncoding	XM_008366096.2	0	673	380	3750	PREDICTED: Malus x domestica TOM1-like protein 2 (LOC103428005), mRNA
TRINITY_DN20435_c0_g1_i5	TRINITY_DN20435_c0_g1	1553	coding	XM_008376628.2	2e-120	446	249	3750	PREDICTED: Malus x domestica protein C2-DOMAIN ABA-RELATED 4-like (LOC103438087), mRNA
TRINITY_DN20436_c0_g2_i1	TRINITY_DN20436_c0_g2	455	ambiguous or noncoding	XM_009364311.2	0	1254	818	225117	PREDICTED: Pyrus x bretschneideri NADH dehydrogenase [ubiquinone] iron-sulfur protein 4, mitochondrial (LOC103952658), mRNA
TRINITY_DN20437_c0_g2_i4	TRINITY_DN20437_c0_g2	1267	coding	XM_008359041.2	0	976	532	3750	PREDICTED: Malus x domestica nuclear nucleic acid-binding protein C1D-like (LOC103421006), mRNA
TRINITY_DN20449_c2_g1_i12	TRINITY_DN20449_c2_g1	879	ambiguous or noncoding	XM_017334992.1	0	874	652	3750	PREDICTED: Malus x domestica uncharacterized transmembrane protein DDB_G0289901-like (LOC103432579), mRNA
TRINITY_DN20452_c2_g2_i5	TRINITY_DN20452_c2_g2	510	ambiguous or noncoding	XM_009369345.2	6e-158	569	430	225117	PREDICTED: Pyrus x bretschneideri protein MARD1-like (LOC103957220), transcript variant X5, mRNA
TRINITY_DN20452_c2_g4_i1	TRINITY_DN20452_c2_g4	856	coding	XM_008362381.2	0	1406	761	3750	PREDICTED: Malus x domestica 54S ribosomal protein L37, mitochondrial-like (LOC103424290), mRNA
TRINITY_DN20453_c0_g1_i1	TRINITY_DN20453_c0_g1	933	coding	No blast hit
TRINITY_DN20454_c0_g2_i7	TRINITY_DN20454_c0_g2	1506	coding	XM_008351820.2	0	2680	1453	3750	PREDICTED: Malus x domestica 2-methyl-6-phytyl-1,4-hydroquinone methyltransferase, chloroplastic-like (LOC103413350), transcript variant X1, mRNA
TRINITY_DN20454_c1_g1_i1	TRINITY_DN20454_c1_g1	306	ambiguous or noncoding	XM_008384499.2	2e-175	627	463	3750	PREDICTED: Malus x domestica putative G3BP-like protein (LOC103445475), mRNA
TRINITY_DN20454_c1_g1_i2	TRINITY_DN20454_c1_g1	463	ambiguous or noncoding	XM_008384499.2	2e-175	627	463	3750	PREDICTED: Malus x domestica putative G3BP-like protein (LOC103445475), mRNA
TRINITY_DN20454_c1_g2_i5	TRINITY_DN20454_c1_g2	836	coding	XM_008384499.2	0	745	417	3750	PREDICTED: Malus x domestica putative G3BP-like protein (LOC103445475), mRNA
TRINITY_DN20454_c1_g3_i1	TRINITY_DN20454_c1_g3	529	ambiguous or noncoding	XR_001785961.1	0	970	527	3750	PREDICTED: Malus x domestica uncharacterized LOC103401976 (LOC103401976), transcript variant X3, ncRNA
TRINITY_DN20454_c1_g4_i1	TRINITY_DN20454_c1_g4	340	ambiguous or noncoding	XR_523986.2	2e-168	603	332	3750	PREDICTED: Malus x domestica uncharacterized LOC103401976 (LOC103401976), transcript variant X1, ncRNA
TRINITY_DN20454_c1_g7_i1	TRINITY_DN20454_c1_g7	472	ambiguous or noncoding	XM_008384499.2	0	726	398	3750	PREDICTED: Malus x domestica putative G3BP-like protein (LOC103445475), mRNA
TRINITY_DN20463_c2_g1_i2	TRINITY_DN20463_c2_g1	392	ambiguous or noncoding	XR_001786464.1	1e-122	451	263	3750	PREDICTED: Malus x domestica probable disease resistance protein At5g66900 (LOC103402729), misc_RNA
TRINITY_DN20463_c2_g1_i5	TRINITY_DN20463_c2_g1	530	ambiguous or noncoding	XR_001786464.1	1e-122	451	263	3750	PREDICTED: Malus x domestica probable disease resistance protein At5g66900 (LOC103402729), misc_RNA
TRINITY_DN20463_c2_g2_i1	TRINITY_DN20463_c2_g2	878	coding	XM_008348373.2	0	1423	825	3750	PREDICTED: Malus x domestica probable disease resistance protein At5g66900 (LOC103409557), mRNA
TRINITY_DN20463_c4_g4_i1	TRINITY_DN20463_c4_g4	361	ambiguous or noncoding	XM_008375761.2	1e-145	527	309	3750	PREDICTED: Malus x domestica chaperone protein DnaJ (LOC103437286), mRNA
TRINITY_DN20463_c4_g4_i2	TRINITY_DN20463_c4_g4	361	ambiguous or noncoding	XM_008375761.2	1e-145	527	309	3750	PREDICTED: Malus x domestica chaperone protein DnaJ (LOC103437286), mRNA
TRINITY_DN20463_c5_g2_i2	TRINITY_DN20463_c5_g2	293	ambiguous or noncoding	XR_001952724.1	1e-97	370	252	225117	PREDICTED: Pyrus x bretschneideri uncharacterized LOC103941616 (LOC103941616), transcript variant X6, ncRNA
TRINITY_DN20464_c1_g3_i3	TRINITY_DN20464_c1_g3	960	ambiguous or noncoding	XM_008341114.2	3e-22	119	68	3750	PREDICTED: Malus x domestica hydrophobic protein RCI2B-like (LOC103402367), mRNA
TRINITY_DN20466_c0_g3_i2	TRINITY_DN20466_c0_g3	630	coding	XM_009338679.2	2e-172	617	378	225117	PREDICTED: Pyrus x bretschneideri heat shock cognate 70 kDa protein-like (LOC103929472), transcript variant X2, mRNA
TRINITY_DN20469_c2_g1_i1	TRINITY_DN20469_c2_g1	1191	ambiguous or noncoding	XM_017337325.1	0	977	568	3750	PREDICTED: Malus x domestica glutamic acid-rich protein-like (LOC108169280), mRNA
TRINITY_DN20471_c2_g1_i2	TRINITY_DN20471_c2_g1	516	coding	XM_018650265.1	0	754	484	225117	PREDICTED: Pyrus x bretschneideri protein QUIRKY (LOC103958756), mRNA
TRINITY_DN20471_c3_g1_i2	TRINITY_DN20471_c3_g1	511	ambiguous or noncoding	XM_017325441.1	3e-58	237	158	3750	PREDICTED: Malus x domestica glycosyltransferase-like KOBITO 1 (LOC103409976), mRNA
TRINITY_DN20475_c1_g1_i20	TRINITY_DN20475_c1_g1	476	ambiguous or noncoding	XM_018644472.1	4e-150	545	443	225117	PREDICTED: Pyrus x bretschneideri uncharacterized LOC103935131 (LOC103935131), transcript variant X2, mRNA
TRINITY_DN20476_c1_g2_i5	TRINITY_DN20476_c1_g2	993	ambiguous or noncoding	XM_009368907.2	0	846	509	225117	PREDICTED: Pyrus x bretschneideri nitrogen regulatory protein P-II homolog (LOC103956858), transcript variant X2, mRNA
TRINITY_DN20479_c0_g1_i2	TRINITY_DN20479_c0_g1	681	coding	XM_017331432.1	2e-135	496	270	3750	PREDICTED: Malus x domestica TMV resistance protein N-like (LOC103432191), transcript variant X2, mRNA
TRINITY_DN20479_c0_g2_i1	TRINITY_DN20479_c0_g2	561	coding	XM_008344304.2	5e-146	529	441	3750	PREDICTED: Malus x domestica TMV resistance protein N-like (LOC103405336), transcript variant X2, mRNA
TRINITY_DN20480_c4_g1_i4	TRINITY_DN20480_c4_g1	2189	coding	XM_018649882.1	0	905	506	225117	PREDICTED: Pyrus x bretschneideri probable receptor-like protein kinase At5g24010 (LOC108867953), mRNA
TRINITY_DN20483_c4_g1_i7	TRINITY_DN20483_c4_g1	1074	ambiguous or noncoding	HE805489.1	0	1910	1359	1184610	Malus x robusta DNA fragment spanning resistance locus against Erwinia amylovora on linkage group 3, clone 16k15 contig1/4
TRINITY_DN20491_c2_g1_i1	TRINITY_DN20491_c2_g1	225	ambiguous or noncoding	KF530876.2	4e-38	169	103	3750	Malus domestica clone WiC1_WiC2 genomic sequence
TRINITY_DN20491_c3_g5_i1	TRINITY_DN20491_c3_g5	256	ambiguous or noncoding	KF530876.2	2e-76	296	216	3750	Malus domestica clone WiC1_WiC2 genomic sequence
TRINITY_DN20497_c0_g1_i6	TRINITY_DN20497_c0_g1	671	ambiguous or noncoding	XM_009344344.1	0	1184	667	225117	PREDICTED: Pyrus x bretschneideri palmitoyl-monogalactosyldiacylglycerol delta-7 desaturase, chloroplastic-like (LOC103934587), mRNA
TRINITY_DN20501_c0_g1_i1	TRINITY_DN20501_c0_g1	230	ambiguous or noncoding	XM_008343028.2	2e-105	392	225	3750	PREDICTED: Malus x domestica protein AUXIN SIGNALING F-BOX 2-like (LOC103404145), mRNA
TRINITY_DN20501_c1_g1_i2	TRINITY_DN20501_c1_g1	767	ambiguous or noncoding	XM_008343028.2	0	1074	706	3750	PREDICTED: Malus x domestica protein AUXIN SIGNALING F-BOX 2-like (LOC103404145), mRNA
TRINITY_DN20504_c3_g2_i3	TRINITY_DN20504_c3_g2	1102	coding	XR_001954415.1	2e-169	610	410	225117	PREDICTED: Pyrus x bretschneideri uncharacterized LOC103962020 (LOC103962020), transcript variant X2, misc_RNA
TRINITY_DN20507_c1_g1_i2	TRINITY_DN20507_c1_g1	760	ambiguous or noncoding	XM_008379457.2	0	752	440	3750	PREDICTED: Malus x domestica mitogen-activated protein kinase kinase kinase YODA-like (LOC103440757), mRNA
TRINITY_DN20509_c1_g1_i1	TRINITY_DN20509_c1_g1	622	ambiguous or noncoding	AB853245.1	0.0004	58.4	35	3767	Pyrus pyrifolia mRNA, microsatellite: TsuENH220
TRINITY_DN20512_c0_g3_i2	TRINITY_DN20512_c0_g3	1449	ambiguous or noncoding	NM_001294107.1	5e-80	311	170	3750	Malus domestica polyol transporter 5-like (LOC103449826), mRNA
TRINITY_DN20513_c2_g5_i1	TRINITY_DN20513_c2_g5	501	ambiguous or noncoding	XM_008378233.2	0	835	462	3750	PREDICTED: Malus x domestica 40S ribosomal protein S13-like (LOC103439656), mRNA
TRINITY_DN20513_c2_g6_i1	TRINITY_DN20513_c2_g6	230	ambiguous or noncoding	XM_017334957.1	1e-102	383	221	3750	PREDICTED: Malus x domestica uncharacterized LOC108174276 (LOC108174276), mRNA
TRINITY_DN20513_c2_g9_i1	TRINITY_DN20513_c2_g9	356	coding	XM_008378233.2	2e-152	549	337	3750	PREDICTED: Malus x domestica 40S ribosomal protein S13-like (LOC103439656), mRNA
TRINITY_DN20514_c1_g3_i1	TRINITY_DN20514_c1_g3	627	coding	XM_009338349.2	4e-149	540	320	225117	PREDICTED: Pyrus x bretschneideri uncharacterized LOC103929192 (LOC103929192), mRNA
TRINITY_DN20514_c1_g3_i4	TRINITY_DN20514_c1_g3	627	coding	XM_009338349.2	4e-149	540	320	225117	PREDICTED: Pyrus x bretschneideri uncharacterized LOC103929192 (LOC103929192), mRNA
TRINITY_DN20514_c1_g7_i1	TRINITY_DN20514_c1_g7	2746	coding	XM_017327520.1	0	1074	773	3750	PREDICTED: Malus x domestica uncharacterized LOC103418117 (LOC103418117), mRNA
TRINITY_DN20518_c1_g3_i1	TRINITY_DN20518_c1_g3	444	ambiguous or noncoding	XM_008351557.2	0	704	411	3750	PREDICTED: Malus x domestica peptidyl-prolyl cis-trans isomerase FKBP42 (LOC103413065), mRNA
TRINITY_DN20520_c0_g2_i1	TRINITY_DN20520_c0_g2	541	coding	XM_008351329.2	0	968	530	3750	PREDICTED: Malus x domestica farnesol kinase, chloroplastic-like (LOC103412801), mRNA
TRINITY_DN20520_c1_g1_i14	TRINITY_DN20520_c1_g1	992	coding	XM_008375751.2	0	691	415	3750	PREDICTED: Malus x domestica uncharacterized LOC103437278 (LOC103437278), mRNA
TRINITY_DN20520_c1_g1_i3	TRINITY_DN20520_c1_g1	992	coding	XM_008375751.2	0	691	415	3750	PREDICTED: Malus x domestica uncharacterized LOC103437278 (LOC103437278), mRNA
TRINITY_DN20522_c0_g2_i1	TRINITY_DN20522_c0_g2	608	ambiguous or noncoding	KT013249.1	1e-112	418	337	1184610	Malus x robusta genotype MAL0207 FB_Mr5-like protein pseudogene, complete sequence
TRINITY_DN20523_c4_g5_i2	TRINITY_DN20523_c4_g5	376	ambiguous or noncoding	XR_531353.2	7e-138	501	351	3750	PREDICTED: Malus x domestica uncharacterized LOC103449326 (LOC103449326), ncRNA
TRINITY_DN20523_c4_g7_i1	TRINITY_DN20523_c4_g7	650	coding	XM_008387056.2	0	717	392	3750	PREDICTED: Malus x domestica vacuolar protein sorting-associated protein 29 (LOC103447852), mRNA
TRINITY_DN20526_c0_g2_i1	TRINITY_DN20526_c0_g2	467	ambiguous or noncoding	XM_009344972.2	9e-123	451	297	225117	PREDICTED: Pyrus x bretschneideri rhomboid-like protein 20 (LOC103935210), mRNA
TRINITY_DN20526_c0_g2_i2	TRINITY_DN20526_c0_g2	439	ambiguous or noncoding	XM_009344972.2	9e-123	451	297	225117	PREDICTED: Pyrus x bretschneideri rhomboid-like protein 20 (LOC103935210), mRNA
TRINITY_DN20527_c3_g1_i1	TRINITY_DN20527_c3_g1	3183	coding	KY420031.1	0	5347	2929	193303	Dichotomanthes tristaniicarpa plastid, partial genome
TRINITY_DN20527_c3_g1_i5	TRINITY_DN20527_c3_g1	5221	coding	KY420031.1	0	5347	2929	193303	Dichotomanthes tristaniicarpa plastid, partial genome
TRINITY_DN20537_c0_g1_i2	TRINITY_DN20537_c0_g1	477	coding	XM_017323598.1	5e-108	403	231	3750	PREDICTED: Malus x domestica uncharacterized LOC103451359 (LOC103451359), transcript variant X3, mRNA
TRINITY_DN20537_c0_g1_i5	TRINITY_DN20537_c0_g1	369	coding	XM_017323598.1	5e-108	403	231	3750	PREDICTED: Malus x domestica uncharacterized LOC103451359 (LOC103451359), transcript variant X3, mRNA
TRINITY_DN20539_c0_g1_i5	TRINITY_DN20539_c0_g1	602	coding	XM_008386054.2	4e-109	407	225	3750	PREDICTED: Malus x domestica probably inactive leucine-rich repeat receptor-like protein kinase At2g25790 (LOC103446900), mRNA
TRINITY_DN20539_c0_g1_i6	TRINITY_DN20539_c0_g1	602	coding	XM_008386054.2	4e-109	407	225	3750	PREDICTED: Malus x domestica probably inactive leucine-rich repeat receptor-like protein kinase At2g25790 (LOC103446900), mRNA
TRINITY_DN20539_c1_g2_i3	TRINITY_DN20539_c1_g2	233	ambiguous or noncoding	XM_008372971.2	4e-65	259	144	3750	PREDICTED: Malus x domestica 60S ribosomal protein L23a-1 (LOC103434613), mRNA
TRINITY_DN20539_c2_g4_i1	TRINITY_DN20539_c2_g4	469	coding	XM_008378694.2	2e-173	619	346	3750	PREDICTED: Malus x domestica histone acetyltransferase MCC1 (LOC103440020), transcript variant X2, mRNA
TRINITY_DN20539_c2_g7_i1	TRINITY_DN20539_c2_g7	203	ambiguous or noncoding	XM_008378694.2	1e-38	171	92	3750	PREDICTED: Malus x domestica histone acetyltransferase MCC1 (LOC103440020), transcript variant X2, mRNA
TRINITY_DN20543_c3_g3_i1	TRINITY_DN20543_c3_g3	800	coding	XM_008346836.2	0	832	487	3750	PREDICTED: Malus x domestica trafficking protein particle complex subunit 3-like (LOC103407962), mRNA
TRINITY_DN20543_c4_g5_i1	TRINITY_DN20543_c4_g5	337	ambiguous or noncoding	XM_017329508.1	2e-23	121	73	3750	PREDICTED: Malus x domestica ruvB-like 2 (LOC103425152), mRNA
TRINITY_DN20546_c0_g11_i1	TRINITY_DN20546_c0_g11	851	coding	XR_667508.2	1e-73	289	188	225117	PREDICTED: Pyrus x bretschneideri uncharacterized LOC103949346 (LOC103949346), ncRNA
TRINITY_DN20546_c0_g3_i1	TRINITY_DN20546_c0_g3	643	coding	XM_009344471.1	1e-168	604	419	225117	PREDICTED: Pyrus x bretschneideri uncharacterized LOC103934724 (LOC103934724), mRNA
TRINITY_DN20546_c0_g3_i2	TRINITY_DN20546_c0_g3	882	coding	XM_009344471.1	1e-168	604	419	225117	PREDICTED: Pyrus x bretschneideri uncharacterized LOC103934724 (LOC103934724), mRNA
TRINITY_DN20546_c0_g5_i3	TRINITY_DN20546_c0_g5	859	coding	XM_008383606.1	0	787	542	3750	PREDICTED: Malus x domestica uncharacterized LOC103444653 (LOC103444653), mRNA
TRINITY_DN20550_c2_g1_i3	TRINITY_DN20550_c2_g1	962	coding	XM_008370363.2	1e-162	586	369	3750	PREDICTED: Malus x domestica vacuolar protein sorting-associated protein 13-like (LOC103432189), partial mRNA
TRINITY_DN20550_c3_g1_i2	TRINITY_DN20550_c3_g1	821	ambiguous or noncoding	XM_008355004.1	1e-109	409	231	3750	PREDICTED: Malus x domestica translationally-controlled tumor protein homolog (LOC103416782), mRNA
TRINITY_DN20551_c1_g2_i1	TRINITY_DN20551_c1_g2	287	ambiguous or noncoding	No blast hit
TRINITY_DN20551_c1_g4_i1	TRINITY_DN20551_c1_g4	243	ambiguous or noncoding	XM_018644914.1	1e-13	87.9	47	225117	PREDICTED: Pyrus x bretschneideri DEAD-box ATP-dependent RNA helicase 7-like (LOC103936864), mRNA
TRINITY_DN20552_c0_g7_i1	TRINITY_DN20552_c0_g7	1430	coding	XR_526956.2	5e-95	361	228	3750	PREDICTED: Malus x domestica uncharacterized LOC103419678 (LOC103419678), ncRNA
TRINITY_DN20552_c0_g9_i1	TRINITY_DN20552_c0_g9	306	ambiguous or noncoding	XM_009350750.2	9e-106	394	246	225117	PREDICTED: Pyrus x bretschneideri protein TIFY 9-like (LOC103940602), mRNA
TRINITY_DN20553_c0_g7_i7	TRINITY_DN20553_c0_g7	639	coding	XM_008361788.2	0	913	510	3750	PREDICTED: Malus x domestica thioredoxin-like protein YLS8 (LOC103423701), mRNA
TRINITY_DN20555_c1_g1_i3	TRINITY_DN20555_c1_g1	384	ambiguous or noncoding	XM_008382302.2	2e-145	527	291	3750	PREDICTED: Malus x domestica elongation factor Tu, chloroplastic (LOC103443448), mRNA
TRINITY_DN20555_c3_g2_i1	TRINITY_DN20555_c3_g2	390	ambiguous or noncoding	XM_008372025.2	3e-176	628	363	3750	PREDICTED: Malus x domestica uncharacterized LOC103433746 (LOC103433746), mRNA
TRINITY_DN20557_c0_g3_i1	TRINITY_DN20557_c0_g3	203	ambiguous or noncoding	XM_008381517.2	2e-45	193	104	3750	PREDICTED: Malus x domestica alpha-mannosidase-like (LOC103442701), mRNA
TRINITY_DN20558_c0_g5_i1	TRINITY_DN20558_c0_g5	523	ambiguous or noncoding	XM_008365326.2	8e-84	322	180	3750	PREDICTED: Malus x domestica bifunctional monothiol glutaredoxin-S16, chloroplastic-like (LOC103427259), mRNA
TRINITY_DN20558_c1_g2_i1	TRINITY_DN20558_c1_g2	820	coding	XM_008348438.2	0	1328	743	3750	PREDICTED: Malus x domestica molybdate-anion transporter-like (LOC103409633), mRNA
TRINITY_DN20559_c3_g4_i2	TRINITY_DN20559_c3_g4	519	ambiguous or noncoding	XR_001791608.1	0	713	389	3750	PREDICTED: Malus x domestica uncharacterized LOC103449743 (LOC103449743), transcript variant X3, ncRNA
TRINITY_DN20560_c0_g1_i6	TRINITY_DN20560_c0_g1	1649	coding	XM_008392777.2	0	776	515	3750	PREDICTED: Malus x domestica serine/threonine-protein phosphatase 5-like (LOC103453230), mRNA
TRINITY_DN20562_c1_g1_i4	TRINITY_DN20562_c1_g1	858	coding	XM_008356844.2	0	765	425	3750	PREDICTED: Malus x domestica peptidyl-prolyl cis-trans isomerase CYP19-4-like (LOC103418734), mRNA
TRINITY_DN20562_c1_g1_i6	TRINITY_DN20562_c1_g1	668	coding	XM_008356844.2	0	765	425	3750	PREDICTED: Malus x domestica peptidyl-prolyl cis-trans isomerase CYP19-4-like (LOC103418734), mRNA
TRINITY_DN20563_c2_g1_i1	TRINITY_DN20563_c2_g1	505	ambiguous or noncoding	XM_017325770.1	0	869	494	3750	PREDICTED: Malus x domestica uncharacterized LOC103411119 (LOC103411119), mRNA
TRINITY_DN20563_c2_g5_i1	TRINITY_DN20563_c2_g5	373	ambiguous or noncoding	XM_017325771.1	2e-38	171	99	3750	PREDICTED: Malus x domestica uncharacterized LOC103411121 (LOC103411121), mRNA
TRINITY_DN20567_c2_g4_i1	TRINITY_DN20567_c2_g4	456	ambiguous or noncoding	XM_008382519.1	0	791	447	3750	PREDICTED: Malus x domestica translation initiation factor eIF-2B subunit alpha-like (LOC103443631), mRNA
TRINITY_DN20567_c2_g6_i1	TRINITY_DN20567_c2_g6	473	ambiguous or noncoding	XM_008341956.2	2e-123	453	251	3750	PREDICTED: Malus x domestica translation initiation factor eIF-2B subunit alpha-like (LOC103403133), transcript variant X2, mRNA
TRINITY_DN20570_c2_g1_i2	TRINITY_DN20570_c2_g1	1490	coding	XR_524678.2	0	1151	623	3750	PREDICTED: Malus x domestica uncharacterized LOC103406841 (LOC103406841), ncRNA
TRINITY_DN20573_c0_g1_i1	TRINITY_DN20573_c0_g1	1443	coding	XM_009379385.2	0	1515	888	225117	PREDICTED: Pyrus x bretschneideri translocon-associated protein subunit alpha-like (LOC103966229), transcript variant X1, mRNA
TRINITY_DN20573_c0_g1_i2	TRINITY_DN20573_c0_g1	1357	coding	XM_009379385.2	0	1515	888	225117	PREDICTED: Pyrus x bretschneideri translocon-associated protein subunit alpha-like (LOC103966229), transcript variant X1, mRNA
TRINITY_DN20573_c0_g1_i4	TRINITY_DN20573_c0_g1	1412	coding	XM_009379385.2	0	1515	888	225117	PREDICTED: Pyrus x bretschneideri translocon-associated protein subunit alpha-like (LOC103966229), transcript variant X1, mRNA
TRINITY_DN20574_c0_g3_i2	TRINITY_DN20574_c0_g3	552	ambiguous or noncoding	XM_008382384.2	1e-168	604	336	3750	PREDICTED: Malus x domestica dihydroxy-acid dehydratase, chloroplastic (LOC103443511), mRNA
TRINITY_DN20574_c0_g3_i3	TRINITY_DN20574_c0_g3	521	ambiguous or noncoding	XM_008382384.2	1e-168	604	336	3750	PREDICTED: Malus x domestica dihydroxy-acid dehydratase, chloroplastic (LOC103443511), mRNA
TRINITY_DN20576_c2_g2_i1	TRINITY_DN20576_c2_g2	322	ambiguous or noncoding	XM_017323731.1	1e-129	473	274	3750	PREDICTED: Malus x domestica MADS-box protein AGL24-like (LOC103403995), transcript variant X3, mRNA
TRINITY_DN20576_c2_g4_i1	TRINITY_DN20576_c2_g4	421	ambiguous or noncoding	XM_008374243.2	2e-174	623	371	3750	PREDICTED: Malus x domestica desumoylating isopeptidase 1 (LOC103435823), mRNA
TRINITY_DN20577_c0_g1_i6	TRINITY_DN20577_c0_g1	2310	coding	XM_008344655.2	0	869	502	3750	PREDICTED: Malus x domestica transcription factor VOZ1-like (LOC103405635), mRNA
TRINITY_DN20583_c0_g1_i5	TRINITY_DN20583_c0_g1	903	coding	XM_008381340.2	0	1205	695	3750	PREDICTED: Malus x domestica myosin heavy chain, cardiac muscle isoform-like (LOC103442538), mRNA
TRINITY_DN20585_c0_g1_i1	TRINITY_DN20585_c0_g1	241	ambiguous or noncoding	XM_018649624.1	2e-79	307	210	225117	PREDICTED: Pyrus x bretschneideri uncharacterized LOC108867865 (LOC108867865), mRNA
TRINITY_DN20590_c0_g1_i1	TRINITY_DN20590_c0_g1	207	ambiguous or noncoding	XM_009362110.2	2e-60	243	146	225117	PREDICTED: Pyrus x bretschneideri SNF1-related protein kinase regulatory subunit gamma-1-like (LOC103950862), mRNA
TRINITY_DN20590_c1_g5_i3	TRINITY_DN20590_c1_g5	235	ambiguous or noncoding	AB270792.1	7e-50	209	142	3750	Malus x domestica MdSFBB9-alpha, S9-RNase, MdSFBB9-beta genes, complete cds, Psi-SFBB9-alpha, Psi-SFBB9-beta pseudogenes
TRINITY_DN20594_c0_g3_i6	TRINITY_DN20594_c0_g3	307	ambiguous or noncoding	XM_017323398.1	9e-111	412	258	3750	PREDICTED: Malus x domestica TMV resistance protein N-like (LOC108169260), mRNA
TRINITY_DN20597_c0_g2_i5	TRINITY_DN20597_c0_g2	1002	coding	XM_008354387.2	1e-147	536	291	3750	PREDICTED: Malus x domestica nuclear speckle splicing regulatory protein 1-like (LOC103416127), transcript variant X3, mRNA
TRINITY_DN20598_c4_g1_i1	TRINITY_DN20598_c4_g1	580	ambiguous or noncoding	XM_017333864.1	0	688	385	3750	PREDICTED: Malus x domestica extensin-3 (LOC103441585), transcript variant X2, mRNA
TRINITY_DN20598_c4_g1_i2	TRINITY_DN20598_c4_g1	552	ambiguous or noncoding	XM_017333864.1	0	688	385	3750	PREDICTED: Malus x domestica extensin-3 (LOC103441585), transcript variant X2, mRNA
TRINITY_DN20598_c4_g1_i7	TRINITY_DN20598_c4_g1	417	ambiguous or noncoding	XM_017333864.1	0	688	385	3750	PREDICTED: Malus x domestica extensin-3 (LOC103441585), transcript variant X2, mRNA
TRINITY_DN20598_c4_g1_i8	TRINITY_DN20598_c4_g1	291	ambiguous or noncoding	XM_017333864.1	0	688	385	3750	PREDICTED: Malus x domestica extensin-3 (LOC103441585), transcript variant X2, mRNA
TRINITY_DN20607_c0_g1_i1	TRINITY_DN20607_c0_g1	270	coding	XM_008369447.2	3e-135	492	268	3750	PREDICTED: Malus x domestica putative disease resistance protein RGA3 (LOC103431304), transcript variant X3, mRNA
TRINITY_DN20607_c1_g1_i9	TRINITY_DN20607_c1_g1	207	ambiguous or noncoding	XM_018652420.1	1e-139	510	302	225117	PREDICTED: Pyrus x bretschneideri putative disease resistance protein RGA3 (LOC103967554), mRNA
TRINITY_DN20607_c1_g2_i1	TRINITY_DN20607_c1_g2	373	ambiguous or noncoding	XM_017334026.1	3e-176	628	362	3750	PREDICTED: Malus x domestica putative disease resistance protein RGA3 (LOC103440641), transcript variant X3, mRNA
TRINITY_DN20607_c1_g6_i1	TRINITY_DN20607_c1_g6	540	ambiguous or noncoding	XM_018648034.1	1e-157	568	455	225117	PREDICTED: Pyrus x bretschneideri putative disease resistance protein RGA1 (LOC103949664), mRNA
TRINITY_DN20613_c0_g2_i1	TRINITY_DN20613_c0_g2	758	ambiguous or noncoding	XM_008341134.2	0	785	440	3750	PREDICTED: Malus x domestica eukaryotic translation initiation factor 2A (LOC103402386), mRNA
TRINITY_DN20614_c1_g1_i2	TRINITY_DN20614_c1_g1	329	ambiguous or noncoding	XM_008364580.2	0	691	375	3750	PREDICTED: Malus x domestica uncharacterized LOC103426490 (LOC103426490), transcript variant X1, mRNA
TRINITY_DN20614_c1_g1_i24	TRINITY_DN20614_c1_g1	492	ambiguous or noncoding	XM_008364580.2	0	691	375	3750	PREDICTED: Malus x domestica uncharacterized LOC103426490 (LOC103426490), transcript variant X1, mRNA
TRINITY_DN20615_c0_g2_i4	TRINITY_DN20615_c0_g2	308	ambiguous or noncoding	XR_001788335.1	3e-84	324	181	3750	PREDICTED: Malus x domestica uncharacterized LOC103425022 (LOC103425022), transcript variant X2, ncRNA
TRINITY_DN20618_c1_g1_i2	TRINITY_DN20618_c1_g1	387	ambiguous or noncoding	HE805489.1	2e-20	111	72	1184610	Malus x robusta DNA fragment spanning resistance locus against Erwinia amylovora on linkage group 3, clone 16k15 contig1/4
TRINITY_DN20620_c1_g1_i1	TRINITY_DN20620_c1_g1	203	ambiguous or noncoding	No blast hit
TRINITY_DN20621_c0_g5_i2	TRINITY_DN20621_c0_g5	203	ambiguous or noncoding	XM_008349366.2	3e-80	309	167	3750	PREDICTED: Malus x domestica uncharacterized LOC103410690 (LOC103410690), mRNA
TRINITY_DN20623_c2_g8_i2	TRINITY_DN20623_c2_g8	1174	ambiguous or noncoding	XM_008387279.2	0	1149	680	3750	PREDICTED: Malus x domestica protein DETOXIFICATION 16-like (LOC103448048), mRNA
TRINITY_DN20626_c3_g1_i8	TRINITY_DN20626_c3_g1	201	ambiguous or noncoding	XR_526520.2	2e-100	379	205	3750	PREDICTED: Malus x domestica uncharacterized LOC103417301 (LOC103417301), ncRNA
TRINITY_DN20634_c1_g2_i29	TRINITY_DN20634_c1_g2	558	ambiguous or noncoding	XM_018648371.1	3e-171	616	497	225117	PREDICTED: Pyrus x bretschneideri TMV resistance protein N-like (LOC103951149), mRNA
TRINITY_DN20636_c0_g1_i2	TRINITY_DN20636_c0_g1	309	ambiguous or noncoding	XM_008375628.2	1e-102	385	220	3750	PREDICTED: Malus x domestica clathrin light chain 2-like (LOC103437167), mRNA
TRINITY_DN20636_c0_g2_i1	TRINITY_DN20636_c0_g2	262	ambiguous or noncoding	XR_529299.2	8e-101	377	243	3750	PREDICTED: Malus x domestica uncharacterized LOC103434649 (LOC103434649), ncRNA
TRINITY_DN20636_c1_g1_i1	TRINITY_DN20636_c1_g1	479	ambiguous or noncoding	XM_008375215.2	0	697	426	3750	PREDICTED: Malus x domestica beta-amylase 8 (LOC103436765), mRNA
TRINITY_DN20636_c2_g5_i1	TRINITY_DN20636_c2_g5	320	ambiguous or noncoding	XM_009370878.2	2e-63	254	166	225117	PREDICTED: Pyrus x bretschneideri clathrin light chain 2-like (LOC103958596), mRNA
TRINITY_DN20637_c1_g1_i12	TRINITY_DN20637_c1_g1	761	coding	NM_100757.4	5e-153	555	311	3702	Arabidopsis thaliana copper/zinc superoxide dismutase 1 (CSD1), mRNA
TRINITY_DN20644_c1_g1_i2	TRINITY_DN20644_c1_g1	902	ambiguous or noncoding	XR_529024.2	4e-102	385	210	3750	PREDICTED: Malus x domestica uncharacterized LOC103432603 (LOC103432603), ncRNA
TRINITY_DN20644_c2_g2_i2	TRINITY_DN20644_c2_g2	1254	coding	XM_008346095.2	0	1170	663	3750	PREDICTED: Malus x domestica delta(8)-fatty-acid desaturase 1-like (LOC103407115), mRNA
TRINITY_DN20644_c2_g4_i1	TRINITY_DN20644_c2_g4	404	coding	XM_008346181.2	0	686	400	3750	PREDICTED: Malus x domestica delta(8)-fatty-acid desaturase 1-like (LOC103407203), mRNA
TRINITY_DN20646_c2_g1_i1	TRINITY_DN20646_c2_g1	888	coding	XM_008349930.2	0	1245	695	3750	PREDICTED: Malus x domestica cleavage stimulation factor subunit 77-like (LOC103411288), mRNA
TRINITY_DN20648_c3_g5_i2	TRINITY_DN20648_c3_g5	338	ambiguous or noncoding	XM_008343388.2	2e-87	333	180	3750	PREDICTED: Malus x domestica probable WRKY transcription factor 3 (LOC103404472), mRNA
TRINITY_DN20650_c1_g2_i1	TRINITY_DN20650_c1_g2	2576	coding	XM_009374497.2	0	4028	2334	225117	PREDICTED: Pyrus x bretschneideri dynamin-related protein 4C-like (LOC103961859), mRNA
TRINITY_DN20650_c1_g2_i2	TRINITY_DN20650_c1_g2	2556	coding	XM_009374497.2	0	4028	2334	225117	PREDICTED: Pyrus x bretschneideri dynamin-related protein 4C-like (LOC103961859), mRNA
TRINITY_DN20651_c2_g1_i1	TRINITY_DN20651_c2_g1	369	ambiguous or noncoding	XM_008359517.2	6e-153	553	302	3750	PREDICTED: Malus x domestica universal stress protein A-like protein (LOC103421477), mRNA
TRINITY_DN20651_c2_g4_i1	TRINITY_DN20651_c2_g4	520	coding	XM_008343229.2	0	808	448	3750	PREDICTED: Malus x domestica universal stress protein A-like protein (LOC103404330), mRNA
TRINITY_DN20656_c4_g2_i1	TRINITY_DN20656_c4_g2	1110	ambiguous or noncoding	JF806635.1	1e-25	130	107	140999	Photinia serratifolia SOC1-like protein (SOC1) gene, complete cds
TRINITY_DN20656_c4_g4_i1	TRINITY_DN20656_c4_g4	293	ambiguous or noncoding	XM_018643488.1	2e-75	294	200	225117	PREDICTED: Pyrus x bretschneideri uncharacterized LOC103931175 (LOC103931175), transcript variant X1, mRNA
TRINITY_DN20656_c4_g4_i3	TRINITY_DN20656_c4_g4	291	ambiguous or noncoding	XM_018643488.1	2e-75	294	200	225117	PREDICTED: Pyrus x bretschneideri uncharacterized LOC103931175 (LOC103931175), transcript variant X1, mRNA
TRINITY_DN20659_c1_g1_i10	TRINITY_DN20659_c1_g1	901	coding	XM_018647460.1	2e-121	449	299	225117	PREDICTED: Pyrus x bretschneideri RNA-binding protein FUS-like (LOC103947231), transcript variant X3, mRNA
TRINITY_DN20659_c1_g1_i2	TRINITY_DN20659_c1_g1	381	ambiguous or noncoding	XM_018647460.1	2e-121	449	299	225117	PREDICTED: Pyrus x bretschneideri RNA-binding protein FUS-like (LOC103947231), transcript variant X3, mRNA
TRINITY_DN20659_c1_g5_i1	TRINITY_DN20659_c1_g5	228	ambiguous or noncoding	XM_017326500.1	2e-62	250	137	3750	PREDICTED: Malus x domestica sarcoplasmic reticulum histidine-rich calcium-binding protein-like (LOC103414286), mRNA
TRINITY_DN20659_c1_g5_i2	TRINITY_DN20659_c1_g5	218	ambiguous or noncoding	XM_017326500.1	2e-62	250	137	3750	PREDICTED: Malus x domestica sarcoplasmic reticulum histidine-rich calcium-binding protein-like (LOC103414286), mRNA
TRINITY_DN20660_c0_g4_i3	TRINITY_DN20660_c0_g4	660	ambiguous or noncoding	XM_008371389.2	3e-146	531	342	3750	PREDICTED: Malus x domestica mediator-associated protein 2-like (LOC103433155), transcript variant X1, mRNA
TRINITY_DN20660_c0_g4_i4	TRINITY_DN20660_c0_g4	660	ambiguous or noncoding	XM_008371389.2	3e-146	531	342	3750	PREDICTED: Malus x domestica mediator-associated protein 2-like (LOC103433155), transcript variant X1, mRNA
TRINITY_DN20662_c1_g10_i2	TRINITY_DN20662_c1_g10	449	ambiguous or noncoding	XR_001786630.1	1e-144	525	319	3750	PREDICTED: Malus x domestica uncharacterized LOC108170265 (LOC108170265), ncRNA
TRINITY_DN20665_c3_g2_i4	TRINITY_DN20665_c3_g2	1696	coding	XM_009342619.2	9e-160	577	360	225117	PREDICTED: Pyrus x bretschneideri WAT1-related protein At1g21890-like (LOC103932966), mRNA
TRINITY_DN20666_c1_g7_i1	TRINITY_DN20666_c1_g7	209	ambiguous or noncoding	XM_009360618.2	3e-64	255	184	225117	PREDICTED: Pyrus x bretschneideri TMV resistance protein N-like (LOC103949505), transcript variant X2, mRNA
TRINITY_DN20667_c0_g1_i1	TRINITY_DN20667_c0_g1	1757	coding	XM_013570139.1	0	1596	1347	1043004	Aureobasidium namibiae CBS 147.97 MFS sugar transporter-like protein partial mRNA
TRINITY_DN20669_c0_g3_i1	TRINITY_DN20669_c0_g3	623	ambiguous or noncoding	XM_008340786.2	0	6355	3472	3750	PREDICTED: Malus x domestica uncharacterized LOC103402034 (LOC103402034), transcript variant X4, mRNA
TRINITY_DN20676_c0_g1_i2	TRINITY_DN20676_c0_g1	246	ambiguous or noncoding	XM_008384957.2	4e-110	409	226	3750	PREDICTED: Malus x domestica mitogen-activated protein kinase kinase kinase NPK1-like (LOC103445902), transcript variant X5, mRNA
TRINITY_DN20680_c1_g2_i1	TRINITY_DN20680_c1_g2	557	ambiguous or noncoding	XR_001787403.1	1e-128	472	278	3750	PREDICTED: Malus x domestica uncharacterized LOC108170934 (LOC108170934), transcript variant X2, ncRNA
TRINITY_DN20681_c2_g2_i9	TRINITY_DN20681_c2_g2	324	ambiguous or noncoding	XM_008391523.2	0	948	515	3750	PREDICTED: Malus x domestica protein GLE1 (LOC103452048), mRNA
TRINITY_DN20688_c1_g2_i1	TRINITY_DN20688_c1_g2	647	ambiguous or noncoding	MG772814.1	2e-31	148	82	3750	Malus domestica cultivar Florina Dp-fl gene locus, complete sequence
TRINITY_DN20689_c3_g1_i1	TRINITY_DN20689_c3_g1	1129	coding	XM_017327490.1	4e-153	555	324	3750	PREDICTED: Malus x domestica acyl-protein thioesterase 1-like (LOC103418000), transcript variant X3, mRNA
TRINITY_DN20692_c0_g3_i1	TRINITY_DN20692_c0_g3	247	ambiguous or noncoding	JX112909.1	6e-62	248	140	106556	Malus hupehensis acid phosphatase-like protein 1 mRNA, complete cds
TRINITY_DN20692_c0_g4_i1	TRINITY_DN20692_c0_g4	217	ambiguous or noncoding	XM_008350267.2	4e-108	401	217	3750	PREDICTED: Malus x domestica acid phosphatase 1-like (LOC103411638), mRNA
TRINITY_DN20693_c2_g2_i5	TRINITY_DN20693_c2_g2	922	coding	XM_008369458.2	4e-156	564	311	3750	PREDICTED: Malus x domestica probable aquaporin PIP2-5 (LOC103431283), mRNA
TRINITY_DN20696_c3_g1_i2	TRINITY_DN20696_c3_g1	340	ambiguous or noncoding	XM_008368507.2	5e-117	433	286	3750	PREDICTED: Malus x domestica uncharacterized LOC103430371 (LOC103430371), mRNA
TRINITY_DN20698_c0_g1_i2	TRINITY_DN20698_c0_g1	2380	coding	XM_008369804.2	0	990	542	3750	PREDICTED: Malus x domestica GLABRA2 expression modulator-like (LOC103431633), mRNA
TRINITY_DN20698_c1_g1_i1	TRINITY_DN20698_c1_g1	461	ambiguous or noncoding	XM_008361041.2	4e-152	549	309	3750	PREDICTED: Malus x domestica uncharacterized LOC103422971 (LOC103422971), mRNA
TRINITY_DN20698_c1_g1_i4	TRINITY_DN20698_c1_g1	410	ambiguous or noncoding	XM_008361041.2	4e-152	549	309	3750	PREDICTED: Malus x domestica uncharacterized LOC103422971 (LOC103422971), mRNA
TRINITY_DN20698_c1_g3_i1	TRINITY_DN20698_c1_g3	430	ambiguous or noncoding	XM_008371680.2	2e-15	95.3	54	3750	PREDICTED: Malus x domestica metallothionein-like protein type 2 (LOC103433417), mRNA
TRINITY_DN20698_c2_g1_i1	TRINITY_DN20698_c2_g1	712	coding	XM_008351395.2	7e-114	424	237	3750	PREDICTED: Malus x domestica disease resistance protein RGA2-like (LOC103412886), mRNA
TRINITY_DN20698_c2_g2_i1	TRINITY_DN20698_c2_g2	1219	coding	XM_008351395.2	0	1133	642	3750	PREDICTED: Malus x domestica disease resistance protein RGA2-like (LOC103412886), mRNA
TRINITY_DN20698_c2_g2_i2	TRINITY_DN20698_c2_g2	581	ambiguous or noncoding	XM_008351395.2	0	1133	642	3750	PREDICTED: Malus x domestica disease resistance protein RGA2-like (LOC103412886), mRNA
TRINITY_DN20704_c1_g1_i1	TRINITY_DN20704_c1_g1	289	ambiguous or noncoding	XM_008395465.2	0	4093	2264	3750	PREDICTED: Malus x domestica sodium-coupled neutral amino acid transporter 5-like (LOC103455859), mRNA
TRINITY_DN20704_c2_g3_i5	TRINITY_DN20704_c2_g3	557	ambiguous or noncoding	XM_009340673.2	1e-164	592	370	225117	PREDICTED: Pyrus x bretschneideri putative disease resistance RPP13-like protein 1 (LOC103931238), transcript variant X3, mRNA
TRINITY_DN20704_c3_g1_i1	TRINITY_DN20704_c3_g1	225	ambiguous or noncoding	XM_008350690.2	7e-76	294	200	3750	PREDICTED: Malus x domestica putative disease resistance protein At3g14460 (LOC103412089), mRNA
TRINITY_DN20705_c1_g2_i5	TRINITY_DN20705_c1_g2	314	ambiguous or noncoding	XM_008367262.1	2e-86	331	179	3750	PREDICTED: Malus x domestica uncharacterized LOC103429116 (LOC103429116), mRNA
TRINITY_DN20705_c1_g3_i1	TRINITY_DN20705_c1_g3	723	ambiguous or noncoding	XM_008380981.2	0	931	506	3750	PREDICTED: Malus x domestica uncharacterized LOC103442215 (LOC103442215), mRNA
TRINITY_DN20705_c1_g5_i1	TRINITY_DN20705_c1_g5	244	ambiguous or noncoding	FN823235.1	3e-70	276	207	3750	Malus x domestica genomic sequence for BAC clone MC-20 containing a Mal d 1 gene cluster
TRINITY_DN20705_c1_g6_i1	TRINITY_DN20705_c1_g6	293	ambiguous or noncoding	XM_009335862.2	6e-43	185	116	225117	PREDICTED: Pyrus x bretschneideri TMV resistance protein N-like (LOC103926973), mRNA
TRINITY_DN20709_c0_g1_i3	TRINITY_DN20709_c0_g1	202	ambiguous or noncoding	FN823235.1	4e-71	279	185	3750	Malus x domestica genomic sequence for BAC clone MC-20 containing a Mal d 1 gene cluster
TRINITY_DN20710_c2_g4_i1	TRINITY_DN20710_c2_g4	412	ambiguous or noncoding	XR_525151.2	3e-141	512	313	3750	PREDICTED: Malus x domestica uncharacterized LOC103409430 (LOC103409430), transcript variant X3, ncRNA
TRINITY_DN20717_c0_g1_i1	TRINITY_DN20717_c0_g1	560	ambiguous or noncoding	XR_001787032.1	0	660	360	3750	PREDICTED: Malus x domestica probable E3 ubiquitin-protein ligase XERICO (LOC103411449), transcript variant X2, misc_RNA
TRINITY_DN20718_c1_g1_i2	TRINITY_DN20718_c1_g1	341	ambiguous or noncoding	XR_525659.2	4e-10	76.8	43	3750	PREDICTED: Malus x domestica uncharacterized LOC103412065 (LOC103412065), ncRNA
TRINITY_DN20718_c1_g2_i2	TRINITY_DN20718_c1_g2	305	ambiguous or noncoding	XM_018650329.1	3e-111	412	264	225117	PREDICTED: Pyrus x bretschneideri protein LATERAL ROOT PRIMORDIUM 1-like (LOC103959064), mRNA
TRINITY_DN20718_c1_g4_i1	TRINITY_DN20718_c1_g4	683	coding	XM_008340600.2	0	669	366	3750	PREDICTED: Malus x domestica probable calcium-binding protein CML29 (LOC103401885), mRNA
TRINITY_DN20722_c0_g1_i2	TRINITY_DN20722_c0_g1	228	ambiguous or noncoding	NM_001328961.1	3e-79	305	192	3750	Malus domestica ethylene-responsive transcription factor ERF105 (LOC103439588), mRNA
TRINITY_DN20723_c0_g1_i1	TRINITY_DN20723_c0_g1	560	ambiguous or noncoding	AB545981.1	3e-93	353	448	3767	Pyrus pyrifolia genes for F-box proteins, S ribonuclease, complete cds, haplotype: S4
TRINITY_DN20727_c1_g1_i2	TRINITY_DN20727_c1_g1	802	ambiguous or noncoding	XM_008393540.2	3e-171	614	362	3750	PREDICTED: Malus x domestica monodehydroascorbate reductase-like (LOC103453944), mRNA
TRINITY_DN20727_c1_g1_i3	TRINITY_DN20727_c1_g1	746	coding	XM_008393540.2	3e-171	614	362	3750	PREDICTED: Malus x domestica monodehydroascorbate reductase-like (LOC103453944), mRNA
TRINITY_DN20727_c1_g2_i3	TRINITY_DN20727_c1_g2	239	ambiguous or noncoding	FJ752239.1	0	1038	578	3750	Malus x domestica monodehydroascorbate reductase mRNA, complete cds
TRINITY_DN20729_c4_g3_i2	TRINITY_DN20729_c4_g3	505	coding	XM_008360582.2	1e-178	638	375	3750	PREDICTED: Malus x domestica polyubiquitin 11 (LOC103422513), mRNA
TRINITY_DN20730_c2_g1_i3	TRINITY_DN20730_c2_g1	1079	ambiguous or noncoding	XM_008396031.2	0	891	513	3750	PREDICTED: Malus x domestica outer envelope pore protein 37, chloroplastic (LOC103456326), mRNA
TRINITY_DN20732_c5_g2_i1	TRINITY_DN20732_c5_g2	1255	coding	XM_008394065.2	0	1548	861	3750	PREDICTED: Malus x domestica gamma-soluble NSF attachment protein (LOC103454475), mRNA
TRINITY_DN20732_c5_g2_i3	TRINITY_DN20732_c5_g2	1407	coding	XM_008394065.2	0	1548	861	3750	PREDICTED: Malus x domestica gamma-soluble NSF attachment protein (LOC103454475), mRNA
TRINITY_DN20737_c0_g1_i3	TRINITY_DN20737_c0_g1	1375	coding	XM_008378002.2	0	985	811	3750	PREDICTED: Malus x domestica RNA-binding protein 24-B (LOC103439439), mRNA
TRINITY_DN20737_c0_g1_i5	TRINITY_DN20737_c0_g1	2154	coding	XM_008378002.2	0	985	811	3750	PREDICTED: Malus x domestica RNA-binding protein 24-B (LOC103439439), mRNA
TRINITY_DN20737_c1_g2_i6	TRINITY_DN20737_c1_g2	1806	coding	XM_009368549.2	0	791	452	225117	PREDICTED: Pyrus x bretschneideri uncharacterized LOC103956545 (LOC103956545), mRNA
TRINITY_DN20740_c1_g4_i7	TRINITY_DN20740_c1_g4	806	coding	XM_008387773.2	2e-130	479	265	3750	PREDICTED: Malus x domestica protein LHCP TRANSLOCATION DEFECT-like (LOC103448515), mRNA
TRINITY_DN20742_c0_g1_i6	TRINITY_DN20742_c0_g1	343	ambiguous or noncoding	XR_527334.2	0	699	389	3750	PREDICTED: Malus x domestica zinc finger protein 7-like (LOC103422018), transcript variant X3, misc_RNA
TRINITY_DN20744_c0_g3_i2	TRINITY_DN20744_c0_g3	546	ambiguous or noncoding	XM_008341482.2	4e-180	643	368	3750	PREDICTED: Malus x domestica AP2/ERF and B3 domain-containing transcription factor RAV1 (LOC103402726), mRNA
TRINITY_DN20747_c0_g1_i1	TRINITY_DN20747_c0_g1	627	coding	XM_008373106.2	0	780	438	3750	PREDICTED: Malus x domestica polyphenol oxidase, chloroplastic-like (LOC103434748), mRNA
TRINITY_DN20747_c0_g1_i2	TRINITY_DN20747_c0_g1	1391	coding	XM_008373106.2	0	780	438	3750	PREDICTED: Malus x domestica polyphenol oxidase, chloroplastic-like (LOC103434748), mRNA
TRINITY_DN20747_c0_g2_i4	TRINITY_DN20747_c0_g2	451	coding	XM_008365930.2	2e-142	518	294	3750	PREDICTED: Malus x domestica polyphenol oxidase, chloroplastic-like (LOC103427846), mRNA
TRINITY_DN20748_c1_g1_i3	TRINITY_DN20748_c1_g1	424	ambiguous or noncoding	XM_008383108.2	7e-159	573	321	3750	PREDICTED: Malus x domestica probable calcium-binding protein CML23 (LOC103444188), mRNA
TRINITY_DN20750_c1_g1_i1	TRINITY_DN20750_c1_g1	505	ambiguous or noncoding	XM_017328163.1	9e-125	459	288	3750	PREDICTED: Malus x domestica protein SUPPRESSOR OF npr1-1, CONSTITUTIVE 1-like (LOC103420606), transcript variant X4, mRNA
TRINITY_DN20750_c1_g1_i3	TRINITY_DN20750_c1_g1	376	ambiguous or noncoding	XM_017328163.1	9e-125	459	288	3750	PREDICTED: Malus x domestica protein SUPPRESSOR OF npr1-1, CONSTITUTIVE 1-like (LOC103420606), transcript variant X4, mRNA
TRINITY_DN20750_c1_g1_i4	TRINITY_DN20750_c1_g1	323	ambiguous or noncoding	XM_017328163.1	9e-125	459	288	3750	PREDICTED: Malus x domestica protein SUPPRESSOR OF npr1-1, CONSTITUTIVE 1-like (LOC103420606), transcript variant X4, mRNA
TRINITY_DN20750_c1_g1_i7	TRINITY_DN20750_c1_g1	235	ambiguous or noncoding	XM_017328163.1	9e-125	459	288	3750	PREDICTED: Malus x domestica protein SUPPRESSOR OF npr1-1, CONSTITUTIVE 1-like (LOC103420606), transcript variant X4, mRNA
TRINITY_DN20750_c1_g3_i2	TRINITY_DN20750_c1_g3	465	ambiguous or noncoding	XM_018651737.1	4e-117	433	451	225117	PREDICTED: Pyrus x bretschneideri protein SUPPRESSOR OF npr1-1, CONSTITUTIVE 1-like (LOC103964615), mRNA
TRINITY_DN20753_c2_g1_i2	TRINITY_DN20753_c2_g1	275	ambiguous or noncoding	XM_008354889.2	3e-170	610	340	3750	PREDICTED: Malus x domestica uncharacterized LOC103416658 (LOC103416658), mRNA
TRINITY_DN20754_c1_g1_i2	TRINITY_DN20754_c1_g1	336	ambiguous or noncoding	XR_524075.2	9e-142	516	311	3750	PREDICTED: Malus x domestica uncharacterized LOC103402534 (LOC103402534), transcript variant X1, ncRNA
TRINITY_DN20756_c1_g1_i3	TRINITY_DN20756_c1_g1	687	ambiguous or noncoding	MG754959.1	0	867	483	97309	Prunus takesimensis chloroplast, complete genome
TRINITY_DN20756_c1_g1_i5	TRINITY_DN20756_c1_g1	919	coding	MG754959.1	0	867	483	97309	Prunus takesimensis chloroplast, complete genome
TRINITY_DN20756_c1_g1_i6	TRINITY_DN20756_c1_g1	1046	ambiguous or noncoding	MG754959.1	0	867	483	97309	Prunus takesimensis chloroplast, complete genome
TRINITY_DN20759_c0_g4_i1	TRINITY_DN20759_c0_g4	263	ambiguous or noncoding	XM_008341858.2	1e-128	470	260	3750	PREDICTED: Malus x domestica alpha-glucan water dikinase 1, chloroplastic-like (LOC103403045), transcript variant X2, mRNA
TRINITY_DN20761_c0_g1_i2	TRINITY_DN20761_c0_g1	229	ambiguous or noncoding	No blast hit
TRINITY_DN20763_c0_g2_i1	TRINITY_DN20763_c0_g2	751	ambiguous or noncoding	XM_008383820.2	0	1195	660	3750	PREDICTED: Malus x domestica 2-carboxy-1,4-naphthoquinone phytyltransferase, chloroplastic (LOC103444873), mRNA
TRINITY_DN20767_c1_g1_i1	TRINITY_DN20767_c1_g1	2314	coding	XM_018643027.1	0	3055	2004	225117	PREDICTED: Pyrus x bretschneideri TMV resistance protein N-like (LOC103929387), mRNA
TRINITY_DN20768_c0_g1_i1	TRINITY_DN20768_c0_g1	399	coding	XM_008384923.2	9e-110	409	283	3750	PREDICTED: Malus x domestica peroxisomal 2,4-dienoyl-CoA reductase-like (LOC103445870), mRNA
TRINITY_DN20768_c0_g4_i1	TRINITY_DN20768_c0_g4	210	ambiguous or noncoding	No blast hit
TRINITY_DN20771_c0_g1_i2	TRINITY_DN20771_c0_g1	358	ambiguous or noncoding	XM_009352346.2	4e-146	529	336	225117	PREDICTED: Pyrus x bretschneideri probable LRR receptor-like serine/threonine-protein kinase At3g47570 (LOC103942137), mRNA
TRINITY_DN20772_c4_g7_i2	TRINITY_DN20772_c4_g7	217	ambiguous or noncoding	No blast hit
TRINITY_DN20773_c0_g3_i3	TRINITY_DN20773_c0_g3	539	coding	XM_008361808.2	3e-180	643	350	3750	PREDICTED: Malus x domestica cell number regulator 10-like (LOC103423731), mRNA
TRINITY_DN20774_c0_g2_i12	TRINITY_DN20774_c0_g2	2049	coding	XR_001787283.1	0	676	390	3750	PREDICTED: Malus x domestica uncharacterized LOC103413178 (LOC103413178), transcript variant X2, ncRNA
TRINITY_DN20774_c0_g3_i5	TRINITY_DN20774_c0_g3	1159	coding	XM_008361875.2	2e-171	616	342	3750	PREDICTED: Malus x domestica uncharacterized LOC103423794 (LOC103423794), mRNA
TRINITY_DN20776_c0_g1_i7	TRINITY_DN20776_c0_g1	258	ambiguous or noncoding	XM_017325635.1	4e-157	568	327	3750	PREDICTED: Malus x domestica putative disease resistance protein At3g14460 (LOC103410804), mRNA
TRINITY_DN20778_c2_g4_i3	TRINITY_DN20778_c2_g4	425	ambiguous or noncoding	XM_009336927.2	3e-164	590	353	225117	PREDICTED: Pyrus x bretschneideri splicing factor 3B subunit 2 (LOC103927916), mRNA
TRINITY_DN20778_c2_g7_i1	TRINITY_DN20778_c2_g7	676	coding	XR_524695.2	0	1146	622	3750	PREDICTED: Malus x domestica RNA demethylase ALKBH5-like (LOC103407055), transcript variant X2, misc_RNA
TRINITY_DN20781_c0_g4_i1	TRINITY_DN20781_c0_g4	874	coding	XM_008385487.2	0	1347	754	3750	PREDICTED: Malus x domestica glyoxysomal processing protease, glyoxysomal (LOC103446388), mRNA
TRINITY_DN20786_c0_g1_i1	TRINITY_DN20786_c0_g1	1046	coding	NM_124807.4	0	1886	1021	3702	Arabidopsis thaliana light-harvesting chlorophyll B-binding protein 3 (LHCB3), mRNA
TRINITY_DN20786_c0_g2_i1	TRINITY_DN20786_c0_g2	587	coding	LS463052.1	7e-123	453	245	3702	Arabidopsis thaliana other for ATSL119210
TRINITY_DN20786_c1_g4_i1	TRINITY_DN20786_c1_g4	469	coding	XM_008359973.2	2e-134	490	279	3750	PREDICTED: Malus x domestica chlorophyll a-b binding protein of LHCII type 1-like (LOC103421929), mRNA
TRINITY_DN20786_c1_g4_i3	TRINITY_DN20786_c1_g4	500	coding	XM_008359973.2	2e-134	490	279	3750	PREDICTED: Malus x domestica chlorophyll a-b binding protein of LHCII type 1-like (LOC103421929), mRNA
TRINITY_DN20786_c1_g7_i1	TRINITY_DN20786_c1_g7	203	ambiguous or noncoding	XM_008347051.2	2e-100	375	203	3750	PREDICTED: Malus x domestica chlorophyll a-b binding protein 3, chloroplastic (LOC103408183), mRNA
TRINITY_DN20792_c0_g1_i28	TRINITY_DN20792_c0_g1	1060	coding	XM_017325533.1	5e-166	599	329	3750	PREDICTED: Malus x domestica uncharacterized LOC103410373 (LOC103410373), partial mRNA
TRINITY_DN20793_c1_g2_i1	TRINITY_DN20793_c1_g2	264	ambiguous or noncoding	XM_008373622.2	1e-84	324	179	3750	PREDICTED: Malus x domestica putative E3 ubiquitin-protein ligase LIN-1 (LOC103435233), transcript variant X2, mRNA
TRINITY_DN20796_c0_g1_i7	TRINITY_DN20796_c0_g1	233	ambiguous or noncoding	XM_008355465.2	0	800	482	3750	PREDICTED: Malus x domestica uncharacterized LOC103417274 (LOC103417274), mRNA
TRINITY_DN20800_c1_g1_i20	TRINITY_DN20800_c1_g1	312	ambiguous or noncoding	XM_008343911.2	0	902	492	3750	PREDICTED: Malus x domestica probable plastidic glucose transporter 1 (LOC103404951), mRNA
TRINITY_DN20800_c2_g1_i1	TRINITY_DN20800_c2_g1	211	ambiguous or noncoding	XM_008350287.2	5e-102	381	209	3750	PREDICTED: Malus x domestica glyoxylate/hydroxypyruvate reductase A HPR2-like (LOC103411658), mRNA
TRINITY_DN20810_c0_g2_i1	TRINITY_DN20810_c0_g2	686	coding	XM_008338679.1	0	1657	914	3750	PREDICTED: Malus x domestica NADP-dependent glyceraldehyde-3-phosphate dehydrogenase-like (LOC103399999), partial mRNA
TRINITY_DN20812_c1_g6_i1	TRINITY_DN20812_c1_g6	282	ambiguous or noncoding	XR_524785.2	3e-130	475	277	3750	PREDICTED: Malus x domestica uncharacterized LOC103407476 (LOC103407476), ncRNA
TRINITY_DN20814_c0_g1_i1	TRINITY_DN20814_c0_g1	1184	coding	XM_008355319.2	0	1288	704	3750	PREDICTED: Malus x domestica protein usf-like (LOC103417119), mRNA
TRINITY_DN20814_c0_g1_i2	TRINITY_DN20814_c0_g1	1253	coding	XM_008355319.2	0	1288	704	3750	PREDICTED: Malus x domestica protein usf-like (LOC103417119), mRNA
TRINITY_DN20817_c1_g5_i1	TRINITY_DN20817_c1_g5	223	ambiguous or noncoding	AB270792.1	3e-99	372	215	3750	Malus x domestica MdSFBB9-alpha, S9-RNase, MdSFBB9-beta genes, complete cds, Psi-SFBB9-alpha, Psi-SFBB9-beta pseudogenes
TRINITY_DN20817_c1_g6_i1	TRINITY_DN20817_c1_g6	242	ambiguous or noncoding	KF055410.1	3e-105	392	232	3750	Malus domestica cultivar GMAL 2473 clone BAC 32A4 Rvi15 scab resistance gene locus, partial sequence
TRINITY_DN20818_c1_g1_i2	TRINITY_DN20818_c1_g1	374	ambiguous or noncoding	XM_008381341.2	2e-154	558	395	3750	PREDICTED: Malus x domestica uncharacterized LOC103442539 (LOC103442539), mRNA
TRINITY_DN20818_c1_g1_i4	TRINITY_DN20818_c1_g1	497	coding	XM_008381341.2	2e-154	558	395	3750	PREDICTED: Malus x domestica uncharacterized LOC103442539 (LOC103442539), mRNA
TRINITY_DN20819_c2_g1_i7	TRINITY_DN20819_c2_g1	1636	coding	XM_008358213.2	0	852	469	3750	PREDICTED: Malus x domestica protein phosphatase 1 regulatory subunit 12C-like (LOC103420151), mRNA
TRINITY_DN20819_c2_g1_i9	TRINITY_DN20819_c2_g1	1116	coding	XM_008358213.2	0	852	469	3750	PREDICTED: Malus x domestica protein phosphatase 1 regulatory subunit 12C-like (LOC103420151), mRNA
TRINITY_DN20824_c4_g2_i1	TRINITY_DN20824_c4_g2	215	ambiguous or noncoding	XM_009337848.1	8e-136	494	284	225117	PREDICTED: Pyrus x bretschneideri 60S ribosomal protein L14-1-like (LOC103928766), mRNA
TRINITY_DN20825_c1_g1_i3	TRINITY_DN20825_c1_g1	501	coding	XM_008342706.2	0	726	408	3750	PREDICTED: Malus x domestica peroxiredoxin-2F, mitochondrial (LOC103403854), mRNA
TRINITY_DN20827_c0_g4_i1	TRINITY_DN20827_c0_g4	271	ambiguous or noncoding	XM_008341738.2	8e-126	460	264	3750	PREDICTED: Malus x domestica transcription factor bHLH79-like (LOC103402951), mRNA
TRINITY_DN20827_c0_g5_i1	TRINITY_DN20827_c0_g5	382	ambiguous or noncoding	XM_008341738.2	1e-175	627	363	3750	PREDICTED: Malus x domestica transcription factor bHLH79-like (LOC103402951), mRNA
TRINITY_DN20827_c1_g1_i2	TRINITY_DN20827_c1_g1	696	coding	XM_009348461.2	0	673	386	225117	PREDICTED: Pyrus x bretschneideri transcription factor bHLH79-like (LOC103938454), mRNA
TRINITY_DN20828_c2_g9_i1	TRINITY_DN20828_c2_g9	207	ambiguous or noncoding	XM_008382359.2	1e-102	383	207	3750	PREDICTED: Malus x domestica transcriptional corepressor LEUNIG_HOMOLOG-like (LOC103443495), transcript variant X2, mRNA
TRINITY_DN20829_c1_g3_i2	TRINITY_DN20829_c1_g3	876	coding	XM_008355732.2	2e-154	558	309	3750	PREDICTED: Malus x domestica photosystem I reaction center subunit V, chloroplastic (LOC103417553), mRNA
TRINITY_DN20829_c1_g3_i3	TRINITY_DN20829_c1_g3	930	coding	XM_008355732.2	2e-154	558	309	3750	PREDICTED: Malus x domestica photosystem I reaction center subunit V, chloroplastic (LOC103417553), mRNA
TRINITY_DN20830_c0_g2_i1	TRINITY_DN20830_c0_g2	237	ambiguous or noncoding	XR_528653.2	2e-67	267	174	3750	PREDICTED: Malus x domestica uncharacterized LOC103429620 (LOC103429620), transcript variant X2, ncRNA
TRINITY_DN20832_c0_g1_i2	TRINITY_DN20832_c0_g1	465	coding	XM_008380314.2	1e-155	562	308	3750	PREDICTED: Malus x domestica protein DOWNSTREAM OF FLC-like (LOC103441630), mRNA
TRINITY_DN20832_c0_g1_i4	TRINITY_DN20832_c0_g1	348	ambiguous or noncoding	XM_008380314.2	1e-155	562	308	3750	PREDICTED: Malus x domestica protein DOWNSTREAM OF FLC-like (LOC103441630), mRNA
TRINITY_DN20832_c0_g3_i1	TRINITY_DN20832_c0_g3	323	ambiguous or noncoding	XM_008380314.2	4e-154	555	314	3750	PREDICTED: Malus x domestica protein DOWNSTREAM OF FLC-like (LOC103441630), mRNA
TRINITY_DN20833_c2_g4_i2	TRINITY_DN20833_c2_g4	884	ambiguous or noncoding	XM_008352854.1	0	732	440	3750	PREDICTED: Malus x domestica trichome differentiation protein GL1-like (LOC103414475), mRNA
TRINITY_DN20834_c1_g2_i9	TRINITY_DN20834_c1_g2	816	coding	XM_008347578.2	0	710	396	3750	PREDICTED: Malus x domestica probable adenylate kinase 7, mitochondrial (LOC103408751), transcript variant X1, mRNA
TRINITY_DN20836_c0_g1_i5	TRINITY_DN20836_c0_g1	2354	coding	XM_008369525.2	0	1435	875	3750	PREDICTED: Malus x domestica leucine aminopeptidase 1-like (LOC103431376), mRNA
TRINITY_DN20838_c0_g6_i4	TRINITY_DN20838_c0_g6	621	ambiguous or noncoding	XM_008353807.2	0	645	373	3750	PREDICTED: Malus x domestica uncharacterized LOC103415480 (LOC103415480), mRNA
TRINITY_DN20840_c3_g1_i4	TRINITY_DN20840_c3_g1	720	coding	XM_008390840.2	2e-174	625	357	3750	PREDICTED: Malus x domestica high mobility group B protein 7-like (LOC103451439), mRNA
TRINITY_DN20840_c3_g2_i1	TRINITY_DN20840_c3_g2	654	coding	XM_008342195.2	8e-50	209	159	3750	PREDICTED: Malus x domestica high mobility group B protein 7-like (LOC103403383), transcript variant X1, mRNA
TRINITY_DN20841_c2_g1_i4	TRINITY_DN20841_c2_g1	605	coding	XM_008369065.2	3e-136	499	271	3750	PREDICTED: Malus x domestica zinc finger protein VAR3, chloroplastic-like (LOC103430923), mRNA
TRINITY_DN20845_c3_g5_i1	TRINITY_DN20845_c3_g5	211	ambiguous or noncoding	No blast hit
TRINITY_DN20846_c0_g6_i4	TRINITY_DN20846_c0_g6	1229	coding	XM_021950876.1	0	1057	799	42229	PREDICTED: Prunus avium aspartic proteinase Asp1-like (LOC110750538), mRNA
TRINITY_DN20846_c0_g6_i8	TRINITY_DN20846_c0_g6	1054	coding	XM_021950876.1	0	1057	799	42229	PREDICTED: Prunus avium aspartic proteinase Asp1-like (LOC110750538), mRNA
TRINITY_DN20847_c1_g4_i2	TRINITY_DN20847_c1_g4	542	coding	GU732467.1	0	885	479	3750	Malus x domestica AP2 domain class transcription factor (AP2D43) mRNA, complete cds
TRINITY_DN20847_c1_g4_i3	TRINITY_DN20847_c1_g4	400	coding	GU732467.1	0	885	479	3750	Malus x domestica AP2 domain class transcription factor (AP2D43) mRNA, complete cds
TRINITY_DN20847_c1_g5_i5	TRINITY_DN20847_c1_g5	558	coding	XM_008361089.2	0	826	499	3750	PREDICTED: Malus x domestica disease resistance protein RPP5-like (LOC103423020), mRNA
TRINITY_DN20847_c1_g5_i6	TRINITY_DN20847_c1_g5	543	coding	XM_008361089.2	0	826	499	3750	PREDICTED: Malus x domestica disease resistance protein RPP5-like (LOC103423020), mRNA
TRINITY_DN20848_c1_g2_i1	TRINITY_DN20848_c1_g2	262	ambiguous or noncoding	KR534606.1	2e-31	147	86	550789	Malus hupehensis var. mengshanensis mitochondrion, complete genome
TRINITY_DN20853_c0_g2_i1	TRINITY_DN20853_c0_g2	266	ambiguous or noncoding	XM_018648618.1	6e-117	431	255	225117	PREDICTED: Pyrus x bretschneideri LRR receptor-like serine/threonine-protein kinase GSO2 (LOC103952024), mRNA
TRINITY_DN20858_c0_g2_i5	TRINITY_DN20858_c0_g2	1480	coding	XM_018528300.1	0	1225	727	5599	Alternaria alternata hypothetical protein partial mRNA
TRINITY_DN20859_c2_g2_i2	TRINITY_DN20859_c2_g2	767	coding	XM_008358721.2	6e-175	627	349	3750	PREDICTED: Malus x domestica peroxisomal multifunctional enzyme A-like (LOC103420670), mRNA
TRINITY_DN20859_c2_g2_i4	TRINITY_DN20859_c2_g2	464	coding	XM_008358721.2	6e-175	627	349	3750	PREDICTED: Malus x domestica peroxisomal multifunctional enzyme A-like (LOC103420670), mRNA
TRINITY_DN20861_c1_g1_i10	TRINITY_DN20861_c1_g1	1790	coding	XR_529409.1	0	830	472	3750	PREDICTED: Malus x domestica phosphoglycerate kinase, cytosolic-like (LOC103435384), misc_RNA
TRINITY_DN20861_c1_g1_i4	TRINITY_DN20861_c1_g1	1796	coding	XR_529409.1	0	830	472	3750	PREDICTED: Malus x domestica phosphoglycerate kinase, cytosolic-like (LOC103435384), misc_RNA
TRINITY_DN20861_c1_g1_i5	TRINITY_DN20861_c1_g1	1876	coding	XR_529409.1	0	830	472	3750	PREDICTED: Malus x domestica phosphoglycerate kinase, cytosolic-like (LOC103435384), misc_RNA
TRINITY_DN20861_c1_g1_i6	TRINITY_DN20861_c1_g1	1080	coding	XR_529409.1	0	830	472	3750	PREDICTED: Malus x domestica phosphoglycerate kinase, cytosolic-like (LOC103435384), misc_RNA
TRINITY_DN20862_c1_g1_i1	TRINITY_DN20862_c1_g1	331	ambiguous or noncoding	XM_008347603.2	2e-168	603	329	3750	PREDICTED: Malus x domestica peroxidase 42-like (LOC103408778), mRNA
TRINITY_DN20862_c1_g3_i3	TRINITY_DN20862_c1_g3	275	ambiguous or noncoding	XM_008360532.1	6e-145	525	293	3750	PREDICTED: Malus x domestica peroxidase 42-like (LOC103422468), mRNA
TRINITY_DN20862_c1_g3_i4	TRINITY_DN20862_c1_g3	353	ambiguous or noncoding	XM_008360532.1	6e-145	525	293	3750	PREDICTED: Malus x domestica peroxidase 42-like (LOC103422468), mRNA
TRINITY_DN20863_c2_g1_i1	TRINITY_DN20863_c2_g1	205	ambiguous or noncoding	XM_009357761.2	2e-61	246	184	225117	PREDICTED: Pyrus x bretschneideri phosphoenolpyruvate carboxylase 4-like (LOC103946931), mRNA
TRINITY_DN20864_c1_g2_i6	TRINITY_DN20864_c1_g2	1005	coding	XM_008392917.2	0	837	457	3750	PREDICTED: Malus x domestica vesicle-associated membrane protein 714 (LOC103453374), mRNA
TRINITY_DN20864_c1_g2_i7	TRINITY_DN20864_c1_g2	1001	coding	XM_008392917.2	0	837	457	3750	PREDICTED: Malus x domestica vesicle-associated membrane protein 714 (LOC103453374), mRNA
TRINITY_DN20865_c2_g1_i4	TRINITY_DN20865_c2_g1	630	coding	XM_008339987.2	0	1504	820	3750	PREDICTED: Malus x domestica dof zinc finger protein DOF3.4-like (LOC103401281), mRNA
TRINITY_DN20868_c1_g1_i16	TRINITY_DN20868_c1_g1	328	ambiguous or noncoding	XR_526764.2	3e-112	418	234	3750	PREDICTED: Malus x domestica uncharacterized LOC103418497 (LOC103418497), ncRNA
TRINITY_DN20868_c1_g2_i1	TRINITY_DN20868_c1_g2	343	ambiguous or noncoding	AB270792.1	2e-103	387	291	3750	Malus x domestica MdSFBB9-alpha, S9-RNase, MdSFBB9-beta genes, complete cds, Psi-SFBB9-alpha, Psi-SFBB9-beta pseudogenes
TRINITY_DN20868_c1_g3_i2	TRINITY_DN20868_c1_g3	272	ambiguous or noncoding	AB270792.1	1e-84	324	237	3750	Malus x domestica MdSFBB9-alpha, S9-RNase, MdSFBB9-beta genes, complete cds, Psi-SFBB9-alpha, Psi-SFBB9-beta pseudogenes
TRINITY_DN20876_c0_g1_i5	TRINITY_DN20876_c0_g1	404	ambiguous or noncoding	XM_008385849.2	5e-150	544	294	3750	PREDICTED: Malus x domestica uncharacterized GPI-anchored protein At1g61900 (LOC103446716), mRNA
TRINITY_DN20876_c1_g1_i1	TRINITY_DN20876_c1_g1	644	ambiguous or noncoding	XM_008358938.2	0	776	427	3750	PREDICTED: Malus x domestica probable 1-acylglycerol-3-phosphate O-acyltransferase (LOC103420899), mRNA
TRINITY_DN20881_c2_g2_i1	TRINITY_DN20881_c2_g2	278	ambiguous or noncoding	XM_008370955.2	2e-107	399	217	3750	PREDICTED: Malus x domestica calreticulin-3 (LOC103432753), mRNA
TRINITY_DN20888_c0_g1_i1	TRINITY_DN20888_c0_g1	439	ambiguous or noncoding	XM_013574385.1	4e-173	619	357	1043004	Aureobasidium namibiae CBS 147.97 translation elongation factor 1-alpha partial mRNA
TRINITY_DN20888_c0_g2_i4	TRINITY_DN20888_c0_g2	429	coding	XM_008382322.2	1e-140	512	286	3750	PREDICTED: Malus x domestica elongation factor 1-alpha-like (LOC103443462), mRNA
TRINITY_DN20888_c0_g3_i1	TRINITY_DN20888_c0_g3	305	ambiguous or noncoding	KJ004499.1	3e-96	363	207	3750	Malus domestica transposon PIF-defective Malus, complete sequence
TRINITY_DN20891_c5_g6_i1	TRINITY_DN20891_c5_g6	492	ambiguous or noncoding	XR_525414.2	6e-25	126	68	3750	PREDICTED: Malus x domestica uncharacterized LOC103410835 (LOC103410835), transcript variant X2, ncRNA
TRINITY_DN20892_c0_g3_i6	TRINITY_DN20892_c0_g3	778	ambiguous or noncoding	XR_529342.2	3e-116	431	381	3750	PREDICTED: Malus x domestica uncharacterized LOC103434863 (LOC103434863), transcript variant X2, ncRNA
TRINITY_DN20905_c1_g1_i1	TRINITY_DN20905_c1_g1	303	ambiguous or noncoding	XM_008343162.2	4e-127	466	252	3750	PREDICTED: Malus x domestica TMV resistance protein N-like (LOC103404266), mRNA
TRINITY_DN20906_c0_g2_i1	TRINITY_DN20906_c0_g2	297	ambiguous or noncoding	XM_008351798.2	8e-17	99	53	3750	PREDICTED: Malus x domestica protochlorophyllide reductase, chloroplastic-like (LOC103413323), mRNA
TRINITY_DN20908_c1_g2_i2	TRINITY_DN20908_c1_g2	617	coding	XR_001790528.1	0	893	592	3750	PREDICTED: Malus x domestica myb-like protein P (LOC103440039), transcript variant X2, misc_RNA
TRINITY_DN20909_c1_g1_i1	TRINITY_DN20909_c1_g1	324	ambiguous or noncoding	XM_008379588.2	5e-163	584	320	3750	PREDICTED: Malus x domestica omega-amidase, chloroplastic-like (LOC103440890), mRNA
TRINITY_DN20913_c3_g2_i1	TRINITY_DN20913_c3_g2	422	ambiguous or noncoding	No blast hit
TRINITY_DN20914_c0_g1_i2	TRINITY_DN20914_c0_g1	423	ambiguous or noncoding	XM_008354777.2	0	676	386	3750	PREDICTED: Malus x domestica dnaJ homolog subfamily B member 13-like (LOC103416531), mRNA
TRINITY_DN20916_c0_g3_i8	TRINITY_DN20916_c0_g3	218	ambiguous or noncoding	XM_008345047.1	8e-171	614	337	3750	PREDICTED: Malus x domestica uncharacterized LOC103406018 (LOC103406018), mRNA
TRINITY_DN20916_c0_g3_i9	TRINITY_DN20916_c0_g3	214	ambiguous or noncoding	XM_008345047.1	8e-171	614	337	3750	PREDICTED: Malus x domestica uncharacterized LOC103406018 (LOC103406018), mRNA
TRINITY_DN20916_c0_g4_i1	TRINITY_DN20916_c0_g4	449	coding	XM_013489130.1	1e-82	318	199	1043005	Aureobasidium subglaciale EXF-2481 hypothetical protein mRNA
TRINITY_DN20919_c2_g1_i1	TRINITY_DN20919_c2_g1	417	ambiguous or noncoding	XM_008387903.2	3e-134	490	265	3750	PREDICTED: Malus x domestica putative UDP-rhamnose:rhamnosyltransferase 1 (LOC103448638), mRNA
TRINITY_DN20919_c3_g1_i1	TRINITY_DN20919_c3_g1	559	coding	XM_017330408.1	6e-140	510	327	3750	PREDICTED: Malus x domestica protein ECERIFERUM 1-like (LOC103428452), mRNA
TRINITY_DN20922_c0_g1_i1	TRINITY_DN20922_c0_g1	214	ambiguous or noncoding	No blast hit
TRINITY_DN20923_c0_g1_i5	TRINITY_DN20923_c0_g1	619	ambiguous or noncoding	XM_008345313.2	0	1496	813	3750	PREDICTED: Malus x domestica probable E3 ubiquitin-protein ligase RHC2A (LOC103406316), mRNA
TRINITY_DN20925_c1_g1_i18	TRINITY_DN20925_c1_g1	1631	coding	XM_008390306.2	2e-158	573	313	3750	PREDICTED: Malus x domestica dormancy-associated protein homolog 3 (LOC103450899), transcript variant X2, mRNA
TRINITY_DN20928_c0_g1_i1	TRINITY_DN20928_c0_g1	990	coding	XM_017332375.1	0	1653	906	3750	PREDICTED: Malus x domestica uncharacterized LOC108173452 (LOC108173452), transcript variant X2, mRNA
TRINITY_DN20929_c4_g5_i2	TRINITY_DN20929_c4_g5	435	ambiguous or noncoding	XM_008346733.1	1e-62	252	150	3750	PREDICTED: Malus x domestica uncharacterized LOC103407864 (LOC103407864), mRNA
TRINITY_DN20930_c1_g3_i1	TRINITY_DN20930_c1_g3	279	ambiguous or noncoding	XR_527523.2	2e-81	313	181	3750	PREDICTED: Malus x domestica uncharacterized LOC103422958 (LOC103422958), ncRNA
TRINITY_DN20931_c1_g1_i14	TRINITY_DN20931_c1_g1	705	coding	XM_008354792.2	0	717	413	3750	PREDICTED: Malus x domestica 2-methylene-furan-3-one reductase-like (LOC103416546), mRNA
TRINITY_DN20931_c1_g4_i1	TRINITY_DN20931_c1_g4	215	ambiguous or noncoding	XR_525697.1	6e-71	278	151	3750	PREDICTED: Malus x domestica uncharacterized LOC103412390 (LOC103412390), transcript variant X2, ncRNA
TRINITY_DN20932_c3_g1_i2	TRINITY_DN20932_c3_g1	206	ambiguous or noncoding	XM_008356106.2	7e-106	396	224	3750	PREDICTED: Malus x domestica uncharacterized LOC103417949 (LOC103417949), transcript variant X3, mRNA
TRINITY_DN20933_c3_g1_i1	TRINITY_DN20933_c3_g1	1600	coding	XM_008382235.2	0	2412	1337	3750	PREDICTED: Malus x domestica receptor-like kinase TMK4 (LOC103443399), mRNA
TRINITY_DN20934_c0_g1_i2	TRINITY_DN20934_c0_g1	298	ambiguous or noncoding	XM_008365968.1	2e-86	331	221	3750	PREDICTED: Malus x domestica chlorophyll a-b binding protein of LHCII type 1-like (LOC103427882), mRNA
TRINITY_DN20934_c0_g2_i2	TRINITY_DN20934_c0_g2	249	ambiguous or noncoding	XM_008365968.1	5e-159	571	323	3750	PREDICTED: Malus x domestica chlorophyll a-b binding protein of LHCII type 1-like (LOC103427882), mRNA
TRINITY_DN20934_c0_g2_i4	TRINITY_DN20934_c0_g2	295	coding	XM_008365968.1	5e-159	571	323	3750	PREDICTED: Malus x domestica chlorophyll a-b binding protein of LHCII type 1-like (LOC103427882), mRNA
TRINITY_DN20934_c0_g3_i5	TRINITY_DN20934_c0_g3	739	coding	XM_009366936.2	0	1799	1129	225117	PREDICTED: Pyrus x bretschneideri pentatricopeptide repeat-containing protein At2g29760, chloroplastic-like (LOC103955063), mRNA
TRINITY_DN20934_c0_g4_i3	TRINITY_DN20934_c0_g4	336	coding	XM_008364335.2	3e-99	374	246	3750	PREDICTED: Malus x domestica chlorophyll a-b binding protein of LHCII type 1-like (LOC103426241), mRNA
TRINITY_DN20935_c0_g1_i4	TRINITY_DN20935_c0_g1	1256	coding	XM_008378899.2	0	684	404	3750	PREDICTED: Malus x domestica 24-methylenesterol C-methyltransferase 2 (LOC103440228), mRNA
TRINITY_DN20935_c0_g1_i6	TRINITY_DN20935_c0_g1	728	ambiguous or noncoding	XM_008378899.2	0	684	404	3750	PREDICTED: Malus x domestica 24-methylenesterol C-methyltransferase 2 (LOC103440228), mRNA
TRINITY_DN20937_c1_g1_i1	TRINITY_DN20937_c1_g1	775	coding	XM_017333058.1	0	841	523	3750	PREDICTED: Malus x domestica truncated transcription factor CAULIFLOWER A-like (LOC103437916), transcript variant X3, mRNA
TRINITY_DN20938_c0_g1_i3	TRINITY_DN20938_c0_g1	479	ambiguous or noncoding	XM_017324553.1	7e-160	577	318	3750	PREDICTED: Malus x domestica putative disease resistance protein RGA3 (LOC108170051), mRNA
TRINITY_DN20942_c0_g2_i13	TRINITY_DN20942_c0_g2	790	coding	XM_008370756.2	4e-104	392	214	3750	PREDICTED: Malus x domestica bifunctional protein FolD 2 (LOC103432562), mRNA
TRINITY_DN20946_c0_g3_i1	TRINITY_DN20946_c0_g3	668	ambiguous or noncoding	XM_009351537.2	9e-20	110	59	225117	PREDICTED: Pyrus x bretschneideri probable polygalacturonase (LOC103941345), mRNA
TRINITY_DN20947_c1_g1_i1	TRINITY_DN20947_c1_g1	219	ambiguous or noncoding	XM_017327213.1	7e-71	278	168	3750	PREDICTED: Malus x domestica TMV resistance protein N-like (LOC108171294), mRNA
TRINITY_DN20947_c3_g1_i1	TRINITY_DN20947_c3_g1	242	ambiguous or noncoding	XM_008388567.2	2e-121	446	241	3750	PREDICTED: Malus x domestica TMV resistance protein N-like (LOC103449284), mRNA
TRINITY_DN20947_c3_g2_i2	TRINITY_DN20947_c3_g2	219	ambiguous or noncoding	XM_017323131.1	2e-96	366	199	3750	PREDICTED: Malus x domestica toll/interleukin-1 receptor-like protein (LOC103452735), transcript variant X10, mRNA
TRINITY_DN20947_c3_g6_i1	TRINITY_DN20947_c3_g6	614	ambiguous or noncoding	XR_001791971.1	7e-100	375	218	3750	PREDICTED: Malus x domestica uncharacterized LOC103451552 (LOC103451552), ncRNA
TRINITY_DN20947_c3_g7_i1	TRINITY_DN20947_c3_g7	467	ambiguous or noncoding	XM_017336200.1	0	699	455	3750	PREDICTED: Malus x domestica TMV resistance protein N-like (LOC103407005), mRNA
TRINITY_DN20954_c0_g1_i7	TRINITY_DN20954_c0_g1	311	ambiguous or noncoding	XM_017335332.1	0	837	477	3750	PREDICTED: Malus x domestica probable LRR receptor-like serine/threonine-protein kinase At1g53440 (LOC103446789), transcript variant X2, mRNA
TRINITY_DN20957_c0_g1_i4	TRINITY_DN20957_c0_g1	604	ambiguous or noncoding	XM_008354430.2	0	3559	1943	3750	PREDICTED: Malus x domestica pentatricopeptide repeat-containing protein At2g36240-like (LOC103416172), transcript variant X4, mRNA
TRINITY_DN20960_c0_g6_i1	TRINITY_DN20960_c0_g6	425	ambiguous or noncoding	XM_008342189.2	0	651	372	3750	PREDICTED: Malus x domestica pyruvate kinase, cytosolic isozyme (LOC103403377), transcript variant X2, mRNA
TRINITY_DN20962_c1_g1_i1	TRINITY_DN20962_c1_g1	842	coding	XM_008373190.2	6e-132	484	276	3750	PREDICTED: Malus x domestica protein E6-like (LOC103434830), mRNA
TRINITY_DN20962_c1_g1_i15	TRINITY_DN20962_c1_g1	781	ambiguous or noncoding	XM_008373190.2	6e-132	484	276	3750	PREDICTED: Malus x domestica protein E6-like (LOC103434830), mRNA
TRINITY_DN20962_c1_g1_i4	TRINITY_DN20962_c1_g1	332	ambiguous or noncoding	XM_008373190.2	6e-132	484	276	3750	PREDICTED: Malus x domestica protein E6-like (LOC103434830), mRNA
TRINITY_DN20965_c0_g1_i2	TRINITY_DN20965_c0_g1	499	coding	XM_008342748.1	0	1445	827	3750	PREDICTED: Malus x domestica linoleate 9S-lipoxygenase 5, chloroplastic-like (LOC103403905), mRNA
TRINITY_DN20966_c1_g4_i2	TRINITY_DN20966_c1_g4	242	ambiguous or noncoding	XM_008388259.2	4e-94	355	194	3750	PREDICTED: Malus x domestica 40S ribosomal protein S18-like (LOC103448986), mRNA
TRINITY_DN20969_c2_g3_i5	TRINITY_DN20969_c2_g3	310	ambiguous or noncoding	XM_008367831.2	3e-89	342	272	3750	PREDICTED: Malus x domestica TMV resistance protein N-like (LOC103429700), mRNA
TRINITY_DN20973_c1_g4_i2	TRINITY_DN20973_c1_g4	423	ambiguous or noncoding	XM_009356056.2	2e-155	560	341	225117	PREDICTED: Pyrus x bretschneideri TMV resistance protein N-like (LOC103945485), mRNA
TRINITY_DN20977_c1_g2_i1	TRINITY_DN20977_c1_g2	722	coding	XM_017323127.1	0	1299	707	3750	PREDICTED: Malus x domestica probable 2-oxoglutarate-dependent dioxygenase AOP1 (LOC103456162), transcript variant X2, mRNA
TRINITY_DN20979_c0_g1_i7	TRINITY_DN20979_c0_g1	781	coding	XM_008364329.2	7e-165	593	347	3750	PREDICTED: Malus x domestica ADP-ribosylation factor (LOC103426236), mRNA
TRINITY_DN20979_c0_g1_i8	TRINITY_DN20979_c0_g1	821	coding	XM_008364329.2	7e-165	593	347	3750	PREDICTED: Malus x domestica ADP-ribosylation factor (LOC103426236), mRNA
TRINITY_DN20979_c0_g4_i11	TRINITY_DN20979_c0_g4	714	coding	NM_102198.5	3e-159	575	311	3702	Arabidopsis thaliana ADP-ribosylation factor 1 (ARF1), mRNA
TRINITY_DN20979_c0_g4_i13	TRINITY_DN20979_c0_g4	209	ambiguous or noncoding	NM_102198.5	3e-159	575	311	3702	Arabidopsis thaliana ADP-ribosylation factor 1 (ARF1), mRNA
TRINITY_DN20980_c2_g1_i9	TRINITY_DN20980_c2_g1	317	ambiguous or noncoding	XM_008393841.2	0	647	358	3750	PREDICTED: Malus x domestica ras-related protein Rab7 (LOC103454250), mRNA
TRINITY_DN20983_c4_g1_i2	TRINITY_DN20983_c4_g1	1152	coding	XM_008340646.1	0	887	492	3750	PREDICTED: Malus x domestica TMV resistance protein N-like (LOC103401922), mRNA
TRINITY_DN20983_c4_g1_i4	TRINITY_DN20983_c4_g1	343	coding	XM_008340646.1	0	887	492	3750	PREDICTED: Malus x domestica TMV resistance protein N-like (LOC103401922), mRNA
TRINITY_DN20983_c4_g2_i1	TRINITY_DN20983_c4_g2	495	coding	XM_008385559.2	9e-141	512	277	3750	PREDICTED: Malus x domestica TMV resistance protein N-like (LOC103446442), mRNA
TRINITY_DN20983_c4_g2_i3	TRINITY_DN20983_c4_g2	477	coding	XM_008385559.2	9e-141	512	277	3750	PREDICTED: Malus x domestica TMV resistance protein N-like (LOC103446442), mRNA
TRINITY_DN20983_c4_g3_i1	TRINITY_DN20983_c4_g3	240	ambiguous or noncoding	XM_009356058.2	9e-56	228	147	225117	PREDICTED: Pyrus x bretschneideri TMV resistance protein N-like (LOC103945488), mRNA
TRINITY_DN20983_c5_g2_i1	TRINITY_DN20983_c5_g2	316	ambiguous or noncoding	XM_017334267.1	2e-161	579	316	3750	PREDICTED: Malus x domestica uncharacterized LOC103442229 (LOC103442229), transcript variant X2, mRNA
TRINITY_DN20987_c2_g2_i1	TRINITY_DN20987_c2_g2	307	ambiguous or noncoding	XM_018649761.1	5e-128	468	287	225117	PREDICTED: Pyrus x bretschneideri probable disease resistance protein At4g27220 (LOC103956840), mRNA
TRINITY_DN20987_c2_g3_i1	TRINITY_DN20987_c2_g3	2047	coding	XR_524702.2	2e-46	200	133	3750	PREDICTED: Malus x domestica uncharacterized LOC103407133 (LOC103407133), transcript variant X2, misc_RNA
TRINITY_DN20989_c1_g5_i1	TRINITY_DN20989_c1_g5	609	ambiguous or noncoding	XR_001785988.1	3e-19	108	63	3750	PREDICTED: Malus x domestica uncharacterized LOC103401128 (LOC103401128), transcript variant X3, ncRNA
TRINITY_DN20990_c1_g1_i5	TRINITY_DN20990_c1_g1	1074	ambiguous or noncoding	XM_008341040.2	0	968	624	3750	PREDICTED: Malus x domestica uncharacterized LOC103402303 (LOC103402303), mRNA
TRINITY_DN20990_c3_g1_i1	TRINITY_DN20990_c3_g1	339	ambiguous or noncoding	XM_008373805.2	2e-83	320	179	3750	PREDICTED: Malus x domestica auxin-responsive protein SAUR71-like (LOC103435412), mRNA
TRINITY_DN20994_c0_g2_i1	TRINITY_DN20994_c0_g2	876	coding	XM_009343150.2	1e-39	176	113	225117	PREDICTED: Pyrus x bretschneideri U-box domain-containing protein 13-like (LOC103933453), mRNA
TRINITY_DN20996_c3_g3_i1	TRINITY_DN20996_c3_g3	210	ambiguous or noncoding	XM_017323585.1	4e-73	285	170	3750	PREDICTED: Malus x domestica uncharacterized LOC103404019 (LOC103404019), mRNA
TRINITY_DN20996_c3_g5_i1	TRINITY_DN20996_c3_g5	800	coding	XM_008356797.2	0	841	458	3750	PREDICTED: Malus x domestica FHA domain-containing protein FHA2-like (LOC103418692), mRNA
TRINITY_DN20996_c3_g7_i1	TRINITY_DN20996_c3_g7	358	ambiguous or noncoding	XR_001954292.1	3e-46	196	244	225117	PREDICTED: Pyrus x bretschneideri uncharacterized LOC103960510 (LOC103960510), ncRNA
TRINITY_DN20998_c3_g1_i4	TRINITY_DN20998_c3_g1	929	ambiguous or noncoding	XM_017323146.1	0	798	528	3750	PREDICTED: Malus x domestica uncharacterized protein ycf36-like (LOC108169603), mRNA
TRINITY_DN21001_c0_g1_i2	TRINITY_DN21001_c0_g1	437	ambiguous or noncoding	XM_008353762.2	0	704	383	3750	PREDICTED: Malus x domestica transcription factor MYB44-like (LOC103415429), mRNA
TRINITY_DN21001_c0_g1_i6	TRINITY_DN21001_c0_g1	1708	coding	XM_008353762.2	0	704	383	3750	PREDICTED: Malus x domestica transcription factor MYB44-like (LOC103415429), mRNA
TRINITY_DN21005_c1_g1_i5	TRINITY_DN21005_c1_g1	1919	ambiguous or noncoding	XM_008341069.2	0	1109	610	3750	PREDICTED: Malus x domestica basic blue protein-like (LOC103402332), mRNA
TRINITY_DN21005_c1_g3_i2	TRINITY_DN21005_c1_g3	366	ambiguous or noncoding	XM_009337434.2	0.014	52.8	28	225117	PREDICTED: Pyrus x bretschneideri endoglucanase 17-like (LOC103928398), mRNA
TRINITY_DN21005_c2_g1_i3	TRINITY_DN21005_c2_g1	1406	coding	XM_009380507.2	0	869	571	225117	PREDICTED: Pyrus x bretschneideri cyclic nucleotide-gated ion channel 1-like (LOC103967226), mRNA
TRINITY_DN21005_c2_g1_i5	TRINITY_DN21005_c2_g1	2353	coding	XM_009380507.2	0	869	571	225117	PREDICTED: Pyrus x bretschneideri cyclic nucleotide-gated ion channel 1-like (LOC103967226), mRNA
TRINITY_DN21005_c2_g2_i1	TRINITY_DN21005_c2_g2	295	ambiguous or noncoding	XM_009346422.2	2e-72	283	179	225117	PREDICTED: Pyrus x bretschneideri uncharacterized LOC103936572 (LOC103936572), mRNA
TRINITY_DN21005_c2_g5_i2	TRINITY_DN21005_c2_g5	1142	coding	XM_008383045.1	2e-129	475	374	3750	PREDICTED: Malus x domestica cyclic nucleotide-gated ion channel 1-like (LOC103444127), mRNA
TRINITY_DN21005_c2_g5_i3	TRINITY_DN21005_c2_g5	1431	coding	XM_008383045.1	2e-129	475	374	3750	PREDICTED: Malus x domestica cyclic nucleotide-gated ion channel 1-like (LOC103444127), mRNA
TRINITY_DN21013_c0_g1_i1	TRINITY_DN21013_c0_g1	211	ambiguous or noncoding	XM_017324663.1	2e-50	209	113	3750	PREDICTED: Malus x domestica probable disease resistance protein At5g66900 (LOC103402776), transcript variant X2, mRNA
TRINITY_DN21017_c2_g5_i1	TRINITY_DN21017_c2_g5	673	ambiguous or noncoding	XM_008364694.2	3e-29	141	78	3750	PREDICTED: Malus x domestica potassium channel AKT1-like (LOC103426610), mRNA
TRINITY_DN21019_c0_g2_i8	TRINITY_DN21019_c0_g2	1218	coding	EU794446.1	5e-08	73.1	46	138912	Malus floribunda clone M18-6As M18-6p gene, complete cds
TRINITY_DN21022_c1_g1_i16	TRINITY_DN21022_c1_g1	493	ambiguous or noncoding	XM_008362822.2	5e-173	621	366	3750	PREDICTED: Malus x domestica probable WRKY transcription factor 19 (LOC103424726), mRNA
TRINITY_DN21025_c0_g2_i2	TRINITY_DN21025_c0_g2	613	ambiguous or noncoding	XM_008376561.2	0	870	508	3750	PREDICTED: Malus x domestica L-Ala-D/L-amino acid epimerase-like (LOC103438023), mRNA
TRINITY_DN21026_c2_g2_i1	TRINITY_DN21026_c2_g2	606	ambiguous or noncoding	XM_017328919.1	1e-12	86.1	52	3750	PREDICTED: Malus x domestica kinesin-like protein KCA2 (LOC103423178), mRNA
TRINITY_DN21027_c2_g1_i2	TRINITY_DN21027_c2_g1	264	ambiguous or noncoding	XM_008347634.2	2e-137	501	273	3750	PREDICTED: Malus x domestica uncharacterized LOC103408818 (LOC103408818), mRNA
TRINITY_DN21027_c2_g2_i1	TRINITY_DN21027_c2_g2	230	ambiguous or noncoding	XM_018649989.1	2e-39	174	286	225117	PREDICTED: Pyrus x bretschneideri extensin-3-like (LOC108865332), transcript variant X2, mRNA
TRINITY_DN21027_c2_g2_i2	TRINITY_DN21027_c2_g2	205	ambiguous or noncoding	XM_018649989.1	2e-39	174	286	225117	PREDICTED: Pyrus x bretschneideri extensin-3-like (LOC108865332), transcript variant X2, mRNA
TRINITY_DN21028_c3_g1_i6	TRINITY_DN21028_c3_g1	431	coding	NM_001293856.1	2e-116	433	238	3750	Malus domestica linoleate 13S-lipoxygenase 2-1, chloroplastic-like (LOC103438366), mRNA
TRINITY_DN21029_c0_g4_i1	TRINITY_DN21029_c0_g4	286	ambiguous or noncoding	XR_530033.2	2e-102	383	217	3750	PREDICTED: Malus x domestica uncharacterized LOC103439881 (LOC103439881), transcript variant X1, ncRNA
TRINITY_DN21029_c1_g4_i1	TRINITY_DN21029_c1_g4	592	ambiguous or noncoding	XM_008373137.2	0	1086	590	3750	PREDICTED: Malus x domestica monothiol glutaredoxin-S17-like (LOC103434783), mRNA
TRINITY_DN21030_c0_g1_i1	TRINITY_DN21030_c0_g1	644	ambiguous or noncoding	XM_009367320.2	4e-142	516	401	225117	PREDICTED: Pyrus x bretschneideri uncharacterized LOC103955427 (LOC103955427), mRNA
TRINITY_DN21033_c0_g1_i1	TRINITY_DN21033_c0_g1	201	ambiguous or noncoding	AB270792.1	1e-87	333	194	3750	Malus x domestica MdSFBB9-alpha, S9-RNase, MdSFBB9-beta genes, complete cds, Psi-SFBB9-alpha, Psi-SFBB9-beta pseudogenes
TRINITY_DN21033_c0_g2_i1	TRINITY_DN21033_c0_g2	241	ambiguous or noncoding	HQ445899.1	3e-45	193	123	3750	Malus x domestica cultivar Evereste fire blight resistance locus LG12, complete sequence
TRINITY_DN21034_c0_g2_i1	TRINITY_DN21034_c0_g2	390	ambiguous or noncoding	XM_009365418.2	2e-177	632	374	225117	PREDICTED: Pyrus x bretschneideri protein SUPPRESSOR OF npr1-1, CONSTITUTIVE 1-like (LOC103953645), mRNA
TRINITY_DN21035_c1_g3_i3	TRINITY_DN21035_c1_g3	1141	coding	XM_008357156.2	0	976	537	3750	PREDICTED: Malus x domestica protein CUP-SHAPED COTYLEDON 2-like (LOC103419033), mRNA
TRINITY_DN21039_c4_g1_i1	TRINITY_DN21039_c4_g1	293	ambiguous or noncoding	XM_008340891.2	1e-88	339	207	3750	PREDICTED: Malus x domestica TMV resistance protein N-like (LOC103402155), transcript variant X2, mRNA
TRINITY_DN21039_c4_g1_i3	TRINITY_DN21039_c4_g1	398	ambiguous or noncoding	XM_008340891.2	1e-88	339	207	3750	PREDICTED: Malus x domestica TMV resistance protein N-like (LOC103402155), transcript variant X2, mRNA
TRINITY_DN21039_c6_g1_i1	TRINITY_DN21039_c6_g1	1149	coding	XM_008366186.1	1e-83	324	183	3750	PREDICTED: Malus x domestica photosystem II 10 kDa polypeptide, chloroplastic-like (LOC103428089), mRNA
TRINITY_DN21039_c6_g1_i3	TRINITY_DN21039_c6_g1	697	coding	XM_008366186.1	1e-83	324	183	3750	PREDICTED: Malus x domestica photosystem II 10 kDa polypeptide, chloroplastic-like (LOC103428089), mRNA
TRINITY_DN21040_c0_g1_i6	TRINITY_DN21040_c0_g1	1173	ambiguous or noncoding	XM_008390197.2	0	754	428	3750	PREDICTED: Malus x domestica fibrous sheath CABYR-binding protein-like (LOC103450805), mRNA
TRINITY_DN21043_c0_g5_i1	TRINITY_DN21043_c0_g5	312	ambiguous or noncoding	XM_008374625.2	5e-149	538	298	3750	PREDICTED: Malus x domestica putative serine/threonine-protein kinase (LOC103436197), transcript variant X2, mRNA
TRINITY_DN21044_c1_g4_i1	TRINITY_DN21044_c1_g4	328	ambiguous or noncoding	XR_527181.2	5e-19	106	57	3750	PREDICTED: Malus x domestica uncharacterized LOC103421049 (LOC103421049), transcript variant X4, ncRNA
TRINITY_DN21044_c2_g1_i1	TRINITY_DN21044_c2_g1	238	ambiguous or noncoding	No blast hit
TRINITY_DN21046_c3_g1_i9	TRINITY_DN21046_c3_g1	205	ambiguous or noncoding	XM_018643702.1	0	2017	1816	225117	PREDICTED: Pyrus x bretschneideri extensin-2-like (LOC103932085), transcript variant X4, mRNA
TRINITY_DN21046_c3_g4_i1	TRINITY_DN21046_c3_g4	534	ambiguous or noncoding	AB016256.2	0	935	509	3750	Malus domestica mRNA for NAD-dependent sorbitol dehydrogenase, complete cds
TRINITY_DN21051_c1_g1_i8	TRINITY_DN21051_c1_g1	2064	coding	XM_008341906.2	0	1007	586	3750	PREDICTED: Malus x domestica protein SIEVE ELEMENT OCCLUSION B-like (LOC103403085), mRNA
TRINITY_DN21051_c1_g2_i1	TRINITY_DN21051_c1_g2	352	ambiguous or noncoding	XM_008341906.2	3e-137	499	366	3750	PREDICTED: Malus x domestica protein SIEVE ELEMENT OCCLUSION B-like (LOC103403085), mRNA
TRINITY_DN21051_c1_g2_i2	TRINITY_DN21051_c1_g2	216	ambiguous or noncoding	XM_008341906.2	3e-137	499	366	3750	PREDICTED: Malus x domestica protein SIEVE ELEMENT OCCLUSION B-like (LOC103403085), mRNA
TRINITY_DN21051_c2_g1_i1	TRINITY_DN21051_c2_g1	268	ambiguous or noncoding	XM_009376305.2	1e-09	75	40	225117	PREDICTED: Pyrus x bretschneideri F-box protein FBW2-like (LOC103963482), mRNA
TRINITY_DN21052_c2_g1_i3	TRINITY_DN21052_c2_g1	295	ambiguous or noncoding	XR_001791203.1	5e-66	263	142	3750	PREDICTED: Malus x domestica uncharacterized LOC108174394 (LOC108174394), ncRNA
TRINITY_DN21052_c4_g3_i3	TRINITY_DN21052_c4_g3	1472	ambiguous or noncoding	XR_001954272.1	0	867	601	225117	PREDICTED: Pyrus x bretschneideri uncharacterized LOC108868173 (LOC108868173), transcript variant X3, ncRNA
TRINITY_DN21054_c2_g2_i1	TRINITY_DN21054_c2_g2	1288	coding	XM_008370535.2	0	887	498	3750	PREDICTED: Malus x domestica cyclin-D4-1-like (LOC103432348), mRNA
TRINITY_DN21054_c3_g1_i4	TRINITY_DN21054_c3_g1	1891	coding	KF530876.2	0	1592	1195	3750	Malus domestica clone WiC1_WiC2 genomic sequence
TRINITY_DN21055_c1_g2_i1	TRINITY_DN21055_c1_g2	216	ambiguous or noncoding	XM_009370743.1	7e-66	261	186	225117	PREDICTED: Pyrus x bretschneideri triosephosphate isomerase, chloroplastic-like (LOC103958482), mRNA
TRINITY_DN21062_c1_g1_i16	TRINITY_DN21062_c1_g1	1212	coding	XM_009351432.2	0	686	411	225117	PREDICTED: Pyrus x bretschneideri mediator of RNA polymerase II transcription subunit 6-like (LOC103941237), mRNA
TRINITY_DN21062_c1_g1_i19	TRINITY_DN21062_c1_g1	231	ambiguous or noncoding	XM_009351432.2	0	686	411	225117	PREDICTED: Pyrus x bretschneideri mediator of RNA polymerase II transcription subunit 6-like (LOC103941237), mRNA
TRINITY_DN21064_c1_g1_i2	TRINITY_DN21064_c1_g1	342	ambiguous or noncoding	XM_008387965.2	2e-124	457	263	3750	PREDICTED: Malus x domestica early nodulin-like protein 2 (LOC103448695), mRNA
TRINITY_DN21066_c2_g1_i5	TRINITY_DN21066_c2_g1	843	coding	XM_008355637.2	0	665	427	3750	PREDICTED: Malus x domestica probable inactive receptor kinase At1g48480 (LOC103417450), mRNA
TRINITY_DN21070_c1_g2_i1	TRINITY_DN21070_c1_g2	225	ambiguous or noncoding	HE805490.1	7e-91	344	212	1184610	Malus x robusta DNA fragment spanning resistance locus against Erwinia amylovora on linkage group 3, clone 16k15 contig4/4
TRINITY_DN21072_c4_g5_i3	TRINITY_DN21072_c4_g5	869	coding	XM_008374887.2	0	678	371	3750	PREDICTED: Malus x domestica queuine tRNA-ribosyltransferase-like (LOC103436462), mRNA
TRINITY_DN21072_c4_g5_i4	TRINITY_DN21072_c4_g5	1016	coding	XM_008374887.2	0	678	371	3750	PREDICTED: Malus x domestica queuine tRNA-ribosyltransferase-like (LOC103436462), mRNA
TRINITY_DN21073_c0_g1_i1	TRINITY_DN21073_c0_g1	480	coding	NM_126055.4	0	887	480	3702	Arabidopsis thaliana PS II oxygen-evolving complex 1 (PSBO1), mRNA
TRINITY_DN21073_c0_g4_i1	TRINITY_DN21073_c0_g4	760	coding	NM_126055.4	0	1404	760	3702	Arabidopsis thaliana PS II oxygen-evolving complex 1 (PSBO1), mRNA
TRINITY_DN21075_c1_g6_i1	TRINITY_DN21075_c1_g6	626	coding	XM_008378250.2	0	1013	552	3750	PREDICTED: Malus x domestica cysteine and histidine-rich domain-containing protein RAR1-like (LOC103439674), mRNA
TRINITY_DN21075_c1_g8_i1	TRINITY_DN21075_c1_g8	685	coding	XM_009351439.2	0	881	530	225117	PREDICTED: Pyrus x bretschneideri cysteine and histidine-rich domain-containing protein RAR1-like (LOC103941246), mRNA
TRINITY_DN21077_c0_g2_i2	TRINITY_DN21077_c0_g2	440	ambiguous or noncoding	XM_008389773.2	1e-104	392	212	3750	PREDICTED: Malus x domestica probable cysteine protease RD19C (LOC103450429), mRNA
TRINITY_DN21077_c1_g3_i2	TRINITY_DN21077_c1_g3	1095	coding	XM_017328876.1	0	795	432	3750	PREDICTED: Malus x domestica cytochrome c-type biogenesis ccda-like chloroplastic protein (LOC103423024), transcript variant X1, mRNA
TRINITY_DN21079_c0_g1_i6	TRINITY_DN21079_c0_g1	327	ambiguous or noncoding	XM_008382160.2	0	773	430	3750	PREDICTED: Malus x domestica 7-dehydrocholesterol reductase (LOC103443342), mRNA
TRINITY_DN21079_c0_g3_i1	TRINITY_DN21079_c0_g3	258	ambiguous or noncoding	XM_009340374.2	4e-49	206	119	225117	PREDICTED: Pyrus x bretschneideri probable serine protease EDA2 (LOC103930968), transcript variant X2, mRNA
TRINITY_DN21083_c1_g5_i1	TRINITY_DN21083_c1_g5	459	ambiguous or noncoding	No blast hit
TRINITY_DN21083_c1_g6_i3	TRINITY_DN21083_c1_g6	1683	coding	XM_009381294.2	0	1234	704	225117	PREDICTED: Pyrus x bretschneideri auxin-induced protein 15A-like (LOC103967961), mRNA
TRINITY_DN21083_c1_g6_i6	TRINITY_DN21083_c1_g6	763	coding	XM_009381294.2	0	1234	704	225117	PREDICTED: Pyrus x bretschneideri auxin-induced protein 15A-like (LOC103967961), mRNA
TRINITY_DN21088_c1_g1_i1	TRINITY_DN21088_c1_g1	657	ambiguous or noncoding	XR_001786016.1	5e-63	254	181	3750	PREDICTED: Malus x domestica uncharacterized LOC108169682 (LOC108169682), transcript variant X2, ncRNA
TRINITY_DN21088_c1_g2_i1	TRINITY_DN21088_c1_g2	580	ambiguous or noncoding	XM_008391480.2	5e-124	457	249	3750	PREDICTED: Malus x domestica uncharacterized LOC103452008 (LOC103452008), mRNA
TRINITY_DN21088_c1_g3_i1	TRINITY_DN21088_c1_g3	230	ambiguous or noncoding	XR_001788743.1	4e-28	135	75	3750	PREDICTED: Malus x domestica uncharacterized LOC108172185 (LOC108172185), ncRNA
TRINITY_DN21092_c1_g7_i2	TRINITY_DN21092_c1_g7	210	ambiguous or noncoding	XM_008377708.1	3e-46	198	113	3750	PREDICTED: Malus x domestica uncharacterized LOC103439156 (LOC103439156), mRNA
TRINITY_DN21094_c0_g2_i1	TRINITY_DN21094_c0_g2	2439	coding	XM_008365239.2	0	774	481	3750	PREDICTED: Malus x domestica ankyrin repeat-containing protein At3g12360-like (LOC103427166), mRNA
TRINITY_DN21094_c0_g2_i12	TRINITY_DN21094_c0_g2	3286	coding	XM_008365239.2	0	774	481	3750	PREDICTED: Malus x domestica ankyrin repeat-containing protein At3g12360-like (LOC103427166), mRNA
TRINITY_DN21094_c0_g2_i15	TRINITY_DN21094_c0_g2	3389	coding	XM_008365239.2	0	774	481	3750	PREDICTED: Malus x domestica ankyrin repeat-containing protein At3g12360-like (LOC103427166), mRNA
TRINITY_DN21094_c0_g4_i1	TRINITY_DN21094_c0_g4	253	ambiguous or noncoding	KF530875.1	4e-64	255	170	3750	Malus domestica clone McC1_McC2 genomic sequence
TRINITY_DN21095_c0_g1_i1	TRINITY_DN21095_c0_g1	263	ambiguous or noncoding	XR_001786993.1	7e-27	132	73	3750	PREDICTED: Malus x domestica uncharacterized LOC103408788 (LOC103408788), transcript variant X2, ncRNA
TRINITY_DN21096_c3_g3_i1	TRINITY_DN21096_c3_g3	313	ambiguous or noncoding	XR_001787306.1	5e-39	172	109	3750	PREDICTED: Malus x domestica uncharacterized LOC108170834 (LOC108170834), ncRNA
TRINITY_DN21097_c1_g8_i2	TRINITY_DN21097_c1_g8	611	ambiguous or noncoding	XM_008355932.2	0	645	357	3750	PREDICTED: Malus x domestica omega-3 fatty acid desaturase, chloroplastic-like (LOC103417775), mRNA
TRINITY_DN21099_c2_g3_i1	TRINITY_DN21099_c2_g3	1420	coding	XM_008394634.2	0	1024	577	3750	PREDICTED: Malus x domestica GDSL esterase/lipase At3g48460 (LOC103455042), mRNA
TRINITY_DN21099_c2_g3_i10	TRINITY_DN21099_c2_g3	1982	coding	XM_008394634.2	0	1024	577	3750	PREDICTED: Malus x domestica GDSL esterase/lipase At3g48460 (LOC103455042), mRNA
TRINITY_DN21103_c1_g1_i1	TRINITY_DN21103_c1_g1	585	coding	XM_008373322.2	4e-126	464	251	3750	PREDICTED: Malus x domestica 60S ribosomal protein L44-like (LOC103434943), mRNA
TRINITY_DN21103_c2_g3_i2	TRINITY_DN21103_c2_g3	1019	coding	AK372915.1	6e-168	604	612	112509	Hordeum vulgare subsp. vulgare mRNA for predicted protein, complete cds, clone: NIASHv3015M24
TRINITY_DN21103_c2_g3_i5	TRINITY_DN21103_c2_g3	1276	ambiguous or noncoding	AK372915.1	6e-168	604	612	112509	Hordeum vulgare subsp. vulgare mRNA for predicted protein, complete cds, clone: NIASHv3015M24
TRINITY_DN21104_c4_g3_i1	TRINITY_DN21104_c4_g3	275	ambiguous or noncoding	XM_017333049.1	3e-140	508	275	3750	PREDICTED: Malus x domestica uncharacterized membrane protein At4g09580-like (LOC103437015), mRNA
TRINITY_DN21104_c6_g1_i1	TRINITY_DN21104_c6_g1	243	ambiguous or noncoding	No blast hit
TRINITY_DN21105_c3_g1_i1	TRINITY_DN21105_c3_g1	796	ambiguous or noncoding	XR_001953895.1	3e-37	169	129	225117	PREDICTED: Pyrus x bretschneideri uncharacterized LOC103956514 (LOC103956514), transcript variant X6, ncRNA
TRINITY_DN21105_c4_g6_i1	TRINITY_DN21105_c4_g6	239	ambiguous or noncoding	NM_001328714.1	8e-51	211	114	3750	Malus domestica ethylene-responsive transcription factor 2-like (LOC103400373), mRNA
TRINITY_DN21111_c3_g1_i1	TRINITY_DN21111_c3_g1	440	ambiguous or noncoding	XM_008392183.2	0	689	419	3750	PREDICTED: Malus x domestica polygalacturonase At1g48100 (LOC103452652), mRNA
TRINITY_DN21113_c1_g2_i2	TRINITY_DN21113_c1_g2	1285	coding	AK318686.1	0	2444	1323	3702	Arabidopsis thaliana AT3G01500 mRNA, complete cds, clone: RAFL07-94-G21
TRINITY_DN21113_c2_g1_i1	TRINITY_DN21113_c2_g1	532	coding	XM_008349374.2	0	824	492	3750	PREDICTED: Malus x domestica TMV resistance protein N-like (LOC103410697), mRNA
TRINITY_DN21113_c3_g5_i2	TRINITY_DN21113_c3_g5	604	coding	AF124833.1AF124833	0	1077	591	3750	#N/A
TRINITY_DN21114_c0_g1_i7	TRINITY_DN21114_c0_g1	323	ambiguous or noncoding	XM_008391740.2	5e-124	459	255	3750	PREDICTED: Malus x domestica uncharacterized LOC103452218 (LOC103452218), mRNA
TRINITY_DN21119_c0_g1_i10	TRINITY_DN21119_c0_g1	636	coding	NM_001342795.1	0	1079	586	3702	Arabidopsis thaliana Glycosyl hydrolase family protein mRNA
TRINITY_DN21119_c0_g1_i8	TRINITY_DN21119_c0_g1	597	coding	NM_001342795.1	0	1079	586	3702	Arabidopsis thaliana Glycosyl hydrolase family protein mRNA
TRINITY_DN21119_c0_g2_i4	TRINITY_DN21119_c0_g2	841	coding	XM_008377321.2	0	695	380	3750	PREDICTED: Malus x domestica beta-glucosidase BoGH3B (LOC103438774), mRNA
TRINITY_DN21120_c1_g3_i1	TRINITY_DN21120_c1_g3	672	coding	XM_008389573.2	0	1230	669	3750	PREDICTED: Malus x domestica hsp70 nucleotide exchange factor fes1-like (LOC103450253), mRNA
TRINITY_DN21121_c3_g1_i2	TRINITY_DN21121_c3_g1	2274	ambiguous or noncoding	FR714868.1	0	3546	1920	3750	Malus x domestica mitchondrial complete genome, cultivar Golden delicious
TRINITY_DN21121_c6_g1_i3	TRINITY_DN21121_c6_g1	733	coding	FR714868.1	0	2617	1421	3750	Malus x domestica mitchondrial complete genome, cultivar Golden delicious
TRINITY_DN21129_c0_g1_i13	TRINITY_DN21129_c0_g1	1326	coding	XR_001788482.1	3e-146	532	303	3750	PREDICTED: Malus x domestica uncharacterized LOC103422626 (LOC103422626), transcript variant X7, ncRNA
TRINITY_DN21134_c0_g2_i5	TRINITY_DN21134_c0_g2	1314	coding	XM_008352234.2	7e-170	610	378	3750	PREDICTED: Malus x domestica aldo-keto reductase family 4 member C9-like (LOC103413792), mRNA
TRINITY_DN21135_c2_g3_i1	TRINITY_DN21135_c2_g3	364	ambiguous or noncoding	XM_008342677.2	5e-164	588	342	3750	PREDICTED: Malus x domestica endo-1,3;1,4-beta-D-glucanase-like (LOC103403830), mRNA
TRINITY_DN21139_c0_g1_i2	TRINITY_DN21139_c0_g1	211	ambiguous or noncoding	XM_009355730.1	2e-112	416	311	225117	PREDICTED: Pyrus x bretschneideri protein SUPPRESSOR OF FRI 4-like (LOC103945191), mRNA
TRINITY_DN21141_c0_g2_i2	TRINITY_DN21141_c0_g2	710	ambiguous or noncoding	XM_017324442.1	0	747	440	3750	PREDICTED: Malus x domestica uncharacterized LOC108170002 (LOC108170002), transcript variant X2, mRNA
TRINITY_DN21141_c0_g3_i10	TRINITY_DN21141_c0_g3	667	coding	XM_008379306.2	0	1029	611	3750	PREDICTED: Malus x domestica uncharacterized LOC103440605 (LOC103440605), mRNA
TRINITY_DN21141_c0_g3_i5	TRINITY_DN21141_c0_g3	1277	coding	XM_008379306.2	0	1029	611	3750	PREDICTED: Malus x domestica uncharacterized LOC103440605 (LOC103440605), mRNA
TRINITY_DN21141_c0_g4_i2	TRINITY_DN21141_c0_g4	967	ambiguous or noncoding	XM_017324442.1	4e-130	477	382	3750	PREDICTED: Malus x domestica uncharacterized LOC108170002 (LOC108170002), transcript variant X2, mRNA
TRINITY_DN21141_c0_g4_i3	TRINITY_DN21141_c0_g4	308	ambiguous or noncoding	XM_017324442.1	4e-130	477	382	3750	PREDICTED: Malus x domestica uncharacterized LOC108170002 (LOC108170002), transcript variant X2, mRNA
TRINITY_DN21148_c2_g1_i1	TRINITY_DN21148_c2_g1	1667	coding	XM_017330025.1	0	671	386	3750	PREDICTED: Malus x domestica uncharacterized LOC103427025 (LOC103427025), transcript variant X2, mRNA
TRINITY_DN21152_c3_g1_i3	TRINITY_DN21152_c3_g1	500	ambiguous or noncoding	XM_008391672.2	0	745	405	3750	PREDICTED: Malus x domestica non-specific lipid transfer protein GPI-anchored 1 (LOC103452166), mRNA
TRINITY_DN21152_c3_g1_i4	TRINITY_DN21152_c3_g1	545	ambiguous or noncoding	XM_008391672.2	0	745	405	3750	PREDICTED: Malus x domestica non-specific lipid transfer protein GPI-anchored 1 (LOC103452166), mRNA
TRINITY_DN21152_c3_g1_i5	TRINITY_DN21152_c3_g1	1818	ambiguous or noncoding	XM_008391672.2	0	745	405	3750	PREDICTED: Malus x domestica non-specific lipid transfer protein GPI-anchored 1 (LOC103452166), mRNA
TRINITY_DN21152_c3_g5_i1	TRINITY_DN21152_c3_g5	524	ambiguous or noncoding	XR_528738.2	2e-24	124	74	3750	PREDICTED: Malus x domestica uncharacterized LOC103430344 (LOC103430344), ncRNA
TRINITY_DN21153_c0_g2_i1	TRINITY_DN21153_c0_g2	265	ambiguous or noncoding	XR_526737.2	9e-81	311	171	3750	PREDICTED: Malus x domestica uncharacterized LOC103418402 (LOC103418402), ncRNA
TRINITY_DN21154_c1_g1_i2	TRINITY_DN21154_c1_g1	608	coding	XM_008347479.2	2e-98	372	201	3750	PREDICTED: Malus x domestica copper transport protein ATX1 (LOC103408642), mRNA
TRINITY_DN21154_c1_g1_i7	TRINITY_DN21154_c1_g1	595	ambiguous or noncoding	XM_008347479.2	2e-98	372	201	3750	PREDICTED: Malus x domestica copper transport protein ATX1 (LOC103408642), mRNA
TRINITY_DN21155_c0_g1_i8	TRINITY_DN21155_c0_g1	1180	coding	XM_008341806.2	0	809	482	3750	PREDICTED: Malus x domestica carbonic anhydrase 2-like (LOC103403012), mRNA
TRINITY_DN21156_c0_g1_i1	TRINITY_DN21156_c0_g1	1379	coding	XM_008378853.2	0	1733	938	3750	PREDICTED: Malus x domestica uncharacterized LOC103440185 (LOC103440185), mRNA
TRINITY_DN21156_c0_g1_i2	TRINITY_DN21156_c0_g1	1268	coding	XM_008378853.2	0	1733	938	3750	PREDICTED: Malus x domestica uncharacterized LOC103440185 (LOC103440185), mRNA
TRINITY_DN21158_c4_g4_i3	TRINITY_DN21158_c4_g4	1289	coding	XM_008381163.2	0	1262	1046	3750	PREDICTED: Malus x domestica uncharacterized protein At5g39570-like (LOC103442379), mRNA
TRINITY_DN21158_c4_g4_i5	TRINITY_DN21158_c4_g4	1178	coding	XM_008381163.2	0	1262	1046	3750	PREDICTED: Malus x domestica uncharacterized protein At5g39570-like (LOC103442379), mRNA
TRINITY_DN21158_c4_g4_i6	TRINITY_DN21158_c4_g4	1317	coding	XM_008381163.2	0	1262	1046	3750	PREDICTED: Malus x domestica uncharacterized protein At5g39570-like (LOC103442379), mRNA
TRINITY_DN21161_c0_g5_i1	TRINITY_DN21161_c0_g5	715	coding	XM_008365322.2	0	1269	703	3750	PREDICTED: Malus x domestica serine carboxypeptidase-like (LOC103427228), mRNA
TRINITY_DN21164_c1_g2_i1	TRINITY_DN21164_c1_g2	291	ambiguous or noncoding	XM_017326081.1	2e-33	154	85	3750	PREDICTED: Malus x domestica putative disease resistance RPP13-like protein 1 (LOC103412579), transcript variant X3, mRNA
TRINITY_DN21166_c1_g1_i4	TRINITY_DN21166_c1_g1	1291	coding	XM_008387913.1	1e-158	573	329	3750	PREDICTED: Malus x domestica stem-specific protein TSJT1 (LOC103448650), mRNA
TRINITY_DN21171_c1_g1_i1	TRINITY_DN21171_c1_g1	202	ambiguous or noncoding	HE805489.1	1e-07	67.6	73	1184610	Malus x robusta DNA fragment spanning resistance locus against Erwinia amylovora on linkage group 3, clone 16k15 contig1/4
TRINITY_DN21171_c2_g10_i2	TRINITY_DN21171_c2_g10	1760	coding	KX499864.1	0	3107	1716	106571	Malus tschonoskii isolate 262 chloroplast, complete genome
TRINITY_DN21171_c2_g4_i1	TRINITY_DN21171_c2_g4	879	coding	XM_018648591.1	0	1053	617	225117	PREDICTED: Pyrus x bretschneideri uncharacterized LOC108867561 (LOC108867561), mRNA
TRINITY_DN21174_c2_g1_i15	TRINITY_DN21174_c2_g1	707	coding	XR_529701.2	0	992	538	3750	PREDICTED: Malus x domestica uncharacterized LOC103437534 (LOC103437534), transcript variant X1, ncRNA
TRINITY_DN21175_c2_g3_i1	TRINITY_DN21175_c2_g3	458	ambiguous or noncoding	XM_008354942.2	2e-174	623	358	3750	PREDICTED: Malus x domestica ATP-citrate synthase beta chain protein 2 (LOC103416716), mRNA
TRINITY_DN21176_c1_g1_i3	TRINITY_DN21176_c1_g1	846	ambiguous or noncoding	KR534606.1	0	741	401	550789	Malus hupehensis var. mengshanensis mitochondrion, complete genome
TRINITY_DN21176_c1_g1_i7	TRINITY_DN21176_c1_g1	964	ambiguous or noncoding	KR534606.1	0	741	401	550789	Malus hupehensis var. mengshanensis mitochondrion, complete genome
TRINITY_DN21179_c2_g2_i1	TRINITY_DN21179_c2_g2	1198	coding	XM_017327427.1	0	2108	1174	3750	PREDICTED: Malus x domestica TMV resistance protein N-like (LOC103417763), mRNA
TRINITY_DN21182_c1_g2_i4	TRINITY_DN21182_c1_g2	414	ambiguous or noncoding	XM_008386887.1	5e-125	460	249	3750	PREDICTED: Malus x domestica metallothionein-like protein type 2 (LOC103447702), mRNA
TRINITY_DN21182_c1_g2_i5	TRINITY_DN21182_c1_g2	537	ambiguous or noncoding	XM_008386887.1	5e-125	460	249	3750	PREDICTED: Malus x domestica metallothionein-like protein type 2 (LOC103447702), mRNA
TRINITY_DN21182_c1_g2_i7	TRINITY_DN21182_c1_g2	772	ambiguous or noncoding	XM_008386887.1	5e-125	460	249	3750	PREDICTED: Malus x domestica metallothionein-like protein type 2 (LOC103447702), mRNA
TRINITY_DN21182_c2_g1_i5	TRINITY_DN21182_c2_g1	625	coding	XM_008379116.1	1e-150	545	309	3750	PREDICTED: Malus x domestica glucan endo-1,3-beta-D-glucosidase-like (LOC103440432), mRNA
TRINITY_DN21185_c0_g2_i6	TRINITY_DN21185_c0_g2	680	coding	XM_008368601.2	0	1027	646	3750	PREDICTED: Malus x domestica protein RETICULATA-RELATED 3, chloroplastic-like (LOC103430462), mRNA
TRINITY_DN21189_c2_g1_i3	TRINITY_DN21189_c2_g1	587	ambiguous or noncoding	XM_017324773.1	0	867	480	3750	PREDICTED: Malus x domestica novel plant SNARE 11-like (LOC103407702), mRNA
TRINITY_DN21192_c4_g3_i1	TRINITY_DN21192_c4_g3	206	ambiguous or noncoding	XM_008380398.2	6e-101	377	205	3750	PREDICTED: Malus x domestica serine hydroxymethyltransferase, mitochondrial (LOC103441699), partial mRNA
TRINITY_DN21193_c1_g1_i1	TRINITY_DN21193_c1_g1	1270	ambiguous or noncoding	XR_523849.2	0	2538	1403	3750	PREDICTED: Malus x domestica uncharacterized LOC103401162 (LOC103401162), ncRNA
TRINITY_DN21193_c1_g1_i2	TRINITY_DN21193_c1_g1	1053	ambiguous or noncoding	XR_523849.2	0	2538	1403	3750	PREDICTED: Malus x domestica uncharacterized LOC103401162 (LOC103401162), ncRNA
TRINITY_DN21193_c1_g3_i2	TRINITY_DN21193_c1_g3	429	ambiguous or noncoding	No blast hit
TRINITY_DN21193_c1_g4_i1	TRINITY_DN21193_c1_g4	223	ambiguous or noncoding	XR_666087.2	4e-88	335	210	225117	PREDICTED: Pyrus x bretschneideri uncharacterized LOC103939199 (LOC103939199), ncRNA
TRINITY_DN21200_c3_g1_i4	TRINITY_DN21200_c3_g1	546	coding	AB524589.1	3e-71	281	166	332388	Pyrus pyrifolia var. culta FLC mRNA for flowering locus C-like protein, complete cds
TRINITY_DN21201_c1_g1_i1	TRINITY_DN21201_c1_g1	2112	coding	XM_008364713.2	2e-46	200	124	3750	PREDICTED: Malus x domestica cyclin-dependent kinase F-1-like (LOC103426632), mRNA
TRINITY_DN21201_c1_g4_i3	TRINITY_DN21201_c1_g4	725	coding	NM_100651.5	7e-130	477	258	3702	Arabidopsis thaliana ribosomal protein S15A (RPS15A), mRNA
TRINITY_DN21201_c1_g4_i7	TRINITY_DN21201_c1_g4	298	ambiguous or noncoding	NM_100651.5	7e-130	477	258	3702	Arabidopsis thaliana ribosomal protein S15A (RPS15A), mRNA
TRINITY_DN21203_c6_g6_i2	TRINITY_DN21203_c6_g6	546	coding	XM_008384585.2	7e-123	453	257	3750	PREDICTED: Malus x domestica RING-H2 finger protein ATL43 (LOC103445575), partial mRNA
TRINITY_DN21204_c0_g1_i12	TRINITY_DN21204_c0_g1	712	coding	XR_001790675.1	8e-70	278	255	3750	PREDICTED: Malus x domestica uncharacterized LOC108173909 (LOC108173909), transcript variant X2, ncRNA
TRINITY_DN21204_c0_g3_i2	TRINITY_DN21204_c0_g3	236	ambiguous or noncoding	XM_008395573.1	0	915	511	3750	PREDICTED: Malus x domestica protein ROOT INITIATION DEFECTIVE 3 (LOC103455960), mRNA
TRINITY_DN21206_c0_g4_i1	TRINITY_DN21206_c0_g4	916	coding	XM_008380831.2	0	1299	719	3750	PREDICTED: Malus x domestica transcription factor ICE1 (LOC103442083), mRNA
TRINITY_DN21206_c0_g9_i1	TRINITY_DN21206_c0_g9	224	ambiguous or noncoding	XM_008342193.2	2e-80	309	172	3750	PREDICTED: Malus x domestica protease 2 (LOC103403381), mRNA
TRINITY_DN21211_c0_g2_i1	TRINITY_DN21211_c0_g2	363	ambiguous or noncoding	XM_008373245.2	5e-174	621	355	3750	PREDICTED: Malus x domestica dihydroorotate dehydrogenase (quinone), mitochondrial-like (LOC103434879), mRNA
TRINITY_DN21211_c0_g3_i1	TRINITY_DN21211_c0_g3	304	ambiguous or noncoding	XM_008385406.2	1e-143	520	303	3750	PREDICTED: Malus x domestica dihydroorotate dehydrogenase (quinone), mitochondrial-like (LOC103446320), mRNA
TRINITY_DN21212_c1_g6_i1	TRINITY_DN21212_c1_g6	290	ambiguous or noncoding	XM_008372338.2	3e-135	492	273	3750	PREDICTED: Malus x domestica serine/arginine-rich SC35-like splicing factor SCL30 (LOC103434024), mRNA
TRINITY_DN21214_c1_g5_i1	TRINITY_DN21214_c1_g5	330	coding	XR_001787548.1	3e-41	180	234	3750	PREDICTED: Malus x domestica uncharacterized LOC108171125 (LOC108171125), ncRNA
TRINITY_DN21225_c3_g1_i1	TRINITY_DN21225_c3_g1	779	coding	XM_017324309.1	0	1399	770	3750	PREDICTED: Malus x domestica disease resistance protein TAO1-like (LOC108169933), mRNA
TRINITY_DN21225_c3_g4_i1	TRINITY_DN21225_c3_g4	438	ambiguous or noncoding	XM_017324309.1	0	734	407	3750	PREDICTED: Malus x domestica disease resistance protein TAO1-like (LOC108169933), mRNA
TRINITY_DN21228_c0_g1_i7	TRINITY_DN21228_c0_g1	683	coding	XM_017325428.1	0	802	515	3750	PREDICTED: Malus x domestica vicianin hydrolase-like (LOC103409957), transcript variant X2, mRNA
TRINITY_DN21230_c1_g4_i2	TRINITY_DN21230_c1_g4	225	ambiguous or noncoding	XM_008367139.1	7e-107	398	221	3750	PREDICTED: Malus x domestica glucose-6-phosphate 1-dehydrogenase, cytoplasmic isoform-like (LOC103428997), mRNA
TRINITY_DN21235_c1_g7_i1	TRINITY_DN21235_c1_g7	216	ambiguous or noncoding	XM_017326035.1	5e-12	82.4	59	3750	PREDICTED: Malus x domestica CASP-like protein 5A1 (LOC108170727), mRNA
TRINITY_DN21236_c0_g3_i2	TRINITY_DN21236_c0_g3	552	ambiguous or noncoding	XM_018643107.1	0	752	509	225117	PREDICTED: Pyrus x bretschneideri guanine nucleotide-binding protein alpha-1 subunit (LOC103929651), transcript variant X3, mRNA
TRINITY_DN21237_c1_g1_i4	TRINITY_DN21237_c1_g1	754	ambiguous or noncoding	XM_008383517.2	0	730	409	3750	PREDICTED: Malus x domestica uncharacterized LOC103444565 (LOC103444565), transcript variant X1, mRNA
TRINITY_DN21237_c1_g1_i8	TRINITY_DN21237_c1_g1	854	coding	XM_008383517.2	0	730	409	3750	PREDICTED: Malus x domestica uncharacterized LOC103444565 (LOC103444565), transcript variant X1, mRNA
TRINITY_DN21239_c2_g5_i1	TRINITY_DN21239_c2_g5	453	ambiguous or noncoding	XM_008347710.2	0	773	432	3750	PREDICTED: Malus x domestica protein MEI2-like 5 (LOC103408889), mRNA
TRINITY_DN21240_c1_g7_i1	TRINITY_DN21240_c1_g7	1197	coding	XM_008354021.2	0	2124	1177	3750	PREDICTED: Malus x domestica poly(U)-specific endoribonuclease-B-like (LOC103415725), mRNA
TRINITY_DN21245_c2_g1_i8	TRINITY_DN21245_c2_g1	383	coding	XR_001786528.1	0	758	440	3750	PREDICTED: Malus x domestica uncharacterized LOC108170157 (LOC108170157), ncRNA
TRINITY_DN21246_c1_g5_i1	TRINITY_DN21246_c1_g5	221	ambiguous or noncoding	XM_009346941.2	1e-82	316	182	225117	PREDICTED: Pyrus x bretschneideri gamma-tubulin complex component 6-like (LOC103937035), transcript variant X2, mRNA
TRINITY_DN21249_c2_g1_i4	TRINITY_DN21249_c2_g1	1375	coding	XM_008390589.2	0	1077	595	3750	PREDICTED: Malus x domestica basic leucine zipper and W2 domain-containing protein 2-like (LOC103451151), mRNA
TRINITY_DN21252_c0_g1_i2	TRINITY_DN21252_c0_g1	1500	coding	XM_017331997.1	0	2372	1309	3750	PREDICTED: Malus x domestica 25S rRNA (cytosine-C(5))-methyltransferase nop2 (LOC103432749), transcript variant X2, mRNA
TRINITY_DN21252_c0_g7_i1	TRINITY_DN21252_c0_g7	255	ambiguous or noncoding	XM_009345584.2	8e-71	278	167	225117	PREDICTED: Pyrus x bretschneideri 31 kDa ribonucleoprotein, chloroplastic-like (LOC103935777), mRNA
TRINITY_DN21256_c0_g3_i1	TRINITY_DN21256_c0_g3	1686	coding	KY921997.1	0	1572	1289	70325	Cecidophyopsis ribis voucher UMMZ BMOC 15-0717-008 AD1920 28S ribosomal RNA gene, partial sequence
TRINITY_DN21256_c0_g4_i2	TRINITY_DN21256_c0_g4	222	ambiguous or noncoding	KY921995.1	2e-135	494	394	2051806	Eriophyidae gen. sp. AD1015 voucher UMMZ BMOC 07-1015-008 AD1015 28S ribosomal RNA gene, partial sequence
TRINITY_DN21259_c1_g10_i2	TRINITY_DN21259_c1_g10	303	ambiguous or noncoding	XM_008345600.1	1e-158	571	309	3750	PREDICTED: Malus x domestica 18.1 kDa class I heat shock protein-like (LOC103406608), mRNA
TRINITY_DN21259_c1_g5_i1	TRINITY_DN21259_c1_g5	214	ambiguous or noncoding	XM_009346029.2	1e-77	300	170	225117	PREDICTED: Pyrus x bretschneideri 18.1 kDa class I heat shock protein-like (LOC103936185), mRNA
TRINITY_DN21260_c0_g1_i7	TRINITY_DN21260_c0_g1	486	ambiguous or noncoding	XR_528145.2	8e-154	556	316	3750	PREDICTED: Malus x domestica uncharacterized LOC103426608 (LOC103426608), ncRNA
TRINITY_DN21265_c1_g2_i1	TRINITY_DN21265_c1_g2	329	ambiguous or noncoding	XM_017328274.1	2e-117	433	234	3750	PREDICTED: Malus x domestica translocase of chloroplast 34-like (LOC108171725), mRNA
TRINITY_DN21265_c1_g3_i2	TRINITY_DN21265_c1_g3	426	coding	XM_008390402.2	2e-179	640	403	3750	PREDICTED: Malus x domestica glycine-rich protein DOT1-like (LOC103450986), mRNA
TRINITY_DN21266_c0_g2_i4	TRINITY_DN21266_c0_g2	1076	coding	XM_008373281.2	0	1022	561	3750	PREDICTED: Malus x domestica uncharacterized LOC103434908 (LOC103434908), mRNA
TRINITY_DN21269_c2_g5_i1	TRINITY_DN21269_c2_g5	1125	ambiguous or noncoding	DQ886414.1	2e-122	451	485	3750	Malus x domestica MYB transcription factor (MYB1) gene, MYB1-1 allele, promoter region and complete cds
TRINITY_DN21269_c2_g5_i3	TRINITY_DN21269_c2_g5	249	ambiguous or noncoding	DQ886414.1	2e-122	451	485	3750	Malus x domestica MYB transcription factor (MYB1) gene, MYB1-1 allele, promoter region and complete cds
TRINITY_DN21273_c0_g1_i2	TRINITY_DN21273_c0_g1	1887	coding	XM_008375433.1	0	778	427	3750	PREDICTED: Malus x domestica inositol-3-phosphate synthase (LOC103436971), mRNA
TRINITY_DN21273_c0_g1_i4	TRINITY_DN21273_c0_g1	2054	coding	XM_008375433.1	0	778	427	3750	PREDICTED: Malus x domestica inositol-3-phosphate synthase (LOC103436971), mRNA
TRINITY_DN21273_c0_g2_i2	TRINITY_DN21273_c0_g2	234	ambiguous or noncoding	XM_009344100.2	1e-84	324	223	225117	PREDICTED: Pyrus x bretschneideri inositol-3-phosphate synthase-like (LOC103934351), mRNA
TRINITY_DN21274_c0_g1_i9	TRINITY_DN21274_c0_g1	259	ambiguous or noncoding	XM_009376325.2	6e-143	521	284	225117	PREDICTED: Pyrus x bretschneideri 60S ribosomal protein L13a-4 (LOC103963505), mRNA
TRINITY_DN21277_c0_g4_i1	TRINITY_DN21277_c0_g4	279	ambiguous or noncoding	XM_008382309.2	6e-127	464	264	3750	PREDICTED: Malus x domestica uncharacterized LOC103443454 (LOC103443454), mRNA
TRINITY_DN21280_c2_g5_i1	TRINITY_DN21280_c2_g5	257	coding	XM_008372243.2	6e-117	431	254	3750	PREDICTED: Malus x domestica uncharacterized LOC103433940 (LOC103433940), mRNA
TRINITY_DN21281_c0_g1_i8	TRINITY_DN21281_c0_g1	287	ambiguous or noncoding	XM_008384741.2	0	737	502	3750	PREDICTED: Malus x domestica F-box/LRR-repeat protein 17-like (LOC103445719), mRNA
TRINITY_DN21282_c1_g6_i2	TRINITY_DN21282_c1_g6	428	coding	XM_008361535.2	0	798	459	3750	PREDICTED: Malus x domestica probable cinnamyl alcohol dehydrogenase 6 (LOC103423450), mRNA
TRINITY_DN21284_c4_g1_i11	TRINITY_DN21284_c4_g1	205	ambiguous or noncoding	XM_008385939.2	0	1262	703	3750	PREDICTED: Malus x domestica ras-related protein RABA5a (LOC103446800), transcript variant X1, mRNA
TRINITY_DN21288_c0_g1_i1	TRINITY_DN21288_c0_g1	294	ambiguous or noncoding	XM_008342202.2	1e-74	291	197	3750	PREDICTED: Malus x domestica calumenin (LOC103403387), mRNA
TRINITY_DN21291_c2_g3_i1	TRINITY_DN21291_c2_g3	1175	coding	XM_008346238.2	0	1230	700	3750	PREDICTED: Malus x domestica uncharacterized protein YnbD-like (LOC103407301), transcript variant X1, mRNA
TRINITY_DN21291_c2_g3_i6	TRINITY_DN21291_c2_g3	1158	coding	XM_008346238.2	0	1230	700	3750	PREDICTED: Malus x domestica uncharacterized protein YnbD-like (LOC103407301), transcript variant X1, mRNA
TRINITY_DN21293_c1_g4_i1	TRINITY_DN21293_c1_g4	416	ambiguous or noncoding	XM_008356312.2	6e-70	276	153	3750	PREDICTED: Malus x domestica uncharacterized LOC103418171 (LOC103418171), mRNA
TRINITY_DN21293_c1_g4_i4	TRINITY_DN21293_c1_g4	412	ambiguous or noncoding	XM_008356312.2	6e-70	276	153	3750	PREDICTED: Malus x domestica uncharacterized LOC103418171 (LOC103418171), mRNA
TRINITY_DN21295_c1_g1_i6	TRINITY_DN21295_c1_g1	353	coding	XM_009341594.2	0	1171	671	225117	PREDICTED: Pyrus x bretschneideri 39S ribosomal protein L18, mitochondrial-like (LOC103932048), mRNA
TRINITY_DN21297_c0_g4_i1	TRINITY_DN21297_c0_g4	212	ambiguous or noncoding	XM_008379307.2	1e-88	337	202	3750	PREDICTED: Malus x domestica putative disease resistance RPP13-like protein 1 (LOC103440606), transcript variant X2, mRNA
TRINITY_DN21298_c0_g2_i9	TRINITY_DN21298_c0_g2	1093	ambiguous or noncoding	AM167520.1	0	3088	1699	3750	Malus x domestica transposon gene for putative DNA topoisomerase II, hypothetical protein, putative CC-NBS-LRR resistance protein, and putative cyclin-related protein
TRINITY_DN21299_c1_g1_i5	TRINITY_DN21299_c1_g1	340	ambiguous or noncoding	XM_018646121.1	0	854	475	225117	PREDICTED: Pyrus x bretschneideri probable serine/threonine protein kinase IRE3 (LOC103941788), mRNA
TRINITY_DN21299_c1_g2_i1	TRINITY_DN21299_c1_g2	450	coding	XM_008395626.2	2e-173	619	367	3750	PREDICTED: Malus x domestica serine/threonine-protein kinase Aurora-1 (LOC103456004), transcript variant X2, mRNA
TRINITY_DN21304_c1_g1_i13	TRINITY_DN21304_c1_g1	598	ambiguous or noncoding	XM_008358549.1	2e-57	237	128	3750	PREDICTED: Malus x domestica disease resistance protein RGA2-like (LOC103420487), mRNA
TRINITY_DN21304_c1_g4_i1	TRINITY_DN21304_c1_g4	549	ambiguous or noncoding	XM_018649322.1	2e-150	544	469	225117	PREDICTED: Pyrus x bretschneideri putative disease resistance protein RGA3 (LOC103954944), mRNA
TRINITY_DN21306_c0_g1_i7	TRINITY_DN21306_c0_g1	875	coding	NM_115203.3	0	839	475	3702	Arabidopsis thaliana Ribosomal protein L11 family protein mRNA
TRINITY_DN21306_c0_g6_i1	TRINITY_DN21306_c0_g6	234	ambiguous or noncoding	XM_008356961.2	2e-116	429	233	3750	PREDICTED: Malus x domestica 60S ribosomal protein L12 (LOC103418850), mRNA
TRINITY_DN21311_c0_g1_i1	TRINITY_DN21311_c0_g1	1599	coding	CP030279.1	0.037	52.8	28	1744	Propionibacterium freudenreichii strain CB129slpB chromosome, complete genome
TRINITY_DN21316_c2_g6_i2	TRINITY_DN21316_c2_g6	1126	ambiguous or noncoding	XR_001786892.1	5e-60	244	132	3750	PREDICTED: Malus x domestica rust resistance kinase Lr10-like (LOC103410248), transcript variant X3, misc_RNA
TRINITY_DN21318_c0_g3_i2	TRINITY_DN21318_c0_g3	229	ambiguous or noncoding	XM_008375623.2	0	1105	603	3750	PREDICTED: Malus x domestica filament-like plant protein 7 (LOC103437165), transcript variant X4, mRNA
TRINITY_DN21319_c1_g2_i2	TRINITY_DN21319_c1_g2	777	coding	XM_008353675.2	0	1637	890	3750	PREDICTED: Malus x domestica COBRA-like protein 1 (LOC103415334), mRNA
TRINITY_DN21320_c0_g2_i11	TRINITY_DN21320_c0_g2	1503	coding	JN187080.1	0	774	464	3750	Malus x domestica granule-bound starch synthase GBSS1 gene, complete cds
TRINITY_DN21324_c0_g1_i7	TRINITY_DN21324_c0_g1	1391	coding	XM_008378129.2	0	1005	595	3750	PREDICTED: Malus x domestica probable rRNA-processing protein EBP2 homolog (LOC103439560), transcript variant X2, mRNA
TRINITY_DN21324_c0_g4_i2	TRINITY_DN21324_c0_g4	1983	coding	XM_017334078.1	0	2830	1539	3750	PREDICTED: Malus x domestica protein TONSOKU-like (LOC103444144), transcript variant X2, mRNA
TRINITY_DN21330_c0_g1_i1	TRINITY_DN21330_c0_g1	2241	coding	XM_013567481.1	0	1330	1433	1043004	Aureobasidium namibiae CBS 147.97 hypothetical protein partial mRNA
TRINITY_DN21333_c3_g1_i11	TRINITY_DN21333_c3_g1	257	ambiguous or noncoding	XM_008358280.2	0	686	377	3750	PREDICTED: Malus x domestica uncharacterized LOC103420216 (LOC103420216), mRNA
TRINITY_DN21334_c0_g1_i1	TRINITY_DN21334_c0_g1	315	ambiguous or noncoding	XM_009339595.2	8e-62	248	195	225117	PREDICTED: Pyrus x bretschneideri ABC transporter G family member 11-like (LOC103930284), mRNA
TRINITY_DN21334_c1_g1_i12	TRINITY_DN21334_c1_g1	597	coding	XM_008343258.2	0	1515	822	3750	PREDICTED: Malus x domestica protease Do-like 9 (LOC103404359), mRNA
TRINITY_DN21335_c2_g5_i1	TRINITY_DN21335_c2_g5	376	ambiguous or noncoding	XM_017333809.1	1e-45	195	147	3750	PREDICTED: Malus x domestica PITH domain-containing protein 1-like (LOC103440599), mRNA
TRINITY_DN21337_c0_g3_i2	TRINITY_DN21337_c0_g3	445	ambiguous or noncoding	XM_008387555.2	4e-167	599	364	3750	PREDICTED: Malus x domestica uncharacterized LOC103448309 (LOC103448309), mRNA
TRINITY_DN21338_c3_g8_i1	TRINITY_DN21338_c3_g8	214	ambiguous or noncoding	No blast hit
TRINITY_DN21339_c1_g4_i1	TRINITY_DN21339_c1_g4	324	ambiguous or noncoding	XR_001790939.1	5e-142	516	323	3750	PREDICTED: Malus x domestica uncharacterized LOC103443641 (LOC103443641), transcript variant X9, ncRNA
TRINITY_DN21341_c1_g5_i1	TRINITY_DN21341_c1_g5	529	ambiguous or noncoding	XM_008370073.2	0	953	520	3750	PREDICTED: Malus x domestica chorismate synthase, chloroplastic-like (LOC103431866), mRNA
TRINITY_DN21346_c2_g1_i1	TRINITY_DN21346_c2_g1	1503	ambiguous or noncoding	XM_008378001.2	8e-120	444	241	3750	PREDICTED: Malus x domestica 60S acidic ribosomal protein P1 (LOC103439437), mRNA
TRINITY_DN21346_c2_g1_i6	TRINITY_DN21346_c2_g1	1187	coding	XM_008378001.2	8e-120	444	241	3750	PREDICTED: Malus x domestica 60S acidic ribosomal protein P1 (LOC103439437), mRNA
TRINITY_DN21346_c3_g1_i4	TRINITY_DN21346_c3_g1	808	coding	XM_008380267.2	0	1232	667	3750	PREDICTED: Malus x domestica auxin transporter-like protein 3 (LOC103441587), mRNA
TRINITY_DN21351_c0_g3_i11	TRINITY_DN21351_c0_g3	2530	coding	XM_017327863.1	0	972	550	3750	PREDICTED: Malus x domestica probable inactive receptor kinase At5g58300 (LOC103419413), transcript variant X2, mRNA
TRINITY_DN21351_c0_g3_i7	TRINITY_DN21351_c0_g3	2497	coding	XM_017327863.1	0	972	550	3750	PREDICTED: Malus x domestica probable inactive receptor kinase At5g58300 (LOC103419413), transcript variant X2, mRNA
TRINITY_DN21352_c2_g1_i2	TRINITY_DN21352_c2_g1	1627	coding	XM_008379038.2	0	1753	951	3750	PREDICTED: Malus x domestica bZIP transcription factor 53-like (LOC103440366), mRNA
TRINITY_DN21354_c0_g2_i2	TRINITY_DN21354_c0_g2	712	ambiguous or noncoding	XM_008349856.2	0	1083	630	3750	PREDICTED: Malus x domestica aspartyl protease AED3-like (LOC103411200), mRNA
TRINITY_DN21354_c0_g3_i2	TRINITY_DN21354_c0_g3	519	ambiguous or noncoding	XM_008349856.2	0	1138	656	3750	PREDICTED: Malus x domestica aspartyl protease AED3-like (LOC103411200), mRNA
TRINITY_DN21354_c0_g3_i3	TRINITY_DN21354_c0_g3	898	coding	XM_008349856.2	0	1138	656	3750	PREDICTED: Malus x domestica aspartyl protease AED3-like (LOC103411200), mRNA
TRINITY_DN21355_c1_g1_i1	TRINITY_DN21355_c1_g1	210	ambiguous or noncoding	XM_008349042.2	3e-74	289	201	3750	PREDICTED: Malus x domestica polyadenylate-binding protein-interacting protein 11-like (LOC103410324), mRNA
TRINITY_DN21361_c5_g2_i1	TRINITY_DN21361_c5_g2	1416	ambiguous or noncoding	XM_008362122.2	4e-77	302	171	3750	PREDICTED: Malus x domestica uncharacterized LOC103424045 (LOC103424045), mRNA
TRINITY_DN21362_c1_g4_i9	TRINITY_DN21362_c1_g4	308	ambiguous or noncoding	AY158069.1	9e-36	163	143	3767	Pyrus pyrifolia S10-RNase gene, partial cds
TRINITY_DN21362_c1_g5_i1	TRINITY_DN21362_c1_g5	207	ambiguous or noncoding	No blast hit
TRINITY_DN21362_c1_g9_i3	TRINITY_DN21362_c1_g9	1039	ambiguous or noncoding	MH281944.1	1e-70	279	198	106549	Malus baccata self-incompatibility ribonuclease (S-RNase) gene, S-RNase-S39b allele, partial cds
TRINITY_DN21363_c2_g1_i1	TRINITY_DN21363_c2_g1	422	ambiguous or noncoding	XM_009369938.2	4e-174	623	384	225117	PREDICTED: Pyrus x bretschneideri transcription factor bHLH113-like (LOC103957736), transcript variant X1, mRNA
TRINITY_DN21363_c3_g1_i1	TRINITY_DN21363_c3_g1	258	ambiguous or noncoding	NM_001329006.1	2e-32	150	89	3750	Malus domestica zinc finger protein CONSTANS-LIKE 4-like (LOC103449063), mRNA
TRINITY_DN21364_c0_g1_i2	TRINITY_DN21364_c0_g1	1114	coding	XR_001791830.1	1e-51	217	119	3750	PREDICTED: Malus x domestica uncharacterized LOC103452942 (LOC103452942), transcript variant X3, ncRNA
TRINITY_DN21364_c0_g1_i3	TRINITY_DN21364_c0_g1	1067	coding	XR_001791830.1	1e-51	217	119	3750	PREDICTED: Malus x domestica uncharacterized LOC103452942 (LOC103452942), transcript variant X3, ncRNA
TRINITY_DN21364_c0_g2_i1	TRINITY_DN21364_c0_g2	504	ambiguous or noncoding	No blast hit
TRINITY_DN21366_c2_g1_i1	TRINITY_DN21366_c2_g1	323	ambiguous or noncoding	XR_002271270.1	7e-157	564	317	3760	PREDICTED: Prunus persica uncharacterized LOC109948818 (LOC109948818), misc_RNA
TRINITY_DN21370_c3_g10_i1	TRINITY_DN21370_c3_g10	214	ambiguous or noncoding	XM_008345344.2	6e-101	377	211	3750	PREDICTED: Malus x domestica AT-hook motif nuclear-localized protein 10-like (LOC103406347), mRNA
TRINITY_DN21371_c2_g2_i1	TRINITY_DN21371_c2_g2	201	ambiguous or noncoding	XM_008350140.2	5e-17	99	116	3750	PREDICTED: Malus x domestica translation initiation factor eIF-2B subunit beta-like (LOC103411508), mRNA
TRINITY_DN21376_c1_g1_i8	TRINITY_DN21376_c1_g1	669	coding	XM_008340415.2	0	883	482	3750	PREDICTED: Malus x domestica probable ATP synthase 24 kDa subunit, mitochondrial (LOC103401698), mRNA
TRINITY_DN21376_c1_g3_i1	TRINITY_DN21376_c1_g3	388	ambiguous or noncoding	XM_009338094.2	2e-95	361	197	225117	PREDICTED: Pyrus x bretschneideri probable ATP synthase 24 kDa subunit, mitochondrial (LOC103928962), mRNA
TRINITY_DN21378_c0_g1_i1	TRINITY_DN21378_c0_g1	657	coding	XM_017331725.1	0	929	550	3750	PREDICTED: Malus x domestica alpha-crystallin domain-containing protein 22.3-like (LOC103433966), transcript variant X1, mRNA
TRINITY_DN21379_c2_g6_i1	TRINITY_DN21379_c2_g6	250	ambiguous or noncoding	No blast hit
TRINITY_DN21380_c3_g4_i1	TRINITY_DN21380_c3_g4	410	ambiguous or noncoding	XM_008357218.1	3e-132	483	287	3750	PREDICTED: Malus x domestica chlorophyllase-1-like (LOC103419096), mRNA
TRINITY_DN21381_c0_g3_i1	TRINITY_DN21381_c0_g3	384	ambiguous or noncoding	XM_009349992.2	4e-170	608	366	225117	PREDICTED: Pyrus x bretschneideri uncharacterized protein ycf37-like (LOC103939887), transcript variant X4, mRNA
TRINITY_DN21382_c0_g1_i2	TRINITY_DN21382_c0_g1	276	ambiguous or noncoding	XM_008384095.2	6e-73	285	216	3750	PREDICTED: Malus x domestica cysteine protease RD19A (LOC103445116), mRNA
TRINITY_DN21382_c0_g2_i3	TRINITY_DN21382_c0_g2	432	ambiguous or noncoding	XM_008384095.2	3e-176	630	355	3750	PREDICTED: Malus x domestica cysteine protease RD19A (LOC103445116), mRNA
TRINITY_DN21386_c1_g2_i1	TRINITY_DN21386_c1_g2	814	coding	XM_008366026.2	0	728	441	3750	PREDICTED: Malus x domestica thiosulfate/3-mercaptopyruvate sulfurtransferase 1, mitochondrial-like (LOC103427942), mRNA
TRINITY_DN21387_c0_g1_i1	TRINITY_DN21387_c0_g1	350	ambiguous or noncoding	XM_008377155.2	3e-121	446	261	3750	PREDICTED: Malus x domestica cytochrome P450 714A1-like (LOC103438620), mRNA
TRINITY_DN21388_c0_g2_i5	TRINITY_DN21388_c0_g2	671	ambiguous or noncoding	XR_001953774.1	7e-114	424	276	225117	PREDICTED: Pyrus x bretschneideri histone deacetylase HDT1-like (LOC103955226), transcript variant X2, misc_RNA
TRINITY_DN21390_c0_g2_i1	TRINITY_DN21390_c0_g2	680	coding	XM_017322513.1	0	1605	878	3750	PREDICTED: Malus x domestica respiratory burst oxidase homolog protein A-like (LOC103455417), mRNA
TRINITY_DN21390_c0_g2_i4	TRINITY_DN21390_c0_g2	3027	coding	XM_017322513.1	0	1605	878	3750	PREDICTED: Malus x domestica respiratory burst oxidase homolog protein A-like (LOC103455417), mRNA
TRINITY_DN21391_c2_g4_i4	TRINITY_DN21391_c2_g4	692	ambiguous or noncoding	XM_008390445.1	0	669	388	3750	PREDICTED: Malus x domestica PITH domain-containing protein At3g04780-like (LOC103451021), mRNA
TRINITY_DN21391_c2_g7_i2	TRINITY_DN21391_c2_g7	266	ambiguous or noncoding	XR_001788616.1	7e-74	289	158	3750	PREDICTED: Malus x domestica uncharacterized LOC103423583 (LOC103423583), transcript variant X10, ncRNA
TRINITY_DN21391_c2_g8_i1	TRINITY_DN21391_c2_g8	298	ambiguous or noncoding	XM_008393789.2	4e-144	521	288	3750	PREDICTED: Malus x domestica uridylate kinase (LOC103454197), mRNA
TRINITY_DN21392_c1_g3_i1	TRINITY_DN21392_c1_g3	463	coding	XM_017325975.1	3e-120	444	308	3750	PREDICTED: Malus x domestica protein SUPPRESSOR OF npr1-1, CONSTITUTIVE 1-like (LOC103411075), mRNA
TRINITY_DN21392_c1_g6_i1	TRINITY_DN21392_c1_g6	394	ambiguous or noncoding	XM_008343819.2	3e-97	366	216	3750	PREDICTED: Malus x domestica TMV resistance protein N-like (LOC103404849), mRNA
TRINITY_DN21400_c0_g1_i2	TRINITY_DN21400_c0_g1	231	ambiguous or noncoding	XM_017326435.1	4e-93	351	202	3750	PREDICTED: Malus x domestica probable UDP-N-acetylglucosamine--peptide N-acetylglucosaminyltransferase SEC (LOC103414164), mRNA
TRINITY_DN21400_c2_g1_i3	TRINITY_DN21400_c2_g1	363	ambiguous or noncoding	XM_008382398.2	4e-167	599	359	3750	PREDICTED: Malus x domestica leucine-rich repeat extensin-like protein 4 (LOC103443525), mRNA
TRINITY_DN21400_c2_g3_i1	TRINITY_DN21400_c2_g3	597	coding	XM_008365911.2	0	1098	596	3750	PREDICTED: Malus x domestica U11/U12 small nuclear ribonucleoprotein 31 kDa protein (LOC103427798), mRNA
TRINITY_DN21401_c0_g2_i2	TRINITY_DN21401_c0_g2	875	ambiguous or noncoding	XR_001786080.1	3e-07	69.4	42	3750	PREDICTED: Malus x domestica uncharacterized LOC108169745 (LOC108169745), ncRNA
TRINITY_DN21402_c0_g3_i3	TRINITY_DN21402_c0_g3	592	ambiguous or noncoding	XM_008356043.1	3e-160	577	312	3750	PREDICTED: Malus x domestica nascent polypeptide-associated complex subunit alpha-like protein 2 (LOC103417888), mRNA
TRINITY_DN21404_c0_g1_i1	TRINITY_DN21404_c0_g1	450	ambiguous or noncoding	XM_017334344.1	6e-121	446	265	3750	PREDICTED: Malus x domestica uncharacterized protein At1g04910-like (LOC103443557), mRNA
TRINITY_DN21404_c0_g1_i3	TRINITY_DN21404_c0_g1	428	ambiguous or noncoding	XM_017334344.1	6e-121	446	265	3750	PREDICTED: Malus x domestica uncharacterized protein At1g04910-like (LOC103443557), mRNA
TRINITY_DN21408_c0_g1_i1	TRINITY_DN21408_c0_g1	367	ambiguous or noncoding	XM_008341169.2	2e-102	383	227	3750	PREDICTED: Malus x domestica uncharacterized LOC103402418 (LOC103402418), mRNA
TRINITY_DN21408_c2_g1_i38	TRINITY_DN21408_c2_g1	1431	coding	XM_008350650.2	0	2198	1190	3750	PREDICTED: Malus x domestica uncharacterized LOC103412044 (LOC103412044), mRNA
TRINITY_DN21409_c0_g1_i3	TRINITY_DN21409_c0_g1	631	ambiguous or noncoding	XM_017334709.1	0	819	458	3750	PREDICTED: Malus x domestica uncharacterized LOC103443089 (LOC103443089), transcript variant X2, mRNA
TRINITY_DN21409_c0_g3_i1	TRINITY_DN21409_c0_g3	204	ambiguous or noncoding	No blast hit
TRINITY_DN21414_c3_g2_i2	TRINITY_DN21414_c3_g2	270	ambiguous or noncoding	XR_001789777.1	6e-134	488	268	3750	PREDICTED: Malus x domestica uncharacterized LOC103433809 (LOC103433809), ncRNA
TRINITY_DN21414_c3_g5_i2	TRINITY_DN21414_c3_g5	496	ambiguous or noncoding	XM_017323663.1	0	732	472	3750	PREDICTED: Malus x domestica TMV resistance protein N-like (LOC103453800), transcript variant X5, mRNA
TRINITY_DN21414_c3_g6_i1	TRINITY_DN21414_c3_g6	333	ambiguous or noncoding	XM_017333630.1	1e-65	261	180	3750	PREDICTED: Malus x domestica TMV resistance protein N-like (LOC103440525), mRNA
TRINITY_DN21419_c1_g1_i10	TRINITY_DN21419_c1_g1	490	ambiguous or noncoding	XM_017337040.1	0	918	506	3750	PREDICTED: Malus x domestica uncharacterized LOC103452803 (LOC103452803), mRNA
TRINITY_DN21420_c0_g1_i6	TRINITY_DN21420_c0_g1	376	ambiguous or noncoding	XM_008380856.1	9e-66	263	158	3750	PREDICTED: Malus x domestica early nodulin-like protein 1 (LOC103442101), mRNA
TRINITY_DN21420_c0_g3_i2	TRINITY_DN21420_c0_g3	422	ambiguous or noncoding	XM_009360839.1	5e-167	599	367	225117	PREDICTED: Pyrus x bretschneideri early nodulin-like protein 1 (LOC103949724), mRNA
TRINITY_DN21420_c0_g3_i3	TRINITY_DN21420_c0_g3	442	coding	XM_009360839.1	5e-167	599	367	225117	PREDICTED: Pyrus x bretschneideri early nodulin-like protein 1 (LOC103949724), mRNA
TRINITY_DN21425_c0_g1_i1	TRINITY_DN21425_c0_g1	227	ambiguous or noncoding	XM_008359973.2	2e-102	383	208	3750	PREDICTED: Malus x domestica chlorophyll a-b binding protein of LHCII type 1-like (LOC103421929), mRNA
TRINITY_DN21427_c0_g1_i10	TRINITY_DN21427_c0_g1	1057	coding	XM_008350651.2	0	715	400	3750	PREDICTED: Malus x domestica uncharacterized LOC103412045 (LOC103412045), mRNA
TRINITY_DN21429_c0_g1_i1	TRINITY_DN21429_c0_g1	212	ambiguous or noncoding	XM_008375543.2	5e-77	298	180	3750	PREDICTED: Malus x domestica peroxisome biogenesis protein 19-2-like (LOC103437084), mRNA
TRINITY_DN21430_c2_g1_i2	TRINITY_DN21430_c2_g1	791	ambiguous or noncoding	XR_669835.2	0	712	436	225117	PREDICTED: Pyrus x bretschneideri uncharacterized LOC103964150 (LOC103964150), ncRNA
TRINITY_DN21430_c2_g1_i5	TRINITY_DN21430_c2_g1	1361	coding	XR_669835.2	0	712	436	225117	PREDICTED: Pyrus x bretschneideri uncharacterized LOC103964150 (LOC103964150), ncRNA
TRINITY_DN21430_c2_g5_i1	TRINITY_DN21430_c2_g5	1080	ambiguous or noncoding	XR_001791753.1	0	959	557	3750	PREDICTED: Malus x domestica uncharacterized LOC103449793 (LOC103449793), ncRNA
TRINITY_DN21430_c2_g5_i2	TRINITY_DN21430_c2_g5	1212	ambiguous or noncoding	XR_001791753.1	0	959	557	3750	PREDICTED: Malus x domestica uncharacterized LOC103449793 (LOC103449793), ncRNA
TRINITY_DN21430_c2_g5_i3	TRINITY_DN21430_c2_g5	1063	ambiguous or noncoding	XR_001791753.1	0	959	557	3750	PREDICTED: Malus x domestica uncharacterized LOC103449793 (LOC103449793), ncRNA
TRINITY_DN21433_c0_g1_i1	TRINITY_DN21433_c0_g1	231	ambiguous or noncoding	XM_008338713.2	9e-100	374	206	3750	PREDICTED: Malus x domestica uncharacterized LOC103400032 (LOC103400032), mRNA
TRINITY_DN21435_c0_g4_i1	TRINITY_DN21435_c0_g4	229	ambiguous or noncoding	XM_017323782.1	7e-106	394	224	3750	PREDICTED: Malus x domestica probable prolyl 4-hydroxylase 4 (LOC103403881), mRNA
TRINITY_DN21440_c0_g5_i2	TRINITY_DN21440_c0_g5	1071	coding	XM_008343805.2	0	1282	694	3750	PREDICTED: Malus x domestica aspartic proteinase A1-like (LOC103404836), mRNA
TRINITY_DN21441_c1_g6_i1	TRINITY_DN21441_c1_g6	220	ambiguous or noncoding	XM_008344508.2	9e-50	207	116	3750	PREDICTED: Malus x domestica DNA-repair protein XRCC1 (LOC103405499), transcript variant X1, mRNA
TRINITY_DN21441_c1_g7_i1	TRINITY_DN21441_c1_g7	619	coding	XM_008379606.2	0	1138	618	3750	PREDICTED: Malus x domestica uncharacterized LOC103440909 (LOC103440909), mRNA
TRINITY_DN21443_c3_g2_i1	TRINITY_DN21443_c3_g2	1044	coding	XM_008348671.2	0	1408	786	3750	PREDICTED: Malus x domestica uncharacterized protein At4g15970-like (LOC103409881), transcript variant X2, mRNA
TRINITY_DN21445_c2_g5_i1	TRINITY_DN21445_c2_g5	218	ambiguous or noncoding	XM_017331625.1	1e-77	300	193	3750	PREDICTED: Malus x domestica uncharacterized LOC103433394 (LOC103433394), transcript variant X2, mRNA
TRINITY_DN21449_c0_g4_i1	TRINITY_DN21449_c0_g4	913	coding	XM_008343858.2	0	1103	604	3750	PREDICTED: Malus x domestica origin of replication complex subunit 5-like (LOC103404864), mRNA
TRINITY_DN21450_c0_g2_i13	TRINITY_DN21450_c0_g2	410	ambiguous or noncoding	XM_009369144.2	0	911	566	225117	PREDICTED: Pyrus x bretschneideri uncharacterized LOC103957065 (LOC103957065), mRNA
TRINITY_DN21451_c0_g2_i3	TRINITY_DN21451_c0_g2	1712	coding	XR_001789535.1	0	2084	1237	3750	PREDICTED: Malus x domestica putative glycerol-3-phosphate transporter 5 (LOC103431390), transcript variant X2, misc_RNA
TRINITY_DN21453_c0_g1_i4	TRINITY_DN21453_c0_g1	780	coding	No blast hit
TRINITY_DN21454_c0_g9_i1	TRINITY_DN21454_c0_g9	233	ambiguous or noncoding	XM_008368609.2	2e-105	392	226	3750	PREDICTED: Malus x domestica E3 ubiquitin-protein ligase Praja-2-like (LOC103430464), mRNA
TRINITY_DN21456_c0_g6_i1	TRINITY_DN21456_c0_g6	372	ambiguous or noncoding	XM_008384862.2	8e-167	597	332	3750	PREDICTED: Malus x domestica acetylornithine aminotransferase, mitochondrial-like (LOC103445805), mRNA
TRINITY_DN21459_c1_g3_i3	TRINITY_DN21459_c1_g3	728	coding	XM_009351167.2	0	752	417	225117	PREDICTED: Pyrus x bretschneideri ATP-dependent Clp protease proteolytic subunit 6, chloroplastic-like (LOC103940986), transcript variant X3, mRNA
TRINITY_DN21461_c0_g1_i1	TRINITY_DN21461_c0_g1	751	ambiguous or noncoding	XM_009367653.2	0	1011	646	225117	PREDICTED: Pyrus x bretschneideri protein RIK-like (LOC103955748), transcript variant X3, mRNA
TRINITY_DN21462_c1_g3_i1	TRINITY_DN21462_c1_g3	372	ambiguous or noncoding	XM_008359044.2	2e-170	610	344	3750	PREDICTED: Malus x domestica 3-hydroxyisobutyryl-CoA hydrolase-like protein 2, mitochondrial (LOC103421010), mRNA
TRINITY_DN21464_c1_g1_i1	TRINITY_DN21464_c1_g1	447	coding	XM_008369209.2	0	712	410	3750	PREDICTED: Malus x domestica pyruvate kinase 1, cytosolic (LOC103431059), mRNA
TRINITY_DN21467_c2_g1_i1	TRINITY_DN21467_c2_g1	358	ambiguous or noncoding	XM_008377350.2	1e-175	627	352	3750	PREDICTED: Malus x domestica uncharacterized LOC103438798 (LOC103438798), mRNA
TRINITY_DN21467_c4_g1_i1	TRINITY_DN21467_c4_g1	584	ambiguous or noncoding	XM_017329308.1	5e-178	636	359	3750	PREDICTED: Malus x domestica BTB/POZ and TAZ domain-containing protein 1-like (LOC103424463), mRNA
TRINITY_DN21471_c1_g3_i5	TRINITY_DN21471_c1_g3	1837	coding	XM_008377997.2	7e-162	584	332	3750	PREDICTED: Malus x domestica pyruvate dehydrogenase E1 component subunit alpha-3, chloroplastic (LOC103439433), mRNA
TRINITY_DN21474_c2_g1_i15	TRINITY_DN21474_c2_g1	677	coding	KF530876.2	0	760	518	3750	Malus domestica clone WiC1_WiC2 genomic sequence
TRINITY_DN21475_c1_g3_i15	TRINITY_DN21475_c1_g3	467	ambiguous or noncoding	XM_017330527.1	3e-135	496	358	3750	PREDICTED: Malus x domestica sodium/potassium/calcium exchanger 1-like (LOC103428858), transcript variant X4, mRNA
TRINITY_DN21475_c1_g3_i5	TRINITY_DN21475_c1_g3	817	ambiguous or noncoding	XM_017330527.1	3e-135	496	358	3750	PREDICTED: Malus x domestica sodium/potassium/calcium exchanger 1-like (LOC103428858), transcript variant X4, mRNA
TRINITY_DN21481_c3_g1_i7	TRINITY_DN21481_c3_g1	403	ambiguous or noncoding	XM_017325109.1	3e-96	364	245	3750	PREDICTED: Malus x domestica histone H2A.6-like (LOC103408817), mRNA
TRINITY_DN21485_c1_g2_i5	TRINITY_DN21485_c1_g2	1222	coding	XM_008387148.2	0	1258	712	3750	PREDICTED: Malus x domestica heavy metal-associated isoprenylated plant protein 3 (LOC103447921), mRNA
TRINITY_DN21488_c0_g2_i1	TRINITY_DN21488_c0_g2	201	ambiguous or noncoding	No blast hit
TRINITY_DN21491_c0_g2_i1	TRINITY_DN21491_c0_g2	536	coding	XM_017332525.1	0	767	440	3750	PREDICTED: Malus x domestica probable WRKY transcription factor 21 (LOC103435693), transcript variant X2, mRNA
TRINITY_DN21496_c0_g4_i1	TRINITY_DN21496_c0_g4	397	ambiguous or noncoding	XM_008371136.2	3e-136	496	281	3750	PREDICTED: Malus x domestica uncharacterized membrane protein At1g06890-like (LOC103432913), mRNA
TRINITY_DN21496_c0_g4_i2	TRINITY_DN21496_c0_g4	315	ambiguous or noncoding	XM_008371136.2	3e-136	496	281	3750	PREDICTED: Malus x domestica uncharacterized membrane protein At1g06890-like (LOC103432913), mRNA
TRINITY_DN21502_c0_g3_i3	TRINITY_DN21502_c0_g3	429	ambiguous or noncoding	XM_008356691.2	8e-115	425	246	3750	PREDICTED: Malus x domestica disease resistance protein RPS4-like (LOC103418582), mRNA
TRINITY_DN21503_c2_g1_i1	TRINITY_DN21503_c2_g1	242	ambiguous or noncoding	XM_008367502.2	0	1397	795	3750	PREDICTED: Malus x domestica transcription factor ILR3 (LOC103429341), mRNA
TRINITY_DN21503_c3_g6_i2	TRINITY_DN21503_c3_g6	458	ambiguous or noncoding	XR_526469.2	0	667	376	3750	PREDICTED: Malus x domestica uncharacterized LOC103416898 (LOC103416898), ncRNA
TRINITY_DN21507_c1_g2_i6	TRINITY_DN21507_c1_g2	243	ambiguous or noncoding	XM_009372365.2	0	1958	1130	225117	PREDICTED: Pyrus x bretschneideri probable choline kinase 2 (LOC103959982), transcript variant X6, mRNA
TRINITY_DN21507_c1_g2_i8	TRINITY_DN21507_c1_g2	1962	coding	XM_009372365.2	0	1958	1130	225117	PREDICTED: Pyrus x bretschneideri probable choline kinase 2 (LOC103959982), transcript variant X6, mRNA
TRINITY_DN21515_c0_g2_i9	TRINITY_DN21515_c0_g2	829	coding	XM_008383677.2	0	680	385	3750	PREDICTED: Malus x domestica uncharacterized LOC103444725 (LOC103444725), transcript variant X2, mRNA
TRINITY_DN21519_c0_g4_i6	TRINITY_DN21519_c0_g4	301	ambiguous or noncoding	XM_017324390.1	1e-148	538	303	3750	PREDICTED: Malus x domestica LRR receptor-like serine/threonine-protein kinase GSO1 (LOC103406169), mRNA
TRINITY_DN21522_c2_g1_i2	TRINITY_DN21522_c2_g1	225	ambiguous or noncoding	XM_008388352.2	5e-14	89.8	54	3750	PREDICTED: Malus x domestica BSD domain-containing protein 1 (LOC103449077), mRNA
TRINITY_DN21523_c0_g2_i1	TRINITY_DN21523_c0_g2	416	ambiguous or noncoding	XR_001785983.1	2e-128	470	254	3750	PREDICTED: Malus x domestica uncharacterized LOC103400983 (LOC103400983), transcript variant X2, ncRNA
TRINITY_DN21525_c2_g2_i2	TRINITY_DN21525_c2_g2	460	ambiguous or noncoding	XM_008342924.2	3e-108	403	243	3750	PREDICTED: Malus x domestica uncharacterized LOC103404069 (LOC103404069), mRNA
TRINITY_DN21525_c3_g1_i1	TRINITY_DN21525_c3_g1	1115	coding	XM_017323585.1	1e-159	575	581	3750	PREDICTED: Malus x domestica uncharacterized LOC103404019 (LOC103404019), mRNA
TRINITY_DN21530_c2_g1_i19	TRINITY_DN21530_c2_g1	1788	coding	XM_009342045.2	0	939	553	225117	PREDICTED: Pyrus x bretschneideri mitochondrial amidoxime reducing component 2-like (LOC103932435), mRNA
TRINITY_DN21534_c0_g1_i1	TRINITY_DN21534_c0_g1	213	ambiguous or noncoding	No blast hit
TRINITY_DN21539_c2_g4_i5	TRINITY_DN21539_c2_g4	241	ambiguous or noncoding	FN823235.1	9e-63	252	147	3750	Malus x domestica genomic sequence for BAC clone MC-20 containing a Mal d 1 gene cluster
TRINITY_DN21539_c2_g5_i1	TRINITY_DN21539_c2_g5	268	ambiguous or noncoding	AB270792.1	2e-98	370	250	3750	Malus x domestica MdSFBB9-alpha, S9-RNase, MdSFBB9-beta genes, complete cds, Psi-SFBB9-alpha, Psi-SFBB9-beta pseudogenes
TRINITY_DN21540_c1_g1_i1	TRINITY_DN21540_c1_g1	763	coding	XM_008362738.2	0	1225	719	3750	PREDICTED: Malus x domestica vacuolar-processing enzyme-like (LOC103424643), mRNA
TRINITY_DN21540_c1_g1_i3	TRINITY_DN21540_c1_g1	789	coding	XM_008362738.2	0	1225	719	3750	PREDICTED: Malus x domestica vacuolar-processing enzyme-like (LOC103424643), mRNA
TRINITY_DN21540_c1_g2_i2	TRINITY_DN21540_c1_g2	700	coding	XM_008379705.2	0	1188	651	3750	PREDICTED: Malus x domestica vacuolar-processing enzyme-like (LOC103441005), mRNA
TRINITY_DN21540_c1_g2_i3	TRINITY_DN21540_c1_g2	700	coding	XM_008379705.2	0	1188	651	3750	PREDICTED: Malus x domestica vacuolar-processing enzyme-like (LOC103441005), mRNA
TRINITY_DN21540_c1_g3_i1	TRINITY_DN21540_c1_g3	1212	coding	XM_008379705.2	2e-155	562	311	3750	PREDICTED: Malus x domestica vacuolar-processing enzyme-like (LOC103441005), mRNA
TRINITY_DN21541_c0_g5_i1	TRINITY_DN21541_c0_g5	214	ambiguous or noncoding	XM_008392668.2	2e-106	396	214	3750	PREDICTED: Malus x domestica uncharacterized LOC103453120 (LOC103453120), transcript variant X2, mRNA
TRINITY_DN21541_c0_g7_i1	TRINITY_DN21541_c0_g7	747	coding	XM_008392668.2	0	1330	729	3750	PREDICTED: Malus x domestica uncharacterized LOC103453120 (LOC103453120), transcript variant X2, mRNA
TRINITY_DN21547_c0_g1_i1	TRINITY_DN21547_c0_g1	253	ambiguous or noncoding	XM_009352638.2	8e-36	161	87	225117	PREDICTED: Pyrus x bretschneideri uncharacterized LOC103942448 (LOC103942448), mRNA
TRINITY_DN21547_c2_g1_i1	TRINITY_DN21547_c2_g1	452	ambiguous or noncoding	XM_008358135.2	0	739	408	3750	PREDICTED: Malus x domestica 14-3-3-like protein (LOC103420075), mRNA
TRINITY_DN21547_c2_g2_i1	TRINITY_DN21547_c2_g2	463	coding	XM_008387900.2	9e-179	638	359	3750	PREDICTED: Malus x domestica 14-3-3-like protein (LOC103448635), mRNA
TRINITY_DN21547_c2_g2_i2	TRINITY_DN21547_c2_g2	474	coding	XM_008387900.2	9e-179	638	359	3750	PREDICTED: Malus x domestica 14-3-3-like protein (LOC103448635), mRNA
TRINITY_DN21547_c2_g2_i3	TRINITY_DN21547_c2_g2	543	coding	XM_008387900.2	9e-179	638	359	3750	PREDICTED: Malus x domestica 14-3-3-like protein (LOC103448635), mRNA
TRINITY_DN21547_c2_g3_i1	TRINITY_DN21547_c2_g3	634	ambiguous or noncoding	XM_008387900.2	0	732	412	3750	PREDICTED: Malus x domestica 14-3-3-like protein (LOC103448635), mRNA
TRINITY_DN21549_c0_g3_i1	TRINITY_DN21549_c0_g3	2166	coding	XM_008373801.2	0	2010	1099	3750	PREDICTED: Malus x domestica uncharacterized LOC103435408 (LOC103435408), mRNA
TRINITY_DN21555_c3_g1_i1	TRINITY_DN21555_c3_g1	1614	coding	XM_008394348.2	0	723	391	3750	PREDICTED: Malus x domestica AT-hook motif nuclear-localized protein 5-like (LOC103454747), mRNA
TRINITY_DN21555_c3_g1_i2	TRINITY_DN21555_c3_g1	468	ambiguous or noncoding	XM_008394348.2	0	723	391	3750	PREDICTED: Malus x domestica AT-hook motif nuclear-localized protein 5-like (LOC103454747), mRNA
TRINITY_DN21556_c0_g1_i1	TRINITY_DN21556_c0_g1	1372	coding	XM_008353087.2	7e-111	414	224	3750	PREDICTED: Malus x domestica tocopherol O-methyltransferase, chloroplastic-like (LOC103414721), mRNA
TRINITY_DN21556_c0_g1_i5	TRINITY_DN21556_c0_g1	1386	coding	XM_008353087.2	7e-111	414	224	3750	PREDICTED: Malus x domestica tocopherol O-methyltransferase, chloroplastic-like (LOC103414721), mRNA
TRINITY_DN21557_c1_g2_i1	TRINITY_DN21557_c1_g2	696	ambiguous or noncoding	XR_664448.2	0	1061	621	225117	PREDICTED: Pyrus x bretschneideri uncharacterized LOC103929070 (LOC103929070), ncRNA
TRINITY_DN21559_c4_g6_i1	TRINITY_DN21559_c4_g6	232	ambiguous or noncoding	XM_009353924.2	5e-97	364	207	225117	PREDICTED: Pyrus x bretschneideri vesicle-associated protein 2-2-like (LOC103943610), mRNA
TRINITY_DN21561_c0_g1_i1	TRINITY_DN21561_c0_g1	1491	coding	XM_008372899.2	0	828	468	3750	PREDICTED: Malus x domestica probable dolichyl-diphosphooligosaccharide--protein glycosyltransferase subunit 3B (LOC103434534), mRNA
TRINITY_DN21563_c0_g2_i4	TRINITY_DN21563_c0_g2	1500	coding	XM_017332096.1	7e-140	510	296	3750	PREDICTED: Malus x domestica zinc finger CCCH domain-containing protein 12-like (LOC103435702), mRNA
TRINITY_DN21563_c0_g3_i4	TRINITY_DN21563_c0_g3	455	ambiguous or noncoding	XM_008375365.2	0	701	388	3750	PREDICTED: Malus x domestica zinc finger CCCH domain-containing protein 56 (LOC103436911), mRNA
TRINITY_DN21570_c2_g1_i1	TRINITY_DN21570_c2_g1	319	ambiguous or noncoding	No blast hit
TRINITY_DN21572_c1_g2_i4	TRINITY_DN21572_c1_g2	438	coding	XM_008391405.2	0	2218	1234	3750	PREDICTED: Malus x domestica aldehyde dehydrogenase family 2 member B7, mitochondrial-like (LOC103451954), mRNA
TRINITY_DN21572_c1_g4_i1	TRINITY_DN21572_c1_g4	430	ambiguous or noncoding	XM_008356978.2	1e-170	610	331	3750	PREDICTED: Malus x domestica peptidyl-tRNA hydrolase 2, mitochondrial-like (LOC103418869), mRNA
TRINITY_DN21576_c0_g3_i2	TRINITY_DN21576_c0_g3	225	ambiguous or noncoding	XM_017323416.1	1e-55	228	129	3750	PREDICTED: Malus x domestica uncharacterized LOC103403519 (LOC103403519), transcript variant X2, mRNA
TRINITY_DN21577_c0_g1_i3	TRINITY_DN21577_c0_g1	443	ambiguous or noncoding	XM_008340610.2	0	710	388	3750	PREDICTED: Malus x domestica ATG8-interacting protein 1-like (LOC103401893), transcript variant X1, mRNA
TRINITY_DN21577_c0_g4_i1	TRINITY_DN21577_c0_g4	951	coding	No blast hit
TRINITY_DN21577_c0_g4_i2	TRINITY_DN21577_c0_g4	887	coding	No blast hit
TRINITY_DN21580_c2_g1_i4	TRINITY_DN21580_c2_g1	264	ambiguous or noncoding	XR_001787123.1	8e-131	479	275	3750	PREDICTED: Malus x domestica uncharacterized LOC103411941 (LOC103411941), transcript variant X2, ncRNA
TRINITY_DN21580_c2_g2_i8	TRINITY_DN21580_c2_g2	676	coding	XR_526756.2	5e-145	527	300	3750	PREDICTED: Malus x domestica uncharacterized LOC103418474 (LOC103418474), ncRNA
TRINITY_DN21580_c3_g1_i3	TRINITY_DN21580_c3_g1	2009	ambiguous or noncoding	XR_529457.2	0	5650	3119	3750	PREDICTED: Malus x domestica uncharacterized LOC103435673 (LOC103435673), ncRNA
TRINITY_DN21580_c3_g2_i1	TRINITY_DN21580_c3_g2	655	coding	XR_667052.2	4e-28	137	84	225117	PREDICTED: Pyrus x bretschneideri uncharacterized LOC103945987 (LOC103945987), ncRNA
TRINITY_DN21582_c0_g2_i3	TRINITY_DN21582_c0_g2	740	coding	XM_008370575.2	0	841	485	3750	PREDICTED: Malus x domestica rhomboid-like protein 19 (LOC103432383), mRNA
TRINITY_DN21583_c0_g1_i7	TRINITY_DN21583_c0_g1	478	ambiguous or noncoding	XM_017328442.1	3e-84	326	222	3750	PREDICTED: Malus x domestica altered inheritance of mitochondria protein 32-like (LOC108171785), partial mRNA
TRINITY_DN21583_c0_g2_i1	TRINITY_DN21583_c0_g2	262	ambiguous or noncoding	XM_009368695.1	1e-39	174	115	225117	PREDICTED: Pyrus x bretschneideri altered inheritance of mitochondria protein 32-like (LOC103956676), mRNA
TRINITY_DN21585_c0_g1_i5	TRINITY_DN21585_c0_g1	730	ambiguous or noncoding	XM_017335940.1	0	680	378	3750	PREDICTED: Malus x domestica uncharacterized LOC103448735 (LOC103448735), transcript variant X4, mRNA
TRINITY_DN21586_c0_g1_i1	TRINITY_DN21586_c0_g1	222	ambiguous or noncoding	XM_008390919.2	7e-36	161	95	3750	PREDICTED: Malus x domestica protein BASIC PENTACYSTEINE2-like (LOC103451513), mRNA
TRINITY_DN21586_c1_g1_i2	TRINITY_DN21586_c1_g1	282	ambiguous or noncoding	XM_008389326.2	1e-124	457	277	3750	PREDICTED: Malus x domestica ABC transporter B family member 1 (LOC103450009), mRNA
TRINITY_DN21586_c1_g2_i5	TRINITY_DN21586_c1_g2	1231	coding	XM_008348206.2	0	2436	1322	3750	PREDICTED: Malus x domestica pyrophosphate--fructose 6-phosphate 1-phosphotransferase subunit alpha (LOC103409392), mRNA
TRINITY_DN21586_c1_g3_i1	TRINITY_DN21586_c1_g3	789	coding	XM_008348206.2	0	1079	592	3750	PREDICTED: Malus x domestica pyrophosphate--fructose 6-phosphate 1-phosphotransferase subunit alpha (LOC103409392), mRNA
TRINITY_DN21586_c1_g3_i2	TRINITY_DN21586_c1_g3	528	ambiguous or noncoding	XM_008348206.2	0	1079	592	3750	PREDICTED: Malus x domestica pyrophosphate--fructose 6-phosphate 1-phosphotransferase subunit alpha (LOC103409392), mRNA
TRINITY_DN21587_c0_g1_i1	TRINITY_DN21587_c0_g1	458	ambiguous or noncoding	XM_017328154.1	1e-170	610	335	3750	PREDICTED: Malus x domestica replication factor C subunit 1-like (LOC103420594), partial mRNA
TRINITY_DN21587_c1_g3_i13	TRINITY_DN21587_c1_g3	760	ambiguous or noncoding	XM_008360091.2	0	898	486	3750	PREDICTED: Malus x domestica peroxidase 12-like (LOC103422058), mRNA
TRINITY_DN21589_c0_g2_i3	TRINITY_DN21589_c0_g2	1492	coding	XM_008394944.2	0	1027	628	3750	PREDICTED: Malus x domestica GDSL esterase/lipase At1g74460-like (LOC103455357), mRNA
TRINITY_DN21590_c1_g2_i7	TRINITY_DN21590_c1_g2	208	ambiguous or noncoding	XM_008372148.2	0	935	521	3750	PREDICTED: Malus x domestica calmodulin-binding protein 25-like (LOC103433862), mRNA
TRINITY_DN21590_c1_g3_i1	TRINITY_DN21590_c1_g3	1122	coding	XM_008390232.2	9e-174	623	349	3750	PREDICTED: Malus x domestica calmodulin-binding protein 25-like (LOC103450833), mRNA
TRINITY_DN21590_c1_g4_i1	TRINITY_DN21590_c1_g4	440	ambiguous or noncoding	XM_008390232.2	0	771	433	3750	PREDICTED: Malus x domestica calmodulin-binding protein 25-like (LOC103450833), mRNA
TRINITY_DN21591_c0_g3_i1	TRINITY_DN21591_c0_g3	206	ambiguous or noncoding	XM_009342575.2	2e-52	217	150	225117	PREDICTED: Pyrus x bretschneideri uncharacterized membrane protein At3g27390-like (LOC103932923), mRNA
TRINITY_DN21592_c0_g12_i1	TRINITY_DN21592_c0_g12	842	ambiguous or noncoding	XM_017330298.1	0	1284	724	3750	PREDICTED: Malus x domestica uncharacterized LOC103428029 (LOC103428029), partial mRNA
TRINITY_DN21597_c0_g1_i9	TRINITY_DN21597_c0_g1	751	coding	XM_008370064.2	7e-166	597	327	3750	PREDICTED: Malus x domestica 60S ribosomal protein L17-2 (LOC103431889), mRNA
TRINITY_DN21600_c3_g1_i11	TRINITY_DN21600_c3_g1	229	ambiguous or noncoding	AB270792.1	3e-138	507	505	3750	Malus x domestica MdSFBB9-alpha, S9-RNase, MdSFBB9-beta genes, complete cds, Psi-SFBB9-alpha, Psi-SFBB9-beta pseudogenes
TRINITY_DN21602_c0_g1_i10	TRINITY_DN21602_c0_g1	528	coding	XM_008382823.2	0	678	377	3750	PREDICTED: Malus x domestica uncharacterized protein OsI_027940-like (LOC103443919), transcript variant X2, mRNA
TRINITY_DN21602_c0_g1_i6	TRINITY_DN21602_c0_g1	516	coding	XM_008382823.2	0	678	377	3750	PREDICTED: Malus x domestica uncharacterized protein OsI_027940-like (LOC103443919), transcript variant X2, mRNA
TRINITY_DN21602_c0_g1_i8	TRINITY_DN21602_c0_g1	1347	coding	XM_008382823.2	0	678	377	3750	PREDICTED: Malus x domestica uncharacterized protein OsI_027940-like (LOC103443919), transcript variant X2, mRNA
TRINITY_DN21603_c1_g1_i6	TRINITY_DN21603_c1_g1	575	coding	XM_009343619.2	1e-141	516	287	225117	PREDICTED: Pyrus x bretschneideri nucleoside diphosphate kinase III, chloroplastic/mitochondrial-like (LOC103933915), mRNA
TRINITY_DN21603_c1_g4_i2	TRINITY_DN21603_c1_g4	335	ambiguous or noncoding	XM_008376453.2	0	2608	1558	3750	PREDICTED: Malus x domestica PHD and RING finger domain-containing protein 1-like (LOC103437926), transcript variant X1, mRNA
TRINITY_DN21603_c1_g5_i1	TRINITY_DN21603_c1_g5	204	ambiguous or noncoding	XM_008343384.2	3e-99	372	203	3750	PREDICTED: Malus x domestica nucleoside diphosphate kinase III, chloroplastic/mitochondrial-like (LOC103404467), mRNA
TRINITY_DN21604_c0_g1_i2	TRINITY_DN21604_c0_g1	504	ambiguous or noncoding	XM_009369562.2	5e-127	466	263	225117	PREDICTED: Pyrus x bretschneideri probable aquaporin PIP1-2 (LOC103957407), mRNA
TRINITY_DN21604_c0_g1_i3	TRINITY_DN21604_c0_g1	410	ambiguous or noncoding	XM_009369562.2	5e-127	466	263	225117	PREDICTED: Pyrus x bretschneideri probable aquaporin PIP1-2 (LOC103957407), mRNA
TRINITY_DN21604_c0_g4_i5	TRINITY_DN21604_c0_g4	798	coding	XM_008362487.2	0	1229	673	3750	PREDICTED: Malus x domestica aquaporin PIP1-3 (LOC103424405), transcript variant X2, mRNA
TRINITY_DN21604_c0_g4_i6	TRINITY_DN21604_c0_g4	833	coding	XM_008362487.2	0	1229	673	3750	PREDICTED: Malus x domestica aquaporin PIP1-3 (LOC103424405), transcript variant X2, mRNA
TRINITY_DN21608_c0_g7_i1	TRINITY_DN21608_c0_g7	363	ambiguous or noncoding	XM_009339563.2	2e-153	553	310	225117	PREDICTED: Pyrus x bretschneideri 50S ribosomal protein L17, chloroplastic-like (LOC103930258), mRNA
TRINITY_DN21610_c3_g3_i2	TRINITY_DN21610_c3_g3	227	ambiguous or noncoding	HF968766.1	2e-71	279	179	3750	Malus x domestica metacontig of the Co-Gene region, cultivar Procats28, non-columnar allele
TRINITY_DN21611_c0_g2_i4	TRINITY_DN21611_c0_g2	202	ambiguous or noncoding	XM_017324742.1	4e-176	630	343	3750	PREDICTED: Malus x domestica probable inactive ATP-dependent zinc metalloprotease FTSHI 4, chloroplastic (LOC108170147), partial mRNA
TRINITY_DN21614_c2_g1_i2	TRINITY_DN21614_c2_g1	1831	coding	XM_018532482.1	0	1917	1042	5599	Alternaria alternata hypothetical protein mRNA
TRINITY_DN21617_c0_g2_i1	TRINITY_DN21617_c0_g2	1105	ambiguous or noncoding	XM_008339525.2	0	939	521	3750	PREDICTED: Malus x domestica nuclear transcription factor Y subunit A-4-like (LOC103400844), transcript variant X1, mRNA
TRINITY_DN21618_c0_g5_i1	TRINITY_DN21618_c0_g5	330	ambiguous or noncoding	XM_008389195.2	1e-114	424	241	3750	PREDICTED: Malus x domestica mitochondrial import receptor subunit TOM40-1-like (LOC103449844), mRNA
TRINITY_DN21618_c0_g9_i1	TRINITY_DN21618_c0_g9	297	ambiguous or noncoding	XM_008383337.2	3e-145	525	293	3750	PREDICTED: Malus x domestica mitochondrial import receptor subunit TOM40-1-like (LOC103444413), mRNA
TRINITY_DN21618_c1_g3_i1	TRINITY_DN21618_c1_g3	322	ambiguous or noncoding	XM_008388583.2	3e-111	412	228	3750	PREDICTED: Malus x domestica Golgi SNAP receptor complex member 1-1-like (LOC103449297), mRNA
TRINITY_DN21619_c0_g10_i2	TRINITY_DN21619_c0_g10	2123	coding	XM_008382254.2	0	2398	1313	3750	PREDICTED: Malus x domestica UDP-glucuronate 4-epimerase 6 (LOC103443417), mRNA
TRINITY_DN21620_c1_g2_i5	TRINITY_DN21620_c1_g2	1012	coding	XM_008365090.2	2e-175	628	373	3750	PREDICTED: Malus x domestica uncharacterized LOC103427013 (LOC103427013), mRNA
TRINITY_DN21621_c0_g1_i2	TRINITY_DN21621_c0_g1	231	ambiguous or noncoding	XM_008395443.2	0	1594	917	3750	PREDICTED: Malus x domestica uncharacterized LOC103455840 (LOC103455840), transcript variant X3, mRNA
TRINITY_DN21622_c0_g1_i1	TRINITY_DN21622_c0_g1	1242	coding	XM_008372122.2	0	1077	597	3750	PREDICTED: Malus x domestica aspartic proteinase-like (LOC103433833), mRNA
TRINITY_DN21622_c0_g1_i2	TRINITY_DN21622_c0_g1	1274	coding	XM_008372122.2	0	1077	597	3750	PREDICTED: Malus x domestica aspartic proteinase-like (LOC103433833), mRNA
TRINITY_DN21623_c1_g1_i1	TRINITY_DN21623_c1_g1	1112	coding	XM_008355988.2	0	1840	1050	3750	PREDICTED: Malus x domestica subtilisin-like protease SBT1.3 (LOC103417829), mRNA
TRINITY_DN21623_c1_g4_i1	TRINITY_DN21623_c1_g4	552	coding	XR_525327.2	8e-166	595	343	3750	PREDICTED: Malus x domestica uncharacterized LOC103410274 (LOC103410274), ncRNA
TRINITY_DN21624_c1_g3_i5	TRINITY_DN21624_c1_g3	1025	ambiguous or noncoding	XM_008394222.2	0	1362	785	3750	PREDICTED: Malus x domestica uncharacterized LOC103454628 (LOC103454628), transcript variant X2, mRNA
TRINITY_DN21630_c0_g1_i1	TRINITY_DN21630_c0_g1	2131	coding	XM_009341445.1	0	1993	1140	225117	PREDICTED: Pyrus x bretschneideri annexin D2-like (LOC103931918), mRNA
TRINITY_DN21631_c3_g7_i1	TRINITY_DN21631_c3_g7	980	coding	XM_008353825.2	0	1596	866	3750	PREDICTED: Malus x domestica probable histone H2A variant 3 (LOC103415499), mRNA
TRINITY_DN21641_c1_g1_i2	TRINITY_DN21641_c1_g1	553	ambiguous or noncoding	XM_008395624.2	0	1016	576	3750	PREDICTED: Malus x domestica U3 small nucleolar RNA-associated protein 18 homolog (LOC103456003), mRNA
TRINITY_DN21642_c0_g1_i2	TRINITY_DN21642_c0_g1	309	ambiguous or noncoding	XM_009376653.2	1e-109	407	276	225117	PREDICTED: Pyrus x bretschneideri protein TRAUCO-like (LOC103963800), mRNA
TRINITY_DN21643_c1_g2_i1	TRINITY_DN21643_c1_g2	797	coding	No blast hit
TRINITY_DN21645_c0_g1_i1	TRINITY_DN21645_c0_g1	231	ambiguous or noncoding	XM_008359510.2	3e-79	305	178	3750	PREDICTED: Malus x domestica TMV resistance protein N-like (LOC103421470), mRNA
TRINITY_DN21645_c2_g5_i1	TRINITY_DN21645_c2_g5	234	ambiguous or noncoding	XM_008384218.2	7e-106	394	227	3750	PREDICTED: Malus x domestica TMV resistance protein N-like (LOC103445225), mRNA
TRINITY_DN21652_c0_g2_i3	TRINITY_DN21652_c0_g2	877	coding	XR_527145.2	0	1062	607	3750	PREDICTED: Malus x domestica uncharacterized LOC103420793 (LOC103420793), ncRNA
TRINITY_DN21653_c0_g2_i2	TRINITY_DN21653_c0_g2	305	ambiguous or noncoding	XM_008382382.2	7e-127	464	273	3750	PREDICTED: Malus x domestica uncharacterized LOC103443510 (LOC103443510), mRNA
TRINITY_DN21653_c0_g4_i1	TRINITY_DN21653_c0_g4	586	coding	XM_008382382.2	0	989	574	3750	PREDICTED: Malus x domestica uncharacterized LOC103443510 (LOC103443510), mRNA
TRINITY_DN21655_c1_g1_i10	TRINITY_DN21655_c1_g1	436	coding	XM_008378795.2	0	1349	775	3750	PREDICTED: Malus x domestica probable F-box protein At1g44080 (LOC103440124), mRNA
TRINITY_DN21656_c6_g4_i1	TRINITY_DN21656_c6_g4	300	ambiguous or noncoding	XM_008386512.2	1e-108	403	234	3750	PREDICTED: Malus x domestica UDP-glycosyltransferase 87A1-like (LOC103447313), mRNA
TRINITY_DN21657_c2_g2_i1	TRINITY_DN21657_c2_g2	557	ambiguous or noncoding	XM_008351836.2	0	1123	614	3750	PREDICTED: Malus x domestica probable inactive patatin-like protein 9 (LOC103413368), mRNA
TRINITY_DN21659_c0_g1_i2	TRINITY_DN21659_c0_g1	381	ambiguous or noncoding	XM_008359500.2	3e-175	628	350	3750	PREDICTED: Malus x domestica protein WVD2-like 7 (LOC103421460), mRNA
TRINITY_DN21660_c1_g3_i7	TRINITY_DN21660_c1_g3	1795	coding	XM_008357761.2	0	1640	902	3750	PREDICTED: Malus x domestica putative F-box/LRR-repeat protein At5g41840 (LOC103419662), mRNA
TRINITY_DN21660_c1_g7_i2	TRINITY_DN21660_c1_g7	865	coding	XM_017327196.1	0	778	435	3750	PREDICTED: Malus x domestica F-box protein CPR30-like (LOC103416861), partial mRNA
TRINITY_DN21662_c1_g1_i2	TRINITY_DN21662_c1_g1	784	coding	XM_008389250.2	0	832	494	3750	PREDICTED: Malus x domestica 60S ribosomal protein L24 (LOC103449922), mRNA
TRINITY_DN21662_c2_g2_i6	TRINITY_DN21662_c2_g2	1490	coding	NM_115162.4	0	1306	707	3702	Arabidopsis thaliana Ribosomal protein L24e family protein (STV1), mRNA
TRINITY_DN21665_c0_g1_i2	TRINITY_DN21665_c0_g1	1038	coding	XM_009348467.2	0	874	574	225117	PREDICTED: Pyrus x bretschneideri uncharacterized LOC103938466 (LOC103938466), mRNA
TRINITY_DN21665_c0_g1_i5	TRINITY_DN21665_c0_g1	952	coding	XM_009348467.2	0	874	574	225117	PREDICTED: Pyrus x bretschneideri uncharacterized LOC103938466 (LOC103938466), mRNA
TRINITY_DN21672_c0_g1_i11	TRINITY_DN21672_c0_g1	1178	ambiguous or noncoding	XR_001791827.1	0	1570	886	3750	PREDICTED: Malus x domestica uncharacterized LOC103452801 (LOC103452801), transcript variant X2, ncRNA
TRINITY_DN21672_c0_g1_i5	TRINITY_DN21672_c0_g1	1062	ambiguous or noncoding	XR_001791827.1	0	1570	886	3750	PREDICTED: Malus x domestica uncharacterized LOC103452801 (LOC103452801), transcript variant X2, ncRNA
TRINITY_DN21672_c0_g4_i1	TRINITY_DN21672_c0_g4	476	ambiguous or noncoding	No blast hit
TRINITY_DN21672_c0_g5_i1	TRINITY_DN21672_c0_g5	391	ambiguous or noncoding	No blast hit
TRINITY_DN21672_c0_g6_i1	TRINITY_DN21672_c0_g6	909	ambiguous or noncoding	XR_001790424.1	4e-60	244	248	3750	PREDICTED: Malus x domestica uncharacterized LOC103436281 (LOC103436281), ncRNA
TRINITY_DN21672_c0_g6_i3	TRINITY_DN21672_c0_g6	943	ambiguous or noncoding	XR_001790424.1	4e-60	244	248	3750	PREDICTED: Malus x domestica uncharacterized LOC103436281 (LOC103436281), ncRNA
TRINITY_DN21672_c0_g7_i1	TRINITY_DN21672_c0_g7	1127	ambiguous or noncoding	XR_001791827.1	0	1657	911	3750	PREDICTED: Malus x domestica uncharacterized LOC103452801 (LOC103452801), transcript variant X2, ncRNA
TRINITY_DN21674_c1_g2_i2	TRINITY_DN21674_c1_g2	211	ambiguous or noncoding	XM_009346624.2	0	1681	1130	225117	PREDICTED: Pyrus x bretschneideri protein EARLY FLOWERING 4-like (LOC103936752), transcript variant X1, mRNA
TRINITY_DN21678_c0_g1_i1	TRINITY_DN21678_c0_g1	234	ambiguous or noncoding	XM_008361055.2	3e-114	422	229	3750	PREDICTED: Malus x domestica CASP-like protein 5A2 (LOC103422988), mRNA
TRINITY_DN21681_c1_g1_i1	TRINITY_DN21681_c1_g1	790	coding	XM_008376020.2	2e-177	634	346	3750	PREDICTED: Malus x domestica nucleotide pyrophosphatase/phosphodiesterase-like (LOC103437539), mRNA
TRINITY_DN21681_c1_g4_i6	TRINITY_DN21681_c1_g4	957	coding	XM_008376020.2	0	1027	558	3750	PREDICTED: Malus x domestica nucleotide pyrophosphatase/phosphodiesterase-like (LOC103437539), mRNA
TRINITY_DN21681_c1_g5_i1	TRINITY_DN21681_c1_g5	513	coding	XM_008376020.2	1e-151	547	296	3750	PREDICTED: Malus x domestica nucleotide pyrophosphatase/phosphodiesterase-like (LOC103437539), mRNA
TRINITY_DN21681_c1_g5_i2	TRINITY_DN21681_c1_g5	619	coding	XM_008376020.2	1e-151	547	296	3750	PREDICTED: Malus x domestica nucleotide pyrophosphatase/phosphodiesterase-like (LOC103437539), mRNA
TRINITY_DN21683_c0_g1_i4	TRINITY_DN21683_c0_g1	306	coding	NM_001338359.1	0	819	443	3702	Arabidopsis thaliana actin 2 (ACT2), mRNA
TRINITY_DN21683_c1_g3_i1	TRINITY_DN21683_c1_g3	332	ambiguous or noncoding	XM_009361975.2	1e-119	440	294	225117	PREDICTED: Pyrus x bretschneideri actin-7-like (LOC103950746), transcript variant X2, mRNA
TRINITY_DN21684_c0_g5_i1	TRINITY_DN21684_c0_g5	255	ambiguous or noncoding	XM_008376571.2	2e-117	433	248	3750	PREDICTED: Malus x domestica nuclear poly(A) polymerase 1 (LOC103438038), mRNA
TRINITY_DN21685_c0_g1_i5	TRINITY_DN21685_c0_g1	747	coding	XM_008357695.2	0	763	451	3750	PREDICTED: Malus x domestica uncharacterized LOC103419594 (LOC103419594), mRNA
TRINITY_DN21688_c0_g1_i4	TRINITY_DN21688_c0_g1	1184	coding	XM_009352350.2	0	649	357	225117	PREDICTED: Pyrus x bretschneideri proteasome subunit alpha type-3 (LOC103942143), mRNA
TRINITY_DN21688_c0_g1_i5	TRINITY_DN21688_c0_g1	1227	coding	XM_009352350.2	0	649	357	225117	PREDICTED: Pyrus x bretschneideri proteasome subunit alpha type-3 (LOC103942143), mRNA
TRINITY_DN21688_c0_g1_i8	TRINITY_DN21688_c0_g1	517	coding	XM_009352350.2	0	649	357	225117	PREDICTED: Pyrus x bretschneideri proteasome subunit alpha type-3 (LOC103942143), mRNA
TRINITY_DN21691_c2_g4_i1	TRINITY_DN21691_c2_g4	1343	coding	XM_009337016.1	0	1526	861	225117	PREDICTED: Pyrus x bretschneideri homocysteine S-methyltransferase 3 (LOC103928017), mRNA
TRINITY_DN21691_c2_g4_i3	TRINITY_DN21691_c2_g4	2316	coding	XM_009337016.1	0	1526	861	225117	PREDICTED: Pyrus x bretschneideri homocysteine S-methyltransferase 3 (LOC103928017), mRNA
TRINITY_DN21692_c0_g2_i13	TRINITY_DN21692_c0_g2	519	coding	XR_001790844.1	2e-157	569	321	3750	PREDICTED: Malus x domestica uncharacterized LOC108174025 (LOC108174025), ncRNA
TRINITY_DN21693_c0_g8_i3	TRINITY_DN21693_c0_g8	826	coding	XM_008393900.2	0	701	382	3750	PREDICTED: Malus x domestica chaperone protein dnaJ 6 (LOC103454292), mRNA
TRINITY_DN21694_c0_g1_i2	TRINITY_DN21694_c0_g1	595	coding	XM_008382304.2	0	656	391	3750	PREDICTED: Malus x domestica protein DEHYDRATION-INDUCED 19 homolog 5-like (LOC103443449), transcript variant X2, mRNA
TRINITY_DN21694_c0_g5_i1	TRINITY_DN21694_c0_g5	418	coding	XM_008382304.2	0	688	392	3750	PREDICTED: Malus x domestica protein DEHYDRATION-INDUCED 19 homolog 5-like (LOC103443449), transcript variant X2, mRNA
TRINITY_DN21697_c0_g1_i4	TRINITY_DN21697_c0_g1	970	coding	XM_017324959.1	8e-159	573	320	3750	PREDICTED: Malus x domestica 60S ribosomal protein L24-1 (LOC103408269), mRNA
TRINITY_DN21700_c1_g1_i1	TRINITY_DN21700_c1_g1	482	ambiguous or noncoding	XR_524083.2	1e-163	588	318	3750	PREDICTED: Malus x domestica uncharacterized LOC103402578 (LOC103402578), ncRNA
TRINITY_DN21701_c0_g2_i4	TRINITY_DN21701_c0_g2	499	ambiguous or noncoding	XM_008352129.2	6e-143	521	289	3750	PREDICTED: Malus x domestica uncharacterized LOC103413684 (LOC103413684), mRNA
TRINITY_DN21701_c0_g5_i1	TRINITY_DN21701_c0_g5	764	coding	XM_008347854.2	0	1149	629	3750	PREDICTED: Malus x domestica uncharacterized LOC103409032 (LOC103409032), transcript variant X2, mRNA
TRINITY_DN21705_c0_g2_i20	TRINITY_DN21705_c0_g2	349	ambiguous or noncoding	AB627255.1	0	878	497	3750	Malus x domestica mRNA, microsatellite: MEST105, clone: FLW01_25_A10
TRINITY_DN21707_c3_g2_i1	TRINITY_DN21707_c3_g2	395	coding	XM_008373794.2	2e-90	344	189	3750	PREDICTED: Malus x domestica G-type lectin S-receptor-like serine/threonine-protein kinase At1g61550 (LOC103435403), transcript variant X3, mRNA
TRINITY_DN21709_c4_g2_i3	TRINITY_DN21709_c4_g2	471	ambiguous or noncoding	XM_009370151.2	3e-57	233	165	225117	PREDICTED: Pyrus x bretschneideri shikimate kinase, chloroplastic-like (LOC103957926), mRNA
TRINITY_DN21715_c0_g1_i1	TRINITY_DN21715_c0_g1	240	ambiguous or noncoding	XM_008368456.2	1e-103	387	230	3750	PREDICTED: Malus x domestica trafficking protein particle complex II-specific subunit 130 homolog (LOC103430315), transcript variant X2, mRNA
TRINITY_DN21716_c0_g1_i1	TRINITY_DN21716_c0_g1	209	ambiguous or noncoding	XM_017334267.1	8e-90	340	204	3750	PREDICTED: Malus x domestica uncharacterized LOC103442229 (LOC103442229), transcript variant X2, mRNA
TRINITY_DN21716_c1_g1_i11	TRINITY_DN21716_c1_g1	447	ambiguous or noncoding	XM_017327656.1	5e-175	628	366	3750	PREDICTED: Malus x domestica TMV resistance protein N-like (LOC103418629), partial mRNA
TRINITY_DN21716_c1_g4_i1	TRINITY_DN21716_c1_g4	383	ambiguous or noncoding	XM_008349374.2	0	656	373	3750	PREDICTED: Malus x domestica TMV resistance protein N-like (LOC103410697), mRNA
TRINITY_DN21718_c1_g1_i2	TRINITY_DN21718_c1_g1	1096	ambiguous or noncoding	XM_008351077.2	2e-72	287	180	3750	PREDICTED: Malus x domestica 60S ribosomal protein L27 (LOC103412531), mRNA
TRINITY_DN21720_c3_g4_i1	TRINITY_DN21720_c3_g4	243	ambiguous or noncoding	KF530876.2	5e-107	398	234	3750	Malus domestica clone WiC1_WiC2 genomic sequence
TRINITY_DN21728_c0_g2_i12	TRINITY_DN21728_c0_g2	1908	coding	XM_008364845.2	0	750	426	3750	PREDICTED: Malus x domestica reticulon-like protein B17 (LOC103426766), mRNA
TRINITY_DN21728_c0_g7_i1	TRINITY_DN21728_c0_g7	1096	coding	XM_008389930.2	0	1980	1087	3750	PREDICTED: Malus x domestica 60S ribosomal protein L4 (LOC103450560), mRNA
TRINITY_DN21728_c0_g8_i1	TRINITY_DN21728_c0_g8	722	ambiguous or noncoding	XM_008389930.2	0	985	548	3750	PREDICTED: Malus x domestica 60S ribosomal protein L4 (LOC103450560), mRNA
TRINITY_DN21728_c1_g1_i1	TRINITY_DN21728_c1_g1	216	ambiguous or noncoding	FN823234.1	1e-53	220	167	3750	Malus x domestica genomic sequence for BAC clone MC-12 containing a Mal d 1 gene cluster
TRINITY_DN21730_c0_g4_i1	TRINITY_DN21730_c0_g4	359	ambiguous or noncoding	XM_008389127.2	6e-133	484	314	3750	PREDICTED: Malus x domestica probable E3 ubiquitin-protein ligase ARI2 (LOC103449809), transcript variant X2, mRNA
TRINITY_DN21730_c0_g5_i1	TRINITY_DN21730_c0_g5	341	coding	XM_008345315.2	2e-148	536	294	3750	PREDICTED: Malus x domestica expansin-A4-like (LOC103406318), mRNA
TRINITY_DN21737_c0_g1_i2	TRINITY_DN21737_c0_g1	600	ambiguous or noncoding	XM_009378370.2	0	976	631	225117	PREDICTED: Pyrus x bretschneideri protein indeterminate-domain 2-like (LOC103965328), mRNA
TRINITY_DN21739_c0_g1_i1	TRINITY_DN21739_c0_g1	316	ambiguous or noncoding	XM_009369524.1	3e-91	346	229	225117	PREDICTED: Pyrus x bretschneideri uncharacterized LOC103957367 (LOC103957367), transcript variant X5, mRNA
TRINITY_DN21744_c1_g4_i1	TRINITY_DN21744_c1_g4	811	coding	XM_009349396.2	0	896	616	225117	PREDICTED: Pyrus x bretschneideri protein FAR1-RELATED SEQUENCE 5-like (LOC103939322), transcript variant X2, mRNA
TRINITY_DN21749_c1_g1_i1	TRINITY_DN21749_c1_g1	1029	coding	XM_008381107.2	0	652	415	3750	PREDICTED: Malus x domestica mitochondrial outer membrane protein porin of 34 kDa-like (LOC103442327), mRNA
TRINITY_DN21749_c1_g1_i2	TRINITY_DN21749_c1_g1	1029	coding	XM_008381107.2	0	652	415	3750	PREDICTED: Malus x domestica mitochondrial outer membrane protein porin of 34 kDa-like (LOC103442327), mRNA
TRINITY_DN21749_c1_g1_i4	TRINITY_DN21749_c1_g1	1316	coding	XM_008381107.2	0	652	415	3750	PREDICTED: Malus x domestica mitochondrial outer membrane protein porin of 34 kDa-like (LOC103442327), mRNA
TRINITY_DN21749_c1_g1_i6	TRINITY_DN21749_c1_g1	1219	coding	XM_008381107.2	0	652	415	3750	PREDICTED: Malus x domestica mitochondrial outer membrane protein porin of 34 kDa-like (LOC103442327), mRNA
TRINITY_DN21750_c5_g2_i1	TRINITY_DN21750_c5_g2	220	ambiguous or noncoding	No blast hit
TRINITY_DN21751_c0_g1_i1	TRINITY_DN21751_c0_g1	1577	coding	XM_008363928.2	3e-169	608	411	3750	PREDICTED: Malus x domestica mannose-1-phosphate guanyltransferase alpha-like (LOC103425825), mRNA
TRINITY_DN21754_c1_g1_i4	TRINITY_DN21754_c1_g1	993	coding	XM_017334820.1	0	1014	561	3750	PREDICTED: Malus x domestica 60S ribosomal protein L6, mitochondrial-like (LOC108174222), mRNA
TRINITY_DN21755_c0_g2_i1	TRINITY_DN21755_c0_g2	429	ambiguous or noncoding	XM_008388961.2	2e-106	398	220	3750	PREDICTED: Malus x domestica dolichyl-diphosphooligosaccharide--protein glycosyltransferase subunit STT3A (LOC103449627), mRNA
TRINITY_DN21755_c0_g2_i3	TRINITY_DN21755_c0_g2	414	ambiguous or noncoding	XM_008388961.2	2e-106	398	220	3750	PREDICTED: Malus x domestica dolichyl-diphosphooligosaccharide--protein glycosyltransferase subunit STT3A (LOC103449627), mRNA
TRINITY_DN21758_c1_g1_i1	TRINITY_DN21758_c1_g1	329	ambiguous or noncoding	XR_001952459.1	5e-109	405	299	225117	PREDICTED: Pyrus x bretschneideri uncharacterized LOC108866580 (LOC108866580), ncRNA
TRINITY_DN21758_c4_g1_i1	TRINITY_DN21758_c4_g1	217	ambiguous or noncoding	AJ291492.1	2e-106	396	216	3750	Malus domestica retrotransposon dem 1 including ORF1 for hypothetical protein
TRINITY_DN21758_c5_g9_i1	TRINITY_DN21758_c5_g9	1264	coding	XR_524324.2	3e-66	265	600	3750	PREDICTED: Malus x domestica uncharacterized LOC103404634 (LOC103404634), ncRNA
TRINITY_DN21763_c0_g2_i2	TRINITY_DN21763_c0_g2	238	ambiguous or noncoding	XM_008378550.2	0	1027	590	3750	PREDICTED: Malus x domestica ATPase family AAA domain-containing protein 1-B (LOC103439910), mRNA
TRINITY_DN21765_c1_g3_i13	TRINITY_DN21765_c1_g3	806	coding	NM_001294057.1	4e-179	641	364	3750	Malus domestica glutamate decarboxylase (GAD1), mRNA
TRINITY_DN21765_c1_g3_i5	TRINITY_DN21765_c1_g3	1101	ambiguous or noncoding	NM_001294057.1	4e-179	641	364	3750	Malus domestica glutamate decarboxylase (GAD1), mRNA
TRINITY_DN21765_c1_g3_i8	TRINITY_DN21765_c1_g3	982	coding	NM_001294057.1	4e-179	641	364	3750	Malus domestica glutamate decarboxylase (GAD1), mRNA
TRINITY_DN21768_c0_g8_i2	TRINITY_DN21768_c0_g8	315	ambiguous or noncoding	XM_009376444.1	2e-152	549	307	225117	PREDICTED: Pyrus x bretschneideri cytochrome b-c1 complex subunit 9-like (LOC103963613), transcript variant X2, mRNA
TRINITY_DN21771_c0_g4_i1	TRINITY_DN21771_c0_g4	460	ambiguous or noncoding	XM_009348813.2	0	671	404	225117	PREDICTED: Pyrus x bretschneideri phosphoribulokinase, chloroplastic-like (LOC103938769), mRNA
TRINITY_DN21775_c1_g5_i1	TRINITY_DN21775_c1_g5	305	ambiguous or noncoding	XM_008341860.2	5e-148	534	297	3750	PREDICTED: Malus x domestica alpha-galactosidase mel1 (LOC103403046), transcript variant X2, mRNA
TRINITY_DN21777_c0_g3_i1	TRINITY_DN21777_c0_g3	638	coding	XM_008353648.2	0	719	584	3750	PREDICTED: Malus x domestica uncharacterized LOC103415304 (LOC103415304), mRNA
TRINITY_DN21782_c1_g2_i9	TRINITY_DN21782_c1_g2	1033	coding	XR_001790066.1	1e-108	407	222	3750	PREDICTED: Malus x domestica uncharacterized LOC103434550 (LOC103434550), transcript variant X3, ncRNA
TRINITY_DN21784_c0_g3_i1	TRINITY_DN21784_c0_g3	414	ambiguous or noncoding	XM_008390183.2	2e-109	407	227	3750	PREDICTED: Malus x domestica phospholipid:diacylglycerol acyltransferase 1 (LOC103450792), transcript variant X2, mRNA
TRINITY_DN21785_c3_g3_i1	TRINITY_DN21785_c3_g3	300	ambiguous or noncoding	XM_008390253.2	2e-144	523	294	3750	PREDICTED: Malus x domestica ABC transporter F family member 4 (LOC103450851), mRNA
TRINITY_DN21787_c0_g1_i2	TRINITY_DN21787_c0_g1	330	ambiguous or noncoding	XR_001787839.1	6e-58	235	157	3750	PREDICTED: Malus x domestica uncharacterized LOC103418664 (LOC103418664), transcript variant X2, ncRNA
TRINITY_DN21787_c0_g5_i1	TRINITY_DN21787_c0_g5	539	ambiguous or noncoding	XM_008351688.2	1e-96	364	199	3750	PREDICTED: Malus x domestica uncharacterized LOC103413203 (LOC103413203), mRNA
TRINITY_DN21788_c0_g2_i5	TRINITY_DN21788_c0_g2	207	ambiguous or noncoding	XM_008392893.2	0	1175	667	3750	PREDICTED: Malus x domestica protein ecdysoneless homolog (LOC103453348), mRNA
TRINITY_DN21790_c1_g4_i1	TRINITY_DN21790_c1_g4	654	coding	XR_668533.2	0	881	547	225117	PREDICTED: Pyrus x bretschneideri cyclin-T1-4-like (LOC103956614), transcript variant X4, misc_RNA
TRINITY_DN21797_c0_g2_i1	TRINITY_DN21797_c0_g2	1079	ambiguous or noncoding	FN823234.1	0	3166	2157	3750	Malus x domestica genomic sequence for BAC clone MC-12 containing a Mal d 1 gene cluster
TRINITY_DN21797_c0_g2_i2	TRINITY_DN21797_c0_g2	3346	coding	FN823234.1	0	3166	2157	3750	Malus x domestica genomic sequence for BAC clone MC-12 containing a Mal d 1 gene cluster
TRINITY_DN21801_c1_g1_i6	TRINITY_DN21801_c1_g1	431	ambiguous or noncoding	XM_008345103.2	1e-94	359	194	3750	PREDICTED: Malus x domestica histone H3.3 (LOC103406086), mRNA
TRINITY_DN21802_c1_g5_i2	TRINITY_DN21802_c1_g5	342	ambiguous or noncoding	XM_008393508.2	1e-145	527	288	3750	PREDICTED: Malus x domestica probable ADP-ribosylation factor GTPase-activating protein AGD14 (LOC103453918), mRNA
TRINITY_DN21802_c1_g7_i1	TRINITY_DN21802_c1_g7	403	ambiguous or noncoding	XM_008393508.2	2e-98	370	310	3750	PREDICTED: Malus x domestica probable ADP-ribosylation factor GTPase-activating protein AGD14 (LOC103453918), mRNA
TRINITY_DN21803_c7_g3_i1	TRINITY_DN21803_c7_g3	378	ambiguous or noncoding	XM_017324750.1	3e-176	628	363	3750	PREDICTED: Malus x domestica uncharacterized LOC103407555 (LOC103407555), transcript variant X2, mRNA
TRINITY_DN21803_c7_g4_i3	TRINITY_DN21803_c7_g4	699	ambiguous or noncoding	XM_008341486.2	0	2518	1398	3750	PREDICTED: Malus x domestica aspartyl protease family protein 2 (LOC103402731), mRNA
TRINITY_DN21803_c7_g5_i1	TRINITY_DN21803_c7_g5	1049	ambiguous or noncoding	XR_001789954.1	2e-93	355	194	3750	PREDICTED: Malus x domestica uncharacterized LOC103434624 (LOC103434624), transcript variant X3, ncRNA
TRINITY_DN21804_c1_g1_i2	TRINITY_DN21804_c1_g1	1032	ambiguous or noncoding	XR_527648.2	0	902	510	3750	PREDICTED: Malus x domestica nucleolin 2-like (LOC103423705), transcript variant X4, misc_RNA
TRINITY_DN21804_c1_g1_i3	TRINITY_DN21804_c1_g1	1248	ambiguous or noncoding	XR_527648.2	0	902	510	3750	PREDICTED: Malus x domestica nucleolin 2-like (LOC103423705), transcript variant X4, misc_RNA
TRINITY_DN21804_c1_g1_i6	TRINITY_DN21804_c1_g1	1785	coding	XR_527648.2	0	902	510	3750	PREDICTED: Malus x domestica nucleolin 2-like (LOC103423705), transcript variant X4, misc_RNA
TRINITY_DN21804_c1_g2_i4	TRINITY_DN21804_c1_g2	218	ambiguous or noncoding	XR_527648.2	1e-115	429	233	3750	PREDICTED: Malus x domestica nucleolin 2-like (LOC103423705), transcript variant X4, misc_RNA
TRINITY_DN21805_c1_g6_i1	TRINITY_DN21805_c1_g6	1128	coding	XM_017336430.1	0	1916	1061	3750	PREDICTED: Malus x domestica probable linoleate 9S-lipoxygenase 5 (LOC103450937), mRNA
TRINITY_DN21807_c2_g1_i1	TRINITY_DN21807_c2_g1	295	ambiguous or noncoding	XR_526768.2	9e-81	311	180	3750	PREDICTED: Malus x domestica uncharacterized LOC103418548 (LOC103418548), ncRNA
TRINITY_DN21807_c4_g1_i18	TRINITY_DN21807_c4_g1	387	ambiguous or noncoding	XM_008355987.2	0	797	502	3750	PREDICTED: Malus x domestica BRASSINOSTEROID INSENSITIVE 1-associated receptor kinase 1-like (LOC103417827), mRNA
TRINITY_DN21808_c0_g5_i1	TRINITY_DN21808_c0_g5	429	ambiguous or noncoding	XM_008383622.2	0	710	391	3750	PREDICTED: Malus x domestica U3 small nucleolar ribonucleoprotein protein IMP4-like (LOC103444671), mRNA
TRINITY_DN21813_c0_g4_i1	TRINITY_DN21813_c0_g4	276	ambiguous or noncoding	XM_008362490.2	9e-61	244	135	3750	PREDICTED: Malus x domestica ubiquitin-conjugating enzyme E2-23 kDa-like (LOC103424408), transcript variant X2, mRNA
TRINITY_DN21816_c4_g8_i1	TRINITY_DN21816_c4_g8	459	coding	XM_017323790.1	2e-134	490	270	3750	PREDICTED: Malus x domestica squamosa promoter-binding-like protein 6 (LOC103402804), mRNA
TRINITY_DN21818_c2_g1_i2	TRINITY_DN21818_c2_g1	445	ambiguous or noncoding	XR_525448.2	0	817	444	3750	PREDICTED: Malus x domestica uncharacterized LOC103410918 (LOC103410918), transcript variant X5, ncRNA
TRINITY_DN21819_c0_g5_i1	TRINITY_DN21819_c0_g5	241	ambiguous or noncoding	XR_001788080.1	4e-108	401	228	3750	PREDICTED: Malus x domestica uncharacterized LOC103419359 (LOC103419359), transcript variant X3, ncRNA
TRINITY_DN21820_c2_g2_i1	TRINITY_DN21820_c2_g2	358	ambiguous or noncoding	XM_008340338.2	1e-155	560	317	3750	PREDICTED: Malus x domestica homeobox-leucine zipper protein ATHB-6-like (LOC103401624), mRNA
TRINITY_DN21820_c2_g6_i1	TRINITY_DN21820_c2_g6	443	ambiguous or noncoding	XM_008351794.1	0	965	527	3750	PREDICTED: Malus x domestica DNA-damage-repair/toleration protein DRT100-like (LOC103413316), mRNA
TRINITY_DN21820_c2_g6_i2	TRINITY_DN21820_c2_g6	532	ambiguous or noncoding	XM_008351794.1	0	965	527	3750	PREDICTED: Malus x domestica DNA-damage-repair/toleration protein DRT100-like (LOC103413316), mRNA
TRINITY_DN21823_c0_g2_i3	TRINITY_DN21823_c0_g2	1025	coding	XM_008361479.2	0	1164	655	3750	PREDICTED: Malus x domestica serine/arginine-rich splicing factor RS2Z32-like (LOC103423407), transcript variant X2, mRNA
TRINITY_DN21824_c0_g3_i1	TRINITY_DN21824_c0_g3	371	ambiguous or noncoding	XM_008342229.2	5e-169	604	340	3750	PREDICTED: Malus x domestica photosystem II stability/assembly factor HCF136, chloroplastic (LOC103403404), mRNA
TRINITY_DN21829_c0_g1_i6	TRINITY_DN21829_c0_g1	1740	coding	XM_008381184.2	0	1018	643	3750	PREDICTED: Malus x domestica BAG family molecular chaperone regulator 8, chloroplastic (LOC103442399), mRNA
TRINITY_DN21833_c4_g1_i18	TRINITY_DN21833_c4_g1	1570	coding	XM_008346865.2	0	793	458	3750	PREDICTED: Malus x domestica NAC domain-containing protein 72-like (LOC103407991), mRNA
TRINITY_DN21834_c0_g4_i1	TRINITY_DN21834_c0_g4	422	ambiguous or noncoding	XM_009358640.2	6e-64	255	188	225117	PREDICTED: Pyrus x bretschneideri 4-coumarate--CoA ligase-like 7 (LOC103947702), mRNA
TRINITY_DN21840_c0_g5_i2	TRINITY_DN21840_c0_g5	1236	coding	XM_017331694.1	0	1160	633	3750	PREDICTED: Malus x domestica uncharacterized protein At2g29880-like (LOC103433828), mRNA
TRINITY_DN21841_c1_g1_i2	TRINITY_DN21841_c1_g1	728	ambiguous or noncoding	XM_008369470.2	0	2423	1329	3750	PREDICTED: Malus x domestica aldehyde oxidase GLOX1-like (LOC103431321), partial mRNA
TRINITY_DN21841_c1_g1_i4	TRINITY_DN21841_c1_g1	6305	coding	XM_008369470.2	0	2423	1329	3750	PREDICTED: Malus x domestica aldehyde oxidase GLOX1-like (LOC103431321), partial mRNA
TRINITY_DN21843_c0_g2_i1	TRINITY_DN21843_c0_g2	405	ambiguous or noncoding	HF968766.1	1e-76	298	224	3750	Malus x domestica metacontig of the Co-Gene region, cultivar Procats28, non-columnar allele
TRINITY_DN21845_c1_g2_i1	TRINITY_DN21845_c1_g2	393	ambiguous or noncoding	XM_008388605.2	2e-128	470	270	3750	PREDICTED: Malus x domestica eukaryotic translation initiation factor NCBP (LOC103449310), mRNA
TRINITY_DN21848_c1_g2_i4	TRINITY_DN21848_c1_g2	847	coding	XM_008385924.2	5e-87	335	241	3750	PREDICTED: Malus x domestica major latex allergen Hev b 5-like (LOC103446786), mRNA
TRINITY_DN21848_c1_g2_i8	TRINITY_DN21848_c1_g2	702	coding	XM_008385924.2	5e-87	335	241	3750	PREDICTED: Malus x domestica major latex allergen Hev b 5-like (LOC103446786), mRNA
TRINITY_DN21851_c1_g2_i2	TRINITY_DN21851_c1_g2	322	coding	XR_529809.2	6e-115	425	242	3750	PREDICTED: Malus x domestica uncharacterized LOC103438440 (LOC103438440), ncRNA
TRINITY_DN21851_c1_g3_i1	TRINITY_DN21851_c1_g3	262	ambiguous or noncoding	XM_008346003.2	5e-63	254	144	3750	PREDICTED: Malus x domestica 60S ribosomal protein L6-like (LOC103407046), mRNA
TRINITY_DN21853_c0_g11_i1	TRINITY_DN21853_c0_g11	853	coding	XM_008380983.2	0	1314	727	3750	PREDICTED: Malus x domestica protein enabled (LOC103442216), mRNA
TRINITY_DN21853_c0_g7_i2	TRINITY_DN21853_c0_g7	795	ambiguous or noncoding	KC770072.1	1e-178	638	363	3767	Pyrus pyrifolia microsatellite TXY192 sequence
TRINITY_DN21856_c0_g1_i4	TRINITY_DN21856_c0_g1	363	ambiguous or noncoding	XM_008348731.2	4e-108	403	220	3750	PREDICTED: Malus x domestica uncharacterized LOC103409953 (LOC103409953), mRNA
TRINITY_DN21857_c0_g3_i1	TRINITY_DN21857_c0_g3	277	ambiguous or noncoding	XM_018645174.1	7e-92	348	242	225117	PREDICTED: Pyrus x bretschneideri receptor-like protein 12 (LOC108866481), mRNA
TRINITY_DN21859_c0_g11_i1	TRINITY_DN21859_c0_g11	310	ambiguous or noncoding	XM_017334987.1	2e-156	562	307	3750	PREDICTED: Malus x domestica actin-related protein 2/3 complex subunit 2A (LOC103446025), mRNA
TRINITY_DN21859_c0_g3_i7	TRINITY_DN21859_c0_g3	1341	coding	XR_001790128.1	0	730	491	3750	PREDICTED: Malus x domestica uncharacterized LOC103435535 (LOC103435535), transcript variant X1, misc_RNA
TRINITY_DN21859_c0_g5_i1	TRINITY_DN21859_c0_g5	222	ambiguous or noncoding	XM_017327946.1	5e-97	364	200	3750	PREDICTED: Malus x domestica actin-related protein 2/3 complex subunit 2A-like (LOC103419789), mRNA
TRINITY_DN21859_c0_g8_i2	TRINITY_DN21859_c0_g8	264	ambiguous or noncoding	XM_017332147.1	5e-68	268	197	3750	PREDICTED: Malus x domestica probable leucine-rich repeat receptor-like protein kinase At1g35710 (LOC103435533), mRNA
TRINITY_DN21860_c1_g1_i1	TRINITY_DN21860_c1_g1	279	ambiguous or noncoding	XR_526440.2	1e-142	518	280	3750	PREDICTED: Malus x domestica uncharacterized LOC103416727 (LOC103416727), ncRNA
TRINITY_DN21862_c0_g3_i1	TRINITY_DN21862_c0_g3	264	ambiguous or noncoding	XM_017334581.1	3e-90	342	231	3750	PREDICTED: Malus x domestica pentatricopeptide repeat-containing protein At1g62914, mitochondrial-like (LOC103443430), mRNA
TRINITY_DN21864_c1_g1_i1	TRINITY_DN21864_c1_g1	411	ambiguous or noncoding	XM_008385503.2	0	665	411	3750	PREDICTED: Malus x domestica non-classical arabinogalactan protein 31 (LOC103446397), mRNA
TRINITY_DN21864_c1_g6_i2	TRINITY_DN21864_c1_g6	346	ambiguous or noncoding	XM_008385503.2	1e-127	468	259	3750	PREDICTED: Malus x domestica non-classical arabinogalactan protein 31 (LOC103446397), mRNA
TRINITY_DN21870_c0_g3_i1	TRINITY_DN21870_c0_g3	216	ambiguous or noncoding	XR_527770.1	4e-70	276	152	3750	PREDICTED: Malus x domestica uncharacterized LOC103424547 (LOC103424547), ncRNA
TRINITY_DN21872_c0_g1_i1	TRINITY_DN21872_c0_g1	309	coding	XR_002961494.1	5e-144	521	300	15368	PREDICTED: Brachypodium distachyon 28S ribosomal RNA (LOC112269600), rRNA
TRINITY_DN21874_c0_g1_i2	TRINITY_DN21874_c0_g1	1240	coding	XM_008350143.2	0	1170	639	3750	PREDICTED: Malus x domestica long chain acyl-CoA synthetase 6, peroxisomal-like (LOC103411515), transcript variant X2, mRNA
TRINITY_DN21874_c0_g1_i6	TRINITY_DN21874_c0_g1	1264	coding	XM_008350143.2	0	1170	639	3750	PREDICTED: Malus x domestica long chain acyl-CoA synthetase 6, peroxisomal-like (LOC103411515), transcript variant X2, mRNA
TRINITY_DN21875_c0_g2_i4	TRINITY_DN21875_c0_g2	1656	coding	XM_008393534.2	0	2189	1214	3750	PREDICTED: Malus x domestica histone-lysine N-methyltransferase SETD1B-like (LOC103453939), transcript variant X2, mRNA
TRINITY_DN21881_c0_g4_i1	TRINITY_DN21881_c0_g4	228	ambiguous or noncoding	XM_008389324.2	7e-111	411	226	3750	PREDICTED: Malus x domestica dentin sialophosphoprotein (LOC103450004), transcript variant X3, mRNA
TRINITY_DN21882_c2_g1_i7	TRINITY_DN21882_c2_g1	424	coding	XM_008342529.2	3e-159	575	369	3750	PREDICTED: Malus x domestica importin subunit alpha-2 (LOC103403689), mRNA
TRINITY_DN21882_c2_g4_i1	TRINITY_DN21882_c2_g4	218	ambiguous or noncoding	XM_008342529.2	1e-87	333	196	3750	PREDICTED: Malus x domestica importin subunit alpha-2 (LOC103403689), mRNA
TRINITY_DN21882_c2_g5_i1	TRINITY_DN21882_c2_g5	448	ambiguous or noncoding	XM_008372149.2	0	771	433	3750	PREDICTED: Malus x domestica importin subunit alpha-4-like (LOC103433863), mRNA
TRINITY_DN21885_c0_g2_i2	TRINITY_DN21885_c0_g2	523	ambiguous or noncoding	XR_524602.2	0	968	524	3750	PREDICTED: Malus x domestica uncharacterized LOC103406567 (LOC103406567), ncRNA
TRINITY_DN21885_c0_g6_i2	TRINITY_DN21885_c0_g6	343	ambiguous or noncoding	XM_009358516.2	2e-120	444	301	225117	PREDICTED: Pyrus x bretschneideri uncharacterized GPI-anchored protein At1g61900-like (LOC103947599), mRNA
TRINITY_DN21889_c1_g5_i1	TRINITY_DN21889_c1_g5	465	ambiguous or noncoding	XM_017323082.1	0	835	458	3750	PREDICTED: Malus x domestica TMV resistance protein N-like (LOC103449290), transcript variant X16, mRNA
TRINITY_DN21889_c1_g6_i1	TRINITY_DN21889_c1_g6	418	ambiguous or noncoding	XM_017323082.1	0	673	366	3750	PREDICTED: Malus x domestica TMV resistance protein N-like (LOC103449290), transcript variant X16, mRNA
TRINITY_DN21896_c2_g2_i9	TRINITY_DN21896_c2_g2	378	ambiguous or noncoding	XM_017329032.1	0	1258	708	3750	PREDICTED: Malus x domestica uncharacterized LOC103423528 (LOC103423528), transcript variant X6, mRNA
TRINITY_DN21898_c1_g6_i1	TRINITY_DN21898_c1_g6	205	ambiguous or noncoding	XM_008356700.2	6e-71	278	188	3750	PREDICTED: Malus x domestica protein OBERON 4-like (LOC103418592), mRNA
TRINITY_DN2190_c0_g1_i2	TRINITY_DN2190_c0_g1	251	ambiguous or noncoding	XM_013488763.1	1e-69	274	212	1043005	Aureobasidium subglaciale EXF-2481 hypothetical protein mRNA
TRINITY_DN21901_c3_g2_i1	TRINITY_DN21901_c3_g2	206	ambiguous or noncoding	XM_008366013.2	1e-62	250	139	3750	PREDICTED: Malus x domestica 40S ribosomal protein S4 (LOC103427928), mRNA
TRINITY_DN21901_c3_g4_i9	TRINITY_DN21901_c3_g4	479	ambiguous or noncoding	XM_008376067.2	0	739	404	3750	PREDICTED: Malus x domestica 40S ribosomal protein S4 (LOC103437568), transcript variant X4, mRNA
TRINITY_DN21901_c3_g5_i3	TRINITY_DN21901_c3_g5	589	coding	XM_008385025.2	0	750	519	3750	PREDICTED: Malus x domestica 40S ribosomal protein S4 (LOC103445970), mRNA
TRINITY_DN21903_c1_g3_i6	TRINITY_DN21903_c1_g3	1447	coding	XM_008395959.2	0	809	443	3750	PREDICTED: Malus x domestica vacuolar protein sorting-associated protein 20 homolog 1 (LOC103456272), mRNA
TRINITY_DN21904_c0_g8_i1	TRINITY_DN21904_c0_g8	820	coding	XM_008386703.2	0	1507	818	3750	PREDICTED: Malus x domestica ribulose bisphosphate carboxylase/oxygenase activase, chloroplastic-like (LOC103447506), transcript variant X1, mRNA
TRINITY_DN21906_c0_g1_i1	TRINITY_DN21906_c0_g1	207	ambiguous or noncoding	AB270792.1	4e-89	339	214	3750	Malus x domestica MdSFBB9-alpha, S9-RNase, MdSFBB9-beta genes, complete cds, Psi-SFBB9-alpha, Psi-SFBB9-beta pseudogenes
TRINITY_DN21906_c0_g4_i1	TRINITY_DN21906_c0_g4	233	ambiguous or noncoding	KF055410.1	4e-73	285	198	3750	Malus domestica cultivar GMAL 2473 clone BAC 32A4 Rvi15 scab resistance gene locus, partial sequence
TRINITY_DN21908_c3_g5_i1	TRINITY_DN21908_c3_g5	409	ambiguous or noncoding	XM_008357606.2	2e-164	590	331	3750	PREDICTED: Malus x domestica pentatricopeptide repeat-containing protein At3g04760, chloroplastic-like (LOC103419511), mRNA
TRINITY_DN21910_c0_g2_i7	TRINITY_DN21910_c0_g2	596	ambiguous or noncoding	XR_531993.2	0	1027	556	3750	PREDICTED: Malus x domestica uncharacterized LOC103454413 (LOC103454413), transcript variant X1, ncRNA
TRINITY_DN21910_c0_g3_i4	TRINITY_DN21910_c0_g3	640	ambiguous or noncoding	XM_008380836.2	0	1314	739	3750	PREDICTED: Malus x domestica pentatricopeptide repeat-containing protein At3g26782, mitochondrial-like (LOC103442087), mRNA
TRINITY_DN21910_c0_g7_i1	TRINITY_DN21910_c0_g7	209	ambiguous or noncoding	XR_001788385.1	2e-75	292	167	3750	PREDICTED: Malus x domestica uncharacterized LOC103421908 (LOC103421908), transcript variant X2, ncRNA
TRINITY_DN21911_c1_g3_i1	TRINITY_DN21911_c1_g3	436	coding	XM_008392430.2	2e-95	361	205	3750	PREDICTED: Malus x domestica translationally-controlled tumor protein homolog (LOC103452900), mRNA
TRINITY_DN21911_c1_g3_i2	TRINITY_DN21911_c1_g3	475	coding	XM_008392430.2	2e-95	361	205	3750	PREDICTED: Malus x domestica translationally-controlled tumor protein homolog (LOC103452900), mRNA
TRINITY_DN21917_c0_g1_i1	TRINITY_DN21917_c0_g1	1665	coding	XM_009338228.2	0	1064	594	225117	PREDICTED: Pyrus x bretschneideri tryptophan aminotransferase-related protein 4-like (LOC103929086), mRNA
TRINITY_DN21917_c0_g4_i1	TRINITY_DN21917_c0_g4	640	ambiguous or noncoding	XM_009338226.2	0	839	495	225117	PREDICTED: Pyrus x bretschneideri tryptophan aminotransferase-related protein 4-like (LOC103929084), mRNA
TRINITY_DN21919_c2_g3_i4	TRINITY_DN21919_c2_g3	678	ambiguous or noncoding	XM_008373772.2	0	652	361	3750	PREDICTED: Malus x domestica glyceraldehyde-3-phosphate dehydrogenase GAPCP1, chloroplastic-like (LOC103435382), mRNA
TRINITY_DN21919_c2_g3_i7	TRINITY_DN21919_c2_g3	678	ambiguous or noncoding	XM_008373772.2	0	652	361	3750	PREDICTED: Malus x domestica glyceraldehyde-3-phosphate dehydrogenase GAPCP1, chloroplastic-like (LOC103435382), mRNA
TRINITY_DN21923_c0_g2_i2	TRINITY_DN21923_c0_g2	550	coding	XM_009350593.2	2e-101	383	281	225117	PREDICTED: Pyrus x bretschneideri disease resistance protein At4g27190-like (LOC103940478), mRNA
TRINITY_DN21923_c0_g3_i3	TRINITY_DN21923_c0_g3	577	ambiguous or noncoding	XM_018649761.1	4e-134	490	300	225117	PREDICTED: Pyrus x bretschneideri probable disease resistance protein At4g27220 (LOC103956840), mRNA
TRINITY_DN21924_c0_g3_i1	TRINITY_DN21924_c0_g3	220	ambiguous or noncoding	XM_018645353.1	3e-111	414	263	225117	PREDICTED: Pyrus x bretschneideri secretory carrier-associated membrane protein 4-like (LOC103938770), mRNA
TRINITY_DN21924_c0_g3_i3	TRINITY_DN21924_c0_g3	276	ambiguous or noncoding	XM_018645353.1	3e-111	414	263	225117	PREDICTED: Pyrus x bretschneideri secretory carrier-associated membrane protein 4-like (LOC103938770), mRNA
TRINITY_DN21925_c0_g1_i12	TRINITY_DN21925_c0_g1	229	ambiguous or noncoding	XM_008372808.2	0	846	464	3750	PREDICTED: Malus x domestica protein PHLOEM PROTEIN 2-LIKE A1 (LOC103434452), mRNA
TRINITY_DN21925_c1_g1_i16	TRINITY_DN21925_c1_g1	985	coding	XM_018648405.1	0	743	487	225117	PREDICTED: Pyrus x bretschneideri L-type lectin-domain containing receptor kinase S.6-like (LOC103951173), mRNA
TRINITY_DN21925_c1_g2_i2	TRINITY_DN21925_c1_g2	623	coding	XM_008360081.2	8e-151	545	332	3750	PREDICTED: Malus x domestica TMV resistance protein N-like (LOC103422044), mRNA
TRINITY_DN21925_c1_g2_i3	TRINITY_DN21925_c1_g2	260	ambiguous or noncoding	XM_008360081.2	8e-151	545	332	3750	PREDICTED: Malus x domestica TMV resistance protein N-like (LOC103422044), mRNA
TRINITY_DN21927_c2_g2_i1	TRINITY_DN21927_c2_g2	220	ambiguous or noncoding	No blast hit
TRINITY_DN21928_c1_g3_i1	TRINITY_DN21928_c1_g3	730	coding	XM_009352229.2	0	795	470	225117	PREDICTED: Pyrus x bretschneideri uncharacterized LOC103942036 (LOC103942036), transcript variant X1, mRNA
TRINITY_DN21930_c0_g1_i1	TRINITY_DN21930_c0_g1	678	ambiguous or noncoding	XM_008385327.1	0	887	568	3750	PREDICTED: Malus x domestica cyclic phosphodiesterase-like (LOC103446239), mRNA
TRINITY_DN21930_c0_g1_i2	TRINITY_DN21930_c0_g1	415	ambiguous or noncoding	XM_008385327.1	0	887	568	3750	PREDICTED: Malus x domestica cyclic phosphodiesterase-like (LOC103446239), mRNA
TRINITY_DN21930_c0_g1_i3	TRINITY_DN21930_c0_g1	677	ambiguous or noncoding	XM_008385327.1	0	887	568	3750	PREDICTED: Malus x domestica cyclic phosphodiesterase-like (LOC103446239), mRNA
TRINITY_DN21930_c1_g3_i1	TRINITY_DN21930_c1_g3	468	ambiguous or noncoding	XM_008394281.2	2e-178	636	346	3750	PREDICTED: Malus x domestica 14 kDa zinc-binding protein (LOC103454689), mRNA
TRINITY_DN21934_c0_g4_i1	TRINITY_DN21934_c0_g4	904	ambiguous or noncoding	XM_008389375.2	0	1443	789	3750	PREDICTED: Malus x domestica V-type proton ATPase subunit G1-like (LOC103450056), mRNA
TRINITY_DN21934_c0_g6_i1	TRINITY_DN21934_c0_g6	549	coding	XR_529214.2	0	863	494	3750	PREDICTED: Malus x domestica amidase 1-like (LOC103433962), transcript variant X2, misc_RNA
TRINITY_DN21936_c0_g1_i3	TRINITY_DN21936_c0_g1	887	coding	XM_009375769.2	9e-133	486	309	225117	PREDICTED: Pyrus x bretschneideri probable plastidic glucose transporter 2 (LOC103962987), transcript variant X2, mRNA
TRINITY_DN21937_c0_g2_i3	TRINITY_DN21937_c0_g2	556	coding	XM_008347187.2	0	760	448	3750	PREDICTED: Malus x domestica polyubiquitin-like (LOC103408331), mRNA
TRINITY_DN21937_c0_g8_i1	TRINITY_DN21937_c0_g8	213	ambiguous or noncoding	XM_008384872.2	3e-104	388	212	3750	PREDICTED: Malus x domestica ubiquitin-NEDD8-like protein RUB2 (LOC103445814), mRNA
TRINITY_DN21944_c0_g2_i1	TRINITY_DN21944_c0_g2	249	ambiguous or noncoding	XM_008374691.2	4e-124	455	248	3750	PREDICTED: Malus x domestica uncharacterized LOC103436268 (LOC103436268), mRNA
TRINITY_DN21948_c0_g3_i1	TRINITY_DN21948_c0_g3	296	ambiguous or noncoding	XM_008385588.2	2e-122	449	279	3750	PREDICTED: Malus x domestica transmembrane protein 184C (LOC103446466), mRNA
TRINITY_DN21955_c0_g6_i1	TRINITY_DN21955_c0_g6	201	ambiguous or noncoding	FN823235.1	2e-20	110	80	3750	Malus x domestica genomic sequence for BAC clone MC-20 containing a Mal d 1 gene cluster
TRINITY_DN21957_c0_g1_i6	TRINITY_DN21957_c0_g1	1182	coding	XM_008384077.2	8e-180	643	371	3750	PREDICTED: Malus x domestica 26S protease regulatory subunit 10B homolog A (LOC103445102), mRNA
TRINITY_DN21958_c0_g4_i2	TRINITY_DN21958_c0_g4	534	ambiguous or noncoding	XM_008367629.2	0	699	380	3750	PREDICTED: Malus x domestica protein SENSITIVE TO PROTON RHIZOTOXICITY 1-like (LOC103429480), mRNA
TRINITY_DN21960_c2_g1_i4	TRINITY_DN21960_c2_g1	214	ambiguous or noncoding	XM_008385481.2	0	992	543	3750	PREDICTED: Malus x domestica protein FRIGIDA-ESSENTIAL 1-like (LOC103446385), mRNA
TRINITY_DN21969_c1_g3_i1	TRINITY_DN21969_c1_g3	506	coding	XM_008383065.2	0	708	390	3750	PREDICTED: Malus x domestica molybdate-anion transporter-like (LOC103444146), mRNA
TRINITY_DN21972_c2_g2_i2	TRINITY_DN21972_c2_g2	589	coding	XM_008354943.2	0	701	384	3750	PREDICTED: Malus x domestica GTP-binding protein SAR1A-like (LOC103416721), mRNA
TRINITY_DN21972_c2_g2_i4	TRINITY_DN21972_c2_g2	1044	coding	XM_008354943.2	0	701	384	3750	PREDICTED: Malus x domestica GTP-binding protein SAR1A-like (LOC103416721), mRNA
[truncated: 3,544 more rows]
