# Supplementary material for: Genetic mechanisms associated with floral initiation and the repressive effect of fruit on flowering in apple (Malus x domestica Borkh)
Source: PLoS One. 2021 Feb 19;16(2):e0245487. doi: 10.1371/journal.pone.0245487 (PMC7894833; doi:10.1371/journal.pone.0245487)
Supplement: S6 Table — (XLSX) [file pone.0245487.s013.xlsx]

## Sheet: S6 Table
S6 Table. De novo transcripts that are expressed.
Transcript ID	NTFB_0	TFB_0	NT15_0	T15_0	NT35_1	NT35_0	T35_1	T35_0	NT50_0	T50_1	T50_0	NT70_1	NT70_0	T70_2	T70_0	T70_1
TRINITY_DN10271_c0_g1_i1	0	0	0	6.71679	0	0	0	7.21027	0	855.889	0	0	0	0	0	0
TRINITY_DN10625_c0_g1_i2	481.999	343.951	122.603	62.1608	76.5151	82.9428	107.611	97.8429	47.0052	48.1247	47.3196	31.6437	31.5172	20.7043	60.55	44.1817
TRINITY_DN10628_c0_g1_i1	0	14.419	11.7431	0	111.852	270.34	11.6328	75.6548	128.956	176.556	220.311	0	25.1	0	0	0
TRINITY_DN1080_c0_g1_i1	0	0	8.52426	0	9.04383	0	0	0	0	393.234	0	0	0	0	0	0
TRINITY_DN1083_c0_g1_i1	0	42.6611	34.7661	11.3575	12.2661	38.1035	11.476	12.4368	23.1419	0	21.7367	90.1113	111.446	38.5273	11.2287	0
TRINITY_DN10932_c0_g1_i1	0	105.759	68.0189	0	0	60.4084	0	0	0	0	0	0	0	0	0	63.9265
TRINITY_DN11357_c0_g1_i1	56.7211	120.985	0	0	44.3473	0	0	0	0	0	0	0	0	0	0	41.8471
TRINITY_DN11582_c0_g1_i1	74.6329	111.421	111.266	140.607	125.872	67.809	87.9175	94.3924	94.4993	98.5133	106.386	88.3987	95.7243	76.0709	108.796	76.0434
TRINITY_DN12400_c0_g1_i1	0	146.614	88.9034	0	0	0	0	0	0	0	0	0	101.512	0	0	0
TRINITY_DN12489_c0_g1_i1	54.5303	137.164	111.962	241.472	106.689	128.77	265.868	143.994	123.018	263.1	178.402	37.2242	95.6662	9.29381	54.1859	57.4804
TRINITY_DN12619_c0_g1_i1	73.6247	73.1228	92.9938	93.7463	123.901	150.804	127.674	86.5376	142.58	128.2	127.263	166.809	122.87	137.494	128.058	99.1479
TRINITY_DN12701_c0_g1_i1	0	0	206.916	98.3817	0	93.4938	0	0	0	0	0	181.207	0	0	0	0
TRINITY_DN1273_c0_g1_i1	0	0	471.634	267.65	0	170.059	0	126.546	178.62	699.387	297.317	0	0	94.3253	0	174.732
TRINITY_DN12870_c0_g1_i1	8.85555	0	0	0	47.4124	9.04929	21.6678	7.75647	42.6634	24.5311	34.4215	62.9903	191.385	9.53334	102.116	95.6544
TRINITY_DN12976_c0_g1_i2	161.818	38.1298	15.7763	0	0	6.44955	0	16.7188	0	7.42925	0	0	0	0	0	8.14819
TRINITY_DN13017_c0_g1_i1	192.697	307.578	88.8585	59.1357	166.778	36.0242	112.322	62.204	35.054	47.4782	17.8718	48.6778	20.4184	14.0206	76.6089	22.1928
TRINITY_DN1313_c0_g1_i1	0	139.836	48.4958	0	0	42.1173	0	0	0	0	0	68.0993	53.742	0	0	0
TRINITY_DN13202_c0_g1_i1	0	0	0	0	0	208.521	0	0	56.3487	0	0	88.5729	0	0	0	0
TRINITY_DN13430_c1_g1_i1	0	35.5035	7.36081	0	23.4476	120.279	21.6657	70.0797	103.33	34.6743	61.7564	95.7072	211.365	60.3662	56.4234	76.1087
TRINITY_DN13457_c0_g2_i1	129.688	0	0	0	49.7815	0	0	0	46.5971	0	0	0	0	0	0	46.7738
TRINITY_DN13568_c0_g1_i1	23.3866	35.2183	125.374	75.7246	10.2234	71.1443	19.0204	41.1263	28.9448	81.6593	108.231	31.7718	61.698	23.8977	27.8905	49.6501
TRINITY_DN13586_c0_g1_i2	170.509	105.604	80.6697	52.079	112.434	22.6121	82.5616	243.349	79.2892	125.432	77.3271	131.171	87.5956	46.996	54.2302	53.7525
TRINITY_DN13663_c0_g1_i1	0	0	59.2099	0	0	0	64.4726	0	0	0	0	177.146	132.406	57.1468	64.7923	0
TRINITY_DN13664_c0_g1_i1	209.876	265.956	112.436	176.632	171.567	147.85	190.005	151.485	123.414	164.614	137.779	131.071	137.633	159.06	97.7801	168.303
TRINITY_DN13740_c0_g1_i1	70.1605	355.659	48.8457	9.62455	0	7.95385	4.76543	20.4968	0	0	0	15.6496	15.5409	3.97517	13.947	10.1473
TRINITY_DN13753_c0_g1_i3	0	12.8186	0	0	0	0	0	0	0	1080.71	0	0	5.68549	0	0	5.56061
TRINITY_DN13939_c0_g1_i1	0	12.5353	10.4863	0	139.39	162.299	138.225	115.647	121.174	79.1401	131.578	886.56	606.349	585.227	514.498	712.971
TRINITY_DN13988_c0_g1_i1	0	118.688	0	0	0	36.4248	0	0	0	0	0	0	0	38.9618	0	41.2267
TRINITY_DN14044_c0_g1_i1	0	141.547	0	0	0	0	0	0	81.5715	79.7656	0	0	0	0	0	0
TRINITY_DN14213_c0_g1_i1	0	0	0	0	0	0	0	0	0	20.0272	33.0086	38.319	188.304	5.80505	94.9637	51.3026
TRINITY_DN14290_c0_g1_i1	6.77253	6.76092	0	0	78.036	46.0216	16.5549	47.5092	62.3854	10.6508	10.5022	151.424	65.9281	36.8486	64.6226	140.563
TRINITY_DN14374_c0_g1_i1	0	19.5021	0	0	0	0	0	0	0	0	0	17.787	0	0	0	429.92
TRINITY_DN14417_c0_g1_i3	102.778	41.3937	0.0112138	12.9305	0.0735359	16.5798	0.0144282	0.00082263	12.7267	18.1682	9.27652	0.000375427	1.96095	0.00482798	0.0291657	17.2924
TRINITY_DN14466_c0_g1_i1	0	0	451.686	70.8749	0	134.463	0	98.0755	0	0	77.2082	0	85.1537	0	84.2953	210.902
TRINITY_DN14518_c0_g1_i1	0	0	0	0	17.228	9.87287	15.7624	4.23341	4.07116	3.82049	22.5303	73.1155	81.4669	111.685	57.6442	172.61
TRINITY_DN14647_c0_g1_i1	118.713	142.074	69.4103	24.4211	15.8199	4.03703	9.67553	36.4167	14.9496	9.35594	9.21259	31.7824	15.7754	0	0	0
TRINITY_DN14762_c0_g1_i1	2.48777	22.242	16.7516	6.20269	71.4135	146.046	48.7205	93.5806	67.5416	47.5024	32.9413	191.456	263.436	89.545	134.51	266.732
TRINITY_DN14806_c0_g2_i1	54.4558	27.2534	52.7	111.023	79.9306	61.5245	81.2825	31.8745	37.7383	49.6453	35.0993	73.4889	64.0663	37.0646	28.8678	31.1277
TRINITY_DN14817_c0_g2_i1	106.069	61.0895	24.8078	24.2978	0	0	12.3052	26.6976	12.3747	11.6516	0	13.8458	0	20.6733	0	12.7093
TRINITY_DN1485_c0_g1_i2	19.698	19.734	11.1631	0	34.6212	73.3813	0	77.4433	106.026	23.0405	15.223	0	0	0	0	0
TRINITY_DN1498_c0_g1_i1	78.8197	111.297	25.7747	75.7064	81.7592	53.0691	38.395	97.2433	25.7014	84.7188	12.109	28.8544	55.1612	43.0257	37.5897	79.1611
TRINITY_DN15182_c0_g1_i1	42.186	141.553	23.0763	33.925	24.4261	18.9672	79.9728	0	0	10.8434	21.6402	0	24.6564	19.1765	22.3565	0
TRINITY_DN15207_c0_g1_i1	0	29.5255	24.0194	0	25.4148	118.537	59.5192	129.072	59.9309	45.1347	22.54	40.1226	231.097	19.9907	93.1968	49.2551
TRINITY_DN15321_c0_g2_i1	0	102.671	66.3922	0	0	0	72.9846	0	0	0	0	0	0	0	0	0
TRINITY_DN15328_c0_g1_i2	117.467	61.6768	10.3225	10.1674	5.48879	0	50.3851	5.41946	0	4.86922	0	0	0	4.20392	0	0
TRINITY_DN15346_c0_g3_i1	0	112.284	0	0	41.7421	0	0	47.958	0	0	0	0	0	0	42.2577	0
TRINITY_DN15376_c0_g1_i1	0	0	0	0	0	0	88.5519	0	74.9686	0	0	129.711	90.0937	0	0	0
TRINITY_DN15397_c0_g1_i2	118.169	18.6144	20.7666	15.3407	11.042	8.45753	20.274	5.45195	0	9.79565	9.65011	16.6631	22.0315	4.22909	19.7815	10.7792
TRINITY_DN15517_c0_g1_i1	665.804	609.363	344.335	334.089	467.291	375.001	498.687	438.886	413.714	408.759	385.287	498.373	454.994	440.601	415.954	445.302
TRINITY_DN15519_c0_g1_i1	18.4626	37.3588	0	14.6689	316.821	49.5948	224.594	32.5885	134.39	84.4692	84.8645	561.55	370.212	290.091	278.781	780.673
TRINITY_DN15677_c0_g1_i1	1096.78	366.554	181.444	0	191.392	51.7713	221.046	70.1782	0	84.6671	88.502	38.2213	64.3067	162.514	31.1914	60.8105
TRINITY_DN15750_c0_g2_i1	0	36.2314	7.50719	0	47.8228	104.291	29.4719	71.5087	90.3166	56.577	34.9986	40.7061	175.678	30.7973	71.9604	62.081
TRINITY_DN15764_c0_g2_i1	143.449	50.6393	7.00937	6.89396	29.7782	5.72396	41.2294	0	7.03078	0	0	0	0	0	6.70979	14.5044
TRINITY_DN15832_c0_g1_i1	168.762	0.022639	60.3937	54.5342	53.5254	0.214939	28.0113	26.4145	35.4039	0.17996	42.0858	26.8935	32.0267	49.1772	38.3343	31.3533
TRINITY_DN15858_c0_g1_i1	467.835	277.798	215.664	140.096	157.041	288.074	206.729	247.366	170.498	185.715	230.091	285.067	184.843	200.834	266.076	187.901
TRINITY_DN15923_c0_g1_i1	32.8528	132.643	80.4598	144.365	42.5196	44.2112	26.6652	144.81	53.4589	50.3602	50.4382	30.1189	0	100.905	39.1679	82.2965
TRINITY_DN15937_c0_g1_i1	153.541	64.3059	42.1102	41.3003	55.7607	43.2002	83.2091	101.315	63.1361	59.3953	78.8634	11.6209	22.4716	17.4399	30.5159	32.467
TRINITY_DN15944_c0_g1_i1	106.588	39.7938	26.0444	40.3694	19.8107	24.203	28.9496	7.77854	11.2366	31.6303	41.4242	0	0.00372455	27.1621	21.1878	0.00430381
TRINITY_DN15952_c0_g1_i1	0	0	0	0	62.462	0	9.54871	0	24.5946	23.0876	13.6385	177.699	46.7094	71.6876	27.9463	111.826
TRINITY_DN15958_c0_g1_i2	0	115.973	0	0	0	0	0	190.451	0	67.5266	0	0	0	0	0	68.5878
TRINITY_DN15976_c0_g1_i2	429.436	191.546	134.04	31.6526	24.9017	102.009	47.1993	61.2278	67.0532	36.0315	62.6711	105.096	61.2463	86.971	64.5944	29.5779
TRINITY_DN16004_c0_g2_i1	138.387	46.5051	50.3236	36.9617	13.3058	20.7134	12.4856	13.5474	12.549	94.5342	23.6316	14.0583	13.4578	31.4706	0	0
TRINITY_DN16041_c0_g1_i1	0	0	0	0	0	0	0	8.20844	7.76729	7.29916	0	201.979	41.226	44.5407	22.2991	88.0755
TRINITY_DN16048_c0_g1_i1	97.5668	178.214	24.9885	12.296	18.3916	19.5255	0	6.58372	6.27061	5.88971	0	94.2162	13.2711	0	0	6.47266
TRINITY_DN16078_c0_g1_i3	133.303	154.649	47.71	25.6679	33.2559	29.7188	30.5314	38.3166	36.6615	28.5326	16.9983	22.3063	0.000763486	25.476	24.8246	36.5428
TRINITY_DN16156_c0_g1_i1	18.8459	43.8737	31.4589	25.8204	968.789	303.15	389.077	104.633	615.995	320.641	331.276	1264.12	1667.6	784.234	1006.92	1810.13
TRINITY_DN16178_c0_g1_i3	294.354	155.818	127.825	115.874	101.01	79.2065	97.547	92.0293	72.7957	112.422	104.285	103.956	77.8442	82.3583	82.2611	89.5923
TRINITY_DN16179_c0_g1_i1	122.035	475.672	340.842	416.714	1020.04	796.905	777.939	369.058	240.421	346.529	574.884	1089.7	913.127	571.41	734.354	623.759
TRINITY_DN16195_c0_g1_i1	111.093	83.0287	36.5165	21.6489	33.7499	16.7614	60.0638	18.921	27.0163	37.9888	24.7506	14.0015	16.7126	20.5693	25.2377	15.2759
TRINITY_DN16205_c0_g1_i1	162.129	96.8725	69.8474	57.3906	70.2169	50.4786	67.9888	40.571	58.5662	54.9568	107.995	53.5616	49.328	91.2975	73.6659	52.496
TRINITY_DN16212_c0_g2_i1	5.32789	5.30994	4.45625	0	0	0	0	0	0	870.636	0	0	4.72375	0	0	0
TRINITY_DN16213_c0_g1_i1	212.444	134.094	123.375	146.498	140.713	132.866	117.338	162.709	94.7286	108.34	144.993	108.942	118.066	133.611	110.268	130.214
TRINITY_DN16217_c0_g2_i1	176.957	88.9224	0	10.2047	0	0	0	11.1196	0	0	0	0	0	0	0	0
TRINITY_DN16223_c0_g1_i1	8.09895	0	0	3.35031	0	0	0	0	0	1328.1	0	0	7.1924	0	0	3.53786
TRINITY_DN16224_c0_g1_i2	130.996	147.627	96.7504	132.49	156.692	114.621	119.262	162.309	87.5529	125.151	119.38	172.731	108.968	83.8769	73.4223	99.6458
TRINITY_DN16265_c0_g1_i1	147.078	147.125	140.472	182.746	165.374	128.159	141.803	97.2553	115.186	229.49	108.889	69.3952	132.473	112.736	117.91	139.215
TRINITY_DN16265_c0_g1_i3	1304.45	625.074	450.78	266.014	249.408	255.024	289.677	373.275	437.961	254.718	497.158	429.034	350.317	456.856	349.451	489.351
TRINITY_DN16313_c0_g1_i1	0	7.32108	6.10287	0	0	0	0	0	0	1179.61	0	0	0	0	0	0
TRINITY_DN16354_c0_g2_i1	85.5379	102.68	42.6215	34.9305	22.6323	5.80167	27.8617	22.524	21.3738	20.0808	6.61965	0	7.55258	17.463	27.2068	14.6968
TRINITY_DN16355_c0_g1_i1	655.568	391.464	140.891	325.384	106.108	64.2194	70.1728	208.075	58.8056	288.843	35.045	7.27864	29.1076	13.9206	6.51583	3.579
TRINITY_DN16356_c0_g1_i3	26.6192	163.179	21.2788	41.3938	67.0442	0.000972046	0.00121248	23.6057	84.1494	99.5069	80.9389	50.0575	45.9558	36.5099	123.09	85.8867
TRINITY_DN16367_c0_g1_i1	0	0	0	0	0	0	0	0	0	6.58781	13.0271	196.515	14.8635	108.805	0	173.598
TRINITY_DN16376_c0_g2_i1	54.1548	27.6813	0	42.0584	90.8253	18.0448	43.7752	72.0593	106.866	0	0	25.5324	23.3613	55.7219	43.0316	21.8092
TRINITY_DN16405_c0_g1_i2	220.622	300.303	211.85	362.304	379.333	372.563	430.357	357.586	356.572	404.883	342.151	436.379	396.447	481.892	356.174	329.655
TRINITY_DN16410_c0_g1_i1	216.595	549.662	320.046	354.377	436.379	326.407	345.345	396.739	459.135	393.868	318.688	231.549	296.795	304.595	576.611	255.331
TRINITY_DN16427_c0_g1_i1	101.893	0	20.5608	0	35.5969	0	0	0	0	0	0	0	0	27.3174	0	0
TRINITY_DN16452_c0_g1_i1	0	0	0	0	0	0	0	0	18.558	0	0	238.874	20.1627	111.495	0	113.848
TRINITY_DN16479_c0_g1_i1	209.64	194.492	49.8592	49.0686	13.2459	30.5035	79.2878	39.4072	31.2814	52.8829	58.0075	40.2504	39.7188	56.0263	71.4418	64.5757
TRINITY_DN16490_c0_g1_i2	139.053	149.636	160.886	100.634	88.6642	94.2781	66.7849	120.338	104.28	94.0888	81.1929	188.952	139.29	138.11	106.086	129.452
TRINITY_DN16492_c0_g1_i1	36.6592	24.379	244.869	306.529	70.5307	203.584	94.61	219.58	112.789	105.886	165.922	240.02	167.76	286.658	179.756	275.435
TRINITY_DN16509_c0_g1_i3	827.33	734.641	670.856	739.596	605.771	768.72	629.811	838.691	758.234	725.236	730.034	1073.95	807.507	894.468	805.803	754.633
TRINITY_DN16552_c0_g2_i2	0	0	0	0.00197189	0	0	0	0	5.05874	388.729	0	0	0	0	0	0
TRINITY_DN16559_c0_g3_i1	324.096	309.273	214.258	175.341	254.542	131.283	189.827	293.831	230.612	210.066	225.194	106.444	141.113	117.717	154.263	184.082
TRINITY_DN16605_c0_g1_i1	113.963	254.091	220.969	146.681	772.291	2321.44	340.431	1310.83	3173.94	1727.73	2020.57	3954.8	541.727	153.314	1829.38	1931.85
TRINITY_DN16612_c0_g1_i1	146.74	0	23.34	0	0	0	0	0	0	0	0	0	0	0	23.326	23.4691
TRINITY_DN16619_c0_g1_i1	124.608	62.7443	28.6193	85.4205	40.3009	0	112.089	122.488	14.462	9.07826	1.27781	39.1945	15.3971	1.02167e-12	0	1.35219
TRINITY_DN16635_c0_g1_i1	12.1291	72.7758	36.9793	29.7635	35.7112	175.626	46.1098	78.0674	107.928	57.034	87.7598	94.3571	78.5981	88.0428	35.371	27.8391
TRINITY_DN16658_c0_g1_i3	0	0	0	0	35.4125	0.00267334	11.03	0	0	0	62.6957	86.4658	35.7216	148.051	53.9506	251.868
TRINITY_DN16699_c0_g1_i2	22.195	26.0442	61.2136	68.859	52.5675	89.5895	42.8207	67.0676	60.0118	90.03	84.925	126.599	84.4535	72.6297	69.0004	63.9606
TRINITY_DN16706_c0_g1_i1	119.967	86.4523	50.4307	72.1782	42.985	32.7393	53.8319	70.8593	35.5682	50.0386	67.7088	39.8473	34.6719	48.8927	69.1573	47.3522
TRINITY_DN16712_c0_g1_i1	35.5841	101.751	0.00215981	0.0020356	32.0352	0.00162223	49.9215	31.1932	30.3217	0.00201185	24.7509	0.0021952	31.4423	19.7076	0.00195876	0.00214591
TRINITY_DN16712_c0_g1_i2	789.851	1117.58	288.646	220.433	249.211	162.004	541.06	270.758	231.431	260.987	228.408	108.028	205.508	218.506	359.06	198.774
TRINITY_DN16740_c0_g2_i1	9.65114	28.8393	20.203	3.98348	12.9013	144.579	23.6071	33.8148	154.468	64.8493	86.2333	163.179	8.56229	0	53.7181	42.0361
TRINITY_DN16741_c0_g1_i1	0	0	0.00812315	8.85617	0.00740772	88.6087	0.00685944	0.00617006	0.00717167	74.7634	74.4672	256.519	0.00557338	0	130.189	171.15
TRINITY_DN16741_c0_g1_i2	0	0	10.0767	0	32.0552	0.023486	9.94744	32.2987	131.104	1.82211	39.2937	0.0457136	32.2709	0	0.00863584	6.12689
TRINITY_DN16742_c0_g2_i1	156.106	134.251	156.525	81.3597	19.5273	45.2533	27.2127	39.2051	18.4306	69.3171	77.4491	40.3403	0	53.1628	26.5968	47.4393
TRINITY_DN16750_c0_g1_i2	186.257	58.6151	0.0779258	28.3078	0.130397	13.616	20.5708	23.6945	13.0845	0.344183	3.19953	0.000187774	1.86327	13.0775	2.00665	13.133
TRINITY_DN16755_c0_g1_i1	171.677	143.027	146.382	75.7876	67.7608	37.314	56.871	122.319	74.1781	85.1824	46.5714	120.539	99.284	49.1897	98.4097	76.751
TRINITY_DN16756_c0_g1_i1	0	0	0	0	50.7493	31.3875	18.8797	10.2046	95.7904	54.0474	44.7651	105.096	183.739	71.1581	9.22777	128.171
TRINITY_DN16763_c0_g1_i1	423.425	224.567	40.3922	38.7016	83.4843	69.3247	42.5339	239.79	234.814	187.344	118.439	161.334	133.28	147.781	126.773	276.297
TRINITY_DN16815_c0_g1_i2	129.657	0.108857	0.0826789	45.3074	0.165736	0.0655636	30.1683	0.0795938	0	14.4715	0	0	0.0905637	0.073797	0.0805184	0.0994505
TRINITY_DN16882_c0_g1_i1	6.69988	23.3177	5.62847	13.8858	38.9714	146.218	13.6637	67.4341	164.41	69.1313	104.275	148.491	26.7988	9.10287	63.9274	55.7545
TRINITY_DN16891_c0_g1_i1	0	2.10901	1.78915	1.76703	22.8867	46.4126	13.8666	22.2914	30.6678	16.9148	26.4793	99.483	115.342	44.7096	92.8822	93.4569
TRINITY_DN16893_c0_g1_i1	483.495	410.012	611.145	568.441	311.423	409.646	373.207	540.742	454.506	495.626	459.423	380.214	392.281	419.554	400.807	398.299
TRINITY_DN16893_c0_g2_i1	372.999	426.462	790.839	1030.82	550.251	909.553	634.579	1149.43	951.018	936.108	919.723	761.768	882.697	1208.02	981.299	1272.67
TRINITY_DN16901_c0_g1_i1	0	0	77.3055	72.7784	0	69.1319	86.0145	0	72.9828	284.854	238.472	0	87.5656	229.672	86.7424	144.173
TRINITY_DN16947_c0_g2_i1	6.15201	0	0	0	0	0	2.50952	0	0	987.097	0	2.72507	0	0	0	0
TRINITY_DN16986_c0_g1_i1	0.0135245	74.7629	0.0674609	78.4845	93.8773	102.36	118.488	61.3522	96.9878	106.889	128.482	138.333	71.0229	153.372	151.477	0.110926
TRINITY_DN16986_c0_g1_i2	69.2577	0.246186	107.624	0.196943	0.0105153	0.155718	0.188124	0.205839	0.203571	0.186873	0.187952	0.202853	0.207849	0.157535	0.18725	129.137
TRINITY_DN17001_c1_g1_i1	0	127.798	0	0	0	0	0	0	74.9686	0	81.8889	129.711	0	0	0	0
TRINITY_DN17019_c0_g1_i1	123.362	57.014	70.7779	38.6458	58.4315	38.578	84.9723	66.6667	39.4059	22.2181	80.7001	59.8236	33.4722	12.9173	45.272	24.369
TRINITY_DN17031_c0_g1_i1	146.083	163.509	0	92.1039	0	0	0	0	0	0	0	0	0	0	110.771	0
TRINITY_DN17033_c0_g3_i1	140.584	93.4639	92.9786	77.1384	78.0775	71.7181	90.7128	82.1414	49.1891	60.0277	50.0079	10.4529	15.5698	59.7396	32.6041	60.9958
TRINITY_DN17061_c0_g1_i1	0	0	327.539	18.7696	0	32.0399	0	84.9059	133.612	0	1059.62	807.202	685.132	98.5239	152.398	117.052
TRINITY_DN17061_c0_g2_i1	0	0	80.9532	11.3854	6.14666	37.7107	5.65286	18.2531	29.0356	5.45311	268.925	198.645	147.328	14.1568	66.2024	77.9514
TRINITY_DN17068_c0_g1_i1	151.645	0	0	95.1563	0	90.5443	113.698	0	95.2286	93.2428	0	0	230.936	0	228.851	0
TRINITY_DN17078_c0_g1_i8	317.734	227.376	165.999	151.835	124.387	125.964	138.846	167.46	200.324	124.096	173.365	206.307	209.84	209.386	191.662	177.901
TRINITY_DN17081_c0_g1_i2	427.742	188.726	30.1764	66.9922	214.248	138.946	166.466	99.7304	104.652	161.53	133.671	143.66	114.611	131.431	163.155	119.345
TRINITY_DN17089_c0_g1_i1	219.048	0	0	38.638	85.7922	0	89.4843	0	39.3254	0	37.1761	0	46.6348	115.643	0	0
TRINITY_DN17098_c0_g1_i1	80.5741	135.497	107.269	39.0532	352.31	64.7388	235.048	55.2767	31.6685	61.2156	9.93313	96.2995	23.1673	44.5226	16.6869	47.4574
TRINITY_DN17098_c0_g1_i2	119.941	153.565	31.6502	121.145	287.067	77.2912	338.746	34.8005	70.7937	34.6859	35.9063	0.0053476	41.1746	40.0425	22.3294	37.9281
TRINITY_DN17120_c1_g1_i1	0	173.785	57.9411	0	0	0	0	0	0	0	58.0628	0	64.7194	0	63.2461	0
TRINITY_DN17123_c0_g1_i1	198.072	113.502	107.169	58.4447	81.113	64.1076	84.8972	99.9	73.8581	117.241	73.1488	136.908	122.345	100.347	90.7586	102.924
TRINITY_DN17144_c0_g1_i1	328.449	239.939	133.549	159.57	46.9961	49.0259	44.3984	0.133445	0	13.9153	27.9599	0	15.9081	99.7146	29.0031	0
TRINITY_DN17150_c0_g2_i1	151.446	58.4754	28.8274	28.2942	50.9324	15.7516	47.3745	20.4859	28.8406	18.0809	0	10.5499	20.4904	7.93608	18.5243	19.7891
TRINITY_DN17152_c0_g1_i2	112.795	65.2848	39.0399	59.8876	99.9065	71.6529	99.0929	68.9567	61.1282	54.7304	86.8681	75.6588	99.2248	93.6681	80.9223	106.431
TRINITY_DN17156_c0_g1_i1	435.257	270.889	217.349	259.038	194.571	209.804	234.816	198.564	206.805	211.795	292.588	64.2284	139.65	121.337	140.639	124.57
TRINITY_DN17156_c0_g1_i2	65.599	145.265	0.00306401	0.00512683	0.00181562	0.00423101	0.00125528	0.00526816	0.00195468	47.5988	0.00245486	69.4907	0.00157263	0.00348136	30.7192	0.0025145
TRINITY_DN17169_c0_g2_i1	0	43.5781	0	0	101.391	192.828	0	112.46	63.4802	0	0	41.0522	106.389	57.8508	33.267	0
TRINITY_DN17191_c0_g1_i1	0	0	0	0	21.8724	16.9377	40.7742	11.0297	51.597	58.2427	0	102.422	132.168	76.8977	69.7761	222.915
TRINITY_DN17205_c0_g1_i2	249.629	209.36	53.1798	49.8566	161.909	47.0576	102.32	31.7069	32.1987	22.224	36.0605	65.1319	31.1338	25.2018	44.2753	59.3521
TRINITY_DN17206_c0_g5_i1	0	25.4156	0	116.802	42.0418	0	0	0	0	18.711	0	0	0	0	0	20.2198
TRINITY_DN17220_c0_g1_i4	135.146	27.1912	22.2038	21.7686	47.0221	9.11911	10.9821	23.7895	22.1808	20.8723	20.809	0	0	27.6389	10.7431	0
TRINITY_DN17238_c0_g1_i2	0	0	0	83.889	89.6494	0	0	118.344	0	164.369	185.557	0	0	88.7086	0	82.4399
TRINITY_DN17246_c0_g1_i1	0	20.3395	105.531	23.3908	11.4762	0	27.1467	17.9105	8.68301	6.10694	113.61	33.9627	0	24.3326	26.4528	15.7391
TRINITY_DN17247_c0_g1_i1	57.8174	96.1586	80.402	100.297	56.9952	52.4044	36.6454	39.4246	118.478	65.3153	54.811	28.7012	73.9401	29.9154	45.9737	50.0648
TRINITY_DN17251_c1_g1_i1	0	35.0357	0	0	89.5282	81.5872	0	45.874	211.02	106.059	186.152	1035.59	166.499	47.3516	358.254	360.762
TRINITY_DN17261_c1_g2_i1	0	108.382	0	37.5941	0	33.5787	0	0	0	36.381	38.248	0	0	0	40.8783	38.3813
TRINITY_DN17278_c0_g2_i3	109.242	57.0722	44.7235	62.8679	40.4785	14.3799	51.9101	33.0565	34.2517	13.2485	0	11.716	14.5151	46.3098	29.9751	10.8492
TRINITY_DN17313_c0_g1_i1	322.158	257.252	186.848	174.436	277.126	181.616	253.016	201.965	144.439	192.234	201.043	222.491	219.008	240.517	240.347	274.581
TRINITY_DN17314_c0_g1_i1	127.234	68.631	48.6354	7.96549	25.8075	39.7778	0	17.193	0	38.1665	22.6929	8.82147	0	0	38.912	25.1093
TRINITY_DN17336_c0_g1_i1	472.559	0	310.374	98.3817	104.452	280.481	0	281.121	196.898	289.191	109.93	0	119.44	103.648	0	766.361
TRINITY_DN17350_c0_g1_i1	0	182.389	61.3719	79.6431	236.498	238.559	206.53	135.782	40.4844	172.263	58.2926	239.81	198.648	17.5032	121.742	103.359
TRINITY_DN17352_c1_g1_i1	49.1792	0.00714759	128.311	127.13	318.777	549.846	324.673	131.838	345.112	242.116	315.081	1457.66	494.567	850.996	659.056	423.492
TRINITY_DN17352_c1_g1_i2	16.9609	107.182	373.892	400.094	524.062	967.606	271.205	1073.25	1260.54	629.599	1010.44	4659.75	2932.11	1355.32	1266.53	807.906
TRINITY_DN17359_c0_g1_i1	166.552	61.7175	52.2331	65.6271	55.6479	25.0416	36.8518	32.1092	28.7108	33.6572	19.7818	5.94703	12.5545	26.8428	17.9557	12.3886
TRINITY_DN17362_c0_g1_i1	91.8279	108.479	104.449	169.139	171.432	88.097	190.367	117.239	101.073	173.763	115.987	37.3211	81.7139	79.2183	108.535	106.877
TRINITY_DN17371_c0_g1_i1	178.197	73.7385	0	0	0	0	0	0	0	0	26.9084	0	0	0	28.3592	0
TRINITY_DN17373_c0_g1_i1	0	0	154.611	145.557	156.198	0	86.0145	0	0	0	79.4906	0	175.131	0	0	72.0867
TRINITY_DN17384_c0_g2_i1	224.885	292.683	184.856	170.602	115.16	98.2173	139.768	232.826	97.7859	112.452	142.624	180.418	104.489	72.1354	147.228	55.8576
TRINITY_DN17391_c0_g1_i1	101.214	34.8076	0	0	0	0	27.2288	0	0	24.8377	25.5073	0	28.8981	0	0	26.6187
TRINITY_DN17415_c0_g1_i1	972.246	945.398	753.378	825.814	516.991	491.224	625.299	663.607	511.801	577.743	574.687	357.208	368.634	499.437	526.269	481.596
TRINITY_DN17424_c0_g2_i1	75.3877	102.502	80.5847	98.0635	42.3563	50.319	60.9762	66.7868	59.822	56.556	38.2538	70.7147	65.1878	68.8779	39.9307	40.7365
TRINITY_DN17451_c0_g1_i4	182.355	98.0425	57.0568	24.1377	80.2153	50.0064	64.4755	21.4748	26.6462	19.0131	31.0434	32.635	54.1952	29.6494	2.75583	31.7642
TRINITY_DN17458_c0_g1_i1	382.861	267.772	171.843	124.258	121.948	124.18	89.1982	123.745	138.333	126.199	113.353	81.0637	64.7207	77.4389	126.845	71.5395
TRINITY_DN17460_c0_g1_i1	0	0	6.99083	3.43791	44.5497	11.4173	13.7062	29.5432	45.58	36.233	39.0813	151.159	67.314	37.2229	33.4585	83.1824
TRINITY_DN17467_c0_g1_i1	7.59644	0	6.32186	0	67.176	10.3151	12.3757	13.3283	25.382	35.7593	17.6542	102.124	127.595	46.5106	30.202	85.1393
TRINITY_DN17475_c0_g1_i1	4.8033	2.38556	0	0	32.3242	54.1061	29.3971	16.8069	120.251	24.8457	39.2872	46.7279	194.499	34.251	105.029	63.3401
TRINITY_DN17479_c0_g1_i2	94.456	32.0777	106.057	20.6263	23.4403	57.0611	2.60401e-12	27.2543	20.7857	36.3767	70.3075	25.3502	5.67057e-15	18.3801	34.5294	37.1634
TRINITY_DN17479_c0_g1_i3	515.717	271.898	127.668	71.248	123.245	72.032	179.907	125.48	28.2919	125.535	82.559	73.3134	109.32	41.4244	94.7035	0.00257824
TRINITY_DN17479_c0_g1_i4	0.021021	100.412	22.9407	89.3983	0.040212	0.0754362	0.0119633	17.5385	100.498	0.0138192	0.00354664	42.0938	0.0402046	72.3345	0.00921745	103.408
TRINITY_DN17483_c0_g2_i2	124.328	131.244	15.2232	83.9228	67.3492	1.50885	1.39193	92.902	83.4734	63.8529	92.7928	48.1088	80.6502	75.64	76.195	59.1444
TRINITY_DN17525_c0_g1_i2	127.434	44.7442	43.8956	1.28231	19.7839	14.3741	18.8268	1.82761	26.3712	2.44341	41.0013	19.1837	1.31425	0	8.44364	10.8197
TRINITY_DN17535_c0_g1_i4	145.161	529.833	26.0803	25.6748	26.1971	11.5427	14.7877	18.4287	0.79685	18.2235	12.1498	3.11413	0.00986081	23.2592	13.9046	13.6482
TRINITY_DN17538_c0_g1_i2	3.61292	11.0779	0	0	23.4245	82.1451	24.4472	3.17071	31.6936	38.6932	5.73122	330.845	106.929	43.262	50.7885	125.148
TRINITY_DN17538_c0_g2_i1	6.24428	6.22979	5.21213	0	38.799	33.9645	10.1776	5.47384	104.748	39.3367	19.3769	256.539	105.065	186.826	39.7212	183.961
TRINITY_DN17555_c0_g1_i2	76.7241	80.079	830.57	49.1246	38.881	76.5898	35.3231	48.1739	65.1985	35.2676	44.4623	69.5181	49.0374	64.119	76.6486	53.7025
TRINITY_DN17572_c0_g4_i2	110.379	115.236	101.129	198.03	149.711	168.14	158.543	170.388	141.497	128.654	133.538	194.623	173.269	214.376	180.708	228.564
TRINITY_DN17581_c0_g1_i2	132.147	315.712	59.7245	48.1994	108.907	7.65011	133.314	47.3434	9.34415	43.9318	8.72853	10.2353	9.95252	0	17.9877	9.61948
TRINITY_DN17584_c0_g1_i3	193.116	220.371	133.651	62.5487	155.327	96.5449	85.7293	88.8925	50.1793	75.6934	58.4081	95.7548	14.7019	68.9764	111.857	167.253
TRINITY_DN17589_c1_g1_i1	77.5366	128.769	103.799	72.4686	50.6238	28.1484	46.3554	58.8722	34.7984	44.9064	56.2061	50.6434	41.2552	28.1094	20.5509	4.49707
TRINITY_DN17612_c0_g1_i1	0	0	11.221	0	47.7175	77.7345	65.7924	265.505	5.63548	15.8748	20.8695	108.308	29.7752	18.3049	37.4528	46.5591
TRINITY_DN17613_c0_g1_i2	156.281	92.9638	4.43947	22.4194	23.9619	7.57433	5.04476	24.6593	0.00204858	17.9993	15.3484	20.183	5.72554	6.03131e-06	11.0644	69.6959
TRINITY_DN17624_c0_g3_i1	0	0	100.273	0	0	0	0	135.642	0	0	0	174.272	0	0	0	0
TRINITY_DN17630_c0_g3_i2	0	94.2376	299.808	58.4753	62.943	0	0	78.508	0	0	124.747	93.9061	0	120.145	0	58.5779
TRINITY_DN17631_c0_g1_i1	0	0	0	158.197	0	0	93.9899	110.929	0	0	0	0	95.5265	0	0	77.9884
TRINITY_DN17645_c1_g1_i2	123.001	20.3695	31.2089	12.5585	55.1068	0	0.000518842	23.6046	0.000510784	19.5652	0	45.9003	22.2019	0.0113868	10.0477	40.5337
TRINITY_DN17651_c0_g2_i1	98.7208	120.034	48.0167	0	16.8814	39.7298	32.0076	52.3127	47.728	15.0073	15.1066	73.0373	17.1859	40.4874	47.0698	32.5949
TRINITY_DN17678_c1_g1_i2	0	0	0	0	26.1513	165.041	0	213.794	112.67	37.4689	55.8239	95.8538	172.272	52.1492	263.17	91.2913
TRINITY_DN17685_c0_g1_i2	179.515	298.972	203.021	263.539	390.885	279.315	433.236	298.911	337.362	291.362	254.373	405.021	364.378	297.812	258.17	286.358
TRINITY_DN17742_c0_g1_i1	0	1.74885	0	0	25.3408	113.145	8.62859	61.6288	37.455	32.3058	9.61406	172.683	247.954	95.7041	264.779	135.086
TRINITY_DN17745_c1_g2_i1	70.0032	74.3622	152.455	169.587	233.009	308.302	171.24	269.775	377.585	250.976	315.513	780.441	463.815	409.156	289.444	227.797
TRINITY_DN17760_c0_g2_i1	0	0	66.3922	0	0	58.8801	72.9846	0	0	0	134.595	205.781	0	259.652	367.625	187.509
TRINITY_DN17760_c0_g7_i1	3463.82	5815.64	3893.81	581.43	1105.71	4779.43	4676.25	7592.9	730.308	960.864	4181.95	21921.1	4328.55	17263	11549.2	770.369
TRINITY_DN17770_c0_g1_i2	70.7687	49.992	40.9682	100.478	11.7139	67.2177	71.7851	78.0083	31.8779	59.2589	49.541	35.8278	88.0402	25.9194	41.4717	43.2952
TRINITY_DN17786_c0_g2_i2	25.3823	25.5111	62.6663	102.447	44.259	59.9951	82.5368	66.9905	52.2021	117.858	88.0097	103.711	44.584	77.8394	60.5364	96.6459
TRINITY_DN17790_c0_g1_i1	458.737	291.499	175.342	173.25	93.9538	131.202	173.58	191.836	113.121	71.1871	118.385	54.5918	76.597	93.7648	92.212	93.8544
TRINITY_DN17790_c0_g1_i2	66.8815	33.9459	13.355	170.426	38.3989	0.000161952	0.000224686	35.6532	37.2913	28.1827	26.0446	10.8318	0.000340095	10.3196	8.32612	15.5093
TRINITY_DN17796_c0_g1_i2	42.8045	56.3439	7.7891	0	37.3278	58.7974	31.5703	77.675	105.494	16.6007	29.8812	16.9634	38.1249	41.9666	48.0381	13.8089
TRINITY_DN17805_c0_g2_i2	68.1628	68.5818	89.5695	87.8081	106.689	36.7915	99.7005	35.9986	111.835	126.288	62.9655	74.4484	131.541	130.113	119.209	91.9686
TRINITY_DN17813_c0_g3_i1	776.347	607.302	181.306	177.504	82.1553	64.0007	115.765	139.629	12.9128	36.4846	36.5082	14.5033	27.7175	32.4339	50.3733	26.5133
TRINITY_DN17825_c0_g3_i1	158.784	112.284	80.7845	116.105	41.7421	34.6623	0	47.958	39.1357	0	0	0	0	0	84.5155	0
TRINITY_DN17828_c0_g2_i1	106.763	0.000681374	0	27.4039	3.23465	22.8684	5.18557	29.7239	9.31138	0	0.000158188	0	0	0	0	19.1722
TRINITY_DN17837_c0_g1_i2	149.564	51.4294	0.00105018	39.2126	86.452	24.7173	0.00114125	53.6293	0.000962962	38.5785	28.1986	0.00110099	53.5867	0.000859392	0.0010406	0.00124571
TRINITY_DN17845_c0_g1_i1	368.988	554.601	353.949	296.951	597.984	272.554	422.413	373.43	199.316	278.394	270.656	180.8	108.184	274.102	257.931	155.362
TRINITY_DN17845_c0_g1_i3	31.8804	112.776	55.4719	101.649	135.437	65.2407	82.7585	84.7373	9.43557	101.104	35.1518	36.4528	34.9052	26.8176	41.8071	68.2554
TRINITY_DN17845_c0_g2_i1	49.5358	107.31	61.251	93.3905	161.952	55.9354	123.492	84.0529	68.1065	39.2306	40.0159	29.8625	45.9759	21.0618	40.5244	37.0796
TRINITY_DN17860_c0_g1_i1	330.135	396.695	273.635	192.111	190.872	223.709	207.321	314.763	219.399	191.454	262.541	271.806	199.657	205.466	240.012	193.846
TRINITY_DN17862_c1_g1_i1	0	7.09797	0	2.95621	3.19112	0	2.91055	0	0	2456.8	5.55208	0	0	0	0	6.24606
TRINITY_DN17908_c0_g3_i1	164.015	40.8905	19.5744	48.2115	20.8207	27.8904	71.6153	20.5353	39.3513	55.4102	59.1003	52.2645	20.7597	11.9479	32.6041	55.9128
TRINITY_DN17910_c0_g2_i1	7.54139	120.562	18.8304	18.5312	100.049	296.987	67.5746	165.391	277.225	147.94	105.164	81.0955	353.367	71.8242	137.922	149.57
TRINITY_DN17914_c0_g2_i1	114.625	127.798	0	0	0	0	0	104.196	0	0	0	0	0	0	0	0
TRINITY_DN17916_c0_g1_i1	0	0	4.35347	25.7426	41.6887	51.9307	46.48	33.2274	106.836	43.056	52.7271	27.1978	32.2969	51.0091	33.0983	45.2618
TRINITY_DN17926_c0_g1_i1	103.211	56.5641	17.2716	12.7677	32.1627	10.5383	29.4502	22.6056	13.0282	12.2272	20.0406	4.59623	4.57638	10.5236	14.1589	17.9591
TRINITY_DN17934_c0_g1_i2	75.2031	102.359	41.4134	23.1228	24.7617	30.3827	28.6696	41.4041	17.6086	21.296	25.5446	8.28438	16.2894	7.95276	26.0727	17.9847
TRINITY_DN17947_c0_g2_i1	336.488	433.216	271.245	387.916	247.53	150.087	217.952	198.413	215.232	203.254	256.765	62.6778	194.607	291.684	124.764	220.163
TRINITY_DN17956_c0_g1_i3	193.017	86.5895	40.2568	1.94622	25.3405	52.0659	39.0961	34.514	55.8301	0.347024	59.4059	18.8259	19.0007	39.781	22.9138	65.7629
TRINITY_DN17967_c0_g1_i1	16.8582	36.8804	79.3053	55.8997	60.3407	85.0783	41.2565	82.6266	68.4682	42.8155	49.8503	164.408	128.865	80.1668	53.618	97.4562
TRINITY_DN17970_c1_g3_i1	194.911	43.9848	69.9432	0	0	14.5001	35.0804	0	17.3543	0	16.5384	20.1291	0	14.8158	17.2078	0
TRINITY_DN17977_c0_g1_i1	220.829	435.196	137.344	209.356	136.898	18.2514	26.4261	100.085	134.966	285.143	83.2999	30.0198	35.6541	77.6281	67.6753	232.307
TRINITY_DN17979_c0_g1_i1	26.2349	92.3326	107.852	158.645	79.9597	203.662	85.2932	115.429	75.442	131.82	131.339	59.6176	115.141	107.29	102.072	132.986
TRINITY_DN17980_c0_g1_i1	6.86171	0	48.4931	26.588	39.9643	132.793	33.5453	37.3668	49.2802	52.788	53.1982	141.292	115.364	42.0024	20.5455	47.4564
TRINITY_DN17982_c0_g2_i1	0	4.34713	29.2804	83.0164	66.2399	47.5974	160.24	145.308	92.0877	96.7739	47.521	31.0498	23.2577	26.7066	24.3045	30.4832
TRINITY_DN17994_c0_g1_i1	0	0	0	0	113.559	22.853	111.274	30.7599	133.463	25.3403	26.0499	265.485	177.032	118.802	82.2756	271.388
TRINITY_DN17999_c0_g1_i1	88.2866	144.429	293.615	286.5	276.472	374.206	279.941	302.837	508.872	399.526	501.516	371.186	351.881	382.263	331.866	324.701
TRINITY_DN18011_c1_g1_i1	191.898	320.496	216.844	134.184	119.341	45.978	67.712	110.703	112.675	128.588	134.868	4.3542e-05	59.804	85.8075	62.0055	116.088
TRINITY_DN18013_c0_g1_i2	17.0669	25.2544	115.667	153.455	80.4687	146.612	66.2767	181.746	158.695	113.371	136.301	99.5209	89.5993	104.853	126.877	129.492
TRINITY_DN18015_c0_g1_i1	3.49236e-39	25.0809	198.104	140.537	25.3867	137.673	22.2699	116.203	148.317	38.6237	235.292	234.77	173.485	167.423	99.6857	176.168
TRINITY_DN18015_c0_g1_i3	59.1366	52.2557	284.595	194.887	51.3869	103.207	58.2296	146.138	371.873	131.903	337.906	111.717	256.337	145.053	156.388	216.583
TRINITY_DN18023_c0_g2_i1	301.133	179.47	137.909	402.525	466.895	401.288	438.385	288.707	284.171	475.432	223.313	219.451	182.234	145.607	176.226	177.895
TRINITY_DN18028_c0_g1_i1	0	7.32108	0	0	90.8024	24.8867	41.7937	12.8571	36.7622	63.2963	11.3583	321.636	84.2564	134.607	87.4154	316.243
TRINITY_DN18032_c0_g1_i1	114.616	0	269.299	115.625	59.7361	75.7112	61.3879	156.273	58.6276	55.5231	115.226	200.187	162.925	79.2254	60.8478	29.7504
TRINITY_DN18032_c0_g2_i1	0	73.8286	58.2245	75.6203	61.2434	32.2815	19.5497	64.1772	115.347	18.1677	128.848	67.8183	62.7506	99.2918	38.3931	58.9406
TRINITY_DN18042_c0_g1_i3	105.625	58.884	53.5541	77.0921	15.0418	29.2651	38.1327	29.9254	82.0982	72.9121	99.9218	92.722	59.939	28.7916	48.1178	45.3733
TRINITY_DN18052_c0_g1_i1	120.414	118.252	261.916	212.03	187.55	189.546	148.006	216.042	287.634	199.791	261.256	217.694	239.272	316.446	216.683	341.951
TRINITY_DN18052_c0_g1_i5	1.28438e-06	75.8201	48.6607	53.2603	81.1861	459.796	77.7673	331.926	258.589	250.201	209.85	542.036	223.803	270.7	292.164	173.301
TRINITY_DN18052_c0_g1_i8	660.775	775.204	957.494	1122.19	755.355	1017.61	769.13	1120.67	994.804	1074.15	1113.86	1499.59	1281.63	1188.28	1164.97	1266.03
TRINITY_DN18052_c0_g1_i9	275.793	119.848	158.526	335.532	5.04549e-09	187.449	120.56	167.011	121.698	89.1982	180.952	69.5091	65.0505	170.74	45.4035	31.165
TRINITY_DN18053_c0_g1_i2	105.552	49.6837	46.7286	66.8899	62.242	39.8056	71.4396	63.1877	44.7364	64.0361	75.7	27.0471	19.7653	50.9378	97.1787	53.6449
TRINITY_DN18060_c0_g1_i1	379.058	299.134	292.046	315.756	529.899	186.863	305.044	170.961	248.611	305.269	212.881	378.909	160.015	164.764	264.543	251.322
TRINITY_DN18069_c0_g1_i1	398.395	471.497	432.536	252.639	459.47	347.574	503.251	271.116	278.008	337.592	377.695	459.711	416.593	376.187	290.93	356.783
TRINITY_DN18080_c0_g1_i1	199.062	367.629	259.92	170.203	137.867	198.567	102.305	174.911	147.495	73.4044	32.3657	368.93	46.1396	92.7464	49.9829	80.4317
TRINITY_DN18082_c0_g1_i2	18.2896	0.000711711	0	0.000737654	139.523	49.7604	44.7276	13.0476	107.456	91.2708	37.8503	223.211	167.434	103.658	58.1823	301.342
TRINITY_DN18082_c0_g2_i1	0	0	0	0	7.07126	0	6.52015	7.02458	0	0	0	222.655	28.2936	81.7029	38.194	186.066
TRINITY_DN18084_c0_g1_i2	0	4.58657e-05	2.92803e-05	5.17492	107.868	25.5324	26.7295	8.18841	18.4878	19.8175	7.28332	162.26	61.0106	95.3409	47.1206	232.437
TRINITY_DN18088_c0_g1_i1	18.5841	130.243	30.8167	30.2925	57.2493	31.4875	60.5174	40.7967	15.4447	14.5136	14.3707	8.36451	8.1967	25.2999	7.38879	55.7259
TRINITY_DN18109_c0_g1_i3	83.7422	1.36492e-05	47.8537	128.907	48.4297	2.13856	0.0317839	113.339	14.458	96.6834	42.9515	23.0813	114.19	38.9341	64.5346	99.6458
TRINITY_DN18111_c0_g1_i1	24.2496	60.4708	60.7483	49.8672	48.4561	90.6995	44.4679	69.0803	45.789	14.3287	70.5607	151.535	112.768	53.5876	53.0258	57.8228
TRINITY_DN18114_c0_g1_i1	347.492	233.51	97.1824	114.826	52.3959	40.8534	88.6863	73.2386	27.3326	64.7516	49.5394	22.1427	10.427	40.0125	21.6707	27.6959
TRINITY_DN18118_c0_g1_i1	124.623	68.478	24.7999	27.1937	11.7416	2.23683	5.35081	8.61063	8.32713	7.81063	10.2092	0	0	4.45571	13.0384	0
TRINITY_DN18162_c0_g1_i1	0	0	8.06888	7.95484	47.2328	22.966	35.3561	16.8813	20.2939	19.0443	44.9222	330.135	85.4916	104.791	61.2974	444.908
TRINITY_DN18173_c0_g1_i2	0	87.7334	0.000999882	22.0909	47.7048	37.7815	115.342	101.415	44.8956	85.0118	56.4144	0	49.1814	58.8041	24.2966	45.7734
TRINITY_DN18181_c0_g2_i1	0	238.138	29.9223	57.8123	0	0	92.4628	34.2137	29.3153	27.8791	28.8069	36.4174	0	0	30.4317	0
TRINITY_DN18192_c0_g1_i1	9.20983	27.6596	15.2747	15.0157	89.1873	43.6962	59.9836	24.2603	91.8708	57.5535	49.8567	174.063	105.625	87.7635	183.085	126.285
TRINITY_DN18192_c0_g2_i1	263.982	1724.06	4094.52	8333.57	5952.79	10906.4	6233.92	8912.88	6931.12	4642.15	6980.5	10249	7323.86	3333.58	4468.67	5418.11
TRINITY_DN18192_c0_g2_i2	332.124	476.106	1085.97	2598.96	3624.37	2153.94	1857.31	2584.66	2910.1	1592.94	1989.06	4012.04	3561.17	1393.8	1743.21	1735.18
TRINITY_DN18199_c0_g1_i1	123.231	82.6644	89.9504	44.0892	35.7127	110.852	178.017	72.315	101.074	95.1163	84.3168	112.179	96.0781	112.017	54.4232	92.3519
TRINITY_DN18223_c0_g1_i1	116.064	34.9531	38.2973	14.4212	15.4278	18.3444	56.6392	71.4325	19.1581	9.0079	17.906	73.5669	40.8309	39.5323	9.22777	78.8636
TRINITY_DN18234_c0_g1_i7	144.458	46.05	32.9492	12.3137	46.3398	26.6822	39.7829	0.026274	0.00380691	0.00169053	0.189342	7.00889e-05	0.0241106	15.3385	0.0115024	2.70993e-05
TRINITY_DN18240_c0_g1_i1	113.788	0.00339578	22.7279	16.3898	2.48875e-05	0.000461435	0.00442817	0.00251599	4.76895e-13	0.00313597	7.09763	0.00284436	0.000791722	0.00270153	15.1318	4.11054e-10
TRINITY_DN18240_c0_g1_i9	190.512	51.8347	0.00214019	4.53938e-07	24.5822	5.99211e-05	12.4419	0.000743679	7.94786e-14	0.000659408	1.55929e-06	0.000634074	0.000138634	0.000669422	13.6363	0.00108833
TRINITY_DN18247_c0_g1_i3	51.654	90.8202	116.804	75.6673	83.2541	67.6786	133.894	180.156	26.1657	106.178	85.2644	10.3455	40.1724	28.3237	95.9446	69.7681
TRINITY_DN18256_c0_g1_i1	0	0	0	72.7784	78.0989	69.1319	172.029	101.062	0	0	0	0	0	76.5573	86.7424	0
TRINITY_DN18264_c0_g1_i1	131.257	150.182	194.293	129.871	148.479	228.731	183.141	246.993	218.113	197.652	231.982	168.802	198.467	134.023	126.739	72.2707
TRINITY_DN18264_c0_g2_i2	154.179	106.165	53.5311	94.1506	135.572	117.51	116.141	160.799	120.001	112.778	66.3563	86.8194	59.4753	78.7193	76.6232	57.7159
TRINITY_DN18273_c0_g1_i1	379.711	344.685	226.125	129.393	87.2762	87.933	104.342	138.435	74.2365	108.781	60.5791	32.8243	16.2008	93.0685	42.9371	56.4734
TRINITY_DN18273_c0_g1_i4	242.145	165.045	113.557	145.955	43.3377	75.9872	61.6327	50.6636	15.0759	38.6703	85.2191	28.0779	3.96136e-13	0.00574471	27.716	2.49156e-07
TRINITY_DN18292_c0_g2_i1	138.762	69.0146	64.378	51.4187	48.975	29.8754	38.7211	63.9299	46.3065	26.0636	56.8145	35.6375	58.4019	39.6947	37.7459	28.7557
TRINITY_DN18306_c1_g2_i1	116.664	83.0722	92.8841	64.0688	49.4075	30.2396	49.8131	63.2854	37.355	56.9772	34.5038	19.8117	88.6326	52.8745	75.0953	53.0877
TRINITY_DN18307_c0_g1_i1	0	219.423	50.3269	143.589	51.5857	43.8187	54.0254	0	96.5392	46.5006	199.608	71.4926	111.722	0	54.025	48.4014
TRINITY_DN18320_c0_g1_i5	55.7722	21.748	50.6622	149.633	84.4625	8.0178	0	0	47.6963	18.8651	0	11.8097	90.4148	0	49.5532	75.8065
TRINITY_DN18329_c0_g1_i1	1378.19	1357.37	1209.04	920.576	1042.58	941.521	996.048	1358.03	1857.93	1423.78	2346.96	2394.21	3063.17	5192.03	3363.13	6161.57
TRINITY_DN18334_c0_g1_i1	0	0	13.5284	4.44406	38.383	11.0088	43.9575	18.899	36.2762	25.5364	20.9354	110.526	109.951	47.6536	30.0136	159.369
TRINITY_DN18339_c0_g1_i2	113.286	67.0098	2.10078e-08	12.4229	22.3547	38.312	30.1137	56.6738	53.8291	0.00292184	12.9127	31.4865	9.36446	19.9129	38.9525	18.0631
TRINITY_DN18342_c0_g2_i1	5.76041	40.207	72.2008	66.3939	76.8019	66.6159	93.9047	60.5798	58.0639	59.0466	89.423	138.736	107.192	121.408	59.5449	65.0052
TRINITY_DN18345_c0_g1_i2	205.796	149.451	115.691	26.4818	0.067623	5.02656	19.1196	39.5015	24.1926	0.0592648	3.91305	0.000220235	2.98086	0.0496606	0.0577517	0.0659701
TRINITY_DN18355_c0_g1_i2	320.768	143.862	53.6559	57.2857	28.5445	7.27668	26.1491	65.5785	8.99267	29.5412	0	4.76377	0	0	0	0
TRINITY_DN18378_c0_g1_i2	0	4.66668	25.7137	37.1112	4.21647	12.8311	5.75124	4.10992	21.934	14.9582	79.9656	31.1606	198.631	4.78614	7.47173	28.9195
TRINITY_DN18385_c0_g1_i1	109.723	149.918	99.0947	105.48	192.783	81.0647	162.37	87.6221	91.001	163.29	192.694	206.882	149.453	142.617	134.836	127.865
TRINITY_DN18385_c0_g2_i3	103.423	60.6885	23.3121	60.1126	96.6921	98.4632	66.0216	88.5727	0.00554156	61.2317	59.4927	94.7264	35.2014	80.4684	119.924	77.0929
TRINITY_DN18387_c0_g1_i1	0	7.28658	12.1496	5.97923	58.1058	79.2683	41.5989	102.374	67.0893	22.9114	45.2226	71.8602	270.953	24.8104	104.408	169.995
TRINITY_DN18390_c0_g1_i1	280.815	281.684	168.164	469.223	108.052	591.767	355.858	548.718	741.24	226.366	659.145	901.92	760.209	737.382	438.665	661.562
TRINITY_DN18390_c0_g1_i4	0.0401995	0.00218169	270.642	91.959	251.524	0.00692235	0.00324831	0.00419779	0.103999	343.382	0.00378362	0.000108738	0.0575912	0.000831814	0.000806008	238.443
TRINITY_DN18390_c0_g2_i1	46.599	38.8103	38.7658	76.2883	82.3768	84.353	69.5864	61.3258	110.232	66.9955	138.354	90.5285	41.1861	110.961	43.2294	86.9903
TRINITY_DN18394_c0_g1_i3	0	132.15	0	0	82.3949	0	0	0	0	0	66.6098	0	68.6793	0	0	0
TRINITY_DN18406_c0_g1_i6	0	19.2597	46.3352	85.3424	41.1215	69.1823	15.4245	117.564	34.0168	86.915	51.054	35.1198	99.4433	142.993	61.7299	198.494
TRINITY_DN18407_c0_g1_i1	55.06	74.2678	134.301	65.5233	26.7038	94.8615	119.084	124.3	103.943	111.994	112.499	101.47	160.037	105.947	189.625	137.008
TRINITY_DN18407_c0_g2_i1	28.0217	28.8016	104.331	81.0039	54.8861	120.112	47.274	46.0942	25.6441	0.00120647	58.8939	116.664	56.1517	70.7493	108.039	35.5347
TRINITY_DN18407_c0_g2_i3	250.677	194.038	239.37	308.177	256.377	308.097	241.63	311.126	369.081	372.933	269.924	295.508	479.348	328.724	375.923	392.369
TRINITY_DN18408_c0_g1_i6	165.698	186.664	105.994	126.155	108.95	86.1502	142.237	106.919	25.1385	75.9316	77.959	59.3217	65.8048	44.4481	55.4734	49.4668
TRINITY_DN18412_c0_g2_i2	185.211	169.471	88.991	75.6431	36.4243	32.6038	69.5577	108.04	62.2691	30.066	34.9089	26.9052	36.5968	45.7656	47.4422	56.7431
TRINITY_DN18417_c0_g1_i3	192.169	230.748	0	66.7524	26.5315	0	77.5743	57.0399	0	0	0	0	0	0	0	0
TRINITY_DN18434_c0_g1_i1	0.0720538	5.63786	412.154	253.003	4.30433	3.44355	4.7582	308.177	0.16809	3.93842	371.78	429.437	538.411	359.953	238.019	0.285113
TRINITY_DN18434_c0_g1_i4	106.831	171.121	0.120887	82.2446	70.8186	259.839	110.708	0.0547139	387.991	153.363	0.00824634	0.0615776	1.56097	0.160372	0.0877149	652.377
TRINITY_DN18461_c0_g1_i4	75.7107	190.873	141.313	148.523	180.395	141.866	151.593	133.343	85.2417	71.1228	135.621	55.2802	99.8925	99.6162	112.029	112.571
TRINITY_DN18471_c0_g1_i1	6.32012	0	0	10.3897	168.266	68.7486	113.31	11.0811	169.594	84.5882	88.2481	406.495	268.624	240.673	140.713	481.782
TRINITY_DN18475_c0_g2_i4	121.88	118.429	55.2412	18.1697	116.004	39.4515	148.026	123.102	5.35812	58.5128	0.00150548	47.1251	126.444	158.783	71.9995	11.6699
TRINITY_DN18477_c0_g1_i1	39.5176	105.968	184.097	138.05	160.567	142.262	182.007	162.285	151.476	183.262	152.155	143.705	104.055	80.8071	136.135	111.265
TRINITY_DN18503_c0_g1_i1	3.88811	3.86003	6.55319	0	45.4118	51.7852	19.0397	22.1019	56.1725	40.2741	21.2115	185.468	84.8255	93.7224	46.3727	155.794
TRINITY_DN18513_c0_g1_i3	13.2601	20.3211	0	16.744	0.0023892	77.6935	16.5635	101.651	144.066	45.5077	50.5208	63.6339	0	0	27.645	12.5068
TRINITY_DN18515_c0_g1_i1	152.151	127.487	35.5728	120.14	21.6186	24.832	59.5212	53.3466	71.4999	67.1237	66.1117	54.334	43.1255	33.1058	53.2325	42.2131
TRINITY_DN18518_c0_g1_i1	138.454	145.153	69.2369	22.7214	67.4663	18.8138	22.5614	72.85	28.9726	16.3238	21.4667	18.581	18.3755	9.41687	11.0093	35.8999
TRINITY_DN18519_c0_g1_i4	120.775	68.9772	91.2697	111.802	63.4104	47.1956	91.3483	60.5543	78.9911	88.948	135.133	46.1045	58.94	41.6905	55.9768	39.0012
TRINITY_DN18570_c0_g1_i1	186.087	72.5404	34.2074	16.8015	27.2188	13.9975	8.41301	18.1664	25.6944	24.1531	23.9563	9.33115	9.10731	7.03952	24.6607	8.82299
TRINITY_DN18570_c1_g1_i3	299.037	159.937	136.545	150.813	136.563	127.528	191.291	102.619	179.79	174.284	114.878	105.467	187.664	116.245	176.616	127.633
TRINITY_DN18570_c1_g1_i4	170.166	222.588	257.014	145.594	176.873	150.491	168.144	236.989	165.981	242.885	232.589	238.835	231.989	231.641	178.887	267.564
TRINITY_DN18577_c0_g4_i2	290.773	89.4158	208.227	89.885	0	19.3481	46.9826	180.823	45.6607	108.102	44.119	0	0	39.9389	23.11	23.2723
TRINITY_DN18581_c0_g1_i1	121.532	82.1428	32.8047	0	17.2944	0	65.6588	17.894	0	30.7526	46.4694	0	17.6196	13.8484	0	0
TRINITY_DN18603_c0_g1_i1	0	4.42805	3.72716	3.67539	39.6772	33.3264	18.1336	11.6846	41.2588	35.1943	24.1984	138.387	114.482	60.4487	49.5093	147.432
TRINITY_DN18604_c0_g2_i3	349.263	203.983	113.992	145.275	90.7228	96.1363	71.1502	101.964	102.946	114.945	66.3684	89.9795	80.3342	126.602	127.211	94.9551
TRINITY_DN18605_c0_g1_i2	0	0	0	0	92.9646	63.9121	28.8021	31.1454	58.4733	27.4746	36.435	192.815	155.923	96.6446	46.9634	180.674
TRINITY_DN18605_c0_g2_i1	0	0	0	0	54.0744	0	0	0	152.569	24.1199	0	219.171	112.13	22.5042	103.991	181.124
TRINITY_DN18611_c0_g2_i1	106.296	63.8411	61.1475	36.8028	39.7359	34.7941	93.8457	50.4801	48.2732	46.7485	44.6628	45.7306	22.6582	29.0017	61.047	49.8644
TRINITY_DN18614_c0_g1_i1	12.9818	55.4946	131.376	180.287	175.11	239.967	164.212	186.306	164.271	149.137	146.617	133.744	114.885	112.377	148.381	137.934
TRINITY_DN18615_c0_g1_i6	78.727	44.8462	71.4103	75.9691	91.2397	62.7973	100.379	82.2733	102.288	69.8542	57.7313	63.1071	72.2472	41.3073	33.7313	49.0606
TRINITY_DN18630_c0_g1_i2	183.583	168.51	149.787	26.6493	43.169	78.5884	67.7231	161.864	81.4094	51.1324	89.6566	15.3111	58.3311	68.3549	39.7943	111.383
TRINITY_DN18636_c0_g2_i1	123.231	13.7774	22.4876	44.0892	23.8085	9.23764	0	36.1575	0	0	0	0	0	0	0	0
TRINITY_DN18649_c0_g1_i4	79.9411	106.121	223.315	165.16	71.3186	105.888	47.0805	120.569	134.839	98.4057	103.561	150.033	98.5516	63.3807	45.9075	69.7384
TRINITY_DN18655_c0_g1_i1	85.0824	79.3953	214.761	157.868	102.497	229.762	150.585	149.373	183.126	155.986	204.577	225.194	164.364	188.781	200.293	205.517
TRINITY_DN18659_c0_g1_i1	0	4.12122	3.47249	13.6998	140.496	459.928	74.2932	119.646	356.53	131.179	135.222	114.029	1040.55	87.2247	605.817	162.737
TRINITY_DN18663_c0_g1_i3	137.087	133.271	100.412	129.248	193.465	63.7362	170.377	123.337	65.9718	154.593	80.3455	66.1266	48.2402	70.6475	54.1143	99.4019
TRINITY_DN18672_c0_g1_i1	56.6292	108.566	80.4799	37.9084	42.2061	40.2431	78.76	57.3923	17.2152	3.54198e-06	3.66261e-05	26.0459	1.41931e-05	5.6467e-06	50.418	27.6769
TRINITY_DN18672_c0_g1_i4	290.353	191.063	162.194	166.749	85.7483	62.4291	42.7489	125.699	127.599	110.322	136.868	27.9454	69.65	127.343	57.3135	62.6265
TRINITY_DN18682_c0_g1_i1	2.53216	0	0	0	45.4241	36.297	14.4635	46.5187	12.8883	12.086	3.94441	163.531	69.8466	89.4244	58.388	115.698
TRINITY_DN18687_c0_g2_i1	165.385	220.783	192.863	233.623	201.758	170.441	167.781	307.263	255.464	274.827	282.306	197.027	182.699	183.64	195.652	285.473
TRINITY_DN18692_c0_g2_i1	58.8284	0	0	42.4528	45.7755	38.3737	47.1869	0	128.644	41.1603	43.699	0	0	0	0	0
TRINITY_DN18694_c0_g1_i3	146.281	153.932	43.4645	97.5431	78.3513	85.8118	66.3781	46.8901	97.7028	91.9041	55.9644	86.4525	61.9023	67.9628	44.3842	72.0252
TRINITY_DN18728_c0_g1_i1	373.12	218.783	515.565	800.205	229.064	182.952	313.966	471.188	179.903	411.326	259.874	68.4756	186.601	130.557	270.936	153.828
TRINITY_DN18733_c0_g1_i11	62.1911	6.39372e-17	30.4846	83.6845	117.331	1.58712e-21	18.6834	5.56494	121.745	54.0568	7.70207	12.4449	31.5831	2.40605e-14	24.4284	9.37936e-47
TRINITY_DN18738_c0_g1_i4	105.501	50.3454	31.584	41.4765	11.1954	30.0172	25.7004	11.0586	15.8679	0.00368815	34.2495	28.1707	55.8512	17.1559	0.00381072	7.69206
TRINITY_DN18741_c0_g1_i1	132.424	44.5949	42.6219	37.8107	22.6778	24.2701	16.6095	44.6196	25.721	36.2097	15.8244	27.2128	40.6534	27.696	32.3987	22.1615
TRINITY_DN18761_c0_g1_i1	88.3006	108.52	74.5172	62.6453	87.7763	71.1603	89.296	70.2823	50.4981	64.1673	82.225	54.6303	62.2498	58.1551	45.0596	65.1497
TRINITY_DN18778_c0_g1_i2	158.431	58.2699	90.6472	38.0298	95.8462	26.9503	51.446	0	38.7321	97.2908	85.3067	29.001	22.9036	7.05677	75.5588	132.564
TRINITY_DN18795_c0_g2_i1	605.228	315.737	262.506	307.236	249.681	395.341	333.593	310.658	295.938	390.046	425.131	304.07	240.902	422.609	302.019	364.494
TRINITY_DN18795_c0_g3_i2	660.108	348.158	199.855	334.783	180.767	441.502	210.628	211.446	259.761	251.047	269.126	369.022	267.667	370.344	283.729	221.935
TRINITY_DN18802_c0_g1_i1	0	7.51172	3.16854	3.12592	489.284	373.168	150.884	132.198	303.089	137.677	229.048	609.795	1059.82	430.923	684.42	475.446
TRINITY_DN18802_c0_g2_i1	0	15.9847	17.8853	4.4066	523.315	545.754	248.416	126.473	391.181	118.165	161.906	652.637	1042.76	483.351	658.898	422.967
TRINITY_DN18803_c0_g3_i2	295.856	92.5604	91.6638	53.6191	193.005	30.4424	128.966	80.5309	90.8947	120.191	121.522	63.6394	118.409	131.967	144.654	92.9605
TRINITY_DN18807_c0_g1_i1	147.623	216.141	0.0211061	0.0208554	0.022447	0.0171958	0.0192804	0.0218772	25.6404	27.4937	0.0194648	0.020035	42.391	67.8669	44.8646	0.0222158
TRINITY_DN18838_c0_g2_i1	671.731	0.521686	0.273663	0.163347	228.89	0.22374	0.142519	207.712	200.398	221.561	219.441	0.494744	0.425498	0.647651	0.370034	226.815
TRINITY_DN18838_c0_g2_i2	671.731	710.032	470.206	362.071	228.89	384.428	338.735	207.712	200.398	221.561	219.441	655.568	600.337	649.826	533.77	226.815
TRINITY_DN18842_c0_g1_i1	0	15.5788	123.157	49.5149	0	52.0352	0	68.074	226.947	0.112319	329.577	2.1562	419.147	0	24.5642	129.468
TRINITY_DN18842_c0_g1_i2	0	0.000623916	54.214	0.000434048	0	0.00035099	0	0.000427153	0.00046809	24.391	123.331	26.9358	175.376	0	0.000439325	0.000447927
TRINITY_DN18845_c0_g1_i10	99.5584	69.2492	135.154	148.847	53.7429	154.814	65.2915	144.282	162.831	128.708	148.301	182.37	172.961	136.701	106.413	78.6843
TRINITY_DN18847_c0_g3_i4	410.504	311.324	149.761	118.992	128.47	74.7271	113.102	96.2744	165.113	182.344	166.041	118.627	128.079	110.066	128.726	120.444
TRINITY_DN18860_c0_g1_i1	114.409	92.5233	130.335	133.515	58.7993	139.871	84.9119	157.317	168.115	102.177	147.422	172.721	228.934	155.952	157.473	179
TRINITY_DN18861_c0_g1_i2	608.988	463.341	434.487	539.371	461.424	517.754	419.07	459.252	528.632	456.386	444.724	508.651	469.532	461.126	450.146	449.444
TRINITY_DN18865_c0_g2_i3	299.191	140.031	130.059	72.1813	91.3029	57.6033	114.849	104.752	50.6077	117.143	93.1133	59.3151	65.6885	74.1305	89.561	107.659
TRINITY_DN18866_c0_g2_i1	105.856	56.1419	40.3922	0	0	34.6623	42.5339	0	39.1357	37.4689	0	107.556	0	0	42.2577	39.471
TRINITY_DN18892_c0_g1_i1	0	0	0.00502436	0	52.1789	2.48672	17.8502	6.3855	46.2529	23.1319	18.8277	161.798	84.2601	86.2481	55.1027	182.877
TRINITY_DN18893_c0_g1_i1	696.495	465.615	648.913	809.805	863.806	518.724	867.07	551.48	721.073	790.352	1002.69	482.824	992.519	648.641	758.805	1353.35
TRINITY_DN18893_c0_g1_i3	2783.78	1425.03	993.386	811.323	864.778	854.307	1201.95	979.498	804.665	902.413	1008.33	1004.66	1029.92	1120.9	1326.45	1254.84
TRINITY_DN18893_c0_g2_i2	139.471	110.375	154.376	111.862	125.599	123.322	113.386	121.449	260.236	94.3385	222.559	194.939	247.859	531.722	308.147	559.711
TRINITY_DN18898_c1_g2_i2	100.069	152.932	182.97	109.347	106.464	121.891	86.9751	146.237	128.53	162.663	227.617	95.4369	118.092	163.333	111.398	178.913
TRINITY_DN18900_c0_g2_i2	0	28.4026	4.76135	0	141.819	42.6351	74.3023	44.9351	43.0792	80.8755	26.5349	213.414	196.907	123.949	104.195	326.49
TRINITY_DN18903_c4_g3_i1	43.4768	136.462	134.895	64.9624	35.048	28.6499	70.0348	0	32.9064	0	65.2895	0	110.573	30.1541	0	33.3213
TRINITY_DN18903_c5_g1_i7	58.0769	58.8867	111.054	110.388	41.2143	172.189	82.6016	100.114	163.507	142.356	193.334	283.196	207.629	227.105	151.091	237.444
TRINITY_DN18904_c0_g1_i2	29.0158	69.4417	53.3356	119.427	123.782	90.7931	57.3903	81.9817	92.6057	69.0833	162.15	72.4799	71.9884	67.0742	106.652	115.845
TRINITY_DN18911_c0_g1_i3	170.072	121.148	8.47233	49.6473	46.9076	51.4484	86.4168	0.0013936	0.0258547	17.8337	2.12975	0.546806	6.69557	3.16528	0.026549	26.131
TRINITY_DN18911_c0_g3_i1	10.5835	63.6709	52.5004	94.535	55.6913	100.282	60.2824	65.0999	78.8544	57.6563	73.5551	172.054	83.8843	79.2786	75.7363	99.2662
TRINITY_DN18920_c0_g1_i2	54.5893	105.226	9.98192e-05	0	8.30769	0	0.000349332	5.79101	0	5.29863	0	27.6905	0.00528851	0	0	0
TRINITY_DN18935_c0_g2_i1	0	0	81.6349	0	0	146.381	0	107.482	154.116	75.2768	0	0	0	0	0	151.85
TRINITY_DN18940_c0_g2_i3	78.2666	71.1756	65.2665	17.2437	69.5787	77.5405	17.8314	44.9149	100.954	33.3735	60.3618	101.386	56.8494	58.0897	78.8124	48.9232
TRINITY_DN18944_c0_g2_i1	293.087	179.317	304.088	174.845	166.624	232.342	258.974	156.953	199.146	167.623	225.819	243.012	123.098	182.37	151.958	204.824
TRINITY_DN18964_c0_g1_i1	140.063	81.2306	100.123	110.464	46.5779	67.729	28.3929	35.0615	64.7049	34.8167	101.498	32.1511	36.8303	102.583	73.3049	36.438
TRINITY_DN18964_c0_g1_i4	96.0105	118.893	45.5858	35.5788	76.2621	27.5097	69.3111	60.6033	51.8051	88.2956	29.9192	38.9408	67.2049	40.5469	46.6707	69.5955
TRINITY_DN18966_c0_g1_i2	167.258	180.205	146.321	179.033	121.565	180.585	187.599	149.447	149.728	116.118	157.251	144.02	120.773	139.668	154.688	125.083
TRINITY_DN18966_c0_g1_i3	145.671	101.833	72.6672	42.3573	22.8623	42.9335	54.5866	25.851	0.102678	59.2762	42.8642	25.3829	59.4454	61.5265	31.8151	44.733
TRINITY_DN18972_c0_g3_i1	331	152.2	37.1142	36.4911	39.4069	18.1954	43.7027	62.8312	52.0971	62.9373	55.362	32.183	31.5795	42.6206	78.2491	69.0671
TRINITY_DN18974_c0_g1_i1	530.693	380.101	164.181	136.275	191.64	97.6523	209.465	110.166	98.0785	131.916	119.521	83.9389	109.041	105.889	116.691	104.437
TRINITY_DN18976_c2_g3_i1	201.347	304.976	205.312	160.714	130.169	285.291	95.3172	192.33	81.8247	64.2437	103.005	261.746	131.934	45.3677	40.0075	125.938
TRINITY_DN18999_c0_g1_i1	89.4103	134.959	74.9314	140.843	0	29.4356	107.992	120.704	67.4652	32.1764	67.0765	221.675	37.85	139.483	106.914	34.1397
TRINITY_DN18999_c0_g1_i2	83.7344	97.5412	240.489	721.172	229.91	250.615	282.067	136.753	49.3104	535.108	46.1199	119.255	52.5782	77.466	228.247	304.449
TRINITY_DN18999_c0_g1_i3	424.982	234.538	181.502	261.802	97.6652	65.9427	61.7787	162.115	63.9215	274.239	147.213	22.4308	37.3599	105.793	133.829	216.763
TRINITY_DN19012_c1_g1_i1	83.7308	248.289	127.048	49.5603	53.5196	0	30.0754	2.83976e-06	33.6182	5.22306	43.592	0.003139	61.1692	22.3938	0.00531596	18.2979
TRINITY_DN19017_c0_g1_i2	86.3866	108.31	80.3136	35.0342	37.8425	73.073	87.8663	28.4418	8.89994	41.9797	33.3262	19.4888	38.0098	22.0407	42.917	0.00300144
TRINITY_DN19028_c0_g4_i1	271.692	151.957	91.5539	0	92.3332	0	103.153	0	0	0	0	466.367	0	91.4652	103.937	84.8395
TRINITY_DN19045_c0_g1_i1	0	0	21.6261	0	68.119	18.0448	109.438	0	64.1195	80.892	0	280.857	256.974	148.592	107.579	370.757
TRINITY_DN19049_c0_g1_i2	216.366	118.29	92.1786	70.3345	21.7042	79.2578	30.3384	9.91562	61.4415	48.1616	44.985	49.0864	10.9276	42.379	69.2208	87.8885
TRINITY_DN19059_c0_g1_i1	100.39	100.596	174.506	163.291	299.8	237.943	400.356	282.204	274.706	179.96	263.731	244.464	194.637	205.053	319.299	128.657
TRINITY_DN19066_c0_g1_i1	30.4992	22.2817	115.278	119.317	29.6605	152.035	24.9017	135.383	150.588	56.4548	146.55	183.805	124.542	119.85	119.337	125.651
TRINITY_DN19072_c0_g1_i1	191.987	84.4802	47.6138	39.1608	33.817	15.0286	61.6234	22.0342	23.9838	42.491	31.8464	11.155	27.9828	64.1379	37.538	41.3861
TRINITY_DN19104_c0_g1_i4	100.936	168.143	5.5666e-05	82.7732	72.8488	3.49782	92.1822	64.3375	39.4614	94.2786	45.6056	80.5313	59.8615	48.2249	72.3991	35.6405
TRINITY_DN19107_c0_g1_i1	106.477	27.1966	0	20.6971	0	0	21.5201	0	21.0374	0	20.2347	0	0	18.2549	21.1509	21.4717
TRINITY_DN19111_c0_g1_i12	185.109	116.305	325.789	414.544	289.142	502.123	336.261	392.481	519.876	431.309	396.042	439.778	455.93	386.223	338.811	380.319
TRINITY_DN19111_c0_g1_i13	11.3336	112.571	51.4423	77.7574	65.5788	96.734	44.7539	90.8149	61.7971	80.2186	74.5656	74.6446	62.6052	105.466	93.5007	99.1883
TRINITY_DN19115_c0_g1_i2	108.091	76.2954	66.6444	66.9408	127.406	64.1989	97.8545	60.8199	61.817	50.0501	48.7112	68.1091	49.2185	60.3129	68.462	78.9912
TRINITY_DN19116_c0_g2_i1	180.471	139.263	90.7316	126.746	124.754	126.003	125.088	118.539	148.366	146.356	136.759	88.2577	136.148	122.647	129.149	161.331
TRINITY_DN19118_c0_g1_i1	35.0801	147.931	63.6912	100.667	231.488	164.517	181.864	94.8071	162.776	91.7486	64.157	243.444	205.222	129.131	103.962	67.4931
TRINITY_DN19126_c0_g1_i1	104.632	3.7897e-05	0.405531	0.000378866	2.27689	1.30373	4.17459	0.0948628	12.7912	10.8649	0.00102703	3.87731	26.1751	12.0749	23.4069	9.316
TRINITY_DN19126_c0_g1_i3	37.855	125.11	55.0704	57.3224	48.6121	28.2043	46.797	36.723	26.4359	33.031	28.2856	38.2015	39.9504	30.3161	26.3281	36.5917
TRINITY_DN19127_c0_g1_i2	167.07	104.681	86.3569	67.8602	54.9679	56.5457	161.444	110.098	51.8884	40.6477	48.388	197.973	147.159	156.429	132.842	115.805
TRINITY_DN19131_c0_g2_i3	45.5312	32.4565	325.57	224.429	28.8474	57.4762	15.901	136.866	147.186	107.485	232.055	17.4396	115.164	57.5035	41.3763	90.0896
TRINITY_DN19131_c2_g1_i1	19.6774	22.826	88.1774	133.249	32.2894	84.9996	32.1048	114.808	124.907	83.3134	155.69	23.2553	145.768	80.2029	83.4458	109.195
TRINITY_DN19134_c0_g1_i3	7.45136	19.3773	33.2307	101.367	17.1729	16.2134	26.3934	11.4366	5.62796	43.6143	24.3466	3.30607	0	26.3541	9.47256	4.28728
TRINITY_DN19141_c0_g1_i3	134.887	107.95	55.2838	40.2553	51.8198	44.6068	53.677	51.8274	44.5452	33.925	20.0546	23.9175	23.9893	26.8189	20.9274	39.8469
TRINITY_DN19148_c0_g2_i3	29.588	44.7142	24.2393	71.2386	142.008	12.4001	108.142	31.8817	24.189	15.6221	65.7318	120.103	129.579	60.5431	11.7595	45.1829
TRINITY_DN19153_c0_g1_i1	127.219	58.3751	0	2.95143	0	8.62793	11.1827	34.6042	24.5145	0.000161405	2.97974	17.757	11.9225	15.4617	15.6629	7.75371e-05
TRINITY_DN19175_c0_g2_i2	407.389	111.557	43.9672	91.7025	101.92	44.9008	89.2165	62.1097	42.0939	71.142	44.5774	34.2054	8.5982	47.6294	40.0042	22.9373
TRINITY_DN19178_c0_g1_i1	127.058	84.9813	59.4084	84.266	123.89	101.473	115.164	134.622	0.0185392	101.461	4.50709	137.835	128.953	80.8139	99.1997	70.4038
TRINITY_DN19178_c0_g1_i2	26.986	81.1871	69.7186	91.9721	24.9526	55.9892	22.3963	0.00131633	147.12	44.143	168.955	48.4154	6.5032e-18	55.8447	43.6671	49.0554
TRINITY_DN19178_c0_g2_i1	144.307	607.998	1110.44	1066.77	421.971	1801.32	735.369	1128.81	1151.73	962.758	756.026	1686.52	973.945	970.64	844.174	836.576
TRINITY_DN19178_c0_g4_i6	120.715	177.927	127.966	169.679	76.0322	71.2165	102.842	116.176	107.29	152.327	81.261	59.1539	60.8057	62.6007	70.5131	91.8514
TRINITY_DN1918_c0_g1_i1	101.216	23.3448	6.47681	6.37286	0	0	19.0253	0	0	0	6.03029	0	6.8813	5.29705	0	0
TRINITY_DN19187_c0_g2_i1	0	0	23.8065	38.9955	25.2676	84.3534	7.79593	50.4652	111.334	29.8946	51.8247	146.666	67.5604	97.7941	30.4606	65.5705
TRINITY_DN19187_c0_g3_i3	16.9433	8.4319	49.7241	24.5194	75.6268	107.889	31.0912	63.0599	110.823	83.8546	69.1623	112.922	82.2468	46.5419	47.1442	66.571
TRINITY_DN19190_c1_g1_i2	196.2	169.602	153.762	123.077	127.358	110.43	132.077	152.243	147.377	114.509	152.381	75.802	68.1614	60.2414	91.5689	111.7
TRINITY_DN19192_c0_g1_i10	263.756	238.636	71.6969	35.0208	17.8078	41.7099	84.983	32.1298	19.1767	72.3044	28.5545	43.8128	21.6743	79.2022	43.8962	53.1716
TRINITY_DN19194_c1_g1_i1	112.153	130.329	15.1813	15.0946	18.2831	7.687	25.6726	7.43934	1.92658	12.603	5.94359	1.8592	8.05369	10.6756	3.78414	10.0042
TRINITY_DN19194_c1_g1_i2	178.982	136.571	25.1557	34.6266	37.2062	8.64961	41.0371	34.7414	14.9998	12.8038	15.7708	0.00615608	2.57118	16.3901	12.5643	18.0417
TRINITY_DN19198_c0_g1_i1	128.558	36.7698	15.2307	14.9727	16.1694	0	14.9519	8.06285	30.536	0	21.3049	8.26378	0	12.5007	7.30187	0
TRINITY_DN19204_c0_g2_i1	143.135	80.5767	141.034	124.07	126.102	72.7816	65.554	164.932	89.3093	118.882	173.006	32.183	94.7384	133.951	106.703	122.786
TRINITY_DN19212_c0_g1_i4	115.043	86.8175	86.2286	59.3334	83.5154	86.9619	76.0981	70.7411	45.6378	76.565	79.8653	66.1098	69.0957	46.5804	51.9124	70.8669
TRINITY_DN19219_c2_g1_i1	360.191	453.376	353.848	227.68	259.066	142.404	288.594	314.172	163.021	231.844	173.363	112.126	141.052	149.054	113.291	141.138
TRINITY_DN19221_c0_g2_i2	126.3	27.2113	29.5962	41.6766	22.4966	51.5887	32.9503	22.1284	38.2746	59.8676	23.5452	17.9928	26.8841	30.9052	20.0851	0.000296025
TRINITY_DN19227_c2_g1_i3	104.447	249.736	81.4133	91.0553	83.3334	76.7907	166.281	153.571	0.00104926	174.463	144.046	0.000416438	47.4921	78.1372	98.1043	48.5193
TRINITY_DN19227_c2_g3_i1	487.25	521.834	660.505	671.308	540.447	512.867	432.767	375.601	248.645	702.37	620.231	208.739	226.598	415.493	544.641	344.732
TRINITY_DN19227_c2_g4_i1	289.306	121.069	307.959	565.384	63.1703	317.694	166.639	498.256	427.225	635.422	632.012	87.4211	211.911	402.435	402.513	327.143
TRINITY_DN19233_c0_g2_i2	0	0	77.851	103.135	0	0	0	22.155	49.6146	17.0441	25.5072	0	0	0	0	93.3601
TRINITY_DN19235_c0_g1_i4	105.961	0.000255336	0.000136887	0.000131045	0.000137728	2.92485e-10	21.2486	0.000130391	0.000146068	0.000161205	0.00011965	0.000215096	31.414	24.6587	0.0958917	0.000137385
TRINITY_DN19244_c0_g1_i1	226.831	0	55.5508	105.298	226.86	146.09	120.312	346.505	318.144	102.475	110.97	0	247.723	159.498	362.035	159.033
TRINITY_DN19247_c1_g2_i1	0	0	0	0	115.727	0	61.5362	141.982	0	0	0	83.6985	0	54.4402	0	0
TRINITY_DN19250_c1_g1_i2	115.47	46.9831	37.1816	108.723	19.5675	46.3259	18.6933	81.7362	0	87.0463	17.6111	0	0	47.4277	18.3484	37.6914
TRINITY_DN19256_c0_g1_i2	0	0	4.06547	8.01575	168.746	36.3685	51.4658	0.120315	57.2573	38.3806	22.6348	108.025	77.5369	69.3036	34.7477	143.795
TRINITY_DN19257_c0_g1_i2	1.89681	5.66129	0	3.14095	6.78119	18.1012	3.09421	18.2657	118.611	93.2262	100.321	109.44	3.37009	2.5775	63.3439	56.3959
TRINITY_DN19258_c0_g5_i1	115.511	246.742	43.7149	41.778	45.0501	37.7017	0	105.037	0	0	42.9347	0	0	0	92.286	42.4865
TRINITY_DN19266_c0_g1_i4	51.5586	88.3953	139.005	158.311	157.321	214.4	197.36	233.314	129.624	157.699	230.014	187.976	116.017	88.2643	179.116	115.033
TRINITY_DN19274_c0_g2_i1	0	0	0	83.889	0	0	99.9568	236.687	84.0129	0	92.7786	0	0	88.721	0	164.88
TRINITY_DN19281_c1_g2_i1	0	0	0	0	0	0	0	0	101.861	99.7301	0	0	0	0	122.262	0
TRINITY_DN19283_c0_g1_i1	310.697	249.876	290.111	274.148	258.527	190.199	232.371	325.747	253.218	297.285	189.288	183.367	267.974	163.097	230.779	241.747
TRINITY_DN19285_c0_g2_i3	0	0	30.7496	28.4029	5.11085	27.3799	4.6866	20.1558	19.3195	40.8043	319.979	71.8029	61.1407	20.8437	45.7194	99.8278
TRINITY_DN19285_c0_g3_i1	0.404572	12.0554	44.6471	34.2053	94.8553	43.3591	29.3161	17.7697	125.547	61.2555	59.091	176.989	146.087	138.552	61.126	87.5075
TRINITY_DN19285_c0_g3_i9	12.7094	8.42929	6.68318	10.7019	57.3186	40.6084	20.856	36.8116	34.9788	30.4984	36.5036	104.704	99.1605	43.1998	31.4302	30.1384
TRINITY_DN19291_c5_g1_i3	0.0775664	2.85428e-07	150.582	49.4352	0.0398167	43.8199	71.4379	84.8798	48.3519	156.772	0.00374978	0.0594301	59.1519	72.5331	68.6898	89.5843
TRINITY_DN19291_c5_g1_i4	28.2165	100.874	3.35462	74.7088	69.7632	68.3116	61.0892	64.0639	93.1551	0.000705719	140.497	100.83	56.5378	82.6445	100.915	107.717
TRINITY_DN19296_c1_g1_i2	203.702	180.367	68.5509	25.0216	162.444	41.8371	173.773	71.009	1.44903e-08	111.364	100.811	37.2118	27.1405	20.0871	47.6614	76.4211
TRINITY_DN19296_c1_g1_i3	761.539	171.467	195.274	68.8387	40.2128	16.9671	68.0552	52.4736	102.216	0.199942	0.00159217	0.00853034	58.0883	9.62828	101.649	0.00100111
TRINITY_DN19301_c2_g3_i1	32.2362	37.0453	40.2437	65.2147	77.2878	134.282	54.211	14.3646	46.0588	96.4496	77.8555	34.9873	82.6471	109.929	21.5474	105.684
TRINITY_DN19301_c2_g6_i1	115.246	88.5667	68.8084	22.2803	0	0	0	51.181	22.6375	21.4353	0	0	0	0	22.898	0
TRINITY_DN19313_c0_g2_i1	176.086	81.1311	67.7575	116.75	102.047	96.6454	82.7744	178.159	136.114	106.508	105.022	139.31	125.863	152	123.86	99.5656
TRINITY_DN19323_c0_g1_i1	293.367	186.807	226.294	286.143	390.414	332.064	409.116	186.085	339.542	218.835	327.797	358.868	334.555	289.783	262.662	299.111
TRINITY_DN19332_c4_g2_i11	748.591	658.029	403.601	53.6984	101.011	31.2884	95.6971	135.377	62.0723	37.9099	57.1007	74.0161	42.3844	51.9559	13.6338	46.2561
TRINITY_DN19332_c4_g2_i14	143.872	205.053	61.7293	24.483	5.8148	9.03843	29.8749	72.7936	0.00368753	0.0342604	7.39612	2.16253e-08	15.3798	20.9047	10.2176	1.15162e-08
TRINITY_DN19332_c4_g2_i18	355.077	702.231	766.177	84.6408	181.679	12.4116	72.7871	122.746	44.7183	81.484	16.0591	51.463	4.54673e-05	2.68864	22.5346	89.2694
TRINITY_DN19332_c4_g2_i4	1775.58	1865.04	874.513	235.051	203.354	84.8288	202.104	536.299	102.018	64.5746	88.0259	93.662	112.758	156.772	53.4172	44.5958
TRINITY_DN19332_c4_g4_i1	23.2993	23.3901	57.6547	28.2942	112.051	63.0063	66.3243	92.1866	76.9082	63.2832	62.9021	94.9493	122.943	31.7443	64.8352	69.2618
TRINITY_DN19337_c1_g2_i2	15.7002	39.2694	113.515	50.9495	35.9814	92.114	57.8291	41.9553	70.4079	67.3087	61.6961	116.226	92.9743	161.52	81.0285	158.082
TRINITY_DN19344_c0_g1_i8	150.061	124.389	114.808	0.0423874	30.7276	122.4	111.604	91.7205	117.335	38.7754	49.8064	1.23805	130.1	175.906	79.9301	117.011
TRINITY_DN19347_c1_g2_i2	69.5052	152.463	52.7	88.7441	78.5828	59.2171	59.1145	119.529	83.0243	49.6453	82.1875	65.3235	56.058	31.1946	28.8678	84.3322
TRINITY_DN19361_c0_g2_i1	38.5449	84.7446	70.5532	94.6696	102.225	68.0333	131.865	47.3431	96.5599	84.6487	41.7985	117.489	129.466	78.669	61.2989	106.295
TRINITY_DN19364_c0_g1_i5	136.646	82.5558	52.0873	75.3488	55.459	67.7194	77.6702	50.7591	55.9263	58.1816	10.418	55.2898	69.8601	56.2671	72.4346	72.3277
TRINITY_DN19365_c1_g3_i1	63.7858	73.4424	84.6073	116.889	90.1255	96.1614	104.068	105.776	93.743	98.5888	117.561	113.098	125.329	148.24	114.783	132.33
TRINITY_DN19383_c0_g1_i5	80.2173	107.781	75.1426	99.6635	19.7273	1.50902e-05	19.603	52.6641	16.9075	39.7462	9.32654	10.6514	5.83043e-07	19.0581	19.1111	45.545
TRINITY_DN19388_c0_g2_i1	0	64.2126	180.803	75.7012	46.5234	117.208	96.1198	10.3396	130.729	83.6939	88.9806	124.257	49.9402	210.023	47.8978	131.476
TRINITY_DN19389_c0_g2_i1	116.061	69.9056	28.7224	0.515706	71.0442	70.6214	9.43987	51.0211	0.475367	63.0551	53.718	0.487941	51.0367	0.00120305	0.00293309	39.4363
TRINITY_DN19390_c6_g1_i11	16.1685	0	0	12.9295	27.9262	224.29	13.12	228.066	218.288	37.2083	132.936	3.33375e-19	14.1165	0	12.8346	27.0191
TRINITY_DN19392_c1_g6_i1	161.937	103.427	86.4637	47.8962	57.4597	52.8363	58.0624	45.4319	59.7207	81.5595	75.3583	57.8867	40.1416	35.2396	66.9576	22.4312
TRINITY_DN19399_c0_g1_i1	253.335	0	0	0	0	0	0	0	0	0	89.847	0	0	0	0	80.1582
TRINITY_DN19399_c0_g2_i1	81.9553	83.5604	99.2329	129.934	76.0507	26.3865	65.323	128.96	0.000435476	74.7859	34.3563	74.4801	42.6345	66.5633	0.000321368	54.3244
TRINITY_DN19399_c0_g2_i2	286.845	184.596	31.9382	0.005233	122.773	80.0911	85.7039	0.00308692	20.7113	0.00243543	24.8264	0.00203785	0.000258874	0.00355708	83.1919	0.0031995
TRINITY_DN19407_c0_g2_i1	328.615	206.661	213.632	165.334	178.564	83.1387	189.144	180.788	224.61	274.781	284.569	74.7861	288.234	177.36	206.808	219.336
TRINITY_DN19417_c7_g1_i3	133.866	109.221	42.1784	61.6956	47.6117	36.5046	57.7465	25.9858	42.8039	56.6982	37.0198	65.0288	55.5224	62.6255	78.0427	73.0414
TRINITY_DN19421_c2_g4_i2	1118.27	431.573	413.117	271.899	221.525	203.558	180.738	136.042	395.773	255.367	269.285	230.389	265.885	263.718	240.89	151.103
TRINITY_DN19421_c2_g4_i3	381.294	226.514	117.773	56.2925	35.8912	28.6742	136.084	185.164	0.00453573	29.7191	119.668	125.312	51.5558	56.1528	38.4231	196.697
TRINITY_DN19422_c1_g1_i3	12.0978	47.8866	65.0651	72.8355	31.4123	86.5358	88.4565	95.697	96.1062	90.0073	76.215	142.929	89.5625	84.986	73.3864	127.577
TRINITY_DN19427_c3_g2_i1	0	36.8566	56.0393	27.103	0.0341556	188.815	57.4855	63.6471	85.5704	130.658	140.768	137.677	243.711	118.72	198.499	195.692
TRINITY_DN19427_c3_g5_i1	0	42.2728	45.9521	78.8175	85.1233	169.951	113.738	61.6227	172.074	118.762	150.813	114.782	159.561	124.086	189.18	129.686
TRINITY_DN19427_c4_g3_i1	177.323	77.5161	385.711	375.452	490.769	355.014	266.343	336.672	441.987	398.897	424.109	356.618	218.993	225.682	241.519	410.378
TRINITY_DN19427_c5_g1_i1	0	0	100.654	0	0	0	0	61.815	0	46.5006	49.9021	71.4926	55.8609	95.0066	54.025	0
TRINITY_DN19429_c2_g2_i4	252.289	172.229	264.467	297.596	249.915	252.561	232.191	225.82	284.606	317.565	277.766	334.613	199.587	255.509	257.83	371.198
TRINITY_DN19432_c0_g2_i3	29.1793	23.8407	106.995	89.6894	17.2101	114.669	49.2508	75.8467	24.4241	38.5907	36.3746	23.8982	24.646	42.182	33.7261	75.5545
TRINITY_DN19444_c0_g3_i1	72.4207	32.1789	26.7599	59.2333	42.6414	38.2247	32.7683	42.3657	107.4	56.7492	43.6142	28.8809	49.7664	65.7001	25.5939	48.4806
TRINITY_DN19445_c3_g1_i1	133.27	63.8594	39.8371	32.6606	15.114	10.8381	7.43431	21.0195	26.649	12.5162	6.18313	0	14.1109	2.60478	6.34933	6.87411
TRINITY_DN19445_c3_g2_i5	4.1582e-39	0	0.0155093	158.956	133.393	0.00220866	31.4534	20.3384	27.1402	136.661	4.31458e-10	0.00042774	9.7612e-15	0.00441342	0.0134074	8.07486e-06
TRINITY_DN19447_c1_g4_i1	136.28	149.373	163.241	270.251	162.159	251.08	231.677	272.439	214.224	249.48	296.021	236.053	272.125	346.124	275.786	241.37
TRINITY_DN19447_c2_g1_i1	0	0	0	69.0616	74.1868	65.4138	0	0	69.2957	67.5266	225.101	117.074	82.854	72.3535	81.9522	0
TRINITY_DN19452_c0_g1_i3	38.0164	28.6989	106.154	44.8661	9.71699	21.938	8.58489	60.8584	0.0504574	0.0467485	0.129024	0.000292535	3.92522	0.000255061	0.000225424	0.000278123
TRINITY_DN19455_c1_g4_i6	38.0691	51.0177	62.6633	112.688	11.0602	59.9926	113.484	122.813	62.6382	147.319	107.564	23.0414	44.5806	147.027	100.89	118.119
TRINITY_DN19458_c0_g3_i6	16.1491	17.5494	74.1475	85.2834	96.6723	115.104	89.5447	87.0824	95.9308	56.2243	50.076	131.839	92.4363	79.7558	56.1596	76.0102
TRINITY_DN19460_c0_g1_i2	162.411	88.7729	72.4662	46.9636	36.2122	16.7824	23.1473	31.9503	20.5411	28.9078	22.0698	0.00344401	14.4025	35.8163	25.9888	19.1521
TRINITY_DN19462_c1_g2_i4	112.402	184.878	190.525	108.004	94.1721	124.223	32.8144	155.92	29.6179	188.933	212.103	130.919	135.888	167.358	163.656	190.245
TRINITY_DN19471_c1_g3_i2	367.665	306.603	231.538	138.834	203.428	200.85	225.967	142.641	192.232	223.204	233.849	161.404	128.137	184.419	158.156	219.528
TRINITY_DN19471_c1_g5_i2	161.971	100.748	110.508	120.902	85.9516	77.2245	59.5806	127.667	82.2041	152.633	111.97	81.1299	108.864	99.6728	93.5852	67.7574
TRINITY_DN19475_c2_g1_i2	584.042	0.0577961	81.6033	0.220557	0.288801	104.474	136.748	0.278498	0.160925	0.165202	0.247514	0.00436879	261.421	0.0258833	0.250987	105.616
TRINITY_DN19475_c2_g1_i7	0.157179	298.487	108.47	172.117	168.454	0.0318803	0.116874	161.34	196.151	191.737	192.146	293.378	2.41926	243.927	207.804	151.073
TRINITY_DN19475_c2_g5_i2	75.4163	100.781	83.0124	127.634	97.0147	89.0492	96.1723	105.524	104.482	66.3923	69.3763	133.448	86.3634	103.416	93.7779	74.1215
TRINITY_DN19481_c5_g4_i2	216.673	162.066	173.702	149.468	129.377	127.717	161.228	186.466	126.59	158.651	141.284	114.54	98.1267	117.032	117.271	104.914
TRINITY_DN19481_c5_g6_i2	175.504	92.4661	15.3189	67.7605	0	3.1303	11.2801	16.2216	7.67792	21.6448	10.7149	4.15692	0	0	0	7.91535
TRINITY_DN19483_c3_g1_i1	0	0	0	0	87.122	77.6181	0	0	163.143	0	0	0	0	0	0	80.1582
TRINITY_DN19485_c0_g1_i23	83.2608	1.13792e-16	192.326	205.488	232.656	181.83	157.239	220.222	372.255	81.3506	63.0499	241.478	47.9215	247.96	132.524	67.0076
TRINITY_DN19485_c0_g1_i25	0.251868	181.478	1.61979e-16	9.15564e-06	1.80503e-14	7.87882e-08	1.37143e-21	1.23009e-72	3.32545e-13	2.91747e-60	0.547196	105.129	1.11599e-11	1.36066e-05	9.5247e-09	0
TRINITY_DN19488_c0_g2_i3	34.8191	90.1174	45.4609	84.5775	81.1988	82.2124	84.9588	153.07	21.2847	46.3464	98.4832	22.6414	83.8869	68.9565	69.8661	65.5662
TRINITY_DN19489_c0_g3_i1	331.735	224.705	53.5179	104.39	56.3637	44.4032	35.817	0	88.4936	100.269	67.5246	123.482	76.7736	90.7969	70.2877	108.643
TRINITY_DN19493_c0_g1_i8	38.0477	115.559	30.8902	4.0376	65.1905	25.5377	28.292	79.2331	61.4442	7.07004	14.566	0	16.5738	3.98248	15.1183	47.2259
TRINITY_DN19505_c2_g1_i1	27.0293	27.1918	432.985	10.8846	11.7556	0	10.9826	35.6849	0	0	10.4047	245.94	0	9.21298	32.2305	11.4014
TRINITY_DN19505_c3_g2_i2	0	0.000280222	471.128	24.7915	2.67612	16.3952	0	0	2.52888	0	18.7072	185.859	1.88794	6.14727	38.3402	0
TRINITY_DN19505_c4_g1_i5	105.754	133.694	117.358	93.9066	94.8898	81.6292	87.8634	113.015	123.172	92.8978	118.133	101.82	91.404	101.71	89.6354	96.2966
TRINITY_DN19522_c0_g2_i3	633.337	1132.38	777.338	407.154	435.609	465.708	609.098	801.812	407.857	797.656	718.776	288.776	590.68	602.593	683.829	1122.21
TRINITY_DN19522_c0_g3_i2	0	49.0704	36.0106	34.6217	74.7046	61.3968	0	0	140.21	33.4657	69.9478	46.5686	39.4427	256.642	179.876	166.993
TRINITY_DN19525_c1_g4_i1	29.0882	106.833	56.224	23.68	51.1471	65.685	47.3546	42.58	24.145	15.1281	37.4727	17.4745	17.0973	19.8026	15.4199	16.5892
TRINITY_DN19528_c0_g1_i2	118.676	71.4867	97.8394	76.805	31.089	0.0191986	67.5469	104.358	48.9154	73.627	1.1107	0.00172527	5.32907e-10	40.4161	75.4773	100.714
TRINITY_DN19529_c0_g3_i2	297.099	259.701	152.623	232.087	306.241	177.388	246.456	187.228	219.276	185.22	198.354	162.501	198.742	152.351	194.791	194.957
TRINITY_DN19531_c1_g3_i2	101.308	92.1986	68.7363	37.5393	121.078	67.4131	106.038	72.7808	53.5913	79.136	106.836	132.62	137.222	62.6882	86.546	86.8207
TRINITY_DN19531_c1_g5_i4	138.004	95.7927	140.421	77.5588	148.954	222.767	112.327	158.6	158.184	132.215	172.168	268.561	168.294	310.935	295.497	153.866
TRINITY_DN19534_c0_g2_i1	128.323	307.85	203.968	107.12	27.7623	64.228	106.297	114.991	28.1144	46.0984	52.4589	67.0047	20.9127	73.887	53.6715	87.5482
TRINITY_DN19535_c1_g3_i5	199.451	63.3255	61.8155	34.5574	8.63384	22.5579	19.6994	95.527	82.5406	84.1275	41.2261	42.8204	57.0956	50.2015	72.1817	75.4029
TRINITY_DN19537_c0_g1_i2	128.607	92.4447	41.2811	47.7225	17.1704	1.86739	15.6286	23.9406	4.63958	10.8776	4.26152	0	2.43415	5.57546	4.35145	7.20752
TRINITY_DN19552_c1_g2_i2	175.325	141.361	157.428	188.223	107.592	96.2309	153.846	130.084	90.3584	143.176	104.571	108.546	107.42	132.998	150.135	198.293
TRINITY_DN19553_c0_g2_i1	167.789	84.7156	54.7499	40.1785	43.3898	22.5724	27.2336	29.5892	27.2749	51.3951	12.8757	30.7936	29.3187	57.2703	13.3359	69.966
TRINITY_DN19553_c0_g3_i1	2821.8	947.503	120.022	267.701	361.356	142.111	292.174	187.53	272.368	224.946	307.975	157.577	331.805	174.14	269.734	278.79
TRINITY_DN19561_c1_g1_i5	76.8189	120.331	27.5266	18.0837	78.0944	33.6035	80.5114	24.0402	13.8387	0	46.8625	68.4758	34.0472	14.9208	26.1781	19.072
TRINITY_DN19561_c1_g10_i1	180.531	159.725	52.6748	8.62244	27.9376	14.3742	34.5637	37.3272	0	16.5277	8.20028	19.1838	0	14.4635	25.3312	9.05369
TRINITY_DN19561_c1_g2_i13	0.036133	149.17	75.9947	83.7077	109.401	98.4476	0.016301	0.000486906	30.192	31.9283	2.75387e-07	61.911	0.193789	12.8315	25.4896	36.5904
TRINITY_DN19562_c2_g5_i2	22.301	7.42656	6.18862	6.0907	19.7299	45.431	30.2781	19.5623	68.3385	58.3476	109.433	346.297	203.762	136.534	153.685	128.254
TRINITY_DN19572_c1_g1_i1	150.77	48.155	53.5608	28.6767	3.52238	53.7487	50.2881	60.6303	71.6983	29.8699	32.6935	45.8616	68.5118	88.9782	71.3295	32.8475
TRINITY_DN19572_c1_g2_i4	108.837	70.3449	14.0529	28.3166	0.000790062	7.92914e-06	34.4598	0.0117391	6.92313e-05	15.5482	5.68616	12.8247	4.9447e-10	9.75628e-07	6.35152	18.809
TRINITY_DN19576_c0_g1_i2	398.824	169.117	264.303	172.693	119.546	139.462	67.0485	205.801	112.779	209.1	227.029	111.77	48.2467	104.287	43.73	104.331
TRINITY_DN19578_c0_g2_i1	12.1359	18.0763	17.9069	48.6161	25.4411	32.728	24.767	40.6749	116.899	63.3671	83.9612	119.226	73.4171	82.51	64.3181	72.0545
TRINITY_DN19581_c0_g2_i1	201.669	179.098	74.6129	61.1922	138.756	86.2215	164.282	72.073	74.8997	52.759	75.2308	86.9966	59.4371	60.973	83.1493	70.868
TRINITY_DN19584_c0_g1_i2	48.7818	119.472	150.711	118.299	81.2497	32.9605	98.0326	117.988	80.3803	85.0527	94.0176	66.3571	64.3057	33.2748	58.1742	113.714
TRINITY_DN19585_c0_g1_i1	169.765	57.9438	0	0	0	0	0	0	22.2613	0	0	0	0	0	0	0
TRINITY_DN19585_c0_g7_i2	0	0	0	131.371	0	62.0054	0	0	263.793	0	70.9823	0	0	0	0	65.4137
TRINITY_DN19586_c0_g3_i3	109.994	59.2409	49.1961	13.8244	0	5.73934	0	29.7049	12.5374	13.2454	13.0971	22.8004	34.0885	23.0309	13.4559	29.0849
TRINITY_DN19590_c1_g1_i1	1.77093	2.63403	0.747971	3.69669	20.746	3.02735	1.44588	2.32176	4.52976	10.614	1.38174	249.627	54.4799	77.5326	60.5479	252.103
TRINITY_DN19593_c0_g1_i1	1.06528	171.647	213.835	0.927108	0.98536	0.733596	0.732357	260.811	0.9409	0.887122	0.848861	0.931887	243.952	0.717589	0.60638	0.99531
TRINITY_DN19593_c0_g1_i8	167.751	0.0852461	0.208629	133.169	182.715	225.129	136.463	0.366897	199.719	205.551	165.241	231.114	0.107377	288.104	262.424	199.334
TRINITY_DN19594_c0_g6_i2	161.36	54.5919	46.519	55.6374	20.5087	12.2439	61.3104	41.2618	2.47407e-28	25.4647	33.0441	33.4554	49.0965	80.1709	15.314	123.566
TRINITY_DN19594_c0_g6_i3	401.324	223.11	137.623	120.873	85.5748	82.9017	115.269	87.586	107.441	103.925	131.345	179.66	133.639	112.833	109.779	91.5927
TRINITY_DN19594_c0_g8_i2	195.379	51.5042	0	72.0935	155.544	32.0742	39.2942	44.1131	36.48	69.7252	0	49.0377	41.1752	0	77.9384	36.855
TRINITY_DN19602_c0_g3_i1	126.112	79.498	12.8874	37.8532	54.5062	0	89.5884	13.8919	0	12.1027	0	14.4272	27.5806	0	12.5299	0
TRINITY_DN19603_c0_g2_i1	0	57.9438	0	0	47.3081	94.1895	0	50.2424	44.5226	21.0743	64.4356	321.22	48.7553	58.267	67.4561	227.013
TRINITY_DN19612_c3_g5_i1	1232.04	2237.37	1018.41	1154.55	1095.19	1600.46	1867.94	1243.54	1304.72	851.948	1199.03	1498.19	752.388	728.48	932.865	514.511
TRINITY_DN19612_c4_g1_i1	0	0	61.9067	0	0	54.665	0	0	0	0	249.495	187.815	0	60.0725	0	0
TRINITY_DN19614_c1_g4_i1	67.6272	22.6206	83.7417	100.482	78.9282	106.721	64.1805	108.989	130.364	166.357	156.556	254.935	267.766	145.868	143.384	172.554
TRINITY_DN19614_c2_g3_i3	70.6365	50.6873	41.1977	52.1418	102.979	81.5744	97.6996	61.9492	76.8297	127.648	98.5517	69.5426	81.234	62.4586	140.415	109.832
TRINITY_DN19614_c2_g4_i1	0	64.2144	0	43.1497	0	312.557	48.0603	0	0	41.8472	0	0	0	0	0	0
TRINITY_DN19620_c0_g8_i1	448.324	406.502	337.601	320.887	307.676	319.827	343.785	261.284	238.2	283.148	350.633	212.066	288.643	443.578	195.787	293.653
TRINITY_DN19622_c3_g1_i1	130.089	73.1638	20.2752	13.2969	50.2548	27.5853	59.5957	35.6741	61.0266	44.5879	62.9495	7.29701	28.7311	33.1932	19.3954	20.9873
TRINITY_DN19622_c4_g4_i1	45.3457	190.286	175.298	371.058	254.767	477.517	255.556	489.997	307.453	228.165	340.035	810.998	460.397	566.85	361.531	311.077
TRINITY_DN19623_c0_g1_i3	104.07	60.0876	42.3021	33.3954	24.0318	29.7631	24.6461	29.3809	14.202	10.6569	23.5108	14.8799	26.8547	11.4019	13.3456	26.4646
TRINITY_DN19624_c1_g2_i1	62.7441	102.223	52.8092	60.4856	78.7943	51.3956	71.6785	63.6713	36.1963	61.896	50.8251	46.6247	58.0647	80.1106	85.8098	68.3698
TRINITY_DN19625_c1_g2_i1	70.6008	0	52.2983	149.01	53.5236	91.3116	56.3339	129.257	50.0661	193.152	104.001	75.2009	58.1473	0	0	50.1461
TRINITY_DN19625_c2_g1_i1	144.396	0	53.341	0	54.5474	46.6296	57.5575	66.1231	102.03	0	106.229	0	59.359	203.063	0	0
TRINITY_DN19629_c0_g4_i1	0	0	35.5288	102.514	36.8676	30.2656	0	0	0	33.0246	34.4819	45.7996	38.8971	127.857	0	34.9992
TRINITY_DN19630_c2_g3_i1	0	0	272.122	516.176	278.053	619.351	352.985	541.439	416.003	703.024	814.131	792.566	545.573	2077.69	1238.44	988.389
TRINITY_DN19633_c0_g1_i4	111.984	115.391	199.727	278.777	234.081	292.398	237.425	244.024	223.302	289.548	324.941	189.901	218.669	377.452	361.959	403.53
TRINITY_DN19637_c1_g2_i1	116.25	99.6471	20.6987	20.3597	43.9709	0	6.76223	14.5747	13.8428	26.0087	0	7.4556	7.33397	5.65023	6.60271	21.4201
TRINITY_DN19637_c1_g2_i2	185.712	102.671	199.177	62.608	0	294.4	0	85.0437	62.8975	122.235	201.892	102.89	74.6356	259.652	73.5251	125.006
TRINITY_DN19638_c2_g2_i1	339.529	144.86	5140.48	306.711	402.118	226.055	434.401	326.575	422.965	358.264	107.393	1686.41	170.644	213.646	719.531	227.013
TRINITY_DN19642_c1_g1_i7	112.647	40.1241	76.3298	78.9378	37.3611	83.2264	112.1	39.7504	36.1123	93.1863	56.1578	35.8404	110.981	87.4135	74.6126	13.9685
TRINITY_DN19647_c0_g2_i1	0	0	0	0.85432	18.9482	47.9508	2.73116e-95	0	104.557	7.32338e-12	0	0	42.7321	30.3587	7.00501e-55	39.8154
TRINITY_DN19648_c0_g4_i1	49.6102	52.3698	76.1521	73.0964	118.277	162.803	0	134.498	332.837	212.127	148.363	149.757	125.361	0	39.5855	0
TRINITY_DN19652_c1_g1_i2	56.7211	0	43.0076	0	0	37.0523	0	103.081	124.667	79.7035	168.786	0	142.26	0	135.933	167.388
TRINITY_DN19653_c0_g1_i3	41.1152	224.549	85.6291	57.4242	74.7603	270.572	57.4073	167.56	84.4811	2.0689e-83	182.882	344.721	123.252	161.197	115.071	56.8714
TRINITY_DN19653_c0_g1_i4	17.7098	8.08902	57.5392	187.565	167.085	129.788	106.962	108.018	45.8272	160.395	33.3948	130.693	75.1693	79.0204	54.7267	130.396
TRINITY_DN19653_c0_g1_i6	2.56868e-127	2.50574e-24	321.103	65.9082	6.79612e-41	2.36736e-45	1.59183e-110	7.40224e-133	140.764	4.14295e-190	13.5348	3.29862	4.70517	3.75405e-39	159.491	83.375
TRINITY_DN19658_c0_g1_i1	0	0	104.628	38.409	27.653	150.84	0	112.857	91.2714	73.6858	98.3359	102.606	27.9955	76.4593	76.3328	147.232
TRINITY_DN19659_c3_g2_i1	197.11	95.1723	68.9822	73.1644	39.4975	85.9482	46.6368	66.8943	47.984	70.0791	39.4594	68.17	33.7815	57.9742	64.802	60.582
TRINITY_DN19660_c0_g1_i2	144.657	91.4911	53.4472	78.1223	39.546	0.0199495	80.3489	0.00913178	59.8857	10.3899	74.6702	0.0752328	0.0135049	69.6411	55.7171	89.476
TRINITY_DN19666_c0_g1_i3	40.3393	0.0892029	61.323	53.7896	188.755	91.3834	238.668	64.0194	95.6402	61.1372	82.1433	140.763	165.727	0.0124976	103.393	95.8367
TRINITY_DN19673_c0_g1_i9	103.001	74.0958	1.51985e-10	23.4899	33.8836	0.00832013	33.032	9.78152	52.1136	0.000585502	55.2147	27.7296	31.2876	1.86256e-05	42.8904	24.578
TRINITY_DN19680_c2_g2_i1	0	116.109	1463.12	0	91.5806	197.553	120.397	33.3809	172.134	218.176	56.2901	289.782	95.5396	51.5482	118.832	0
TRINITY_DN19680_c5_g2_i1	1260.4	459.998	382.687	262.111	107.184	131.033	125.517	198.048	149.947	163.532	194.364	149.827	149.381	166.752	175.959	138.299
TRINITY_DN19682_c1_g1_i1	19.9128	38.3867	104.177	123.494	80.0252	125.657	55.2556	113.012	142.496	199.532	137.141	236.7	155.622	148.324	80.3502	143.12
TRINITY_DN19682_c1_g1_i3	19.9128	38.3867	104.177	123.494	80.0252	125.657	55.2556	113.012	142.496	0.139807	137.141	0.18382	155.622	148.324	80.3502	143.12
TRINITY_DN19682_c1_g3_i2	115.508	185.056	131.145	125.334	45.0501	0	185.375	0	42.2081	80.9909	0	119.001	0	121.286	46.143	84.9725
TRINITY_DN19687_c0_g8_i1	0	0	86.1209	58.069	0	11.0658	4.4186	4.74943	86.5974	21.3895	252.525	77.2937	312.337	29.4783	38.79	84.8023
TRINITY_DN19694_c0_g1_i2	0	0	121.177	0	41.7421	0	0	0	0	37.4689	0	0	0	0	0	0
TRINITY_DN19695_c0_g1_i5	126.029	76.6496	27.0565	26.5685	47.8236	20.3582	33.397	19.1872	20.5398	33.9519	29.6872	39.47	48.0482	42.8045	78.117	34.8516
TRINITY_DN19704_c1_g10_i1	63.698	96.3871	221.241	127.406	123.833	225.126	180.99	238.589	220.583	158.872	110.073	14.5803	236.775	119.534	88.6018	159.845
TRINITY_DN19715_c0_g2_i2	346.904	169.681	70.7824	52.2589	18.8089	4.80932	11.5359	49.6722	17.7693	27.8113	21.9498	0	6.26281	19.2618	0	24.4616
TRINITY_DN19718_c0_g3_i2	23.7952	0	95.6393	55.9083	160.993	95.4055	38.5114	105.316	56.8568	89.5382	90.6688	44.4829	82.4343	48.8839	56.7158	154.979
TRINITY_DN19721_c1_g1_i5	126.91	87.5636	162.695	241.229	273.383	203.124	183.557	219.497	174.561	323.891	131.76	193.181	110.312	121.37	179.73	209.172
TRINITY_DN19722_c1_g2_i1	112.372	3.3153	37.1953	11.6609	25.1882	48.938	58.9694	12.7855	35.6383	55.9134	55.8336	26.4905	63.6077	19.8031	1.34541	48.8208
TRINITY_DN19723_c0_g2_i1	0	0	68.0189	128.223	0	181.225	74.9202	0	64.3882	0	138.193	0	0	266.646	0	63.9265
TRINITY_DN19725_c0_g2_i1	74.6437	154.812	409.674	311.12	61.0537	197.553	60.1984	233.666	172.134	109.088	197.015	36.2227	0	51.5482	89.1243	174.782
TRINITY_DN19726_c0_g1_i2	9.82797	53.1363	67.0471	37.9407	17.4254	92.3973	93.7183	77.8966	42.3238	42.2594	44.7773	146.241	53.9443	96.7174	39.3158	100.87
TRINITY_DN19728_c0_g2_i6	0	0	0	0	0	75.3555	0	221.858	79.2562	77.4646	87.0589	139.252	191.053	250.661	189.539	311.954
TRINITY_DN19728_c0_g3_i1	56.0845	28.7043	111.779	130.358	0	93.3688	0	24.8929	66.2336	125.39	63.8748	212.094	72.5023	153.972	0	202.654
TRINITY_DN19731_c1_g1_i3	127.159	203.865	144.353	154.624	313.945	213.763	287.694	250.889	282.675	205.047	246.011	309.031	352.196	253.215	337.669	170.403
TRINITY_DN19731_c1_g1_i6	1.28917e-06	50.3284	4.66828	49.0046	64.6806	93.7466	92.4376	0.0677412	62.7205	156.919	106.986	113.464	117.2	94.0143	178.138	118.744
TRINITY_DN19731_c1_g2_i2	68.1966	108.164	51.2429	103.502	68.3219	63.7135	173.354	95.5584	32.8658	45.6114	30.2624	7.42375e-05	41.6102	59.2387	145.418	55.9753
TRINITY_DN19731_c1_g2_i4	121.81	115.422	164.397	180.396	236.522	71.6877	145.045	158.412	65.6259	198.905	122.748	40.4309	47.893	105.516	53.0164	127.785
TRINITY_DN19731_c1_g2_i7	0.000617594	134.795	20.6911	18.952	0.000235661	73.5834	106.633	44.3923	43.1002	5.25621e-05	0.000157739	0.000304317	0.000656661	0.000177058	31.7003	22.0577
TRINITY_DN19731_c1_g3_i1	123.242	148.384	244.92	207.526	228.616	220.218	154.899	220.439	267.941	223.075	187.457	288.115	323.33	289.713	261.321	321.7
TRINITY_DN19735_c0_g1_i7	150.957	87.3546	11.0572	30.5688	28.1456	13.6574	33.0525	23.0441	23.1131	7.6133	16.8333	7.37361	20.8663	11.5624	20.9381	29.7186
TRINITY_DN19735_c0_g2_i12	100.145	0	0	25.5329	27.5625	0	0	59.5166	51.8386	24.5937	0	0	0	0	0	0
TRINITY_DN19735_c0_g4_i2	4.3108	109.887	31.5329	6.59637e-06	38.1636	0.00725319	169.394	0.108277	24.8584	0.0205391	70.2656	22.7126	0.133216	0.0248731	1.4407	21.6205
TRINITY_DN19735_c0_g4_i4	75.8481	43.1058	155.433	237.837	135.923	233.602	31.9177	146.963	160.046	157.524	160.947	186.261	197.511	234.115	163.476	201.286
TRINITY_DN19735_c0_g4_i5	31.1272	15.701	25.3332	7.09936	36.9158	37.6353	28.2426	102.649	154.852	108.918	77.9967	0.0041891	99.3404	34.8783	101.165	60.6903
TRINITY_DN19737_c0_g5_i1	236.776	93.313	73.66	99.8058	239.995	183.594	269.316	82.0258	134.238	108.62	102.604	235.614	151.308	145.992	122.596	86.1206
TRINITY_DN19738_c0_g2_i1	142.771	69.083	76.5115	37.2722	60.3724	31.8018	96.2784	0	151.618	53.7229	54.4013	66.7243	226.694	81.4732	56.7158	77.4895
TRINITY_DN19740_c0_g3_i4	0.00613092	23.4981	107.265	5.23884	7.67286	18.0318	5.25074	25.3812	31.5537	0.000577622	5.41487	33.6552	0.28496	2.34133e-11	40.2498	21.7327
TRINITY_DN19743_c1_g3_i10	43.4767	38.7895	168.619	23.1114	35.0478	110.296	105.052	39.0885	0	0	65.2895	68.1	0	47.5276	69.3003	24.5726
TRINITY_DN19743_c2_g2_i1	180.878	55.7276	62.4798	18.6446	41.9739	33.4668	55.495	29.8039	15.8454	41.7203	7.53071e-05	46.1923	49.4847	72.7734	18.4623	20.0833
TRINITY_DN19743_c2_g2_i2	224.08	123.014	140.736	115.088	100.587	100.902	67.8567	70.4276	82.029	99.5703	88.3639	153.867	17.9866	0.0188246	92.1441	130.515
TRINITY_DN19743_c2_g3_i1	967.112	351.118	165.378	155.463	191.145	60.0612	235.657	244.615	143.665	222.564	158.745	199.343	180.74	128.406	188.327	200.972
TRINITY_DN19744_c3_g3_i7	109.455	36.4686	19.1768	0	28.5781	6.23617	3.73292	8.01877	7.71851	10.864	21.3468	8.14245	20.3137	9.33361	1.71822e-15	11.9748
TRINITY_DN19744_c3_g5_i1	0	0	39.7872	0	41.1379	102.336	83.6891	94.2742	192.871	0	0	105.519	87.472	72.6355	41.5567	233.511
TRINITY_DN19745_c2_g1_i4	31.8585	23.8852	163.619	143.349	21.1079	54.2905	6.48697	89.2562	66.4568	99.8803	117.184	86.2128	28.1507	70.4469	69.6651	130.425
TRINITY_DN19745_c3_g1_i1	80.1785	112.882	34.2707	41.781	35.7142	42.899	73.1431	19.6118	26.3518	45.111	24.322	0.0123144	0.00167463	16.7479	21.0709	0.000396455
TRINITY_DN19745_c3_g4_i1	413.452	395.991	126.454	127.944	72.51	21.0707	63.0315	74.4222	29.3809	45.9393	33.0581	3.43009	3.43234	13.1271	9.2173	13.5129
TRINITY_DN19748_c0_g3_i1	110.875	85.6139	0.0105345	71.0523	0.011561	0.00803796	0.00971329	0.0106521	0.0104603	0.00984858	0.00958714	0.0102502	0.0109813	30.1527	0.00936508	0.0118052
TRINITY_DN19749_c1_g1_i1	0	101.033	25.8421	25.0456	0	0	0	0	0	0	0	0	0	22.5042	0	0
TRINITY_DN19749_c7_g1_i2	277.064	108.196	139.553	175.511	197.18	91.0872	333.701	119.186	158.025	180.188	172.669	36.4255	83.82	56.1267	67.6029	55.3512
TRINITY_DN19750_c1_g3_i1	1.92963	9.57834	4.8786	6.42521	62.4141	13.18	15.7489	3.37504	21.3194	18.4509	12.0311	299.992	41.2398	151.988	21.4801	295.699
TRINITY_DN19756_c1_g3_i1	138.119	180.941	206.836	340.453	334.445	197.732	369.565	348.681	306.429	293.542	267.537	65.9364	148.669	191.245	250.162	178.663
TRINITY_DN19759_c3_g1_i1	64.9866	154.824	84.3357	25.0012	47.7482	18.3289	60.4396	29.5645	28.237	68.9363	15.6853	24.1201	35.8067	23.7724	53.6193	58.319
TRINITY_DN19759_c5_g8_i2	1461.69	929.3	572.548	164.608	218.239	366.189	518.507	442.574	169.288	234.049	300.251	643.297	226.566	397.284	450.108	135.26
TRINITY_DN19760_c4_g2_i1	0	103.008	37.5378	36.0468	0.00144258	0	117.882	88.2262	0	0	0	0	0	0	0	36.8549
TRINITY_DN19760_c4_g3_i2	187.745	173.577	191.237	176.859	221.763	207.867	271.94	237.821	162.954	142.091	156.321	99.5478	184.567	127.695	232.224	78.1205
TRINITY_DN19760_c4_g4_i1	0	0	0	31.6428	68.3417	67.0466	81.0333	17.6629	112.706	60.7582	15.2958	92.5249	17.4001	13.6698	63.5607	32.9828
TRINITY_DN19763_c0_g1_i2	170.298	103.463	66.2625	49.703	56.4744	47.327	56.6013	35.8779	40.0519	60.1073	29.4556	47.5054	56.0778	25.7067	60.182	35.9374
TRINITY_DN19763_c1_g1_i8	169.88	113.985	101.53	45.1339	77.3661	39.9558	135.732	22.7187	5.63303	1.77137e-13	47.946	7.93102	7.69081	22.2263	43.2476	25.0821
TRINITY_DN19773_c0_g1_i1	0	0	0.000739409	0	81.5087	20.7691	58.0376	17.8176	42.7993	48.201	51.3449	68.3018	335.115	24.1936	238.551	60.0956
TRINITY_DN19778_c5_g1_i1	268.488	222.31	274.467	188.429	223.813	223.936	181.207	255.737	243.444	162.466	219.858	261.307	230.549	266.157	195.193	290.915
TRINITY_DN19778_c6_g1_i1	72.0914	261.178	254.928	657.558	650.603	620.62	581.553	257.639	444.768	343.32	217.658	453.124	215.595	596.899	573.697	677.813
TRINITY_DN19785_c2_g1_i1	87.9145	290.752	126.68	239.174	128.699	0	0	80.5918	240.434	174.97	255.763	193.518	284.18	61.6213	418.898	119.664
TRINITY_DN19785_c3_g2_i1	32.7498	21.6575	157.674	18.2127	18.5644	30.6773	21.7845	31.8104	24.7954	24.2107	24.5976	31.0152	29.1905	39.5237	20.2533	43.9176
TRINITY_DN19790_c0_g2_i2	791.632	162.603	215.592	345.559	58.9149	70.3382	150.675	240.12	111.308	272.96	137.582	6.6274	32.7106	75.492	52.9464	63.8316
TRINITY_DN19792_c0_g1_i12	73.1277	153.891	98.3646	113.557	133.566	44.7086	138.663	80.3259	63.1774	7.97918	91.3929	3.06646	23.3543	32.6341	55.7005	47.1269
TRINITY_DN19793_c1_g1_i1	42.2863	76.4914	132.756	140.036	111.852	127.35	132.225	143.05	145.653	134.062	139.71	105.975	149.746	97.9126	88.1652	107.961
TRINITY_DN19795_c0_g3_i1	303.29	0	0	0	0	0	113.698	0	0	93.2428	0	0	0	0	0	0
TRINITY_DN19797_c2_g1_i6	123.821	14.4128	11.1741	49.1102	27.0324	58.4794	48.5309	24.4724	13.9215	39.355	72.9282	5.80285	14.9738	5.61366	48.8015	28.5634
TRINITY_DN19798_c3_g5_i1	0	0	0	196.763	0	93.4938	0	0	0	0	0	0	119.44	0	0	0
TRINITY_DN19800_c0_g3_i1	0	0	0	98.3817	208.904	0	0	0	0	96.3972	0	0	0	0	0	0
TRINITY_DN19800_c0_g4_i1	75.8388	88.9224	124.839	40.8189	99.1941	51.2189	30.8267	44.4784	83.1981	19.5661	29.2194	11.4753	33.3049	51.682	60.2917	42.7879
TRINITY_DN19803_c0_g4_i1	188.39	135.364	165.836	75.8764	93.6552	199.774	185.904	201.337	187.761	197.464	259.013	122.422	200.71	201.808	192.551	136.256
TRINITY_DN19805_c3_g1_i3	0	270.919	58.5228	56.5665	61.0522	24.6929	0.125917	26.847	0	27.9118	0.54615	108.667	63.691	0.00244748	0.00117392	29.1287
TRINITY_DN19805_c3_g3_i1	100.013	198.357	171.05	115.822	22.6937	59.8992	62.6491	57.4329	93.8465	42.3867	107.682	13.2948	57.7673	51.925	107.286	50.0603
TRINITY_DN19808_c0_g1_i5	111.144	121.505	108.711	122.319	79.8583	61.5771	74.0088	106.515	33.5067	86.6097	39.0324	72.9146	35.6147	20.6385	32.1365	60.4139
TRINITY_DN19808_c0_g1_i6	223.876	177.071	170.889	151.462	127.322	117.276	88.4167	178.203	129.621	161.082	160.033	98.8597	102.242	116.604	166.271	147.609
TRINITY_DN19810_c1_g2_i1	142.147	49.8557	73.0115	35.084	37.85	0	0	85.4804	71.0316	0	35.4801	0	0	32.9529	75.5838	0
TRINITY_DN19819_c0_g4_i1	0	199.452	129.667	0	65.8164	0	0	82.7684	61.4726	59.6895	0	199.503	145.602	63.2338	0	61.1391
TRINITY_DN19819_c0_g5_i1	114.384	98.9528	133.423	52.2345	14.1025	43.9838	26.5268	57.6186	39.8947	50.108	75.2685	29.9548	57.1371	144.985	116.89	81.8911
TRINITY_DN19825_c0_g2_i4	37.3795	105.691	20.8071	15.3707	27.6583	0.000959218	7.61798	10.9257	2.61358	2.45372	0	0	0	2.11878	4.95524	5.40008
TRINITY_DN19828_c3_g1_i13	8.80327	14.1641	75.4862	61.3311	49.2048	86.1363	34.805	70.6385	124.662	46.1703	88.3959	143.516	123.5	59.2564	65.7254	86.8118
TRINITY_DN19830_c0_g1_i1	280.885	269.194	185.205	186.969	211.466	80.8701	154.117	113.591	109.014	72.4765	134.217	52.953	90.9848	88.1284	184.689	75.1242
TRINITY_DN19830_c0_g3_i2	0	157.584	0	0	190.275	0	106.502	0	0	0	0	0	0	0	107.278	0
TRINITY_DN19833_c0_g1_i2	607.754	159.315	93.3964	39.1758	59.985	24.1604	100.994	66.4202	74.5728	57.7588	58.0373	87.0712	42.8528	46.8127	38.9633	27.297
TRINITY_DN19833_c0_g2_i1	1811.58	897.126	239.058	175.796	321.9	123.977	289.023	338.489	184.03	58.3008	268.153	329.708	189.488	280.338	114.365	403.993
TRINITY_DN19833_c0_g2_i2	0.0299551	11.6765	156.494	14.3595	0.097763	0.0709167	100.81	0.0423338	220.375	140.278	0.00263959	0.239228	212.168	24.7115	221.509	0.0249693
TRINITY_DN19834_c0_g4_i1	143.49	118.299	207.097	212.319	145.463	158.333	104.887	164.704	162.493	199.414	203.723	110.111	136.059	127.797	137.701	112.014
TRINITY_DN19836_c0_g2_i2	115.589	0.000898774	40.4334	0	14.242	22.2194	0.0699888	14.5565	13.4301	0.000473127	12.6734	15.1408	0.00532956	33.8137	39.3732	0.00139728
TRINITY_DN19837_c0_g1_i3	136.401	88.4295	61.1024	27.9462	31.451	5.8551	23.9573	37.5649	2.74663	16.731	21.556	0	0.693804	9.04005	17.9636	11.3132
TRINITY_DN19837_c0_g3_i1	0	2.07088	0	0	5.6191	18.5158	0	16.4167	49.6064	33.2229	35.7539	235.904	27.8526	12.7459	69.649	77.0991
TRINITY_DN19840_c1_g1_i3	4.35546e-05	0.00702372	51.8987	152.762	182.452	109.734	156.481	158.412	53.1838	115.15	1.47739e-05	104.582	107.713	41.5386	46.1074	54.3549
TRINITY_DN19840_c1_g1_i4	125.893	142.006	64.2135	0.00304882	9.6151e-10	0.0126869	0.00197673	21.7774	84.8882	1.9512e-20	91.354	0.0218033	11.6272	21.1962	4.1197	22.591
TRINITY_DN19846_c2_g6_i1	33.0327	136.184	26.0963	75.8606	81.8919	21.919	0	117.755	51.3427	48.709	99.9469	126.672	56.6304	90.9787	52.5426	78.3544
TRINITY_DN19847_c3_g3_i8	213.691	168.192	90.5324	52.3386	27.9647	16.0359	51.655	45.876	64.8572	94.9365	35.1216	1.08493e-118	1.26343e-05	13.7665	16.2774	27.6227
TRINITY_DN19848_c4_g5_i1	35.2423	0	55.4664	0	28.9692	210.154	0	0	54.4682	51.7275	53.232	170.001	120.554	243.029	84.1227	221.436
TRINITY_DN19851_c0_g3_i1	139.796	280.682	393.55	471.241	132.424	354.41	265.297	204.859	384.541	361.618	655.979	369.247	461.035	365.059	324.176	633.251
TRINITY_DN19851_c0_g4_i1	0	0	44.0228	28.6947	15.4938	60.5883	29.2602	15.9147	204.484	82.6094	179.708	448.352	251.734	184.792	215.019	239.623
TRINITY_DN19853_c2_g6_i4	15.5376	55.7294	57.7608	78.528	72.9921	114.545	90.88	113.131	73.6203	102.272	97.0839	110.986	114.693	81.3829	116.422	116.52
TRINITY_DN19854_c3_g5_i1	6.53167	19.556	70.8311	48.2895	23.1727	93.232	31.9349	45.8134	142.316	41.1149	81.0502	64.2172	80.9493	62.1866	67.5179	50.8822
TRINITY_DN19856_c0_g9_i1	0	0	35.0597	33.7325	181.976	89.5345	73.0159	0	0	130.38	34.0035	180.222	153.466	125.967	144.612	34.5641
TRINITY_DN19860_c0_g1_i2	93.5973	253.589	66.8999	10.9789	0	0	14.3334	29.3103	0	9.96575e-06	0	0	0	4.54676	0	0
TRINITY_DN19863_c0_g1_i5	152.193	108.222	38.5085	43.1342	27.1599	71.5492	95.7413	101.338	31.888	29.9748	59.022	73.4002	29.2872	59.0996	44.9478	37.9462
TRINITY_DN19866_c0_g3_i2	129.372	81.5912	92.463	64.6471	110.176	119.724	78.7592	114.031	102.934	123.973	96.5933	74.0795	113.116	99.3279	64.2679	35.3111
TRINITY_DN19874_c1_g1_i2	0	0	0	0	1.83764	8.38368	1.66977	2.6245e-05	8.691	9.7785	35.2414	110.276	52.8277	87.5246	107.368	111.761
TRINITY_DN19876_c2_g2_i1	0	0	0	0	101.187	0	0	0	190.457	0	0	0	0	0	114.426	0
TRINITY_DN19876_c4_g6_i1	0	0	72.0213	0	0	30.6984	37.574	0	0	0	34.9739	139.706	78.8854	32.451	0	70.8909
TRINITY_DN19879_c1_g11_i1	142.177	96.3861	39.0416	0.000843997	26.5736	19.9999	0.617852	1.87592	0.00614352	48.8831	24.4602	14.5795	0	0.00158477	25.3143	39.9606
TRINITY_DN19884_c1_g4_i1	24.4554	57.0551	81.3088	139.973	172.742	110.627	112.863	92.996	176.748	95.7895	176.715	160.962	165.631	105.387	175.015	84.1618
TRINITY_DN19884_c1_g6_i1	387.167	84.6582	226.883	268.61	57.8633	0	184.609	0	0	26.1503	56.7468	0	0	54.4402	0	0
TRINITY_DN19886_c0_g3_i2	367.311	294.422	184.307	147.508	177.798	202.105	229.592	181.44	218.329	148.279	189.099	133.797	147.521	187.12	202.557	166.31
TRINITY_DN19886_c0_g5_i2	116.907	61.7936	45.8571	45.147	30.4663	32.7073	50.4284	48.243	5.75569	27.0296	21.3257	24.6078	12.1685	28.0624	38.2774	17.8342
TRINITY_DN19886_c0_g6_i1	330.841	251.441	170.865	212.467	166.734	114.69	163.512	171.717	203.477	197.465	253.544	309.468	154.751	164.44	76.7251	147.864
TRINITY_DN19889_c1_g1_i4	52.6911	52.9873	51.259	30.4773	89.722	39.55	36.375	0.00154583	117.243	70.2051	10.145	55.2388	52.3448	73.2306	35.2203	38.9326
TRINITY_DN19889_c1_g2_i4	666.816	268.491	136.789	148.355	69.8326	150.331	39.699	164.661	35.1698	107.356	72.3556	56.1566	0	88.2651	100.88	89.3687
TRINITY_DN19889_c1_g3_i3	886.862	462.346	289.134	197.221	87.6801	156.21	72.5843	209.44	104.514	148.783	102.932	68.3158	4.45179	73.9359	95.0901	59.6531
TRINITY_DN19889_c1_g7_i6	129.871	162.031	54.8921	113.131	76.6709	40.4208	46.4655	74.0008	44.6447	62.4737	57.6569	20.2662	36.0772	20.0593	68.4502	28.5381
TRINITY_DN19893_c1_g1_i1	0.00071002	45.0574	27.4115	17.7207	24.4324	62.1624	8.86667	48.7804	72.3606	67.0606	71.0077	147.937	90.9222	17.5199	0.0123467	20.7317
TRINITY_DN19893_c1_g1_i3	0	1.35487	17.7625	26.1713	70.6756	101.981	87.8561	30.2485	5.66215e-09	9.08654	0.0346648	335.983	53.2946	13.0111	17.1659	52.704
TRINITY_DN19896_c2_g1_i10	21.0946	31.7255	113.375	111.356	101.765	218.253	120.159	111.22	296.906	139.562	276.946	237.97	334.418	215.481	150.96	242.861
TRINITY_DN19896_c2_g3_i1	0	120.985	258.045	164.497	399.126	1037.47	546.353	360.784	831.114	757.183	632.946	1107.02	1612.28	1031.74	1087.47	1004.33
TRINITY_DN19897_c0_g1_i1	0	0	0	44.6145	48.0982	0	49.9037	0	135.109	0	0	64.9868	0	87.4028	0	45.2518
TRINITY_DN19898_c1_g1_i1	0	104.423	0	25.7837	0	0	0	0	0	49.6753	0	0	0	0	26.8359	0
TRINITY_DN19899_c0_g2_i26	0	5.743e-16	74.3073	119.033	29.6063	95.4075	13.5854	77.8897	88.6838	21.4002	77.6336	65.4657	93.5566	57.9924	53.0029	91.9086
TRINITY_DN19901_c0_g1_i2	172.707	232.982	265.813	270.986	212.573	166.111	205.101	202.333	137.045	159.106	109.802	152.459	125.466	112.706	113.325	115.863
TRINITY_DN19904_c0_g1_i1	93.1983	87.709	103.969	115.285	27.6581	31.7191	33.7688	86.1871	43.5689	57.247	24.128	13.835	13.7744	17.5976	28.819	27.0263
TRINITY_DN19905_c2_g1_i12	77.3639	84.6432	216.892	166.818	125.03	377.939	144.047	247.361	335.927	144.802	207.974	462.06	310.706	245.218	121.946	183.931
TRINITY_DN19906_c2_g1_i1	18.4742	27.7423	114.893	52.7064	154.495	87.6484	60.1605	137.884	122.847	129.869	85.7191	174.591	138.529	132.036	110.176	87.0688
TRINITY_DN19906_c2_g1_i9	46.3801	46.5538	162.723	225.504	284.155	290.3	245.4	183.642	201.122	297.225	223.79	189.127	326.607	166.005	304.477	266.163
TRINITY_DN19912_c0_g6_i2	76.5054	169.67	225.384	171.679	304.599	195.829	360.322	134.805	187.356	235.224	199.901	97.9072	160.719	208.77	279.733	128.27
TRINITY_DN19916_c2_g1_i15	92.1275	91.7964	46.3528	44.5149	268.894	99.5743	243.769	41.7299	71.4915	83.9464	44.9105	111.459	116.675	115.989	160.653	65.612
TRINITY_DN19916_c2_g1_i9	66.9465	97.133	111.8	165.192	281.042	244.182	297.606	181.378	229.821	167.809	165.279	531.616	345.004	302.091	304.877	195.236
TRINITY_DN19916_c2_g2_i1	123.567	436.591	342.297	410.78	341.775	475.084	402.531	390.387	446.418	335.497	433.654	887.439	698.547	594.17	491.283	439.285
TRINITY_DN19916_c2_g3_i1	277.128	352.373	576.314	253.686	587.026	617.678	411.252	490.417	516.044	348.185	528.332	969.572	880.804	663.987	311.923	414.606
TRINITY_DN19917_c0_g3_i1	454.435	521.849	590.005	639.461	683.385	798.004	681.483	703.242	607.964	582.094	600.35	776.775	776.011	787.664	492.65	801.394
TRINITY_DN19925_c1_g1_i1	0	188.723	2512	143.744	133.039	193.6	42.6819	46.808	208.734	118.466	40.1374	596.252	113.954	108.597	230.703	106.534
TRINITY_DN19926_c0_g2_i2	354.206	207.062	92.635	96.0679	150.394	110.122	133.183	70.8283	32.874	54.5006	108.348	52.0657	46.5338	58.0556	111.367	65.8365
TRINITY_DN19931_c0_g5_i2	0	0	161.569	116.105	41.7421	69.3247	0	0	78.2714	0	39.4797	53.7779	44.4266	0	84.5155	0
TRINITY_DN19933_c0_g1_i2	108.703	37.364	38.105	37.3131	26.8644	31.3741	0	1.42781	50.6718	35.7883	1.25003	28.407	42.7428	26.2887	24.6866	13.0075
TRINITY_DN19935_c3_g2_i1	852.567	715.137	245.459	0.0269239	52.481	109.22	105.207	204.191	235.886	33.7898	274.432	135.674	208.132	168.699	233.755	200.402
TRINITY_DN19935_c3_g2_i3	638.77	482.721	372.796	639.097	618.2	309.219	600.718	384.348	212.854	713.435	367.482	295.687	271.589	365.639	463.821	479.87
TRINITY_DN19937_c2_g4_i3	0	0	105.546	20.5344	22.1724	0	21.3402	0	41.7463	39.4883	80.2743	24.8433	0	18.0991	0	42.6132
TRINITY_DN19938_c2_g2_i1	82.4707	153.78	48.5754	47.6732	72.0857	15.9277	86.2342	51.7983	19.437	27.4187	36.3459	0	31.0782	40.1314	56.2014	40.0069
TRINITY_DN19938_c2_g4_i1	21.2165	43.0683	51.4381	117.119	54.2034	113.689	85.9337	112.518	119.161	80.338	97.2552	39.3942	73.7344	14.5117	50.5751	52.2731
TRINITY_DN19938_c4_g1_i2	165.986	86.9095	57.315	38.8046	34.1504	6.18853	15.3468	7.88394	46.1745	62.8692	41.9181	5.57351e-33	26.2132	36.5887	22.9838	64.2947
TRINITY_DN19940_c1_g1_i10	97.0352	98.0784	77.764	47.0948	100.071	72.5954	85.0337	84.4273	93.0255	105.477	64.3218	89.9671	64.8896	103.124	114.958	92.2021
TRINITY_DN19944_c0_g2_i1	205.564	309.965	253.671	321.365	279.909	355.679	334.197	384.33	232.415	298.157	178.163	198.395	304.593	210.145	255.345	271.62
TRINITY_DN19945_c0_g2_i2	104.379	63.4852	0	5.79367	18.7672	14.3956	5.75493	24.7797	17.7299	38.8494	32.8507	12.6441	18.7463	28.8272	16.8502	18.3058
TRINITY_DN19945_c2_g1_i10	26.0216	20.9736	44.4783	31.5642	33.0208	29.351	42.2342	70.2554	103.871	39.3251	79.8639	46.35	101.329	3.35133	17.614	72.0808
TRINITY_DN19945_c2_g2_i1	43.1065	43.0022	154.234	156.985	82.0126	276.364	80.2988	140.348	289.321	164.911	219.778	175.959	272.699	192.616	176.277	256.207
TRINITY_DN19948_c0_g2_i3	27.6996	27.563	132.792	19.6485	3.53508	26.97	22.5916	31.1802	23.3955	6.27114	6.1547	21.0811	21.0874	24.1985	15.7321	13.8334
TRINITY_DN19951_c0_g1_i4	277.333	207.005	138.634	108.862	45.4106	103.508	124.246	61.6479	82.5189	106.552	106.835	73.4577	35.0033	42.1726	37.3263	62.7154
TRINITY_DN19953_c0_g1_i3	41.7556	43.5781	129.943	0	67.5938	27.5468	33.6435	0	31.7401	30.2347	0	123.157	35.4629	57.8508	66.534	32.1646
TRINITY_DN19953_c1_g7_i2	0	0	49.3946	0	101.335	85.9036	52.9362	0	94.8372	91.3099	48.913	209.276	0	46.4977	105.808	0
TRINITY_DN19961_c1_g1_i2	105.774	53.4424	25.1625	24.7864	10.7009	8.19391	14.7323	36.9761	10.1115	20.6062	14.0254	10.755	10.6734	8.19136	23.9581	10.4478
TRINITY_DN19961_c1_g1_i4	162.308	128.304	41.4234	37.4383	40.4163	7.73241	27.7403	37.0828	8.57545e-39	19.7277	35.3124	10.7639	24.1302	12.3182	25.432	7.98642
TRINITY_DN19962_c0_g1_i7	7.50514	0	12.4943	86.072	199.156	10.1921	244.548	164.593	150.503	206.14	52.3313	33.6242	331.778	97.0059	179.034	401.305
TRINITY_DN19964_c0_g1_i1	0	0	69.7118	0	70.5814	0.00819588	0	0	131.886	64.144	70.9202	0	0	68.4587	0	65.4059
TRINITY_DN19964_c1_g1_i1	171.237	0	0	0	62.9433	54.665	0	0	0	0	62.3737	0	0	0	0	0
TRINITY_DN19964_c2_g3_i3	50.9715	38.4247	543.56	30.8549	22.2164	68.8417	31.0766	11.2107	10.4812	1132.33	49.091	66.864	44.7627	34.7369	48.8225	10.7801
TRINITY_DN19966_c0_g2_i1	112.169	28.7043	44.7116	0	0	18.6738	0	0	0	0	0	26.5118	0	0	22.2845	45.0342
TRINITY_DN19966_c1_g1_i1	286.041	227.557	266.453	169.468	108.518	159.922	140.357	200.014	97.0873	132.57	147.132	101.935	38.5674	83.0251	91.4237	82.2835
TRINITY_DN19966_c2_g1_i11	96.3436	80.4649	96.0297	3.48523e-20	0.452949	55.363	67.2924	100.773	39.9929	91.6877	2.00568e-15	143.982	62.9473	47.995	74.8664	35.616
TRINITY_DN19966_c2_g1_i12	158.695	114.616	120.855	126.555	101.924	189.185	95.8857	81.4185	209.416	116.799	130.956	44.5536	229.843	62.1623	113.028	305.701
TRINITY_DN19966_c2_g1_i3	18.293	116.534	81.6244	100.844	83.4705	109.451	71.6294	107.902	43.9401	151.096	102.943	130.61	143.71	133.39	91.4095	87.7948
TRINITY_DN19966_c2_g1_i4	112.397	35.0304	75.709	134.953	122.426	91.6595	46.2175	36.821	67.5328	51.2594	129.677	52.4653	29.2066	145.831	80.8954	114.519
TRINITY_DN19966_c2_g2_i1	64.8516	78.4206	69.8474	49.7385	70.2169	82.0277	52.8802	97.3703	97.6104	80.6033	97.1952	131.844	102.767	188.891	103.132	121.145
TRINITY_DN19966_c2_g2_i2	128.97	96.1105	92.6821	84.8065	52.9964	143.032	124.964	124.589	102.519	126.054	133.911	152.19	176.883	200.736	183.731	153.369
TRINITY_DN19967_c2_g1_i1	9710.52	14319.7	7638.99	7982.7	8048.73	7540.44	9419.77	10862.4	7582.3	8076.52	7607.91	8014.66	8639.63	6552.74	7520.16	5171.42
TRINITY_DN19967_c2_g2_i1	291.762	505.318	191.501	90.1223	325.543	344.975	293.616	254.996	198.692	264.353	243.586	341.994	77.9926	284.089	186.367	117.732
TRINITY_DN19967_c2_g2_i3	0.0636463	84.3586	0.180336	0.0486928	0.0394436	0.0607142	0.061709	0.0214214	53.5223	5.36804e-10	0.02422	0.039853	255.834	0.0362694	0.00527722	0.0670284
TRINITY_DN19967_c2_g2_i5	39.4849	126.208	28.0122	87.3219	64.1382	25.8609	3.71277e-05	56.2215	59.9455	4.40652	27.3331	44.7246	16.5286	21.4451	10.8306	67.6098
TRINITY_DN19968_c0_g1_i3	118.409	127.278	105.687	34.639	104.761	86.3115	103.629	37.2185	105.731	79.6709	118.178	99.0631	59.9187	80.578	154.5	64.3463
TRINITY_DN19970_c0_g1_i1	229.25	255.596	555.954	74.7792	160.393	71.1173	88.5519	104.196	74.9686	219.586	0	0	90.0937	0	0	73.9596
TRINITY_DN19970_c0_g3_i3	133.083	87.2664	58.2261	42.0085	47.2316	56.3142	40.798	48.9011	35.3386	46.561	40.7997	65.6806	28.4149	34.0887	30.5195	63.6148
TRINITY_DN19972_c1_g2_i1	0	105.759	68.0189	128.223	68.9451	0	0	0	0	125.222	69.0964	0	0	0	0	63.9265
TRINITY_DN19982_c1_g1_i2	271.692	151.957	91.5539	0	184.666	0	103.153	0	259.766	84.7369	0	0	209.469	91.4652	103.937	84.8395
TRINITY_DN19985_c1_g5_i1	174.464	0	23.1363	22.4713	48.5229	0	23.4913	0	0	0	0	0	0	59.9084	0	0
TRINITY_DN19986_c0_g5_i1	299.046	214.814	213.825	138.385	124.504	99.4326	72.4644	186.085	70.2872	155.368	136.036	56.8358	128.599	61.6446	71.3109	71.6182
TRINITY_DN19988_c1_g1_i9	100.626	61.2017	81.5065	47.7528	61.9918	17.1012	32.62	26.6665	64.7922	30.5647	36.0893	4.34808e-17	35.0183	73.847	31.9845	149.308
TRINITY_DN19991_c0_g11_i1	180.363	173.734	119.408	81.8169	38.6471	67.6602	106.44	76.3274	88.6879	78.3652	82.026	49.9892	44.0629	38.0618	64.2898	97.0124
TRINITY_DN19991_c0_g2_i8	0	0	0	0	0	0	0	145.754	101.861	99.7301	0	0	0	0	0	0
TRINITY_DN19991_c0_g3_i1	205.404	106.804	81.9391	53.7343	87.0372	100.344	60.2212	64.8924	75.3537	70.7878	63.6063	66.3791	58.0607	50.3153	71.8652	63.6045
TRINITY_DN19991_c0_g4_i1	396.503	223.867	254.928	219.186	88.7185	238.7	174.466	32.2049	111.192	79.2277	163.244	69.7113	123.197	149.225	286.849	56.4844
TRINITY_DN19994_c3_g1_i4	82.6085	102.388	118.834	96.4468	125.088	130.872	113.834	121.067	107.065	98.4864	113.166	132.235	103.548	99.0479	98.8059	86.2164
TRINITY_DN19996_c2_g2_i2	700.577	859.848	840.401	841.862	1066.32	832.374	959.306	843.574	837.387	579.49	772.481	1001.11	780.88	783.891	762.947	791.644
TRINITY_DN19996_c2_g3_i1	216.979	266.352	228.486	185.212	200.039	114.044	235.254	265.03	149.032	205.578	139.414	163.914	148.338	106.768	124.587	102.232
TRINITY_DN20000_c2_g1_i1	0	0	0	0	74.1868	65.4138	0	190.451	138.591	0	0	234.148	82.854	0	0	205.788
TRINITY_DN20000_c2_g4_i2	0	22.3088	194.919	241.967	298.621	426.278	160.055	116.512	597.801	265.61	335.305	490.266	343.123	240.41	261.729	323.815
TRINITY_DN20000_c2_g5_i1	0	0	106.791	101.798	323.671	0	486.458	0	509.303	199.46	341.835	565.513	370.898	107.021	122.262	98.9193
TRINITY_DN20002_c2_g7_i1	109.483	73.8277	59.3554	14.5064	0	49.0263	0	0	29.5346	13.9215	41.9462	33.6173	31.8254	24.9287	29.0034	15.1401
TRINITY_DN20002_c2_g8_i1	190.241	97.8553	50.2164	48.6969	52.5713	84.2329	25.6003	84.6788	49.4503	117.212	96.027	30.283	27.2169	0	25.2104	0
TRINITY_DN20007_c1_g3_i3	239.053	2.95594	57.6902	79.1579	48.8515	18.9668	0.00719138	0.867249	92.1679	75.9033	54.493	25.6254	12.3276	47.9408	33.5344	59.1996
TRINITY_DN20012_c0_g2_i6	0	10.1858	43.6757	87.5973	46.9965	137.853	68.1684	41.2705	169.649	99.3006	213.689	63.1108	80.8037	162.035	151.448	122.212
TRINITY_DN20012_c0_g5_i1	45.3457	0	0	67.4651	0	119.379	36.508	40.8331	136.646	130.38	102.011	90.1109	191.832	125.967	36.1531	241.949
TRINITY_DN20013_c1_g2_i1	0	0	0	0	107.89	96.5799	121.614	0	101.861	99.7301	113.945	0	247.265	0	122.262	0
TRINITY_DN20018_c0_g1_i1	0	123.659	77.3055	0	0	69.1319	0	0	0	0	0	0	0	0	0	0
TRINITY_DN20018_c2_g2_i12	131.596	445.164	815.952	859.817	1122.05	1455.87	938.188	1543.86	1476.88	818.551	887.468	1616.08	1331.88	1405.48	1367.38	1414.88
TRINITY_DN20018_c2_g2_i2	74.3423	2.70808	1491.05	902.563	1328.74	1686.47	688.73	1197.03	2978.74	525.625	883.551	577.081	3730.76	640.25	974.993	3101.86
TRINITY_DN20018_c2_g2_i3	33.4274	36.2189	85.5399	30.6872	84.5301	210.112	115.945	197.502	276.905	122.807	144.444	229.567	382.123	134.746	151.487	233.643
TRINITY_DN20018_c2_g2_i4	153.908	187.476	81.7274	53.4996	77.0428	163.619	251.645	53.1432	199.976	196.563	55.1568	79.5127	116.116	104.823	104.89	79.5567
TRINITY_DN20018_c2_g2_i6	2878.87	5211.87	11846.2	12315.4	10692.5	14800	11233.7	10720.3	15349.9	13849.5	11086.2	5598.26	8105.56	10486.9	9021.15	10843.9
TRINITY_DN20018_c2_g3_i1	369.478	608.015	874.881	759.414	666.329	798.825	763.84	1077.43	692.337	1184.78	1040.11	869.734	643.801	1131.88	1271.21	758.604
TRINITY_DN20018_c2_g3_i2	190.758	0.00254944	0.00256216	0.0461317	0.00616525	313.004	172.574	0.00060922	0.00217083	0.00115446	0.00316495	0.000907361	0.00160393	116.912	0.0360969	0.00109558
TRINITY_DN20018_c2_g4_i2	55.7165	319.475	105.649	147.516	63.7212	224.478	165.672	180.312	75.0804	70.7894	71.1321	102.736	97.137	126.881	162.357	46.1769
TRINITY_DN20019_c1_g1_i1	52.0578	0	278.511	38.1398	41.1379	170.56	0	0	0	147.668	38.8541	0	43.736	181.589	41.5567	0
TRINITY_DN20019_c1_g11_i2	599.119	218.626	249.599	295.22	115.877	116.752	113.737	62.9316	190.639	181.046	319.392	170.001	180.83	243.029	140.205	166.077
TRINITY_DN20019_c1_g6_i2	150.882	151.462	47.8703	65.7812	111.648	94.1615	113.277	61.2268	38.316	72.0621	80.5759	0	40.8298	55.3444	64.5933	78.8741
TRINITY_DN20020_c1_g10_i1	235.314	0	88.8914	0	0	0	47.1869	0	0	0	0	0	0	0	47.0052	0
TRINITY_DN20020_c1_g3_i9	1487.41	808.935	183.374	66.8204	86.5035	27.6597	133.045	42.2233	61.2523	44.7794	44.2087	21.9275	50.4918	27.7681	90.9041	35.0577
TRINITY_DN20021_c2_g11_i1	294.142	251.701	311.12	297.17	366.204	383.737	235.935	374.729	257.288	164.641	305.893	425.513	196.288	206.011	188.021	388.311
TRINITY_DN20021_c2_g3_i1	0.704122	229.484	153.146	0.456243	0.455569	0.346062	94.2478	0.383479	190.801	113.482	0.417286	310.68	225.993	0.260959	0.602742	0.527538
TRINITY_DN20021_c2_g3_i2	31.2815	0.0401123	0.0029126	139.386	167.891	184.571	0.00561297	238.351	0.00545182	0.00978771	99.9229	0.108584	0.0495711	73.0171	42.6601	85.2977
TRINITY_DN20021_c2_g5_i1	162.249	134.913	0.0424895	1.31194	256.859	0.324156	195.851	0.277914	0.0270063	0.243327	0.0189912	0.0506248	33.7779	217.313	0.0318906	0.0628184
TRINITY_DN20021_c2_g5_i3	0.0308466	0.0265966	340.181	351.715	0.0270377	503.273	189.874	319.577	499.639	285.678	352.745	593.241	399.363	159.808	393.444	253.267
TRINITY_DN20022_c0_g1_i11	179.318	164.355	162.454	134.56	118.987	105.073	114.449	103.869	115.861	59.9968	121.411	127.171	88.4492	80.6712	109.951	132.067
TRINITY_DN20024_c2_g1_i1	65.3131	91.9409	247.052	316.012	341.304	449.734	339.755	344.827	568.908	403.963	503.065	819.168	722.404	632.131	612.684	474.633
TRINITY_DN20024_c6_g1_i4	208.122	255.982	6.45536	45.7365	155.231	80.742	151.868	89.6432	34.9231	4.10996	72.0467	27.6501	0.230942	76.8403	54.6241	45.2611
TRINITY_DN20024_c6_g1_i6	102.609	38.9719	73.5243	103.147	0.000550578	27.9368	99.6203	53.5921	0.399674	96.7518	64.5893	0.000819648	69.5597	0.311777	33.0464	33.0055
TRINITY_DN20024_c7_g2_i4	181.432	184.261	319.246	479.687	376.153	252.513	517.941	523.823	507.882	543.179	890.01	180.683	416.003	670.97	1101.66	657.688
TRINITY_DN20031_c0_g1_i7	42.9162	98.1791	105.284	178.432	129.114	173.494	74.3532	186.633	182.427	150.212	154.681	218.466	209.404	184.864	155.8	194.065
TRINITY_DN20032_c3_g3_i1	66.0653	34.046	182.674	50.5738	81.8919	109.595	53.3271	206.071	231.042	73.0635	99.9469	95.0043	254.837	136.468	0	78.3544
TRINITY_DN20032_c3_g4_i7	0	6.97	0	0	3.13438	0	0	0	2.9637	1818.17	0	0	3.11405	0	0	3.06769
TRINITY_DN20034_c0_g2_i1	49.2378	106.791	44.1846	0.00359724	45.6718	34.8355	16.0688	42.5839	0.0199049	13.2121	12.9107	21.6137	28.934	8.27296	39.0424	37.9948
TRINITY_DN20040_c0_g2_i1	50.8354	75.9013	88.7957	94.5805	113.446	103.912	110.552	122.413	110.824	90.5644	115.272	203.262	146.687	152.571	124.632	81.3664
TRINITY_DN20047_c0_g2_i2	63.5459	136.808	47.6284	0	48.9255	123.938	101.754	0	0	0	47.0447	133.019	0	133.795	50.7871	46.0002
TRINITY_DN20054_c1_g4_i1	120.763	185.961	71.9196	93.0749	50.2428	40.1454	73.153	134.22	47.2712	22.394	22.8846	28.7127	0	82.9945	23.9988	96.3192
TRINITY_DN20061_c0_g6_i1	0	158.119	73.244	47.3779	76.7237	61.3671	74.5699	27.3804	168.418	0	116.603	87.9627	105.789	105.807	24.4693	73.5147
TRINITY_DN20063_c0_g3_i1	25.1207	35.6946	192.844	118.921	48.1391	212.877	35.1271	116.227	212.412	102.475	276.402	261.039	315.698	236.495	199.743	326.636
TRINITY_DN20063_c0_g5_i7	74.6437	38.5922	58.3338	28.2836	0	73.965	119.847	66.7617	28.5761	27.2429	0	283.909	187.532	180.419	89.1243	0
TRINITY_DN20066_c1_g4_i3	28.7713	86.919	23.5909	34.6748	74.8971	145.482	81.8021	76.0058	82.4243	110.837	55.3277	65.5942	63.0335	88.292	45.7413	120.986
TRINITY_DN20066_c1_g4_i4	33.0385	54.8899	133.371	99.8058	78.3657	146.126	89.7721	96.501	101.649	104.275	94.0537	206.162	112.261	138.505	105.082	138.75
TRINITY_DN20067_c0_g4_i1	139.796	93.5606	57.6547	28.2942	30.5594	0	18.9498	30.7289	19.2271	27.1214	44.9301	10.5499	20.4904	71.4247	9.26216	29.6836
TRINITY_DN20068_c3_g1_i3	29.6632	65.345	95.9173	110.229	6.40398	24.6995	39.1222	25.6849	26.2734	68.725	28.8815	21.4812	15.9359	53.5757	47.6424	21.4687
TRINITY_DN20068_c3_g1_i4	15.3871	41.912	53.0329	145.933	0	60.3883	26.4048	37.9884	47.3543	12.6184	18.2833	18.0647	55.5856	30.487	130.984	70.7072
TRINITY_DN20069_c5_g1_i1	148.556	112.15	22.1875	61.2315	23.7861	44.0442	0.00247832	56.1355	17.7149	0.00178772	28.3029	0.000331913	59.59	26.5774	22.8441	5.66117
TRINITY_DN20069_c5_g1_i2	197.148	168.152	78.0846	0.00904229	23.7861	7.77251e-06	91.1684	0.00228801	53.1447	53.4137	28.3053	45.2615	0.011365	30.6597	45.6878	5.66117
TRINITY_DN20069_c5_g1_i5	122.048	35.5035	70.1111	2.71119	15.9762	2.16585	15.8734	32.0349	6.17788	9.52819	13.4704	0.0028263	0.000212236	0.000654473	0.00474385	53.6575
TRINITY_DN20069_c7_g1_i1	108.137	37.3112	28.3253	27.3983	0	47.74	0	32.2049	0	0	0	0	0	24.8708	0	0
TRINITY_DN20070_c0_g2_i1	50.8827	119.913	69.1529	94.7195	160.741	45.6264	165.162	29.9131	151.558	90.8751	78.0778	77.856	133.335	127.371	107.843	56.544
TRINITY_DN20073_c0_g1_i2	77.1766	59.3117	26.2818	43.6031	50.2058	95.683	34.9931	36.8465	91.9767	37.9315	43.6707	185.863	80.9538	105.181	99.9927	92.1323
TRINITY_DN20073_c0_g2_i3	36.6251	9.11362	19.7284	27.2463	37.481	80.1753	57.2144	57.1736	41.7389	37.0722	61.4363	174.367	131.458	115.441	96.8336	71.2729
TRINITY_DN20074_c0_g1_i17	254.318	69.2996	52.5487	50.4243	61.374	87.4643	99.6225	90.1779	118.839	103.379	115.679	267.332	261.498	206.17	163.619	161.874
TRINITY_DN20076_c1_g2_i2	17.0534	51.6771	139.032	68.008	44.0655	309.63	69.1876	135.35	110.795	117.449	248.572	156.599	342.562	232.856	189.754	113.661
TRINITY_DN20076_c1_g3_i1	0	0	0	77.4031	83.4843	34.6623	127.602	95.916	117.407	187.344	157.919	53.7779	88.8531	73.8907	211.289	118.413
TRINITY_DN20077_c0_g2_i4	35.2783	39.6969	27.4669	62.8471	79.7335	54.0245	125.345	80.6066	47.3988	53.7874	106.822	57.6018	62.9147	84.2212	6.78992	52.9848
TRINITY_DN20084_c0_g1_i3	199.401	224.649	146.633	196.072	62.9011	81.3955	150.777	155.146	87.0812	78.1306	94.7321	0.00203777	57.2712	48.6739	85.0311	89.9236
TRINITY_DN20084_c0_g1_i4	541.618	355.472	204.501	406.379	264.074	82.4905	263.317	377.25	478.481	332.127	236.294	77.308	51.8885	230.407	95.3997	173.272
TRINITY_DN20084_c0_g2_i1	138.14	74.8583	51.2942	0	0	44.7194	0	0	0	0	0	73.3052	0	0	0	0
TRINITY_DN20085_c1_g1_i2	88.488	104.629	80.0026	84.1891	71.1717	104.254	96.0681	98.6444	74.4952	98.0692	73.619	71.3939	64.9971	72.0094	105.505	53.032
TRINITY_DN20089_c2_g2_i2	105.552	15.1974	0	12.0927	13.0598	10.1598	12.2462	13.2839	6.15883	5.7988	5.79564	13.7764	0	20.5728	11.9865	25.3024
TRINITY_DN20090_c4_g2_i2	14.6236	58.4303	85.2433	65.9223	81.5669	134.076	59.5639	160.336	110.034	68.892	90.6553	144.063	148.723	144.238	186.049	119.899
TRINITY_DN20090_c4_g4_i3	10.153	40.4645	76.4655	79.5665	16.3402	79.4868	14.8308	75.5303	94.0101	64.1646	118.299	162.735	103.556	124.225	124.939	141.366
TRINITY_DN20092_c0_g3_i2	0	0	54.2128	147.508	0	98.2982	0.00226613	143.927	121.675	96.5282	0.00719871	21.8898	29.2071	248.262	78.1243	69.0827
TRINITY_DN20093_c0_g1_i2	172.095	204.795	42.2672	33.7254	8.32137	25.9854	36.6286	40.3568	18.8897	19.5316	27.4183	3.76006	7.9706	13.7439	4.0988	27.4834
TRINITY_DN20093_c0_g1_i9	24.1182	163.247	23.524	0.359518	71.028	2.98567	66.6397	0.0296407	0.000195699	13.9298	3.87896	3.76983	24.8912	0.654497	5.17249	4.44946
TRINITY_DN20098_c4_g5_i1	149.529	21.6848	103.547	134.711	54.5519	85.8369	69.2119	113.295	85.6602	80.8573	81.5872	19.8391	92.7802	131.505	118.813	70.1384
TRINITY_DN20103_c0_g4_i3	131.531	43.4232	39.5103	6.48627	29.7189	15.0837	17.602	25.6952	18.737	19.7685	15.0597	11.367	22.1193	11.2592	32.9532	21.8303
TRINITY_DN20110_c0_g1_i7	75.3406	12.6849	85.2898	151.703	105.304	91.4794	89.448	67.1263	109.91	44.2989	49.9744	6.29692	110.671	91.7812	62.7577	82.3784
TRINITY_DN20112_c1_g1_i7	334.712	315.312	206.164	200.631	108.321	154.589	187.387	296.646	122.377	154.303	195.864	194.64	222.474	105.891	155.495	83.3072
TRINITY_DN20113_c1_g1_i6	26.8919	30.8719	115.822	97.0087	3.77463e-54	25.979	18.6007	60.2137	98.0237	69.8116	1.51074e-33	62.3588	54.8246	59.3469	21.7322	87.0707
TRINITY_DN20119_c2_g1_i1	191.031	0	0	0	0	0	0	0	0	0	69.0964	0	76.5526	0	0	0
TRINITY_DN20120_c2_g1_i1	66.7575	101.106	40.8511	13.3246	43.169	0	40.6338	58.8598	27.1365	38.3493	12.8081	15.3111	87.4967	79.7474	39.7943	13.9229
TRINITY_DN20120_c2_g4_i3	107.225	12.5844	36.8483	51.8456	61.5746	30.0172	77.1003	38.7051	10.5786	54.6245	0.000296901	11.2684	22.3388	17.156	45.1363	27.32
TRINITY_DN20120_c2_g6_i1	0	7.80122	6.49272	0	0	0	0	0	0	459.023	0	0	0	0	6.20652	0
TRINITY_DN20124_c3_g1_i2	270.477	409.676	654.891	751.524	483.135	816.428	452.23	822.239	578.131	394.873	865.476	911.393	606.439	812.887	623.848	410.6
TRINITY_DN20125_c2_g3_i1	104.116	0	39.7872	0	41.1379	0	0	47.1371	38.5741	36.9169	38.8541	52.7593	43.736	0	83.1134	0
TRINITY_DN20126_c0_g3_i1	246.192	201.086	328.41	228.524	257.929	464.449	242.898	237.133	96.5392	229.439	0	285.97	0	285.02	54.025	67.4279
TRINITY_DN20130_c2_g1_i4	12.1543	40.5196	100.177	96.9616	153.237	96.7999	119.171	38.6156	104.839	76.467	43.1058	134.932	176.485	34.2112	17.6974	51.7638
TRINITY_DN20134_c0_g12_i1	118.465	40.0112	16.0056	0	67.5257	13.2433	96.0229	17.4376	15.9093	60.0292	0	0	17.1859	0	0	16.2975
TRINITY_DN20134_c0_g3_i1	28.3831	36.3166	146.242	114.057	86.9116	74.6081	62.8309	110.054	133.523	131.695	138.73	100.831	162.038	148.778	122.514	134.611
TRINITY_DN20134_c0_g5_i1	197.515	155.346	14.1251	83.2888	130.357	28.1314	147.054	98.5947	92.7435	106.216	91.5984	77.0972	114.782	126.228	114.938	117.457
TRINITY_DN20134_c0_g9_i9	55.2667	90.6834	93.5532	104.091	71.0634	81.8243	77.3031	57.3491	51.9475	49.4002	16.0111	74.845	141.519	39.1141	114.166	60.188
TRINITY_DN20136_c6_g1_i2	124.777	159.405	235.801	226.406	180.078	352.488	170.3	349.148	271.97	231.721	252.727	426.501	294.665	325.218	246.629	303.661
TRINITY_DN20136_c7_g2_i2	38.5183	32.2697	0.00808023	0.03811	43.5287	44.652	36.7331	25.688	105.073	63.4691	47.5247	105.523	76.9959	62.0528	64.5771	32.5552
TRINITY_DN20137_c1_g2_i1	541.039	267.302	90.2609	69.5522	86.026	55.4371	86.7082	81.1894	60.4457	118.761	54.5829	158.538	110.556	119.103	107.094	126.397
TRINITY_DN20138_c1_g1_i16	81.9763	75.9586	75.3604	39.5709	192.263	129.998	102.021	116.465	65.1958	80.3003	163.474	96.5683	21.6403	154.594	35.1781	27.5687
TRINITY_DN20138_c1_g8_i1	0	120.985	43.0076	41.1242	0	37.0524	0	103.081	0	0	84.3928	0	47.4201	39.6821	0	0
TRINITY_DN20145_c0_g1_i1	598.33	524.006	0.000951623	0.0109251	67.6812	353.157	412.574	0.0022966	278.143	0.00170706	0.0781417	0.00447842	37.9327	582.479	0.00117104	52.6182
TRINITY_DN20145_c0_g1_i3	249.166	0.00124849	432.127	276.966	362.756	279.442	244.983	589.19	467.64	301.19	349.685	698.526	525.941	292.13	446.752	564.709
TRINITY_DN20146_c0_g1_i3	107.165	36.4082	0.00498791	17.574	12.6499	9.70476	34.9218	25.0627	53.7834	28.0594	33.2221	25.581	6.31774	29.1575	22.7223	18.5078
TRINITY_DN20146_c0_g6_i5	404.979	255.944	101.182	175.841	220.011	70.6287	149.849	170.52	117.91	172.46	87.8814	62.9559	91.9964	86.4952	111.735	113.915
TRINITY_DN20146_c0_g7_i1	199.286	112.011	8.55196	25.2884	122.855	34.7845	145.808	31.3362	25.8044	32.2903	27.7828	13.6515	22.6587	31.2602	32.5048	22.2327
TRINITY_DN20149_c0_g1_i7	69.1244	161.895	228.131	55.9824	10.0774	132.424	46.8529	0	76.0863	116.265	239.969	114.727	314.139	156.958	155.716	156.634
TRINITY_DN20149_c0_g1_i9	42.0774	58.5406	89.6586	78.9057	128.221	86.1403	73.2406	65.9882	126.015	86.9632	80.8132	104.112	144.719	104.791	80.2964	66.4822
TRINITY_DN20151_c2_g4_i1	0	239.439	0	212.625	0	67.2316	83.5917	0	0	0	77.2082	0	0	0	0	70.3006
TRINITY_DN20153_c0_g5_i1	48.8789	85.3265	102.029	75.3761	65.1053	95.5596	84.6511	91.0453	51.2676	52.943	109.034	180.015	75.7627	70.6258	53.4409	58.265
TRINITY_DN20156_c1_g3_i6	0	7.03786	23.4893	57.8085	24.9675	62.241	5.74197	30.9044	64.8661	49.8387	49.1657	81.9979	130.931	100.667	50.4364	133.948
TRINITY_DN20158_c1_g4_i1	1251.65	624.977	341.833	148.036	159.856	205.187	322.457	292.632	244.647	391.169	216.002	375.079	245.493	339.581	225.155	250.094
TRINITY_DN20159_c1_g1_i1	103.824	259.777	37.0449	0	6.56133	5.036	6.04126	6.50521	0	0	0	6.64344	0	10.0896	0	6.39791
TRINITY_DN20159_c1_g2_i9	977.554	458.887	137.947	87.7353	0	159.162	440.689	55.6775	132.883	383.016	181.244	254.112	305.048	642.56	488.266	44.5273
TRINITY_DN20164_c3_g1_i1	288.779	246.742	262.289	83.556	0	75.4034	0	105.037	168.833	40.4955	0	0	48.2322	80.8571	46.143	42.4865
TRINITY_DN20166_c1_g4_i1	84.6107	135.408	28.1121	55.2975	59.7139	45.9147	48.231	66.836	28.1974	46.3589	45.8398	45.6007	29.8864	63.3349	40.3678	87.2548
TRINITY_DN20168_c5_g2_i2	2.00158e-62	8.57019	5.72573	5.65016	97.2949	6.63527	49.6071	0.0320794	3.10852	8.65234	15.6621	119.657	102.439	39.3903	0.0676869	11.7682
TRINITY_DN20168_c5_g2_i3	107.653	9.13712	62.1431	30.3586	439.235	219.547	427.931	106.883	180.554	157.371	175.825	912.881	358.44	526.604	451.191	159.599
TRINITY_DN20168_c5_g3_i4	81.8959	89.5911	19.8684	34.25	357.245	24.3235	208.661	2.74317	94.0072	132.654	98.2558	138.112	118.692	60.5518	66.2079	88.6142
TRINITY_DN20168_c5_g7_i1	0	231.946	0	0	74.1868	0	0	0	0	67.5266	0	0	0	0	0	0
TRINITY_DN20171_c2_g5_i1	0.0113613	0	0.0120779	208.731	0.0131201	208.917	145.884	0.013321	0.0113281	112.738	0.0117194	0.0119649	0.0110874	66.9151	117.046	0.0150526
TRINITY_DN20171_c2_g5_i2	18.2345	0	207.731	0.229226	156.641	0.00683024	0.0144183	64.3941	221.497	0.00532138	111.843	151.264	79.5512	0.00117061	14.3273	136.244
TRINITY_DN20174_c0_g3_i4	159.573	221.248	56.5247	62.5404	105.055	56.0822	111.599	67.2019	56.6933	106.527	39.5034	22.9273	35.6855	52.1027	67.7682	27.0482
TRINITY_DN20177_c1_g1_i4	6.17988	49.8627	59.465	83.5004	161.341	175.778	176.081	120.974	54.0808	85.4086	72.9704	141.684	136.603	88.5496	60.5183	51.2165
TRINITY_DN20179_c0_g3_i4	70.7553	70.8026	146.806	144.351	46.7645	65.9667	57.611	108.702	70.0405	48.4088	103.207	75.9306	112.948	120.388	77.3615	106.259
TRINITY_DN20180_c0_g1_i1	29.9485	44.8826	41.6078	79.7365	59.6066	117.28	48.7925	59.1108	116.852	39.2271	81.2105	111.94	99.4595	117.146	125.023	68.9301
TRINITY_DN20183_c0_g1_i3	322.393	215.386	46.6812	78.4021	154.4	51.1527	147.358	58.0656	58.8237	81.6882	60.5293	46.6678	0.0585593	39.3872	0.0521046	70.6807
TRINITY_DN20185_c2_g1_i1	2029.99	752.946	541.127	629.424	769.371	840.933	976.721	725.224	945.397	1183.56	1055.89	639.048	808.493	751.487	957.472	892.434
TRINITY_DN20188_c1_g3_i4	149.398	133.991	74.7595	179.27	108.175	52.6656	83.8813	91.7121	57.1326	123.414	36.7323	19.1577	15.5108	42.935	44.5405	54.9532
TRINITY_DN20193_c4_g1_i4	96.2048	0	125.888	212.536	107.367	82.9568	193.518	229.223	80.7187	28.6808	37.68	204.835	202.905	87.4026	268.6	148.183
TRINITY_DN20200_c0_g1_i10	123.504	102.389	581.895	933.09	655.691	1141.2	435.371	627.328	1284.24	687.693	932.532	700.65	1223.59	866.712	891.111	660.065
TRINITY_DN20200_c0_g1_i2	120.753	124.876	399.127	822.887	411.796	1057.45	468.85	615.889	992.686	620.064	793.528	435.365	1208.52	698.669	607.256	713.098
TRINITY_DN20200_c0_g1_i4	162.843	211.28	791.709	1044.73	533.664	1410.18	577.456	899.74	1570.22	1005.42	1154.85	1078.81	1536.2	1053.47	962.521	999.035
TRINITY_DN20200_c0_g1_i6	2.61208e-143	55.3488	1.2344e-195	0	1.08816e-99	29.6004	2.40402e-172	3.21729e-45	1.01088e-149	1.34153e-73	2.91184e-141	278.984	5.23989e-137	64.8607	9.84312e-109	2.15909e-116
TRINITY_DN20200_c0_g2_i1	0	0	0	92.1039	98.0857	175.45	0	0	184.374	180.51	102.522	0	111.702	0	110.771	0
TRINITY_DN20201_c0_g1_i12	170.431	210.527	205.198	223.46	443.955	259.018	454.731	277.311	154.494	185.835	194.591	326.244	242.666	277.601	227.187	225.522
TRINITY_DN20206_c0_g4_i4	158.73	180.458	155.497	156.703	53.6373	68.1023	26.5267	164.749	93.0875	120.778	137.992	59.9097	42.8529	111.527	51.9512	109.188
TRINITY_DN20206_c0_g9_i5	50.9242	33.3735	114.64	17.3337	50.1582	6.94696	52.4861	49.3537	10.7756	56.414	34.2319	18.8063	24.8154	8.70206	54.9539	0.0641713
TRINITY_DN20209_c0_g5_i1	19.0374	22.0796	38.9916	55.2666	15.7842	42.3421	36.2378	61.0872	102.006	64.941	59.2677	154.639	71.9147	87.9915	55.0878	91.7805
TRINITY_DN20210_c1_g2_i2	123.586	97.4761	15.5749	3.04119e-07	14.0285	6.81177	49.5549	40.7521	16.3373	32.7652	9.12964	39.7939	29.8829	2.74008	8.2943e-08	35.2235
TRINITY_DN20212_c1_g4_i1	76.1488	123.248	79.092	95.8904	238.979	212.046	280.47	163.929	142.701	158.686	171.954	123.574	147.789	182.962	149.04	136.64
TRINITY_DN20213_c0_g2_i3	80.3306	83.6446	77.0921	120.951	228.423	164.628	0	72.0206	429.15	35.0243	257.666	157.222	205.018	213.218	41.7745	186.512
TRINITY_DN20214_c3_g1_i1	43.4744	26.6284	72.9554	100.801	71.3283	118.028	24.4466	44.6007	89.7664	131.815	84.9392	206.345	68.0199	99.8158	118.264	118.91
TRINITY_DN20214_c3_g1_i2	0.0783339	26.9668	56.1691	80.1825	44.3502	0.0275499	81.2575	87.4979	138.818	97.8479	17.4969	0.193918	0.308352	90.4638	31.2412	99.4634
TRINITY_DN20214_c3_g1_i3	5.00648e-32	34.7902	0.000682338	0.00161161	49.8409	111.201	25.8836	50.6406	0.00127065	0.0017499	54.5012	185.921	205.91	34.0263	54.243	18.1615
TRINITY_DN20216_c0_g1_i2	30.02	66.2584	98.0798	154.861	182.09	193.369	193.192	163.484	208.872	172.093	134.978	286.83	275.734	190.341	190.962	154.866
TRINITY_DN20216_c0_g7_i1	0	169.757	0	0	0	0	0	135.642	190.457	0	212.251	0	0	100.411	0	0
TRINITY_DN20218_c0_g1_i4	0.00372614	170.263	118.974	123.882	95.2201	99.3618	110.756	107.193	134.392	20.5155	96.0921	80.4895	26.8487	97.5685	212.886	112.012
TRINITY_DN20223_c1_g2_i4	13.5104	41.8156	77.8147	144.417	90.2009	203.854	101.582	168.017	169.082	108.985	100.597	230.391	143.333	199.632	170.789	198.894
TRINITY_DN20223_c1_g3_i1	112.276	124.665	253.396	167.788	377.679	385.412	271.159	328.989	364.329	338.424	396.123	1032.37	575.043	633.856	446.376	493.729
TRINITY_DN20223_c1_g4_i2	9.87991	37.734	72.5608	59.3664	138.207	116.36	90.3943	131.866	146.875	143.803	79.98	217.602	155.738	143.061	215.322	131.161
TRINITY_DN20227_c3_g6_i6	125.76	158.059	96.0097	94.6123	82.6892	100.459	80.2299	110.196	156.298	142.389	135.853	102.349	87.2454	104.079	139.128	142.549
TRINITY_DN20228_c4_g9_i1	150.724	107.021	69.8134	109.74	79.8887	52.4612	110.419	88.828	49.4959	97.7324	57.4655	21.8005	41.0268	56.4147	41.579	62.0374
TRINITY_DN20229_c0_g1_i4	281.418	285.755	170.916	214.477	222.1	215.92	330.331	150.635	169.717	194.34	219.937	137.197	112.276	191.301	168.881	161.595
TRINITY_DN20231_c0_g1_i1	48.1024	152	0	0	0	0	0	0	0	0	0	0	40.5811	0	0	36.3729
TRINITY_DN20233_c2_g6_i1	216.594	78.5232	266.705	202.501	272.737	93.2593	172.67	12.1067	51.015	295.401	212.459	154.365	178.077	152.295	172.983	357.462
TRINITY_DN20233_c2_g8_i3	1.56703e-08	15.9657	54.3543	33.8171	57.4716	93.3621	62.5281	104.982	128.852	40.6456	103.865	99.4308	153.622	159.879	170.807	139.468
TRINITY_DN20234_c2_g3_i1	153.362	205.917	132.47	215.462	95.5413	70.7471	246.98	45.3019	133.308	166.045	40.8792	43.239	246.917	203.254	168.246	137.831
TRINITY_DN20234_c2_g3_i2	61.8121	0.0476009	179.232	252.016	227.34	450.937	2.04022	488.79	372.804	309.598	401.976	657.181	350.603	248.791	329.231	315.054
TRINITY_DN20234_c2_g6_i1	26.1759	53.4568	104.712	101.876	0	174.566	42.3295	139.234	207.12	58.7695	19.9054	98.4896	180.855	179.467	20.7981	190.3
TRINITY_DN20236_c3_g1_i1	0	55.1493	0	0	82.2757	34.112	0	47.1371	0	73.8339	0	158.278	43.736	0	0	77.8371
TRINITY_DN20238_c5_g3_i2	0.037801	64.7989	116.473	0.0312224	0.0347895	82.3833	35.4045	60.8017	113.389	0.0306154	0.0282551	104.189	0.0168592	85.5545	58.693	0.0345987
TRINITY_DN20241_c3_g1_i1	179.825	64.2144	0	0	93.0489	0	384.482	0	43.5764	41.8472	44.4907	0	49.9414	0	0	0
TRINITY_DN20246_c0_g5_i1	122.324	186.054	132.037	48.3406	87.004	27.3327	0	18.0119	16.397	30.9428	15.5886	0	70.9259	41.8182	32.4007	16.7911
TRINITY_DN20248_c2_g1_i4	81.6693	79.3718	138.088	61.7554	58.6055	57.5338	65.6726	54.1088	69.3056	32.9635	79.4491	54.1429	72.4946	85.053	53.964	0.000253911
TRINITY_DN20249_c0_g1_i1	114.737	40.2023	0	0	29.943	25.5771	0	0	29.6373	0	0	0	0	0	0	0
TRINITY_DN20251_c2_g2_i1	39.7298	81.4927	222.266	261.29	288.698	453.239	217.485	364.291	390.484	291.058	482.669	863.647	603.29	746.626	613.278	658.984
TRINITY_DN20251_c2_g3_i1	43.9703	59.6649	125.718	198.474	166.507	275.449	119.966	94.5726	157.79	187.533	99.8473	445.307	314.945	318.032	298.042	304.582
TRINITY_DN20251_c2_g3_i8	0.00355965	0.00635039	58.2802	1.70091e-08	18.2672	33.0344	15.3405	58.9742	41.8852	13.6174	143.007	42.0084	163.111	155.692	152.157	61.7418
TRINITY_DN20254_c1_g2_i1	133.653	90.9468	239.309	331.681	337.378	402.333	316.622	307.125	415.003	464.224	422.814	475.534	496.933	445.301	344.177	369.839
TRINITY_DN20256_c2_g1_i1	0	0	77.3055	0	0	0	0	0	0	2065.19	0	0	0	76.5573	86.7424	72.0867
TRINITY_DN20261_c1_g4_i1	0	0	0	109.645	78.8511	0	0	0	36.9819	0	37.0907	0	41.7869	34.555	39.5855	37.3501
TRINITY_DN20261_c1_g5_i2	51.3066	39.7056	93.722	92.3819	71.2321	58.3549	20.8576	44.0123	107.725	80.0352	30.2741	21.5834	36.884	0.00230095	67.8967	57.0375
TRINITY_DN20263_c3_g2_i1	30.4105	35.3489	135.733	41.8103	31.5965	17.2519	20.6609	62.1623	21.3318	60.0596	15.7477	0	8.99038	10.3353	28.2108	4.41113
TRINITY_DN20264_c3_g1_i4	190.196	311.18	206.322	305.887	146.811	247.444	205.03	227.766	152.076	202.066	251.619	158.546	220.487	199.441	204.589	210.517
TRINITY_DN20264_c3_g2_i3	123.94	250.373	177.966	210.402	155.57	216.263	104.334	237.19	149.069	236.692	177.434	200.93	216.625	212.83	127.292	138.068
TRINITY_DN20264_c3_g3_i2	70.318	23.8528	37.711	165.372	138.893	141.013	0	103.719	0	88.2743	89.3429	0	121.847	32.0966	74.4908	114.632
TRINITY_DN20267_c0_g1_i2	103.989	147.664	70.5537	60.8557	86.1875	93.215	107.841	92.2623	0.446639	38.2315	68.2178	42.4313	37.147	68.341	109.392	0.468107
TRINITY_DN20270_c0_g3_i2	154.845	123.7	99.1526	96.8899	177.87	145.852	184.285	102.921	77.6695	188.633	139.777	100.338	87.0845	96.6283	76.8747	98.9005
TRINITY_DN20273_c1_g2_i3	241.483	612.073	339.162	948.165	505.797	252.638	766.899	449.206	175.652	390.716	216.819	165.712	318.012	166.517	163.841	225.357
TRINITY_DN20273_c1_g2_i7	147.314	261.514	125.799	199.887	257.615	132.436	293.851	174.761	117.577	77.1405	96.9603	112.235	143.306	100.959	107.885	85.8212
TRINITY_DN20278_c1_g1_i6	63.6789	68.6167	98.0029	104.618	105.585	152.999	88.6199	139.224	249.26	128.079	135.486	274.153	197.117	216.501	154.172	159.74
TRINITY_DN20279_c1_g2_i2	0	28.4693	34.814	34.1281	12.2239	28.7052	34.5069	49.9749	46.4849	65.6274	125.714	103.468	174.132	38.7026	22.5593	47.6732
TRINITY_DN20281_c3_g1_i2	49.8374	103.488	42.7896	77.8238	46.409	29.5056	83.7268	48.331	33.9216	39.9303	57.2087	47.7836	46.6021	59.6041	50.4908	21.7789
TRINITY_DN20281_c3_g1_i3	153.977	4.65735	22.4081	0.000250195	0.000750008	23.4491	4.18148	0.0102811	64.3691	28.9446	0.00143839	51.3763	0.000457826	47.3205	2.9216e-05	0.0573109
TRINITY_DN20284_c0_g2_i2	472.053	340.137	282.933	270.29	303.565	214.39	287.461	289.979	218.141	293.701	203.571	221.244	230.629	222.153	232.187	218.281
TRINITY_DN20289_c2_g1_i2	65.3061	43.6557	77.7219	106.39	90.326	116.259	62.1188	88.5647	101.134	66.8227	89.153	73.1062	82.3982	63.1908	69.9262	77.1112
TRINITY_DN20289_c2_g3_i6	0.00453619	88.0247	52.2447	61.2009	148.819	70.0266	108.702	51.7549	146.62	21.2543	79.4154	26.0892	113.394	44.5088	73.1798	92.238
TRINITY_DN20289_c2_g4_i1	224.368	279.572	399.883	311.472	315.314	549.207	342.812	507.902	356.278	374.221	493.439	467.44	344.989	307.458	356.521	343.736
TRINITY_DN20290_c2_g1_i1	65.9849	65.4041	35.321	102.392	0.161044	0.00775889	71.2123	63.6686	47.2513	76.0602	24.5777	0.00131274	92.9667	31.1376	0.0135719	60.3313
TRINITY_DN20290_c2_g1_i3	20.4367	45.6563	149.361	68.8915	93.4309	148.485	49.8729	142.594	174.554	66.937	163.364	160.099	85.1678	179.337	143.278	154.817
TRINITY_DN20291_c1_g2_i4	139.41	88.92	47.3166	34.4354	23.861	25.1949	58.2896	43.7674	19.9221	32.1289	35.326	44.8714	34.8986	48.2367	65.3509	34.3692
TRINITY_DN20293_c3_g1_i1	89.8453	225.382	83.4479	72.8235	147.475	68.3625	146.173	167.828	83.5144	87.2508	60.6664	71.1179	49.4106	68.8458	98.2224	76.4264
TRINITY_DN20301_c1_g2_i1	0	0	0	6.38844	0	37.0874	0	34.241	136.834	30.6016	151.131	69.9925	20.695	15.931	6.20652	121.033
TRINITY_DN20303_c2_g2_i10	156.822	46.8834	59.932	59.3065	0.00124946	12.8145	66.5154	0.0118752	39.0541	73.0335	31.0481	52.1611	0.0710167	0.0255105	39.3659	0.0655588
TRINITY_DN20303_c2_g6_i1	0	90.975	101.171	0	175.24	0	105.052	0	32.9064	94.1117	65.2895	128.883	184.289	90.4623	0	133.285
TRINITY_DN20303_c2_g8_i1	318.585	223.615	131.687	155.204	139.688	50.3095	129.614	74.6545	140.647	140.485	114.804	95.9192	130.924	86.781	84.4374	99.5906
TRINITY_DN20305_c1_g2_i3	62.3013	109.133	154.216	127.368	44.3539	115.263	0.0272421	120.027	163.511	155.454	146.99	13.296	79.5	153.976	89.1634	160.406
TRINITY_DN20306_c3_g4_i1	307.798	284.614	585.952	1492.4	306.895	940.961	472.276	1149.98	601.494	1048.89	1119.39	146.605	211.578	719.487	562.793	367.573
TRINITY_DN20311_c0_g3_i3	105.856	39.6619	80.7845	77.4031	0	103.987	0	0	117.407	37.4689	30.2085	0	0	110.836	0	39.471
TRINITY_DN20316_c2_g7_i2	316.387	311.195	309.142	313.537	285.857	258.422	320.479	328.659	255.854	311.723	302.983	268.244	222.471	313.904	220.775	251.398
TRINITY_DN20316_c2_g8_i2	1176.75	1765.54	1555.73	1388.34	1505.41	1380.13	1320.97	1650.85	1347.28	1508.64	1739.52	1986.09	1359.28	1500.01	1420.81	1164.73
TRINITY_DN20320_c1_g6_i1	50.6638	25.8387	20.3006	39.5212	42.6755	50.7163	40.9758	67.3344	100.452	75.9804	38.5553	95.0982	65.6979	52.0805	40.2531	20.5189
TRINITY_DN20321_c0_g2_i1	131.132	439.841	0	0	179.328	0	99.9568	0	252.039	164.375	92.7786	149.784	0	0	0	0
TRINITY_DN20321_c0_g3_i1	0	0	0	90.7694	0	0	50.8772	0	91.6068	88.1044	0	199.529	52.7399	44.5984	50.7878	0
TRINITY_DN20322_c0_g1_i1	2017.74	1196.38	169.532	162.737	531.218	84.8671	420.891	0.082178	147.192	8.47404	131.962	102.712	72.2186	153.049	238.601	242.763
TRINITY_DN20322_c0_g1_i4	59.6659	102.377	39.8376	19.6485	28.2806	56.637	48.4105	67.1272	30.0799	31.3557	40.0055	49.1893	22.2548	43.0195	34.6106	0
TRINITY_DN20322_c0_g1_i5	704.286	0.450843	17.5616	17.1378	17.4452	15.3909	10.6861	117.483	17.9842	196.678	16.3402	1.56246	47.0563	0.0684419	0.106434	18.0988
TRINITY_DN20322_c2_g2_i1	134.802	35.7149	40.739	45.628	12.3196	19.1371	51.8751	56.2218	34.8638	32.8147	27.2924	19.4004	24.8762	19.3516	16.9195	17.9132
TRINITY_DN20322_c2_g2_i2	134.802	35.7149	40.739	45.628	12.3196	19.1371	51.8751	56.2218	34.8638	32.8147	27.2924	19.4004	24.8762	19.3516	16.9195	17.9132
TRINITY_DN20332_c0_g4_i1	24.6804	37.1937	60.98	39.8845	96.9241	116.713	20.0667	119.396	81.2987	0	38.0473	100.753	0	42.0427	39.2425	83.6378
TRINITY_DN20334_c1_g1_i1	431.476	226.966	85.2438	68.0303	155.527	112.238	142.301	148.631	89.8395	103.469	86.6329	112.175	86.0193	95.5573	158.05	88.6796
TRINITY_DN20335_c3_g2_i2	441.873	349.308	220.342	201.127	200.423	187.304	190.605	206.388	197.831	194.777	196.953	201.509	230.668	196.265	212.527	203.073
TRINITY_DN20335_c4_g3_i1	121.632	176.746	11.1022	21.7692	23.5112	18.2387	21.9651	11.8949	11.0906	31.3086	10.4047	0	0	9.21298	21.487	0
TRINITY_DN20335_c4_g8_i1	75.4596	37.5764	43.4501	27.2611	96.6986	28.9063	169.202	33.0466	23.845	29.8347	32.9827	16.7828	71.1404	38.4641	63.7511	49.3207
TRINITY_DN20340_c0_g2_i1	446.474	375.352	226.24	184.14	207.005	134.681	212.569	148.186	161.964	133.928	144.7	111.15	137.23	147.006	153.225	177.865
TRINITY_DN20342_c1_g1_i5	27.8128	55.1579	110.103	119.805	49.2795	129.482	67.9835	76.7227	139.809	109.299	86.7152	205.45	142.4	117.526	127.163	111.339
TRINITY_DN20343_c3_g1_i1	0	0	100.273	0	101.187	0	0	0	0	0	212.251	0	0	100.411	0	185.67
TRINITY_DN20343_c3_g4_i9	220.867	178.002	96.5157	165.473	243.581	96.0484	298.989	90.7791	72.2411	112.978	79.2562	67.198	166.953	100.841	152.158	49.5667
TRINITY_DN20344_c3_g2_i3	159.237	160.644	65.0699	0.00396347	68.7948	0.00140493	17.5558	8.6894	25.95	61.1039	0.00155657	58.3202	0.0219999	76.0664	50.3608	39.9602
TRINITY_DN20346_c0_g1_i6	117.85	0.00146479	25.756	31.2411	5.30288	2.17272	10.7054	15.2734	24.7732	32.6435	55.1264	16.1232	9.6132	13.7665	25.2861	12.3673
TRINITY_DN20350_c0_g8_i5	103.878	16.6323	51.6112	63.5938	96.0704	73.1929	103.279	42.2459	44.6439	55.8819	54.6629	22.5929	50.7824	46.1675	56.5171	84.1834
TRINITY_DN20352_c0_g1_i1	21.8077	44.2989	140.817	17.1701	55.6248	0	17.6613	0	0	0	0	20.2774	0	14.92	17.3275	17.8738
TRINITY_DN20356_c0_g1_i10	1.86682e-70	5.65365e-65	3.52608e-21	41.9074	201.117	116.813	113.403	160.855	174.732	160.681	226.544	209.748	191.991	190.297	157.682	175.507
TRINITY_DN20356_c0_g1_i12	83.9793	14.6579	104.053	0.103221	1.6893e-08	3.76717e-08	8.89796	4.39914e-18	3.98418e-15	3.79169e-17	1.49722e-14	9.82435e-119	2.24032e-145	3.04866e-19	1.60656e-16	3.04433e-05
TRINITY_DN20356_c0_g1_i4	151.269	160.116	38.8577	65.146	11.1939	1.02999e-08	39.0028	28.1349	4.81877e-53	7.58798e-24	4.33239e-33	2.01572e-115	0	1.87137e-44	1.74588e-57	19.1311
TRINITY_DN20356_c0_g1_i9	274.694	154.954	61.9217	64.6879	39.5065	0.00169754	43.8278	1.81538e-20	1.80877e-13	30.0449	0.000745263	1.01098e-15	9.54364e-11	5.08789e-19	0.00943695	4.22141e-12
TRINITY_DN20359_c2_g1_i2	1.61984e-14	2.27281e-22	1.55256e-34	6.69515e-17	2.50224e-06	40.367	2.2143e-08	51.1451	116.407	2.14976e-08	52.1398	47.906	1.70707e-13	2.66087e-08	2.26567e-15	3.61824e-17
TRINITY_DN20362_c1_g1_i4	358.794	301.459	115.261	150.055	184.327	131.523	178.7	214.485	184.759	191.265	170.906	151.811	172.793	209.246	144.213	200.958
TRINITY_DN20362_c1_g2_i5	56.5995	126.008	71.0004	136.402	108.589	68.8117	75.8296	61.7657	107.422	82.6965	37.5572	71.1598	109.865	84.062	52.5023	80.4593
TRINITY_DN20363_c1_g4_i2	118.488	242.974	141.283	0.00698472	197.472	275.852	143.577	78.9781	92.9033	264.004	247.106	309.419	331.317	244.218	117.725	142.014
TRINITY_DN20365_c3_g1_i2	103.757	32.8793	31.6001	50.6278	21.0214	16.0591	7.69102	12.3924	7.94835	22.3761	7.32949	20.9785	37.6626	28.8481	22.5004	16.4402
TRINITY_DN20365_c4_g2_i1	556.602	423.373	0.0307357	120.034	129.548	98.2293	116.999	124.716	122.764	230.456	222.149	0.0318148	0.0330964	0.0235021	113.69	0.0331497
TRINITY_DN20365_c4_g2_i2	477.284	465.714	750.435	861.514	702.715	845.581	845.13	728.375	787.284	713.798	744.976	1231.34	978.793	887.412	738.306	954.884
TRINITY_DN20365_c4_g5_i1	588.437	471.485	491	450.82	405.558	585.827	554.182	407.764	610.275	530.638	593.624	970.613	672.779	495.092	597.95	698.62
TRINITY_DN20370_c0_g1_i2	18.0459	54.1876	112.288	128.164	47.688	97.8755	44.0804	25.066	60.0413	84.6262	104.693	121.679	57.1302	116.69	87.8205	108.337
TRINITY_DN20370_c0_g3_i1	217.384	90.975	0	0	70.0961	57.2997	0	0	0	31.3706	97.9343	85.922	110.573	30.1541	34.6502	0
TRINITY_DN20371_c1_g1_i2	307.384	210.302	229.432	188.408	154.106	102.148	203.976	127.749	64.334	113.848	103.627	104.598	74.1719	90.4576	141.92	122.999
TRINITY_DN20372_c2_g1_i4	93.1079	216.652	167.927	184.821	142.811	48.0075	82.2847	135.175	80.7831	49.1643	51.305	25.4051	47.8113	57.7985	42.7745	67.9629
TRINITY_DN20375_c0_g1_i4	464.219	215.447	192.633	142.705	209.321	201.948	217.516	155.63	140.583	180.644	311.967	258.281	185.915	230.749	200.899	176.515
TRINITY_DN20375_c0_g2_i2	242.034	199.294	105.199	109.54	79.9686	110.157	109.72	108.994	49.011	122.139	121.198	107.979	29.2048	76.6984	112.291	133.343
TRINITY_DN20376_c0_g1_i2	50.6811	60.9495	50.3312	74.1738	53.4044	103.162	107.245	97.955	58.8186	71.0837	15.6612	91.4443	71.4552	69.0173	32.2384	77.9153
TRINITY_DN20377_c1_g2_i1	431.225	269.574	77.7655	20.7731	103.188	68.4662	309.581	133.648	88.9324	123.178	50.1403	139.14	33.9101	114.477	0.006552	0.00405093
TRINITY_DN20377_c1_g2_i2	125.036	104.421	131.358	99.437	47.3091	48.0636	14.3283	63.4554	74.8267	0.000171603	41.5738	30.3678	47.3937	48.1273	96.1746	52.1445
TRINITY_DN20383_c1_g1_i1	174.349	227.765	429.534	372.353	255.195	624.634	372.237	508.302	471.199	495.816	464.859	507.342	484.577	683.922	647.045	642.71
TRINITY_DN20383_c1_g1_i14	122.353	110.339	284.562	182.705	166.689	375.022	267.242	297.293	357.542	343.851	295.582	348.894	418.862	491.707	474.856	417.21
TRINITY_DN20383_c1_g1_i8	62.7558	61.927	212.689	311.476	124.376	218.61	78.4559	194.971	292.451	192.041	322.317	103.462	213.135	160.144	180.921	125.032
TRINITY_DN20386_c3_g1_i3	413.256	357.304	188.016	190.891	172.707	126.921	145.843	114.488	114.037	192.441	133.872	115.261	155.668	104.723	126.332	98.3194
TRINITY_DN20386_c3_g1_i4	341.086	196.626	187.958	146.961	99.4655	43.577	108.59	65.1921	96.913	68.7649	54.1763	23.8059	98.8279	91.8262	100.971	50.5524
TRINITY_DN20388_c0_g5_i1	20.3874	124.036	99.0276	112.795	69.6032	122.997	66.0829	108.071	81.9848	46.4141	140.298	151.089	141.852	125.455	97.202	235.075
TRINITY_DN20391_c2_g2_i6	333.459	398.897	186.238	333.018	243.805	41.3793	359.262	311.922	120.082	156.672	299.917	69.3036	73.3808	170.895	357.601	140.46
TRINITY_DN20391_c2_g3_i1	267.964	232.563	139.822	151.793	213.097	64.2277	263.81	202.784	92.6989	189.413	131.881	17.6727	83.3642	26.1591	273.791	79.1599
TRINITY_DN20393_c0_g1_i7	203.409	127.175	253.677	91.7695	396.134	188.002	196.715	145.957	186.044	206.654	91.8184	119.613	311.312	168.962	259.236	220.059
TRINITY_DN20394_c0_g1_i1	37.2317	42.4067	0	13.1533	151.471	18.0994	147.422	13.9805	26.8424	29.3924	41.3033	142.173	136.757	101.237	80.3553	157.24
TRINITY_DN20394_c1_g1_i3	0	8.5498	0	3.54873	65.5853	33.6394	33.6203	0.0141533	39.858	16.9976	0.000563314	165.838	98.8916	92.8049	74.0493	63.724
TRINITY_DN20394_c1_g1_i7	190.476	111.273	13.8899	27.3996	14.7891	11.2866	27.0157	18.1283	13.9816	26.2358	16.0978	0	7.35369	14.0685	13.1699	14.4655
TRINITY_DN20399_c1_g1_i2	0	0	106.682	0	0	46.6296	0	0	0	49.227	0	77.1724	0	0	0	51.0662
TRINITY_DN20399_c2_g2_i5	107.857	61.2637	6.55781	1.2559e-26	3.46237e-94	9.72434e-24	55.5525	63.4135	18.2155	38.4512	21.8335	11.5468	3.64749e-20	8.35139	40.4353	1.12726e-08
TRINITY_DN20400_c0_g4_i2	73.8989	55.1581	124.431	178.771	277.098	362.109	182.518	260.377	380.766	261.34	253.649	481.493	316.947	387.155	130.549	318.393
TRINITY_DN20400_c0_g4_i3	24.7965	32.2903	52.8377	57.4531	76.1244	65.9076	43.6038	60.7302	60.5454	72.9601	62.7823	61.6136	192.101	110.836	134.583	49.7406
TRINITY_DN20407_c6_g5_i1	0	112.402	214.474	0	144.721	0	0	0	67.5822	0	0	113.263	80.6566	0	0	0
TRINITY_DN20408_c0_g2_i13	12.4869	0	61.6915	20.1731	108.94	90.7595	71.0712	153.794	51.3983	135.374	48.1213	91.6399	223.565	83.8417	143.851	116.319
TRINITY_DN20408_c0_g3_i2	111.492	56.1083	22.8767	11.2114	24.2167	9.40018	11.3234	0	0	10.7502	21.4499	25.3893	12.2202	9.50223	22.1573	0
TRINITY_DN20410_c1_g3_i1	52.0578	55.1493	0	0	0	68.2239	251.067	47.1371	77.1482	36.9169	116.562	105.519	43.736	108.953	41.5567	0
TRINITY_DN20410_c2_g1_i1	0	0	0	114.426	0	53.3728	0	153.021	57.5501	0	60.8749	0	0	58.5854	66.4045	57.3749
TRINITY_DN20411_c0_g1_i4	146.296	85.2767	84.7715	89.8575	108.866	43.4384	78.0344	86.2927	85	58.9708	86.9453	69.0501	70.7362	45.2103	49.165	85.5333
TRINITY_DN20412_c3_g2_i1	30.3296	14.9825	184.023	192.392	161.205	164.796	162.874	182.192	76.2916	220.865	58.1832	148.483	84.2385	120.532	182.926	158.126
TRINITY_DN20412_c3_g2_i5	76.3562	144.295	0.00124899	6.94941e-05	0.000103545	0.000145465	9.12685e-05	0.0007525	41.4556	8.67589	69.185	0.00346103	31.3413	46.6547	8.48753	0.00601832
TRINITY_DN20412_c3_g3_i14	0	181.602	54.5314	52.3553	26.2317	163.327	86.131	133.48	61.8656	46.5993	58.2266	82.4577	39.7877	10.3297	48.1714	25.4128
TRINITY_DN20412_c4_g3_i1	67.4758	34.8076	0	0	55.6656	44.7526	0	0	104.688	24.8377	25.5073	64.8182	28.8981	46.4828	80.5076	0
TRINITY_DN20413_c0_g1_i8	14.4463	73.847	302.282	272.098	74.4649	286.991	20.6006	222.266	296.646	181.605	322.842	438.487	381.216	249.894	240.102	326.13
TRINITY_DN20413_c0_g3_i1	104.561	0	27.4463	26.5666	0	0	28.123	0	0	51.1988	0	0	29.8185	0	27.7296	27.4065
TRINITY_DN20413_c0_g5_i1	0	0	188.653	0	95.1375	0	0	0	89.3099	0	0	0	0	282.976	0	87.3659
TRINITY_DN20414_c0_g1_i1	0	0	0.0273607	38.0731	0.0290229	359.327	0.0244562	91.2522	0.0273089	677.405	814.093	188.142	0.0276965	552.295	756.57	195.055
TRINITY_DN20414_c0_g1_i4	0	0	42.9402	0.0134139	22.8515	49.7541	26.813	88.0567	173.049	59.4417	0.205936	0.0255261	263.086	0.206733	101.445	275.028
TRINITY_DN20414_c0_g3_i3	46.949	35.3525	77.4361	75.9998	143.647	69.2336	76.366	82.5637	116.199	127.486	45.2637	85.0527	113.532	79.3362	46.6586	79.726
TRINITY_DN20419_c0_g1_i6	247.04	264.739	170.046	115.297	239.591	79.7148	121.308	85.595	163.843	107.988	114.643	6.33341	152.762	25.0606	69.044	27.8739
TRINITY_DN20420_c0_g3_i1	42.3337	63.6708	201.251	189.07	83.5366	286.519	111.953	148.8	236.563	123.549	237.011	315.431	233.012	223.422	210.378	216.581
TRINITY_DN20422_c1_g3_i2	43.6581	87.7583	101.516	107.033	72.2134	97.3815	87.7886	97.9855	110.679	122.934	114.978	149.759	117.143	154.354	140.174	131.087
TRINITY_DN20422_c1_g5_i1	346.903	429.486	363.03	456.175	492.672	317.78	440.085	484.045	422.814	309.998	386.227	423.476	467.471	514.091	462.432	435.599
TRINITY_DN20423_c0_g1_i5	10.1254	100.789	7.73985	58.7098	28.3465	37.7459	26.0145	9.78048	5.63377	21.103	0.00103884	31.0627	42.1095	37.654	5.42724	3.38576
TRINITY_DN20426_c0_g3_i10	32.8832	26.9808	140.08	151.497	84.2165	185.577	105.951	152.368	219.647	2.34014	371.9	156.184	153.985	226.863	291.868	226.941
TRINITY_DN20426_c0_g3_i7	266.893	331.127	311.881	290.811	152.493	239.976	139.589	326.446	245.877	190.968	301.199	138.992	133.991	236.176	180.185	192.861
TRINITY_DN20429_c0_g1_i1	0	0	96.9915	877.456	696.942	968.698	674.535	473.728	465.971	538.073	383.689	749.093	376.194	409.77	310.955	748.38
TRINITY_DN20430_c0_g3_i1	41.6284	114.761	395.948	380.479	200.897	873.569	355.692	384.052	655.13	518.604	522.475	620.07	605.036	432.283	463.399	435.098
TRINITY_DN20430_c0_g4_i1	15.1376	18.8248	193.746	191.138	125.151	270.878	89.5148	175.588	287.825	207.012	217.827	228.393	231.975	210.842	219.666	201.886
TRINITY_DN20431_c2_g1_i5	213.908	174.85	119.189	116.54	158.487	120.248	190.488	137.374	127.771	134.254	109.064	229.82	183.043	120.399	128.489	152.42
TRINITY_DN20431_c2_g2_i1	136.472	157.758	63.253	60.1306	67.4012	74.1237	95.4429	68.2315	59.0206	39.8528	86.7465	61.639	74.3226	60.5337	79.7235	44.0085
TRINITY_DN20431_c2_g4_i1	471.463	493.674	346.56	348.916	340.073	269.483	375.12	294.586	277.637	350.71	380.297	558.125	507.535	363.851	283.236	285.979
TRINITY_DN20431_c2_g5_i1	614.19	482.21	347.255	274.576	440.324	284.157	491.506	287.787	313.877	295.039	332.125	665.062	441.927	411.232	382.553	367.058
TRINITY_DN20435_c0_g1_i5	79.3425	100.407	42.4207	0.00893085	12.515	10.738	28.0797	0.00139672	15.5534	8.12158e-09	7.13023	1.22216e-11	0.00181003	0.00769135	0.000386218	0.00383064
TRINITY_DN20436_c0_g2_i1	269.218	199.59	106.908	75.7482	119.728	71.2059	123.9	99.5463	63.5109	95.8292	110.056	121.447	69.6045	97.5129	95.98	108.632
TRINITY_DN20437_c0_g2_i4	123.122	60.1589	1.94742e-47	30.846	42.1354	25.302	30.1882	55.4239	57.5032	42.3827	34.3066	31.4602	41.6586	52.1436	36.6007	53.0622
TRINITY_DN20449_c2_g1_i12	1031.7	793.995	279.356	182.403	337.562	135.028	363.702	217.007	205.137	199.616	126.058	228.334	235.919	260.248	175.533	192.536
TRINITY_DN20452_c2_g2_i5	28.9068	154.423	31.9337	23.5378	118.626	58.7371	203.941	42.315	64.0007	37.5928	89.385	43.4091	59.4757	32.7994	45.9742	24.7341
TRINITY_DN20452_c2_g4_i1	2222.78	1610.31	1381.78	1343.15	984.674	1028.26	1143.7	1118.3	958.284	1197.75	1198.62	1094.28	1166.09	1235.13	1093.06	1246.98
TRINITY_DN20453_c0_g1_i1	8.35915	8.32004	10.5142	13.8266	59.7041	113.919	37.4942	91.4926	105.832	33.0985	32.496	3.71318	3.71112	0	0	0
TRINITY_DN20454_c0_g2_i7	140.184	132.564	102.115	53.2766	81.894	65.5555	77.6205	96.0279	122.82	124.023	162.974	137.702	164.413	123.915	125.627	127.247
TRINITY_DN20454_c1_g1_i1	180.476	323.55	33.3676	138.45	36.5703	70.241	194.002	127.517	24.7133	36.5994	123.108	150.696	29.2798	0.0104826	173.865	65.6445
TRINITY_DN20454_c1_g1_i2	258.191	181.856	74.664	68.5211	80.3179	81.0973	96.2504	42.4721	67.4171	73.6133	74.382	122.045	84.489	84.1361	124.781	89.1606
TRINITY_DN20454_c1_g2_i5	499.969	331.939	237.032	236.998	289.331	154.774	252.915	209.618	176.335	226.375	281.229	194.526	261.459	158.167	228.18	197.989
TRINITY_DN20454_c1_g3_i1	81.9218	136.668	181.202	207.832	168.331	141.915	118.573	199.799	151.381	128.022	204.164	237.504	192.753	142.496	202.664	156.077
TRINITY_DN20454_c1_g4_i1	60.7662	82.1428	114.816	304.285	207.533	217.273	147.732	304.199	211.862	107.634	201.367	150.058	176.196	207.726	321.912	216.97
TRINITY_DN20454_c1_g7_i1	1571.98	1105.94	1064.22	867.905	946.942	864.139	870.388	882.687	866.718	1061.02	977.533	848.619	845.648	743.478	694.38	957.569
TRINITY_DN20463_c2_g1_i2	62.2138	110.753	171.89	168.802	113.573	128.095	0.0758204	90.5012	199.51	82.1763	202.593	95.0942	45.19	103.074	71.6111	76.052
TRINITY_DN20463_c2_g1_i5	61.2715	103.744	50.2852	2.37645e-05	165.001	9.20585e-05	154.258	63.4428	33.8196	102.947	58.0642	96.7782	162.851	67.5764	120.099	92.4178
TRINITY_DN20463_c2_g2_i1	27.0706	76.3702	124.756	171.479	84.5109	126.003	88.2973	98.7825	125.54	192.762	108.706	136.398	160.175	168.64	190.137	137.721
TRINITY_DN20463_c4_g4_i1	106.987	63.096	50.7966	21.2876	22.9887	35.9456	57.8581	0.0128565	36.1203	54.4732	47.841	8.20373	31.116	0.000854804	42.5141	14.8163
TRINITY_DN20463_c4_g4_i2	106.987	63.096	50.7966	21.2876	22.9887	35.9456	57.8581	47.1816	36.1203	54.4732	47.841	8.20373	31.116	36.533	42.5141	14.8163
TRINITY_DN20463_c5_g2_i2	26.3425	29.2433	0.0702775	66.2777	105.899	38.0088	23.0688	50.4695	67.3436	115.339	167.737	0.0853851	147.549	47.7837	14.6586	251.773
TRINITY_DN20464_c1_g3_i3	0.00169591	24.0537	6.75838	0.00156789	46.7762	20.2676	59.1403	10.5812	37.411	9.57439	28.1919	125.217	121.642	60.2217	25.6247	28.1576
TRINITY_DN20466_c0_g3_i2	161.732	70.2188	70.3116	46.1448	31.1405	33.4394	17.1872	49.3353	17.6518	16.5762	0	18.8792	6.22088	4.78284	27.9571	6.07517
TRINITY_DN20469_c2_g1_i1	111.838	166.767	232.4	216.06	276.025	358.112	291.463	241.954	360.409	221.778	324.031	594.986	612.092	360.852	370.187	441.256
TRINITY_DN20471_c2_g1_i2	94.6089	132.636	54.8892	46.2421	41.6159	57.6977	43.4725	41.5419	39.2892	66.4683	0.00654124	17.0406	16.6877	22.3468	37.6151	24.3009
TRINITY_DN20471_c3_g1_i2	153.705	173.186	50.1113	125.159	79.4492	39.0509	70.3785	67.4957	47.8571	37.4802	22.2782	34.6184	42.3536	31.1478	53.4716	32.8829
TRINITY_DN20475_c1_g1_i20	6.56152	112.163	12.7447	17.4755	26.5931	47.1907	36.3038	55.5662	8.94009	19.4515	24.9363	26.0056	65.9878	95.5154	55.1603	55.3835
TRINITY_DN20476_c1_g2_i5	472.044	391.547	258.493	333.062	177.554	284.497	277.681	349.651	232.066	326.256	318.953	254.144	216.503	241.766	289.166	311.175
TRINITY_DN20479_c0_g1_i2	18.9214	20.7241	18.9722	130.385	61.5744	90.0512	41.1201	55.2928	29.3615	16.8277	57.0837	21.5307	33.9549	30.0228	45.1373	49.1755
TRINITY_DN20479_c0_g2_i1	308.051	341.377	186.776	319.798	374.726	169.449	379.692	233.819	222.06	156.459	174.007	216.801	161.773	277.602	324.396	243.388
TRINITY_DN20480_c4_g1_i4	155.835	136.118	170.913	155.82	162.627	165.088	167.948	173.086	172.412	183.988	172.574	182.939	165.256	164.031	156.162	164.965
TRINITY_DN20483_c4_g1_i7	31.6434	41.995	67.9095	119.448	53.4627	95.8977	54.4919	83.0918	151.654	104.226	103.951	152.797	135.008	105.099	97.7486	125.064
TRINITY_DN20491_c2_g1_i1	0	0	0	0	289.316	0	123.072	0	162.265	104.601	0	0	63.2964	54.4402	0	0
TRINITY_DN20491_c3_g5_i1	0	0	0	0	141.944	29.0374	71.0011	0	166.572	63.5367	66.1709	43.6372	149.389	152.936	70.2742	67.451
TRINITY_DN20497_c0_g1_i6	137.635	94.1122	76.7167	94.9652	124.187	138.188	89.3674	131.67	110.74	104.521	127.871	180.417	181.118	111.032	170.096	139.517
TRINITY_DN20501_c0_g1_i1	69.0701	0	153.882	0	52.5371	0	55.1571	63.1934	98.303	0	0	0	0	97.0973	0	0
TRINITY_DN20501_c1_g1_i2	311.677	326.711	485.367	527.051	545.103	639.982	481.871	649.764	637.203	547.171	634.256	665.631	681.269	485.852	470.019	668.026
TRINITY_DN20504_c3_g2_i3	17.0423	23.7266	26.4325	27.0095	83.0049	50.0282	112.837	33.9054	81.9908	74.726	98.6665	113.399	86.4055	120.004	83.6408	164.443
TRINITY_DN20507_c1_g1_i2	87.0283	70.4813	95.514	89.6434	120.976	77.729	101.981	138.215	96.0408	124.485	92.9133	130.894	101.258	73.953	82.1753	33.0912
TRINITY_DN20509_c1_g1_i1	179.022	314.678	161.058	82.2047	31.7005	29.1843	70.0072	119.33	101.822	123.746	27.7495	0	6.33397	4.87081	5.69402	12.3673
TRINITY_DN20512_c0_g3_i2	39.5521	46.6571	218.48	254.765	88.7054	340.872	72.6182	233.549	364.949	298.956	207.952	266.767	343.164	282.042	239.798	223.779
TRINITY_DN20513_c2_g5_i1	118.938	39.7214	8.2066	8.06379	17.4175	0	24.2015	0	0	23.1829	15.3187	17.8726	17.4725	20.2441	7.88117	8.47217
TRINITY_DN20513_c2_g6_i1	207.21	74.8583	0	0	157.611	134.158	0	189.58	196.606	0	203.722	293.221	455.856	145.646	55.1898	98.5167
TRINITY_DN20513_c2_g9_i1	789.233	408.485	134.303	175.046	283.55	160.254	133.971	80.9884	74.2466	153.993	98.4382	101.472	112.027	150.457	131.28	152.232
TRINITY_DN20514_c1_g3_i1	10.6195	38.8852	107.492	133.443	194.667	229.803	116.533	153.734	147.584	132.744	146.813	313.674	130.307	162.821	106.508	133.649
TRINITY_DN20514_c1_g3_i4	10.6195	38.8852	107.492	133.443	194.667	229.803	116.533	153.734	147.584	132.744	146.813	313.674	130.307	162.821	106.508	133.649
TRINITY_DN20514_c1_g7_i1	184.158	182.677	149.269	155.652	196.537	122.546	152.33	130.07	121.536	122.687	117.001	187.112	120.661	123.359	121.214	109.853
TRINITY_DN20518_c1_g3_i1	121.011	206.625	179.49	127.198	73.9746	106.303	78.7203	85.1403	129.644	112.554	158.607	87.7702	116.996	90.6941	76.9659	112.872
TRINITY_DN20520_c0_g2_i1	131.921	88.0011	65.6983	100.491	77.5143	35.7815	42.9663	54.0436	14.64	68.7766	34.0219	31.6267	62.1035	29.9273	27.9733	7.54865
TRINITY_DN20520_c1_g1_i14	61.9781	65.7039	57.1619	125.699	97.9313	80.4701	73.0056	70.343	89.4522	61.2258	69.1202	44.8126	57.0825	62.454	56.3996	55.0446
TRINITY_DN20520_c1_g1_i3	61.9781	65.7039	57.1619	125.699	97.9313	80.4701	73.0056	70.343	89.4522	61.2258	69.1202	44.8126	57.0825	62.454	56.3996	55.0446
TRINITY_DN20522_c0_g2_i1	0.000368235	59.1285	55.4379	109.124	85.0993	140.676	60.2698	45.428	222.617	150.999	137.581	192.195	215.89	241.575	235.317	153.196
TRINITY_DN20523_c4_g5_i2	13.5146	40.7877	1.78327e-05	76.1923	105.8	63.8356	109.826	107.055	144.178	41.7444	104.047	12.297	47.4265	18.426	53.7176	102.611
TRINITY_DN20523_c4_g7_i1	127.845	73.878	44.8834	66.2905	65.6102	6.83588	54.5351	53.097	0.00059446	15.8241	33.832	72.2036	41.6831	27.4139	26.6927	11.6397
TRINITY_DN20526_c0_g2_i1	177.762	77.9914	0.00806381	0.00853426	87.2151	75.7336	72.1601	97.657	180.894	0.00751757	111.477	0.00774111	94.5457	90.8099	105.996	0.00895904
TRINITY_DN20526_c0_g2_i2	0.0119174	0.0437262	132.114	169.5	0.39251	7.69694	0.166667	10.8597	3.0743	152.931	0.00024779	134.329	3.58809	0.000934339	0.0139771	167.266
TRINITY_DN20527_c3_g1_i1	210.118	133.723	24.4104	54.8811	45.523	139.721	96.3611	66.2911	119.796	42.2135	96.5542	99.6546	80.5863	59.6528	59.0604	65.645
TRINITY_DN20527_c3_g1_i5	62.0126	0.0668793	149.31	34.8664	10.2868	0.127934	14.7972	31.0663	0.117223	27.97	18.6082	17.8725	32.2871	0.0969904	0.0840282	38.0673
TRINITY_DN20537_c0_g1_i2	5.97917e-16	44.4587	42.3681	107.798	0	82.519	37.2981	39.64	111.196	66.7381	38.8399	83.0711	32.6742	80.3721	107.544	89.3833
TRINITY_DN20537_c0_g1_i5	124.859	297.065	233.133	183.126	110.965	99.0149	96.2888	186.728	34.2792	135.093	139.716	124.46	112.317	69.8569	65.0825	145.269
TRINITY_DN20539_c0_g1_i5	255.321	427.465	625.565	603.978	792.294	681.054	559.717	511.883	698.485	584.242	415.419	302.641	442.859	550.337	350.955	475.859
TRINITY_DN20539_c0_g1_i6	118.508	445.327	334.831	548.847	219.567	387.387	383.638	452.593	496.215	175.334	227.15	340.891	384.212	367.908	289.742	239.92
TRINITY_DN20539_c1_g2_i3	194.526	0	145.484	127.87	49.7808	42.1157	0	0	0	44.835	0	34.048	161.223	0	0	93.5443
TRINITY_DN20539_c2_g4_i1	110.323	99.6073	91.1213	116.313	125.623	67.1687	80.7769	77.574	54.7251	85.7551	76.6376	29.9256	67.9703	52.5972	70.1735	75.1308
TRINITY_DN20539_c2_g7_i1	303.29	0	0	190.313	101.187	90.5443	454.791	135.642	190.457	0	106.126	0	0	0	0	92.8348
TRINITY_DN20543_c3_g3_i1	152.548	75.5999	85.1065	50.3333	86.0373	20.7693	53.893	35.6373	34.2404	48.202	67.1447	27.1679	49.1264	62.2143	28.3027	57.528
TRINITY_DN20543_c4_g5_i1	41.313	104.76	33.4261	16.3143	35.2352	0	83.6847	0	16.6005	0	0	57.4468	35.919	0	16.4139	33.994
TRINITY_DN20546_c0_g11_i1	183.103	458.223	98.3094	31.0169	83.7114	19.1844	65.0792	53.4579	15.826	48.2656	32.8347	37.589	37.4937	15.9543	14.9326	40.9184
TRINITY_DN20546_c0_g3_i1	4.32806	79.3356	45.847	0.0112993	174.483	47.7633	29.1039	96.1496	17.9807	33.9102	23.6961	42.7761	42.318	69.0321	0.00942153	107.596
TRINITY_DN20546_c0_g3_i2	91.3607	166.902	97.5447	48.1792	164.783	35.7848	255.221	125.519	22.1534	41.4804	50.647	0.000180055	0.00018368	61.4069	82.0317	265.217
TRINITY_DN20546_c0_g5_i3	120.618	36.9589	0	3.83165	4.13646	6.31915	0	4.06314	0	3.66916	0	0	0	0	0	0
TRINITY_DN20550_c2_g1_i3	164.831	98.8947	118.121	112.868	77.9848	67.6386	95.1581	95.0229	129.046	76.4156	87.6024	20.8719	103.619	84.7481	113.523	94.9156
TRINITY_DN20550_c3_g1_i2	83.5555	119.101	61.7175	50.3629	162.055	102.413	119.441	26.4129	20.8953	182.333	137.488	79.697	174.435	190.326	71.3701	184.502
TRINITY_DN20551_c1_g2_i1	30.7798	94.8713	390.635	758.047	690.513	409.114	223.71	711.889	1034.57	638.455	1002.79	1114.19	1401.71	846.455	636.201	980.195
TRINITY_DN20551_c1_g4_i1	161.484	228.683	328.127	392.801	635.465	563.691	475.704	390.459	555.995	684.675	601.885	329.012	451.392	488.728	902.633	600.591
TRINITY_DN20552_c0_g7_i1	55.2148	132.142	38.0226	45.8856	38.2715	32.5506	55.2948	54.8891	34.0671	33.943	37.1414	28.8629	29.0323	42.612	57.8717	33.0822
TRINITY_DN20552_c0_g9_i1	51.9195	106.001	20.7782	80.8721	0	34.631	20.9914	23.0107	61.6589	19.4377	0	0	0	17.7964	0	0
TRINITY_DN20553_c0_g7_i7	209.974	141.595	130.5	129.558	122.372	73.4649	127.995	81.1894	70.1903	69.7504	0.381824	56.714	90.9222	29.9655	62.373	55.4839
TRINITY_DN20555_c1_g1_i3	126.11	39.4201	57.5491	3.0451	30.0315	42.4551	25.5957	27.7831	1.99495	0.00178048	24.2173	57.7077	13.7893	10.7558	12.529	13.1927
TRINITY_DN20555_c3_g2_i1	550.839	493.584	438.247	318.833	370.816	391.658	621.245	377.455	374.711	352.836	411.561	531.496	388.404	427.979	352.707	371.982
TRINITY_DN20557_c0_g3_i1	0	0	200.545	0	101.187	90.5443	227.395	406.925	285.686	93.2428	106.126	174.272	0	0	0	0
TRINITY_DN20558_c0_g5_i1	46.3224	27.8255	138.272	143.474	73.3934	232.323	98.05	203.375	223.302	130.245	193.435	233.495	171.626	233.327	162.071	301.645
TRINITY_DN20558_c1_g2_i1	128.037	58.8679	24.7353	40.64	57.0362	13.4117	44.1656	30.1963	24.8823	58.3774	53.5605	26.3001	30.5786	23.43	31.3255	64.3232
TRINITY_DN20559_c3_g4_i2	221.457	272.245	226.508	255.426	133.287	266.854	111.229	321.096	281.809	158.769	295.105	241.723	328.497	255.285	288.001	256.962
TRINITY_DN20560_c0_g1_i6	156.457	78.6848	32.9001	29.4965	64.3622	55.5998	59.0843	61.8881	52.4681	46.486	58.5025	81.9945	54.3108	46.2902	74.9969	58.4423
TRINITY_DN20562_c1_g1_i4	214.666	121.589	0.00137228	0.0143734	0.0157661	61.4216	2.37051	25.8534	0.00305801	64.8071	111.923	4.70544	0.0162086	58.8381	44.8641	113.328
TRINITY_DN20562_c1_g1_i6	178.088	0.0115495	96.5922	101.922	139.512	1.29679e-09	71.5402	152.802	78.4146	20.7422	0.00222179	66.1019	44.116	18.6657	0.000300168	0.0749204
TRINITY_DN20563_c2_g1_i1	313.192	235.306	81.0591	103.551	137.64	79.5557	183.227	85.9651	56.8525	160.3	113.464	44.1073	51.7683	133.263	85.6064	75.328
TRINITY_DN20563_c2_g5_i1	1218.33	1011.06	544.681	546.31	676.314	696.069	663.686	676.887	569.866	562.457	473.899	352.154	554.146	603.802	543.856	710.067
TRINITY_DN20567_c2_g4_i1	474.099	371.434	267.113	290.279	232.61	257.999	272.748	294.832	257.709	224.389	187.326	177.982	172.898	220.558	239.034	324.204
TRINITY_DN20567_c2_g6_i1	217.57	152.758	134.822	105.915	95.3276	125.126	61.955	95.6079	116.972	93.0544	193.154	186.814	153.226	192.628	77.8458	111.188
TRINITY_DN20570_c2_g1_i2	28.7303	9.51156	23.3644	22.0391	13.2179	57.0631	3.36658	52.7484	39.6437	85.1839	40.4583	145.195	127.017	100.874	179.456	83.4228
TRINITY_DN20573_c0_g1_i1	148.338	72.0265	15.3046	50.6628	61.3378	59.5676	124.828	62.0382	84.3507	76.9962	98.364	69.2753	175.166	83.8089	105.188	105.303
TRINITY_DN20573_c0_g1_i2	201.692	94.6305	33.7908	46.1365	43.9129	27.7691	16.9699	134.531	18.7305	0.00294829	21.2507	0.00124887	0.00221777	35.0805	19.2516	13.4031
TRINITY_DN20573_c0_g1_i4	1299.11	847.08	600.953	599.837	657.509	471.4	699.305	487.08	552.441	571.334	596.178	710.762	565.91	622.332	610.291	557.691
TRINITY_DN20574_c0_g3_i2	202.854	126.298	131.018	113.658	119.278	86.6834	156.966	117.634	137.734	133.302	95.1142	87.2505	92.8082	101.585	104.685	173.099
TRINITY_DN20574_c0_g3_i3	68.4177	110.421	42.278	36.2275	0.000403582	74.1518	0.000371912	2.03328e-12	26.9655	71.6843	0.00118852	145.041	66.3802	38.3913	16.1106	0.00436346
TRINITY_DN20576_c2_g2_i1	68.7748	93.2599	18.4612	17.996	660.727	61.3253	705.195	101.413	347.778	172.89	314.731	427.578	536.65	313.847	255	336.933
TRINITY_DN20576_c2_g4_i1	225.842	40.0835	141.945	64.2378	11.5631	35.8652	21.5937	46.7647	54.5473	41.0594	112.531	48.3231	11.6584	45.2773	42.2438	33.6503
TRINITY_DN20577_c0_g1_i6	317.646	253.606	135.863	150.228	136.465	119.181	180.903	149.737	135.809	129.657	124.415	66.0764	113.217	144.661	137.529	136.789
TRINITY_DN20583_c0_g1_i5	14.2615	16.4189	58.2917	85.2881	13.8547	37.2849	30.7562	62.8945	92.7086	91.53	172.754	65.8256	117.324	66.6966	70.0357	80.9601
TRINITY_DN20585_c0_g1_i1	13.7514	0	67.75	99.6197	442.32	380.387	257.019	302.648	281.947	222.879	338.991	187.816	217.109	271.906	317.042	243.437
TRINITY_DN20590_c0_g1_i1	131.132	0	88.9034	0	0	79.9806	0	0	0	0	0	0	0	0	0	0
TRINITY_DN20590_c1_g5_i3	62.2978	66.951	187.164	44.6145	48.0982	81.0761	0	0	0	0	46.1618	0	0	0	0	0
TRINITY_DN20594_c0_g3_i6	90.6752	0	106.547	62.6958	169.286	96.2064	105.289	68.3865	138.43	45.0812	79.8266	141.242	193.338	97.1174	144.177	120.456
TRINITY_DN20597_c0_g2_i5	72.697	72.3275	131.647	95.0278	78.6455	151.271	74.8972	107.187	122.851	103.119	101.182	108.676	84.9714	96.1867	97.3539	76.9483
TRINITY_DN20598_c4_g1_i1	204.379	471.103	808.514	1419.56	1093.03	1705.17	1133.06	1335.31	1766.58	1963.7	2238.75	1459.46	1438.87	2722.02	1579.04	3849.01
TRINITY_DN20598_c4_g1_i2	19.9309	66.1736	17.9572	106.123	5.17723	42.4332	59.5981	5.54956e-24	36.0648	34.6517	32.9601	33.5711	0.0108095	168.891	57.5269	64.1285
TRINITY_DN20598_c4_g1_i7	23.5275	0.0192713	129.434	74.578	0.00686379	17.3437	3.17093e-06	0.250369	1.18045	0.0046458	73.6225	25.1479	33.1539	65.9113	0.0235111	0.00326297
TRINITY_DN20598_c4_g1_i8	35.9547	65.0291	89.089	76.2822	123.026	121.416	131.729	204.916	142.044	124.559	210.045	204.018	154.024	240.256	207.622	157.103
TRINITY_DN20607_c0_g1_i1	36.8866	38.2276	115.773	111.929	120.808	146.479	89.2525	32.9794	56.7713	107.913	166.952	107.266	220.427	178.261	29.359	86.4846
TRINITY_DN20607_c1_g1_i9	51.4942	26.2761	123.699	40.1264	0	17.1766	38.2082	0	40.7928	38.5758	0	96.7644	22.2475	123.54	61.3705	20.827
TRINITY_DN20607_c1_g2_i1	66.7575	84.2548	40.8511	53.2985	115.117	112.269	81.2677	103.005	27.1365	12.7831	64.0405	91.8664	72.9139	79.7474	0	69.6144
TRINITY_DN20607_c1_g6_i1	44.0979	114.728	43.9202	79.175	69.9551	53.8224	28.7248	46.4546	58.7209	6.89662	61.4108	15.859	85.6308	66.0265	105.196	45.4156
TRINITY_DN20613_c0_g2_i1	120.082	38.085	45.6399	40.4784	72.8354	22.2855	53.3933	19.131	22.9455	47.3812	42.3801	72.9767	53.2241	48.2378	52.0817	33.2046
TRINITY_DN20614_c1_g1_i2	0.00504872	104.86	3.54611e-08	0.00490612	0.00501508	0.00149679	0.00422587	0.00819355	0.00692197	0.00465536	3.65017e-08	0.00278057	91.1266	172.89	0.000913755	0.00462655
TRINITY_DN20614_c1_g1_i24	279.29	194.466	503.731	665.331	350.509	432.343	243.551	508.199	659.04	489.864	701.407	663.942	383.487	353.233	594.862	511.454
TRINITY_DN20615_c0_g2_i4	25.5378	78.1666	20.4573	19.9108	42.9996	34.0799	103.265	25.4783	20.2422	19.1404	97.1543	119.905	88.2881	52.5096	101.449	20.6718
TRINITY_DN20618_c1_g1_i2	31.0581	62.6338	50.8069	74.6265	13.4323	83.6645	63.0443	68.4157	177.352	83.5065	59.6569	71.0178	27.1778	52.9754	24.6867	91.0536
TRINITY_DN20620_c1_g1_i1	0	0	100.273	0	101.187	0	113.698	0	0	0	0	0	0	0	0	0
TRINITY_DN20621_c0_g5_i2	0	0	0	2.64885	0	0	454.79	0	0	0.00186599	0	0	0	100.409	114.423	0
TRINITY_DN20623_c2_g8_i2	53.7211	40.8409	79.6754	112.711	107.517	112.091	67.0286	74.6671	125.751	112.928	110.682	148.407	132.049	141.675	170.861	121.885
TRINITY_DN20626_c3_g1_i8	0	0	266.674	254.717	45.7755	268.616	235.935	214.131	257.288	123.481	349.592	121.575	0	206.011	141.016	129.437
TRINITY_DN20634_c1_g2_i29	50.357	95.5111	184.762	158.492	189.72	271.066	136.649	226.742	304.462	85.3445	194.518	278.888	183.142	151.996	233.58	223.191
TRINITY_DN20636_c0_g1_i2	126.656	103.352	44.1023	197.604	54.9448	169.053	101.69	67.3321	140.63	0.100912	192.775	213.969	68.995	86.7988	120.757	148.216
TRINITY_DN20636_c0_g2_i1	122.046	84.7833	95.1291	122.359	231.078	214.86	163.929	328.404	279.067	236.176	336.668	119.613	276.722	197.123	356.45	377.244
TRINITY_DN20636_c1_g1_i1	109.374	89.6611	115.25	226.485	139.772	168.352	145.67	165.949	173.192	147.28	161.353	170.345	78.8733	94.7743	118.594	84.9816
TRINITY_DN20636_c2_g5_i1	46.5308	47.3416	37.4444	36.4934	19.7038	15.5542	75.3231	102.939	92.7899	0	17.7389	43.4316	161.301	15.9279	36.9691	37.9494
TRINITY_DN20637_c1_g1_i12	306.092	262.663	295.402	243.904	222.259	229.755	224.691	261.268	193.975	254.687	287.463	271.69	231.122	296.359	249.469	346.121
TRINITY_DN20644_c1_g1_i2	95.9318	86.8206	365.499	371.256	194.554	496.107	92.4539	385.672	662.118	431.43	542.343	503.846	677.406	598.576	464.609	513.697
TRINITY_DN20644_c2_g2_i2	89.0993	152.257	33.7683	13.4272	34.8504	25.7445	44.5754	8.01165	5.21453	22.3734	30.0396	4.89625e-05	13.363	21.9829	22.1691	26.4368
TRINITY_DN20644_c2_g4_i1	85.9183	57.6761	0	46.0296	161.563	38.6199	93.0624	25.2183	11.7232	55.1738	66.0934	39.1696	37.65	48.825	45.5319	0
TRINITY_DN20646_c2_g1_i1	68.0351	86.2132	162.011	181.538	110.974	130.144	94.1626	147.876	118.121	135.652	71.2213	161.968	129.069	130.938	154.533	175.946
TRINITY_DN20648_c3_g5_i2	0	83.2457	0	48.64	70.0341	41.2627	99.7688	36.2627	148.483	93.4059	94.1325	114.1	107.069	112.253	81.5321	118.254
TRINITY_DN20650_c1_g2_i1	141.068	0.181847	0.154998	0.154345	146.773	0.125213	244.568	0.160545	0.157098	0.146935	0.143328	0.162103	0.16401	0.124281	0.146093	0.164431
TRINITY_DN20650_c1_g2_i2	19.7771	185.398	142.145	139.364	277.648	157.441	171.7	185.259	186.045	136.544	135.47	98.5942	171.243	180.527	268.002	155.663
TRINITY_DN20651_c2_g1_i1	89.4469	101.966	52.4148	96.945	111.17	29.4731	30.7621	101.15	80.5616	140.484	91.9338	46.7352	126.272	83.7286	36.9177	55.3742
TRINITY_DN20651_c2_g4_i1	252.388	187.187	379.718	274.222	246.785	323.077	220.685	344.755	295.157	328.462	448.133	286.137	379.279	267.244	304.754	352.302
TRINITY_DN20656_c4_g2_i1	33.9486	53.7604	22.7072	50.4173	160.245	41.4777	234.291	32.5308	68.6146	101.905	57.8457	35.9445	48.0522	80.3403	110.154	100.621
TRINITY_DN20656_c4_g4_i1	0.00268659	0.402715	0.499059	0.325335	0.232146	195.405	0.000117487	0.216551	133.481	64.2149	93.2194	71.3034	0.316394	82.858	192.075	186.792
TRINITY_DN20656_c4_g4_i3	0.0243909	32.3386	88.1433	135.731	156.666	0.0404539	0.000208971	64.1383	0.00139427	0.00160416	0.00227711	0.00117304	104.606	0.00376363	0.00145541	0.0200787
TRINITY_DN20659_c1_g1_i10	186.171	212.885	185.004	129.007	237.652	167.137	180.319	196.066	233.472	143.659	165.915	363.956	200.727	177.917	140.725	260.859
TRINITY_DN20659_c1_g1_i2	98.8788	71.1018	81.1209	56.7873	49.0643	65.0806	57.3801	37.3105	161.993	130.687	54.3417	115.857	49.5316	115.582	89.83	59.4544
TRINITY_DN20659_c1_g5_i1	247.788	267.25	435.867	401.523	545.112	136.803	557.469	299.284	435.038	390.307	275.902	436.427	439.472	427.001	157.651	261.421
TRINITY_DN20659_c1_g5_i2	253.954	99.4526	449.845	309.295	410.59	260.548	570.546	148.942	518.313	246.168	288.008	252.124	386.61	550.002	450.881	215.191
TRINITY_DN20660_c0_g4_i3	240.939	0.373534	84.0178	112.35	81.0732	0.0945675	87.417	71.2329	81.2497	77.7294	0.0241233	91.2643	75.7961	71.6714	78.5627	90.5757
TRINITY_DN20660_c0_g4_i4	0.107673	188.41	84.0178	112.35	81.0732	158.489	87.417	71.2329	81.8573	77.7294	141.257	91.2643	75.7961	71.6714	78.5627	90.5757
TRINITY_DN20662_c1_g10_i2	224.375	268.304	140.976	177.242	129.435	112.335	212.389	109.296	146.847	188.425	205.762	86.0518	125.243	137.213	56.6283	125.289
TRINITY_DN20665_c3_g2_i4	40.0959	283.849	24.1891	33.0141	66.1436	30.7032	35.9221	7.17892	6.73713	14.6131	7.60307	50.7871	0.00976051	3.5699e-05	4.7766	8.51814
TRINITY_DN20666_c1_g7_i1	122.439	136.73	0	158.197	84.7015	0	0	0	0	0	87.0589	0	0	0	0	0
TRINITY_DN20667_c0_g1_i1	0	1.97311	1.67464	3.30816	14.2824	17.6455	3.24394	1.73806	32.0856	6.3333	13.9391	59.6956	240.666	60.7258	191.204	146.99
TRINITY_DN20669_c0_g3_i1	125.091	57.5029	13.2766	20.3867	65.6732	51.4893	77.6422	77.3656	52.3194	21.477	89.1258	64.2874	100.311	68.3415	52.645	63.024
TRINITY_DN20676_c0_g1_i2	46.6348	108.381	0	0	40.5508	0	41.1768	46.3435	34.627	36.381	0	0	0.00552362	68.967	36.7583	0
TRINITY_DN20680_c1_g2_i1	0	0	53.686	46.9741	57.0609	68.0967	11.6679	25.1221	131.77	50.6232	177.597	153.856	126.679	77.933	45.5522	80.3877
TRINITY_DN20681_c2_g2_i9	91.2483	104.078	65.2478	96.3808	36.4451	44.1144	67.7396	97.1487	39.6361	68.7483	35.0654	81.4983	103.861	70.8505	51.8277	67.5157
TRINITY_DN20688_c1_g2_i1	27.0901	40.5655	50.8182	5.55952	60.0277	64.4303	66.2195	71.2638	68.0568	53.254	84.0175	78.7405	137.85	110.546	102.319	76.1384
TRINITY_DN20689_c3_g1_i1	210.932	114.668	185.532	163.957	123.868	110.134	88.698	144.209	145.072	125.569	128.233	128.526	172.848	109.696	141.503	153.032
TRINITY_DN20692_c0_g3_i1	151.2	53.2649	38.6299	0	0	66.1237	0	45.5758	37.4978	0	0	0	0	0	0	75.7174
TRINITY_DN20692_c0_g4_i1	95.5155	317.276	136.038	128.223	0	120.817	149.84	87.4198	257.553	125.222	69.0964	0	0	0	0	0
TRINITY_DN20693_c2_g2_i5	62.2303	117.587	34.4073	3.3484e-05	36.6127	11.6191	45.5168	8.304	11.4251	15.6665	0.000654512	11.864	4.24894	7.35696	0.245524	24.1185
TRINITY_DN20696_c3_g1_i2	0	0	109.889	68.5644	17.2942	61.7845	16.4145	143.152	118.397	138.386	89.463	75.0291	70.4783	124.635	86.1779	200.28
TRINITY_DN20698_c0_g1_i2	59.7404	47.8653	79.2053	92.4532	81.9081	99.15	77.745	90.6694	88.3845	83.9886	98.7156	110.345	106.38	105.158	84.7422	106.684
TRINITY_DN20698_c1_g1_i1	0.000116197	61.554	5.6708e-05	275.654	91.0047	4.38405e-05	6.80636e-05	8.35332e-05	5.95722e-05	79.9069	5.78186e-05	6.9467e-10	7.01925e-05	3.93201e-05	7.25342e-05	6.95346e-05
TRINITY_DN20698_c1_g1_i4	13.9325	22.4029	125.817	0.386895	31.4848	140.999	45.2896	85.8785	114.221	7.46923	85.7955	88.8626	85.5364	85.517	77.5456	117.392
TRINITY_DN20698_c1_g3_i1	0	38.5846	94.748	61.954	44.6086	77.7603	10.4011	123.829	115.75	0	49.2896	197.556	56.179	8.72002	30.5159	21.6447
TRINITY_DN20698_c2_g1_i1	29.5474	59.077	143.676	258.76	168.634	161.396	130.521	150.761	219.241	130.887	161.129	116.424	194.539	145.202	127.334	174.999
TRINITY_DN20698_c2_g2_i1	24.42	77.1242	57.7264	45.1203	105.633	76.9063	145.257	72.7048	71.043	35.2864	30.5268	40.1721	60.5885	16.5558	47.5471	43.3178
TRINITY_DN20698_c2_g2_i2	307.632	705.773	1099.62	1183.61	1270.9	1613.19	1262.41	1293.5	1162.61	1073.81	1059.11	1354.09	1595.72	1290.31	1101.24	1263.72
TRINITY_DN20704_c1_g1_i1	0	90.0398	0	0	19.2744	0	96.8685	22.8001	0	62.0476	41.5491	109.912	99.6182	37.0362	66.1473	43.2511
TRINITY_DN20704_c2_g3_i5	34.5921	60.5643	78.9867	112.984	45.7521	58.652	56.3371	45.547	64.8114	33.8281	127.152	69.9485	91.6227	88.2835	82.5228	96.5515
TRINITY_DN20704_c3_g1_i1	0	0	170.167	53.7221	0	0	0	70.9908	0	0	56.7468	0	0	0	0	54.0393
TRINITY_DN20705_c1_g2_i5	2.18813	49.612	156.404	151.868	1.87461	113.521	216.317	1.47656	77.0844	91.0291	0.978466	1.49177	1.63764	133.111	96.2835	59.0607
TRINITY_DN20705_c1_g3_i1	11.6269	12.3975	63.2717	114.859	67.1704	98.8704	19.2871	117.195	86.9639	73.3378	67.8708	67.4293	51.5148	59.293	101.706	45.4125
TRINITY_DN20705_c1_g5_i1	0	56.1419	121.177	77.4031	0	138.649	42.5339	0	156.543	74.9377	157.919	107.556	44.4266	221.672	84.5155	197.355
TRINITY_DN20705_c1_g6_i1	116.309	357.663	416.454	292.126	194.092	174.133	234.913	361.645	159.813	108.102	198.535	220.549	300.37	139.786	115.55	209.451
TRINITY_DN20709_c0_g1_i3	0	0	101.032	0	104.452	93.4938	0	0	0	289.191	0	0	0	100.997	0	0
TRINITY_DN20710_c2_g4_i1	151.947	83.4067	102.062	22.232	24.0109	65.2274	56.1194	24.3197	113.257	21.3171	63.7889	62.8923	36.3422	56.5065	54.9039	58.2051
TRINITY_DN20717_c0_g1_i1	25.0438	44.3928	57.5929	136.44	110.501	90.6126	74.7811	124.55	69.5746	91.5063	103.388	77.4007	142.441	164.735	126.122	109.966
TRINITY_DN20718_c1_g1_i2	80.5005	20.4006	130.41	111.423	0	202.409	16.31	71.1108	145.785	137.541	184.706	298.085	280.146	151.344	191.907	199.081
TRINITY_DN20718_c1_g2_i2	104.704	80.1853	125.654	101.876	154.006	157.11	317.471	208.851	124.272	195.898	199.054	320.091	22.6068	125.627	83.1924	211.445
TRINITY_DN20718_c1_g4_i1	18.8459	43.8737	52.4315	41.3126	36.9872	72.6074	66.5527	33.042	10.5368	19.785	57.4516	106.612	122.382	29.9021	19.9805	10.885
TRINITY_DN20722_c0_g1_i2	0	0	213.364	0	381.832	233.148	172.672	66.1231	153.045	246.168	0	154.366	474.872	152.298	230.645	153.199
TRINITY_DN20723_c0_g1_i1	0	8.34876	69.3579	122.796	7.36676	73.6227	27.1932	51.2854	125.235	78.4339	84.003	37.4816	51.6094	28.4026	33.1901	14.3541
TRINITY_DN20727_c1_g1_i2	101.368	60.598	21.2083	37.6292	85.7619	27.603	49.5861	44.4016	42.6637	20.0199	51.1801	22.5655	22.476	37.8962	36.271	57.3447
TRINITY_DN20727_c1_g1_i3	557.525	394.621	153.799	165.327	228.074	102.421	277.221	156.338	173.373	140.745	216.414	129.242	138.362	125.079	101.962	140.448
TRINITY_DN20727_c1_g2_i3	122.033	132.055	89.6902	88.516	135.147	36.2514	1.13284	62.7526	153.803	2.4506	0.0335614	83.393	46.0875	43.4612	1.55025	84.0033
TRINITY_DN20729_c4_g3_i2	420.852	313.742	275.601	215.068	223.665	159.111	398.319	189.123	162.436	206.099	211.8	202.894	172.561	173.242	178.995	92.0675
TRINITY_DN20730_c2_g1_i3	111.095	68.93	69.9985	86.5188	49.5768	27.2268	53.5724	82.1129	31.6732	65.7112	59.4704	43.2757	52.6445	41.2738	27.341	63.3399
TRINITY_DN20732_c5_g2_i1	145.866	7.79428	0.650029	10.7947	54.2155	21.9194	0.00446504	0.00126597	54.4405	71.7422	0.00260083	41.0811	18.4246	0.753168	16.7799	20.2671
TRINITY_DN20732_c5_g2_i3	20.6009	120.197	66.1403	42.6433	37.3395	0.000949971	79.2831	85.0041	0.00121951	4.99943	49.7861	18.3619	36.1908	59.1639	32.0719	54.1232
TRINITY_DN20737_c0_g1_i3	201.395	105.736	93.6348	52.3541	54.1476	24.0608	24.1641	23.7545	24.4934	35.4968	29.625	16.2649	15.1215	33.8842	17.5661	29.7824
TRINITY_DN20737_c0_g1_i5	153.203	105.663	51.1779	0.000790115	0.00855753	8.21847	22.9717	31.464	0.00228072	0.00473719	15.3713	0.000324273	3.57477	0.000275843	9.5788	7.12385
TRINITY_DN20737_c1_g2_i6	170.933	122.433	77.024	102.154	34.1037	79.1825	75.8748	85.3818	136.679	100.069	136.727	95.7217	102.927	85.2332	71.3471	99.645
TRINITY_DN20740_c1_g4_i7	140.952	103.33	73.7746	43.8722	38.4611	16.7411	22.3982	52.8071	29.8863	30.42	41.0175	71.0837	36.5532	46.8654	43.6049	43.168
TRINITY_DN20742_c0_g1_i6	117.665	302.214	89.5191	86.0106	430.228	150.392	379.488	181.327	70.4349	115.329	117.635	346.747	278.904	71.7036	170.703	198.118
TRINITY_DN20744_c0_g3_i2	0	77.8701	35.9039	91.8007	137.584	82.115	42.4211	60.8775	50.4103	20.2243	20.4992	101.04	91.624	41.4267	20.6311	37.1359
TRINITY_DN20747_c0_g1_i1	15.7815	18.696	162.03	72.8248	0.00158051	57.6601	128.391	139.753	19.7795	151.261	111.994	27.245	10.9733	42.4471	87.5665	61.8448
TRINITY_DN20747_c0_g1_i2	259.984	365.317	1008.42	978.072	637.552	747.043	656.619	1125.6	891.288	846.283	628.345	417.892	369.469	528.949	493.221	537.248
TRINITY_DN20747_c0_g2_i4	58.6859	73.5165	276.267	322.655	66.8074	230.939	141.351	233.807	255.858	170.409	176.304	100.483	70.8878	141.976	80.0598	189.345
TRINITY_DN20748_c1_g1_i3	35.2566	23.0496	101.126	65.2863	30.5364	114.268	28.4379	69.7176	70.3534	88.1881	64.252	68.5684	108.807	20.9138	21.1981	7.80351
TRINITY_DN20750_c1_g1_i1	0.00195687	112.325	28.0758	11.065	42.9359	41.3423	10.5521	31.1487	41.2401	29.7475	19.8735	20.0332	22.9826	52.8055	25.772	110.673
TRINITY_DN20750_c1_g1_i3	8.04083e-07	0.000190342	118.886	1.42664e-12	4.02181e-08	138.642	6.99774e-06	125.349	0.000438149	41.2553	0.000694928	139.565	0.000918061	140.181	144.041	0.000495672
TRINITY_DN20750_c1_g1_i4	48.3105	98.4697	9.44557e-12	130.596	0.00275881	2.32766e-88	136.602	3.1283e-28	23.8388	0.0402395	153.803	2.55167e-08	55.59	6.60532e-16	1.98936e-25	23.4238
TRINITY_DN20750_c1_g1_i7	8.32629e-08	0.00750547	1.09826e-77	1.66573	2.39293	0	0.0217368	1.0982e-56	118.788	89.777	0.00109804	7.28258e-48	1.30147e-08	3.49875e-58	2.64898e-17	0.000718829
TRINITY_DN20750_c1_g3_i2	44.7617	67.3691	175.552	99.7847	127.368	121.103	81.9292	127.876	175.697	23.2956	136.456	121.467	128.014	114.33	142.357	180.886
TRINITY_DN20753_c2_g1_i2	0	108.048	137.232	26.5666	0	115.495	112.492	93.3265	268.688	98.4333	78.9897	100.764	119.274	120.143	138.648	356.285
TRINITY_DN20754_c1_g1_i2	20.7937	21.0946	67.2769	65.6665	70.9122	13.9334	16.8472	36.75	66.8166	63.0554	127.143	57.8494	144.606	28.4396	115.66	51.3057
TRINITY_DN20756_c1_g1_i3	1161.53	845.87	7903.49	331.948	398.166	666.778	604.247	630.888	580.579	492.087	793.74	1542.55	657.313	845.02	1091.67	383.653
TRINITY_DN20756_c1_g1_i5	1877.04	1153.49	13571.7	891.613	763.293	1225.56	895.438	1380.56	1763.3	899.784	1259.3	1821.61	1030.68	1315.6	1657.12	778.624
TRINITY_DN20756_c1_g1_i6	725.71	760.008	23074.3	1042.82	896.491	1010.48	731.66	1462.89	1973.75	1568.52	1032.51	4561.75	1198.09	1114.07	2153.69	1152.28
TRINITY_DN20759_c0_g4_i1	120.496	41.8223	31.3354	30.2376	0	53.0511	32.3731	0	0	29.1782	30.2286	0	0	27.7928	31.9898	31.0854
TRINITY_DN20761_c0_g1_i2	70.6008	0	104.597	49.67	0	91.3116	0	64.6284	50.0661	96.4921	156.002	150.401	232.589	99.2708	0	50.0134
TRINITY_DN20763_c0_g2_i1	298.395	203.812	124.732	109.255	83.5495	150.397	157.652	45.2523	116.121	135.154	94.381	98.5212	44.0784	101.427	105.45	148.829
TRINITY_DN20767_c1_g1_i1	29.3435	46.5852	92.8306	119.852	81.8365	111.29	104.194	80.8138	118.626	91.3047	146.436	59.5459	105.89	82.6738	82.8269	86.7253
TRINITY_DN20768_c0_g1_i1	131.899	0	72.0581	35.2989	12.7074	22.5665	47.6154	51.6286	11.9862	78.9857	22.54	40.1226	12.8387	49.9767	23.2992	24.6275
TRINITY_DN20768_c0_g4_i1	118.427	0	163.27	76.8834	0	0	0	0	0	0	0	0	0	0	0	75.9249
TRINITY_DN20771_c0_g1_i2	54.4241	36.6953	88.5366	115.411	31.1584	60.9336	73.5717	0	44.0586	55.3777	13.9024	66.826	47.4676	37.1745	28.8353	30.1156
TRINITY_DN20772_c4_g7_i2	0	0	0	0	68.9439	0	74.918	0	64.3872	62.6095	138.193	0	0	0	0	0
TRINITY_DN20773_c0_g3_i3	9.76871	57.7093	189.378	205.543	175.014	174.54	158.127	349.037	124.129	102.405	250.6	249.588	388.576	175.255	303.13	165.961
TRINITY_DN20774_c0_g2_i12	87.1731	203.735	100.034	143.954	280.149	123.787	332.877	168.367	155.472	180.68	122.864	51.1409	157.274	104.669	154.761	111.502
TRINITY_DN20774_c0_g3_i5	68.5916	72.5482	128.793	147.343	47.0153	110.041	88.041	109.66	174.776	139.376	127.367	135.667	128.37	131.129	170.943	162.196
TRINITY_DN20776_c0_g1_i7	107.659	125.705	81.8803	73.186	94.7393	66.906	94.9602	39.3818	119.412	49.0876	41.6392	121.041	87.0896	46.3507	85.6075	76.9538
TRINITY_DN20778_c2_g4_i3	113.75	38.102	0.0144905	40.8112	0.0210673	0.00021863	20.542	11.1135	31.1918	29.3418	9.7326	0.0165821	0	0.000155939	0.000280214	42.7783
TRINITY_DN20778_c2_g7_i1	76.4605	82.6522	106.34	78.5475	62.1921	90.9642	83.0786	55.8594	48.0801	95.2981	128.503	91.0818	90.2664	34.6631	106.396	77.2579
TRINITY_DN20781_c0_g4_i1	18.152	72.2979	68.4404	123.724	89.0434	114.368	129.514	79.4866	99.4777	82.5737	98.7539	201.765	153.045	197.378	144.334	94.9772
TRINITY_DN20786_c0_g1_i1	7.2608	0	0	0	3.24621	0	2.96125	3.17787	0	2044.29	0	0	3.22577	0	0	0
TRINITY_DN20786_c0_g2_i1	0	0	0	0	0	0	6.34177	0	6.50003	1290.47	0	0	0	0	0	0
TRINITY_DN20786_c1_g4_i1	69.0296	138.293	126.392	38.6751	78.8732	34.9998	50.1564	98.3577	131.208	123.88	115.409	66.6093	60.2168	77.1307	158.819	102.478
TRINITY_DN20786_c1_g4_i3	255.318	193.98	157.193	164.834	126.61	155.647	204.837	172.503	280.426	183.402	252.042	69.654	117.182	251.357	215.446	222.166
TRINITY_DN20786_c1_g7_i1	151.645	0	0	0	0	0	0	0	95.2286	0	0	0	0	0	0	92.8348
TRINITY_DN20792_c0_g1_i28	35.1989	136.53	126.021	95.2248	28.3354	112.185	71.7805	131.932	59.5385	94.9446	78.8996	56.1932	43.7924	78.9132	72.7683	54.321
TRINITY_DN20793_c1_g2_i1	39.6618	82.536	92.9093	179.361	32.2612	26.2017	0	71.0875	0	144.211	119.441	0	0	54.8694	63.1711	0
TRINITY_DN20796_c0_g1_i7	0	80.4782	0	0	55.6106	47.6424	58.8308	67.6799	0	100.432	108.551	158.513	0	0	58.9733	0
TRINITY_DN20800_c1_g1_i20	23.709	53.8519	79.3411	73.9847	77.0105	123.076	30.5384	104.942	117.52	106.056	105.058	143.464	119.116	78.4951	70.7839	73.5366
TRINITY_DN20800_c2_g1_i1	0	127.798	0	0	80.1967	71.1173	0	0	0	0	81.8889	129.711	0	0	0	0
TRINITY_DN20810_c0_g2_i1	249.187	244.981	145.935	166.326	193.137	122.247	240.348	160.693	108.413	174.613	164.799	137.206	175.542	158.262	153.563	161.226
TRINITY_DN20812_c1_g6_i1	226.493	66.6339	25.5927	124.044	80.3459	42.96	130.606	115.279	75.5682	143.339	73.4609	247.681	138.776	44.5374	0	102.544
TRINITY_DN20814_c0_g1_i1	293.76	269.708	447.578	566.626	422.476	414.52	327.167	422.122	630.208	463.693	527.831	568.372	660.971	508.48	618.639	1127.99
TRINITY_DN20814_c0_g1_i2	500.653	489.39	466.954	368.35	288.866	554.55	403.009	593.521	523.355	510.08	645.232	1197.03	971.632	1132.33	975.551	510.191
TRINITY_DN20817_c1_g5_i1	0	0	59.2099	112.003	60.301	0	257.89	0	0	54.5601	0	354.291	198.61	57.1468	0	0
TRINITY_DN20817_c1_g6_i1	0	0	83.318	119.629	43.0054	71.6358	87.9634	49.6866	120.928	154.495	163.172	55.9341	0	114.799	43.7321	284.37
TRINITY_DN20818_c1_g1_i2	627.924	124.282	59.6053	292.925	205.487	90.3036	134.748	38.2665	157.803	194.774	79.0377	0.0729346	175.573	31.7618	6.82536	99.6732
TRINITY_DN20818_c1_g1_i4	657.646	322.989	247.342	122.857	59.8672	88.0444	119.922	198.07	75.2054	102.108	163.637	56.0577	46.5644	52.1973	137.281	59.4892
TRINITY_DN20819_c2_g1_i7	30.6996	41.693	74.3099	76.3982	80.9156	89.2411	31.231	106.858	79.2723	72.9512	40.7211	227.445	150.082	134.199	72.6471	87.4721
TRINITY_DN20819_c2_g1_i9	131.283	182.814	230.978	313.645	394.888	236.248	417.54	305.026	346.157	288.911	380.515	456.443	403.291	406.803	418.538	496.575
TRINITY_DN20824_c4_g2_i1	117.392	30.0937	0	0	24.4709	39.0486	23.7084	0	0	0	0	0	0	20.1587	0	0
TRINITY_DN20825_c1_g1_i3	462.386	259.541	69.6217	78.489	80.9092	7.4616	32.8679	100.336	70.0917	78.2896	52.243	70.1738	52.1546	20.1838	68.6066	37.9876
TRINITY_DN20827_c0_g4_i1	108.137	37.3112	0	27.3983	0	0	29.0777	0	0	0	0	34.8557	30.7992	0	0	28.2422
TRINITY_DN20827_c0_g5_i1	63.698	176.71	52.0566	63.7032	13.7592	32.1608	25.8557	14.0346	25.9509	97.7676	48.9215	14.5803	0	21.7335	12.6574	13.3204
TRINITY_DN20827_c1_g1_i2	42.9714	80.2833	110.074	195.064	170.445	151.545	98.1997	76.9252	192.225	248.639	201.527	110.6	145.884	171.301	115.578	233.879
TRINITY_DN20828_c2_g9_i1	131.132	0	0	83.889	0	79.9806	0	236.687	0	0	92.7786	0	101.512	88.721	0	0
TRINITY_DN20829_c1_g3_i2	186.71	102.939	112.004	65.9265	42.2921	47.0104	38.53	102.936	75.2117	105.059	100.895	51.3506	43.3018	117.997	51.4887	90.0016
TRINITY_DN20829_c1_g3_i3	424.609	331.983	365.634	245.485	133.766	220.346	222.11	317.791	239.566	195.616	351.684	187.954	202.716	236.887	203.28	239.769
TRINITY_DN20830_c0_g2_i1	0	64.2144	45.2011	43.1497	139.573	39.0696	144.181	0	43.5764	0	133.472	186.388	99.8828	84.0095	143.697	131.477
TRINITY_DN20832_c0_g1_i2	286.993	205.707	194.941	170.399	69.0043	70.7729	134.548	106.877	101.368	95.2396	74.0219	70.3493	0	53.2671	117.562	59.738
TRINITY_DN20832_c0_g1_i4	1.773	119.273	0.0134537	0	16.4877	0.0011621	5.98794	0	15.5395	0	0	0	16.7729	0	45.9124	0
TRINITY_DN20832_c0_g3_i1	159.309	0	91.6669	71.4927	77.2023	60.889	92.1209	20.1333	36.3595	85.8516	17.3609	21.2143	19.7356	62.3087	0	74.3718
TRINITY_DN20833_c2_g4_i2	147.608	93.5246	74.9662	66.5313	27.9312	27.4225	21.8849	62.676	37.72	21.2361	38.243	15.9073	7.94028	9.11934	17.7832	19.5082
TRINITY_DN20834_c1_g2_i9	187.692	73.6538	128.224	47.6017	19.9481	13.6783	12.6471	46.7957	30.8988	80.1171	36.731	0.00981378	1.61783e-26	20.0591	59.7541	10.7272
TRINITY_DN20836_c0_g1_i5	689.965	581.764	243.14	257.14	323.74	239.78	381.117	330.878	152.532	304.739	346.708	366.323	239.089	389.285	340.779	266.192
TRINITY_DN20838_c0_g6_i4	35.8633	28.6683	59.7855	47.0789	30.9132	63.5923	5.23043e-15	28.0235	102.051	38.6568	61.1876	87.7893	101.561	40.4459	62.7693	49.5796
TRINITY_DN20840_c3_g1_i4	330.703	255.311	76.4294	0.0128728	9.60826e-12	21.6806	62.6038	49.1509	2.28746e-05	1.70671	0.0122143	0.0125278	18.2706	59.5283	36.8602	60.4149
TRINITY_DN20840_c3_g2_i1	93.3973	179.794	44.506	21.9118	23.6586	22.6691	38.0516	17.5485	5.58828	0	15.5193	0	5.90459	13.6111	5.30467	17.3141
TRINITY_DN20841_c2_g1_i4	156.276	152.308	143.943	77.9159	40.3422	127.6	57.2395	111.626	77.1557	116.935	176.176	133.668	148.203	108.776	148.96	87.0482
TRINITY_DN20845_c3_g5_i1	0	127.798	0	0	80.1967	0	177.104	104.196	0	0	0	0	0	0	0	0
TRINITY_DN20846_c0_g6_i4	348.389	464.306	548.65	255.19	301.369	474.12	231.75	304.508	485.303	266.655	389.704	429.477	587.237	345.354	365.584	282.139
TRINITY_DN20846_c0_g6_i8	1.45422e-07	65.7367	0.0179863	97.0446	69.1543	28.6031	121.33	107.509	0.126423	87.4446	74.0337	46.1241	64.4654	71.0974	0.0157788	90.3091
TRINITY_DN20847_c1_g4_i2	52.6182	35.0979	31.9379	44.5504	16.6081	54.4258	25.9018	38.6673	110.252	45.4022	59.3606	93.7646	76.5958	43.2341	44.426	39.3584
TRINITY_DN20847_c1_g4_i3	0.00337568	0.00450032	222.523	79.3759	111.977	145.997	98.6818	128.174	153.894	103.796	114.644	226.596	205.829	106.265	111.656	107.536
TRINITY_DN20847_c1_g5_i5	50.3531	0.0422602	112.584	50.8628	0.000383466	0.0254208	110.636	77.6207	135.778	66.1525	131.633	6.08432e-05	3.05611e-11	116.133	3.7369e-17	3.10282e-10
TRINITY_DN20847_c1_g5_i6	0.00402398	57.4477	0.0179525	0.0436741	85.4021	217.434	0.0607103	0.00113298	1.03626	2.0602e-08	0.00653666	278.749	173.98	0.741752	94.2084	136.098
TRINITY_DN20848_c1_g2_i1	0	0	0	122.359	0	26.8575	32.7858	0	31.0074	0	91.8185	0	34.5902	28.1604	32.4045	94.3111
TRINITY_DN20853_c0_g2_i1	0	160.809	60.527	87.6841	63.0887	76.7314	62.3897	0	29.6388	56.3858	0	188.506	65.9346	80.2364	30.8069	0
TRINITY_DN20858_c0_g2_i5	4.81067	2.37814	1.00779	0.918084	168.343	19.7052	45.1448	25.2469	44.9071	55.5098	2.41688	234.001	171.25	102.911	68.8505	368.945
TRINITY_DN20859_c2_g2_i2	279.044	151.103	107.851	165.102	171.872	105.914	141.351	117.034	216.83	146.327	91.3483	138.865	199.878	148.609	168.932	101.452
TRINITY_DN20859_c2_g2_i4	0.0194228	34.6591	0.00897088	52.9653	0.0313002	0.0556005	37.4526	53.3823	0.00472398	120.652	158.64	0.00802154	0.00269836	33.9611	58.529	131.652
TRINITY_DN20861_c1_g1_i10	955.876	248.575	249.421	232.744	167.591	139.911	247.049	301.976	201.043	353.847	322.122	205.841	227.619	299.373	325.21	398.027
TRINITY_DN20861_c1_g1_i4	412.465	398.526	247.715	172.023	48.8808	265.942	189.662	238.558	222.888	208.807	254.784	230.652	227.143	244.449	301.382	175.943
TRINITY_DN20861_c1_g1_i5	1.34097e-14	273.96	0.000475679	57.7623	127.972	99.5108	1.79171e-24	0.00397766	30.7457	0.00461561	28.3012	31.6696	62.6383	24.244	84.1461	6.82525e-07
TRINITY_DN20861_c1_g1_i6	274.266	153.605	76.587	20.5817	105.481	51.8474	67.0101	39.5922	23.5617	11.9156	93.1081	12.3721	50.4716	63.2594	81.7244	150.86
TRINITY_DN20862_c1_g1_i1	559.209	895.337	1215.98	1779.53	933.384	1368.23	1184.61	1521.1	1275.94	1269.58	1281.32	819.306	560.404	941.633	1076.65	970.541
TRINITY_DN20862_c1_g3_i3	65.8921	209.977	308.444	353.627	529.805	431.252	416.409	494.266	336.347	492.158	544.144	305.761	231.34	683.853	363.725	345.04
TRINITY_DN20862_c1_g3_i4	65.2314	66.5665	147.508	377.592	84.9568	234.023	305.929	0.231811	330.628	27.5931	0.108376	99.8759	0.00719567	90.4897	308.157	77.3923
TRINITY_DN20863_c2_g1_i1	0	0	94.3267	0	190.275	0	0	126.546	89.3099	262.27	0	0	0	0	0	0
TRINITY_DN20864_c1_g2_i6	103.464	0.0664909	100.569	4.61985e-20	11.517	30.1146	70.9064	53.9656	6.10513e-35	54.5327	44.9428	55.8086	33.9201	38.4804	0.985596	36.6559
TRINITY_DN20864_c1_g2_i7	2.97646e-26	48.8593	8.7554e-48	104.34	77.0306	51.6643	6.62851e-10	1.4419e-12	55.3268	5.54402e-76	5.38176e-10	62.1491	7.83882e-27	2.91587e-23	53.9632	9.82258e-19
TRINITY_DN20865_c2_g1_i4	14.3911	1.55782	43.8901	139.044	56.7084	2.63196	97.3936	21.4742	2.61993	17.9902	54.5058	85.7064	62.2081	0.00185651	80.057	27.0673
TRINITY_DN20868_c1_g1_i16	116.094	78.3487	0.000876624	1.58828e-10	4.07434e-08	0.00283747	0.000529393	16.9782	46.7469	0	59.1918	17.7819	6.33886e-20	13.1266	0.000305957	0
TRINITY_DN20868_c1_g2_i1	0	0	0	31.4528	118.88	93.2804	48.3138	122.846	48.0136	45.2936	45.6019	110.288	86.4615	54.329	110.526	49.1816
TRINITY_DN20868_c1_g3_i2	144.183	111.934	84.976	82.1948	59.1457	95.48	87.233	161.024	83.394	79.2277	217.658	139.423	30.7992	24.8708	143.424	56.4844
TRINITY_DN20876_c0_g1_i5	14.2528	43.0544	151.983	51.7434	148.48	240.288	0.0694131	200.817	158.047	224.183	26.5912	168.93	118.793	165.242	215.289	191.9
TRINITY_DN20876_c1_g1_i1	95.4365	68.0556	96.6091	95.1188	102.703	143.595	161.076	95.6431	142.694	101.833	79.2786	60.9733	144.777	64.9083	86.7279	58.9419
TRINITY_DN20881_c2_g2_i1	67.4758	69.6152	79.8602	128.919	0	22.3763	27.2288	150.424	0	24.8377	51.0145	97.2273	57.7961	0	26.8359	212.95
TRINITY_DN20888_c0_g1_i1	0	61.9893	0	9.97113	43.0771	75.0299	20.0665	151.954	111.786	114.704	47.559	89.5581	271.067	58.8593	78.4849	104.547
TRINITY_DN20888_c0_g2_i4	732.322	452.032	116.266	72.5663	179.142	95.4262	187.986	45.2153	84.5144	89.447	79.1835	93.3624	22.5625	43.7803	71.4965	76.0536
TRINITY_DN20888_c0_g3_i1	104.704	80.1853	0	0	44.0018	0	63.4942	23.2057	0	39.1797	0	24.6224	0	0	0	0
TRINITY_DN20891_c5_g6_i1	173.452	163.614	261.719	232.235	295.603	324.688	298.926	295.805	321.339	262.306	260.112	239.356	440.501	277.887	324.513	435.599
TRINITY_DN20892_c0_g3_i6	0.0249642	84.0562	159.907	152.175	41.5528	96.1588	0.0198548	0.00105548	132.659	0.146507	137.361	109.727	79.1305	98.4985	78.7498	110.067
TRINITY_DN20905_c1_g1_i1	266.189	435.143	100.075	144.877	290.523	141.965	236.719	94.4203	84.1476	171.752	121.406	100.275	206.799	54.7636	169.204	150.299
TRINITY_DN20906_c0_g2_i1	112.169	0	0	21.7264	23.4582	18.6738	0	24.8929	0	20.8984	0	0	0	0	66.8536	45.0342
TRINITY_DN20908_c1_g2_i2	123.147	79.5898	108.598	100.954	57.7095	78.7208	105.959	95.305	60.5751	113.175	168.146	116.166	76.8813	88.6942	85.5271	62.5347
TRINITY_DN20909_c1_g1_i1	881.179	872.848	637.256	514.809	1016	438.327	457.313	459.684	361.141	613.919	775.728	421.045	607.513	386.592	610.362	664.888
TRINITY_DN20913_c3_g2_i1	13.2285	26.6075	54.3695	31.9879	138.192	187.506	107.514	93.1305	21.7302	132.898	30.5622	216.502	104.489	126.237	73.6139	78.2007
TRINITY_DN20914_c0_g1_i2	13.4934	104.309	43.8329	0.505136	18.0176	43.824	64.2375	57.9589	62.5783	40.7245	111.595	43.3132	44.3386	0.00650463	0.00326923	63.8488
TRINITY_DN20916_c0_g3_i8	0	0	0	125.216	134.693	0	72.9846	0	0	122.235	0	0	74.6356	0	147.05	0
TRINITY_DN20916_c0_g3_i9	102.33	16.3282	0	0	0	0	0	0	10.1372	0	0	0	0	3.38198	0	4.85035
TRINITY_DN20916_c0_g4_i1	0	23.8405	9.76307	9.57465	51.868	88.26	57.9237	125.267	146.846	18.4136	27.4638	0	114.806	16.1491	113.257	20.1214
TRINITY_DN20919_c2_g1_i1	216.234	95.1712	22.2044	10.8846	0	0	10.9826	23.7899	0	0	0	0	0	9.21298	0	0
TRINITY_DN20919_c3_g1_i1	533.421	305.78	150.067	359.502	311.941	244.929	389.748	178.944	150.592	325.964	212.638	7.02478	41.5914	112.072	162.173	128.371
TRINITY_DN20922_c0_g1_i1	104.34	115.973	0	0	74.1868	0	81.2758	95.2255	0	0	0	0	0	0	0	0
TRINITY_DN20923_c0_g1_i5	80.9988	108.077	84.0497	54.5459	19.5946	37.347	95.2993	93.7426	102.66	93.6226	53.8932	53.2745	93.305	45.774	112.417	66.6054
TRINITY_DN20925_c1_g1_i18	0.00468446	25.4287	46.2221	20.8772	0.00210228	101.152	44.4215	38.6518	59.2487	53.8042	83.5004	310.58	298.22	168.226	68.7796	45.9592
TRINITY_DN20928_c0_g1_i1	42.7159	50.2292	120.561	118.931	117.975	209.104	161.529	163.185	213.239	95.4086	141.948	592.939	320.788	364.112	280.982	353.057
TRINITY_DN20929_c4_g5_i2	57.6486	75.5987	196.119	162.01	131.234	189.128	81.5484	264.023	120.517	184.435	135.276	270.774	220.279	340.899	269.136	250.9
TRINITY_DN20930_c1_g3_i1	100.145	34.4226	0	51.0658	27.5625	44.2906	53.8865	0	51.8386	0	75.7329	32.0343	0	45.9807	0	79.0982
TRINITY_DN20931_c1_g1_i14	269.427	96.0023	161.171	128.647	14.4821	28.7542	17.1227	93.0125	85.8358	84.0606	75.6	42.9508	74.365	85.8952	52.5384	60.8203
TRINITY_DN20931_c1_g4_i1	0	0	0	0	0	63.6726	79.0617	92.5035	135.164	131.623	72.9594	0	0	0	0	0
TRINITY_DN20932_c3_g1_i2	0	151.957	0	0	92.3332	0	206.306	122.34	0	0	0	0	0	0	103.937	169.679
TRINITY_DN20933_c3_g1_i1	119.19	94.3712	52.0176	31.1714	41.5587	10.5079	27.0004	44.4396	33.6427	55.3208	46.4079	29.3723	11.7838	21.103	50.9315	17.3487
TRINITY_DN20934_c0_g1_i2	111.123	85.2747	66.4805	0	69.7561	0	0	3.30629e-26	21.855	62.1461	5.50063e-17	52.462	0	57.1852	44.1322	22.2815
TRINITY_DN20934_c0_g2_i2	148.186	167.366	163.32	118.069	120.004	187.507	0.0332701	0.180909	162.638	233.241	233.964	176.275	0.0675466	0.220287	193.98	116.048
TRINITY_DN20934_c0_g2_i4	148.186	167.366	163.32	118.069	120.004	187.507	226.276	538.028	162.638	233.241	233.964	176.275	334.746	523.572	193.98	116.048
TRINITY_DN20934_c0_g3_i5	147.083	171.535	165.702	18.1419	100.044	31.7243	44.0872	52.4581	4.93032e-99	73.2362	34.6017	79.1745	26.6483	96.9834	0.0374916	46.517
TRINITY_DN20934_c0_g4_i3	40.5097	41.0713	114.816	95.6914	7.7097	62.7948	32.2026	92.9665	0.00168261	99.2709	117.551	42.3504	0.00120834	131.784	171.064	73.8313
TRINITY_DN20935_c0_g1_i4	125.002	77.9031	43.5251	40.8778	78.4383	32.8778	51.9762	24.8764	23.7297	40.9426	26.1769	27.3415	28.7287	25.4829	35.5237	57.2896
TRINITY_DN20935_c0_g1_i6	19.5937	120.127	0.00320458	17.267	0.0371122	9.27907	36.9782	46.6165	17.9959	16.5546	32.5753	6.4116e-09	1.18429	12.1862	12.9575	0.00304152
TRINITY_DN20937_c1_g1_i1	16.1589	54.627	40.7374	112.573	45.2925	84.3727	63.279	45.1562	12.7442	55.1122	72.6368	160.98	148.55	67.8948	42.7029	73.4581
TRINITY_DN20938_c0_g1_i3	7.88612	91.1439	0.00269657	129.86	51.8041	87.4359	39.3805	49.5342	76.5983	107.875	76.3463	0.0108292	16.1919	0.0210848	1.30268	131.447
TRINITY_DN20942_c0_g2_i13	186.085	114.938	46.3167	56.7173	38.7933	15.3703	95.3392	49.8138	114.965	93.8927	71.6434	36.2759	2.6391	16.0509	57.8749	53.5842
TRINITY_DN20946_c0_g3_i1	181.369	51.7134	64.8478	47.8962	103.427	83.6575	116.125	107.901	130.3	71.3646	85.4061	5.78867	57.3451	83.6942	97.861	117.764
TRINITY_DN20947_c1_g1_i1	0	0	129.667	61.1698	0	114.832	0	165.537	122.945	0	65.5801	0	72.8011	0	71.6322	61.1391
TRINITY_DN20947_c3_g1_i1	54.7591	0	249.954	159.505	215.027	644.722	395.835	397.493	362.785	270.366	203.965	1230.55	779.873	535.727	349.857	406.244
TRINITY_DN20947_c3_g2_i2	0	99.7262	129.667	0	0	143.614	0	0	0	0.00517056	196.74	0	145.602	86.0382	53.332	115.158
TRINITY_DN20947_c3_g6_i1	0	14.5732	54.6733	53.813	0	64.4055	5.94271	38.3903	103.683	45.8229	141.321	156.786	154.83	178.635	81.2064	182.587
TRINITY_DN20947_c3_g7_i1	28.5986	111.469	64.2012	153.149	16.4235	195.404	46.5083	107.428	156.121	164.059	125.01	140.674	117.335	158.919	79.5057	179.654
TRINITY_DN20954_c0_g1_i7	124.544	288.66	94.1217	265.981	163.616	298.169	241.977	325.937	219.958	56.0428	37.8917	490.77	323.413	114.13	178.25	230.382
TRINITY_DN20957_c0_g1_i4	46.2948	69.9146	107.96	152.504	67.5996	183.625	75.4459	168.017	168.748	134.843	129.721	246.529	235.916	207.98	143.942	214.541
TRINITY_DN20960_c0_g6_i1	535.568	512.242	182.604	94.8035	204.782	79.3648	297.285	114.942	128.809	70.6935	171.042	201.824	80.2671	142.452	166.151	165.57
TRINITY_DN20962_c1_g1_i1	138.822	71.0928	76.949	0.69837	41.4883	20.5116	68.9434	49.7221	53.2351	30.4626	58.7035	70.6233	64.2082	86.0388	60.9859	78.8357
TRINITY_DN20962_c1_g1_i15	737.624	619.062	695.615	747.11	603.924	1080.58	707.376	743.554	813.308	887.937	1139.05	804.631	612.54	658.951	759.867	541.903
TRINITY_DN20962_c1_g1_i4	1.58378e-07	6.25262e-19	2.17962e-15	65.9544	2.68859e-09	116.854	29.5299	106.09	119.393	76.9871	0.00463279	6.02132e-07	4.18318e-07	30.4848	10.4991	25.5086
TRINITY_DN20965_c0_g1_i2	269.321	49.9727	0	0	8.76287	6.75539	0	17.5244	8.27282	7.7757	7.70777	0	0	0	7.9315	17.0486
TRINITY_DN20966_c1_g4_i2	105.32	114.107	0	0	0	0	0	45.7619	0	0	0	54.4806	0	0	83.4929	0
TRINITY_DN20969_c2_g3_i5	38.905	43.678	115.743	102.924	145.356	85.6538	65.5423	81.0286	113.017	128.979	118.012	90.6466	87.4075	87.6584	38.6697	70.0126
TRINITY_DN20973_c1_g4_i2	263.456	291.43	444.004	371.676	527.583	257.859	385.429	347.756	313.811	254.532	334.785	383.215	312.168	341.191	272.271	289.293
TRINITY_DN20977_c1_g2_i1	52.4194	127.784	131.394	258.905	119.055	213.954	104.445	301.191	146.752	114.798	176.311	309.037	325.119	194.052	203.789	171.871
TRINITY_DN20979_c0_g1_i7	153.043	0.257676	0.0401794	74.5426	53.5368	42.1472	74.3966	72.512	25.0032	80.3079	42.4312	13.2504	39.9876	33.3944	48.3827	56.7575
TRINITY_DN20979_c0_g1_i8	0.00292868	113.094	38.8811	0.000414099	0.000549398	0.00493858	0.0017978	1.03993	4.98972e-07	0.000861653	0.0188248	1.4102e-05	0.0795109	0.000442522	2.21553e-06	0.00315304
TRINITY_DN20979_c0_g4_i11	236.865	283.81	101.964	59.7021	46.0603	78.3011	82.2758	78.7535	13.5289	98.5505	58.8039	71.0338	23.5398	59.6569	57.8555	29.8359
TRINITY_DN20979_c0_g4_i13	3.38108e-42	0	0.00256116	53.5339	325.482	3.24974e-260	2.86894e-25	2.95704e-112	284.616	74.2831	0	0	0	0.000426238	3.42897e-37	8.98872
TRINITY_DN20980_c2_g1_i9	182.946	81.9669	129.614	181.889	24.5545	224.642	166.402	143.785	164.815	74.4122	86.8098	88.9657	26.8672	1.5495	80.6355	97.4897
TRINITY_DN20983_c4_g1_i2	0.0123987	74.715	41.9439	114.664	0.23235	139.521	106.684	105.549	146.873	91.1385	159.145	229.979	134.286	71.2455	121.819	219.925
TRINITY_DN20983_c4_g1_i4	21.8288	67.652	115.755	91.9683	141.595	156.548	121.742	152.956	141.871	82.7732	139.261	153.085	117.548	176.841	69.7275	165.552
TRINITY_DN20983_c4_g2_i1	141.083	192.348	158.88	0.0258537	0.0316513	177.734	106.895	195.274	146.58	212.433	133.253	300.755	364.78	213.26	125.677	207.12
TRINITY_DN20983_c4_g2_i3	0.396194	0.0371972	0.0065342	191.562	159.863	0.164622	0.00697941	0.00428721	57.7201	0.163367	15.9914	0.0189354	0.28732	0.00480786	3.0457	0.0139875
TRINITY_DN20983_c4_g3_i1	52.9282	168.426	121.177	77.4031	125.226	103.987	255.203	239.79	78.2708	149.875	118.439	107.556	177.706	73.8907	84.5155	78.942
TRINITY_DN20983_c5_g2_i1	71.9315	97.6635	211.937	93.8482	141.878	192.239	38.8032	148.585	152.7	108.22	237.501	291.49	352.947	131.365	76.1992	175.578
TRINITY_DN20987_c2_g2_i1	25.7471	157.656	350.48	421.328	303.3	257.649	312.313	251.008	591.496	366.47	215.451	169.338	266.97	300.026	265.939	333.232
TRINITY_DN20987_c2_g3_i1	234.874	276.398	350.835	466.793	425.374	436.705	490.232	481.166	459.469	507.003	499.607	521.307	551.449	559.277	517.572	554.6
TRINITY_DN20989_c1_g5_i1	7.38094	14.7469	55.309	36.2905	71.8404	35.0866	24.0511	32.3716	55.5256	40.5594	51.4721	72.7258	137.063	50.2088	41.0832	38.2109
TRINITY_DN20990_c1_g1_i5	36.3836	67.7571	122.51	96.9973	99.4914	135.04	115.125	111.601	107.783	40.6589	85.652	101.069	96.4136	126.534	124.654	120.996
TRINITY_DN20990_c3_g1_i1	0	20.6726	0	209.476	52.2024	54.6654	33.0414	0	0	46.4141	0	0	53.1944	0	0	50.3733
TRINITY_DN20994_c0_g2_i1	321.264	270.327	49.2873	29.9078	68.6094	9.24632	84.8632	55.479	22.8908	28.6391	38.6842	8.04695	8.03181	43.0511	21.5873	19.7305
TRINITY_DN20996_c3_g3_i1	0	0	81.6349	76.8834	247.185	0	182.416	0	0	150.554	84.4092	0	0	81.1242	183.951	0
TRINITY_DN20996_c3_g5_i1	183.057	146.925	114.894	117.444	95.0939	128.077	95.3491	120.276	72.7608	64.2693	94.7925	108.672	76.9388	96.7779	80.8648	70.8037
TRINITY_DN20996_c3_g7_i1	0	0	0	0	31.1584	0	29.4287	48.0238	88.1172	96.9111	83.4145	116.946	15.8225	173.481	158.594	225.867
TRINITY_DN20998_c3_g1_i4	77.1463	119.408	129.489	104.678	88.7412	61.316	42.5807	92.7148	128.287	93.826	96.1383	79.5443	64.5399	134.577	112.512	105.324
TRINITY_DN21001_c0_g1_i2	36.0617	44.2009	50.3613	82.3818	127.224	107.341	87.9009	94.7474	89.5069	130.05	88.1503	74.2281	88.7028	46.2815	79.6561	39.8317
TRINITY_DN21001_c0_g1_i6	42.9653	71.2161	79.2945	112.579	64.3175	64.2751	38.3949	73.3641	46.6778	100.935	51.0194	70.5041	77.3347	56.8858	66.6985	76.7237
TRINITY_DN21005_c1_g1_i5	168.17	130.24	69.789	29.846	46.2999	27.0723	40.2739	44.1119	38.2932	32.3107	18.2557	81.1346	49.7414	34.0807	32.9468	26.9861
TRINITY_DN21005_c1_g3_i2	34.674	175.179	141.259	165.806	149.214	221.451	112.532	168.205	168.816	66.287	265.931	47.7963	149.992	142.055	94.6658	57.7219
TRINITY_DN21005_c2_g1_i3	209.568	119.877	59.0599	35.5143	112.036	64.7307	45.8796	60.1123	49.1919	38.1078	33.3448	9.87867	75.3394	29.0568	39.1955	50.4437
TRINITY_DN21005_c2_g1_i5	26.3687	0.706194	28.7498	18.726	76.6153	74.4543	53.1498	0.000423034	115.472	58.2466	8.09307	0.00505973	7.47507	72.3365	47.8853	40.0587
TRINITY_DN21005_c2_g2_i1	54.6248	139.651	0	63.5979	160.228	0.0181421	44.1521	48.4646	0	40.7753	62.2492	0	23.5577	0	0	0
TRINITY_DN21005_c2_g5_i2	6.53133	14.0622	698.436	820.469	1113.63	1456.32	715.234	825.186	1554.54	1639.62	1496.37	998.117	872.212	1024.84	963.709	756.201
TRINITY_DN21005_c2_g5_i3	0.000275604	5.01928e-51	26.3107	0.00116598	17.0773	48.8106	14.4835	13.3039	117.778	85.009	27.8464	14.7516	19.1218	49.4417	17.8337	36.8235
TRINITY_DN21013_c0_g1_i1	0	0	158.844	0	160.393	142.235	88.5519	104.196	74.9686	73.1953	0	518.846	0	0	178.602	0
TRINITY_DN21017_c2_g5_i1	25.6439	19.1919	37.445	52.6816	22.7521	69.7301	57.4676	89.9276	53.745	166.52	114.371	80.1956	45.4089	78.4734	76.4655	111.032
TRINITY_DN21019_c0_g2_i8	117.041	197.286	109.224	92.4407	65.058	77.6963	75.5626	82.7097	45.5642	40.1719	39.6597	72.6497	17.9009	73.8805	57.5293	69.3009
TRINITY_DN21022_c1_g1_i16	31.1176	83.182	77.2165	134.36	63.4214	175.544	59.0858	91.1354	154.663	153.463	64.0934	168.663	145.869	120.071	123.41	185.658
TRINITY_DN21025_c0_g2_i2	261.205	313.421	130.971	124.357	22.3907	33.5174	81.9669	41.523	41.3945	86.1149	79.6185	33.1939	25.8648	44.7635	69.7684	29.5656
TRINITY_DN21026_c2_g2_i1	0	29.7062	123.772	48.7256	13.1533	20.1916	18.1668	26.083	31.0629	75.8518	11.5193	13.3191	6.57297	0	41.3767	6.41272
TRINITY_DN21027_c2_g1_i2	0	0	0	149.467	119.084	78.6051	95.9114	0.00804547	60.6132	144.211	149.3	4.41225e-36	0	5.06117e-21	126.341	153.708
TRINITY_DN21027_c2_g2_i1	57.7557	185.057	87.4298	382.323	261.117	339.315	458.385	787.777	364.057	336.322	772.824	833.004	675.251	929.857	729.013	339.892
TRINITY_DN21027_c2_g2_i2	0	315.169	0	254.151	114.532	170.059	11.613	0	122.777	235.592	297.317	322.826	108.127	377.301	343.399	0
TRINITY_DN21028_c3_g1_i6	31.3452	110.934	34.3674	0.00178674	2.04614e-05	22.0539	7.03481e-06	66.5438	11.6587	1.73213e-08	41.2259	33.3815	28.7242	2.78699e-15	3.71383e-09	17.9495
TRINITY_DN21029_c0_g4_i1	0	0	147.849	23.9048	25.8073	82.6107	0	82.97	218.498	69.0346	94.1799	148.174	133.495	42.7479	123.557	98.8923
TRINITY_DN21029_c1_g4_i1	53.8299	76.8491	38.3904	94.4416	61.187	114.852	25.0555	60.7191	96.3276	78.4128	59.5663	165.45	95.1635	88.9381	103.951	112.668
TRINITY_DN21030_c0_g1_i1	74.9858	258.611	164.804	145.476	169.158	134.331	166.631	77.71	194.064	150.07	95.1343	60.9733	102.55	74.1809	119.251	76.6244
TRINITY_DN21033_c0_g1_i1	0	0	0	101.798	0	193.16	0	0	101.861	99.7301	0	0	0	0	0	0
TRINITY_DN21033_c0_g2_i1	0	0	84.6452	0	0	109.274	0	50.5971	40.9231	39.2281	124.449	171.229	326.444	77.9236	89.0159	123.68
TRINITY_DN21034_c0_g2_i1	137.71	200.519	187.82	208.468	145.678	226.749	161.524	148.286	112.413	235.224	199.901	237.775	227.685	271.401	218.922	128.27
TRINITY_DN21035_c1_g3_i3	55.1957	139.064	71.0417	84.1924	175.972	67.4402	157.061	35.3824	105.848	77.086	33.7114	55.573	67.8724	82.6678	143.332	71.6542
TRINITY_DN21039_c4_g1_i1	0	89.4156	69.4089	224.712	24.2614	174.133	43.4801	103.327	173.883	64.8612	88.2379	110.274	0	59.9083	46.2199	186.178
TRINITY_DN21039_c4_g1_i3	44.1735	14.8335	108.58	118.195	51.0593	158.784	23.9192	90.7791	216.723	56.674	147.19	134.396	116.083	90.3844	70.2266	74.2125
TRINITY_DN21039_c6_g1_i1	30.1414	0.00029774	114.884	64.0872	28.1825	143.792	20.4946	97.0915	101.649	30.188	81.6711	165.673	55.4882	52.1692	27.4447	90.3285
TRINITY_DN21039_c6_g1_i3	143.322	144.376	41.9425	5.02507	5.42544	8.4972	6.04566	10.7112	5.37061	7.68519	4.98945	0	0	8.87222	4.85826	0
TRINITY_DN21040_c0_g1_i6	9.46013	30.1131	106.337	118.068	124.614	122.502	34.3995	92.1754	42.1132	96.7234	118.177	40.572	182.337	148.197	166.601	126.628
TRINITY_DN21043_c0_g5_i1	49.4665	100.837	19.8399	77.2934	62.5956	49.5427	140.055	43.8118	58.9438	55.7165	131.826	69.5269	149.778	33.8894	19.6506	80.2937
TRINITY_DN21044_c1_g4_i1	0	22.3088	106.319	0	0	0	17.784	0	0	0	0	0	0	0	0	0
TRINITY_DN21044_c2_g1_i1	0	188.776	0	0	45.7755	0	94.3739	107.065	85.7628	82.3206	0	0	49.0721	82.4046	47.0052	0
TRINITY_DN21046_c3_g1_i9	140.811	157.576	1.09896e-17	89.2083	190.266	170.056	69.4836	126.536	0	0	99.0989	111.969	0	377.297	0	0
TRINITY_DN21046_c3_g4_i1	105.929	249.786	290.538	326.601	477.59	518.055	382.657	233.817	256.755	273.801	186.894	655.95	475.824	447.56	185.367	357.922
TRINITY_DN21051_c1_g1_i8	35.5866	126.975	0.000551759	0.000331179	0.000592815	8.67916	0.000563864	3.27587e-05	0.000568031	2.06491e-09	1.35248e-12	5.86945	0	0.000332372	2.02543	0.000454001
TRINITY_DN21051_c1_g2_i1	57.1269	107.03	35.8471	0	20.2997	7.84686	9.43987	20.4093	9.57904	1.09871e-05	0	1.55431e-05	10.2077	21.1407	10.989	9.85933
TRINITY_DN21051_c1_g2_i2	106.424	260.857	49.2315	0	0	0	0	0	0	36.381	0	51.7777	0	11.647	33.0764	0
TRINITY_DN21051_c2_g1_i1	113.303	0	29.5887	0	0	0	0	0	0	0	0	0	32.2116	0	0	0
TRINITY_DN21052_c2_g1_i3	0	0	0	44.1851	23.8531	38.0096	46.1377	0	134.686	0	21.6688	0	73.7733	9.80068	0	0
TRINITY_DN21052_c4_g3_i3	29.4294	20.5706	60.602	70.6269	25.2091	86.1837	32.9284	66.5265	105.069	68.7532	105.469	105.216	116.032	102.224	81.1836	106.705
TRINITY_DN21054_c2_g2_i1	46.9104	60.3604	87.8545	135.726	8.3295	12.4866	22.2011	35.7882	23.1117	25.0402	1.79003	0.00200794	5.77211	42.6899	16.801	49.3027
TRINITY_DN21054_c3_g1_i4	0.00440695	32.4242	43.1828	40.2041	54.0949	70.5974	53.4028	49.2497	111.946	107.532	62.4554	70.2594	89.6763	79.9717	89.7416	51.5383
TRINITY_DN21055_c1_g2_i1	688.171	981.007	348.586	656.854	423.688	124.011	307.778	359.617	131.896	192.523	141.965	109.635	78.558	68.4819	155.119	261.655
TRINITY_DN21062_c1_g1_i16	162.972	172.348	171.048	144.414	112.177	134.606	158.755	154.694	120.958	147.95	134.411	101.946	93.1736	130.057	139.019	136.76
TRINITY_DN21062_c1_g1_i19	135.205	73.1411	100.654	95.7258	47.8797	87.197	0	0	144.809	139.502	99.8041	0	0	47.5033	156.315	0
TRINITY_DN21064_c1_g1_i2	159.972	101.336	178.217	221.5	427.135	174.321	421.373	158.965	177.109	197.464	137.662	129.535	156.6	150.368	190.208	96.4846
TRINITY_DN21066_c2_g1_i5	167.887	58.5468	33.1332	54.927	38.8444	39.656	58.1179	30.2671	32.7279	53.012	42.3556	2.46313	33.7289	26.5289	23.8326	21.0865
TRINITY_DN21070_c1_g2_i1	0	0	113.444	376.055	115.727	248.972	123.072	0	216.353	261.503	170.24	167.397	189.889	0	247.05	162.118
TRINITY_DN21072_c4_g5_i3	6.53294e-11	26.1243	93.8361	122.786	208.395	165.676	297.362	129.963	215.306	138.304	192.2	90.406	283.345	125.379	129.402	178.863
TRINITY_DN21072_c4_g5_i4	9.39486	54.0404	69.1685	116.385	360.382	72.3749	216.085	36.6721	174.451	120.575	93.9229	84.2121	24.5234	160.909	264.68	14.7853
TRINITY_DN21073_c0_g1_i1	0	0	8.77914	0	9.31252	0	8.64094	0	8.79046	1644.5	0	0	0	0	0	0
TRINITY_DN21073_c0_g4_i1	5.43927	0	0	4.48217	4.83903	0	0	0	4.57337	2176.35	4.22333	0	0	0	0	0
TRINITY_DN21075_c1_g6_i1	120.628	127.552	277.851	221.14	119.388	192.807	138.745	155.58	219.642	139.366	236.492	215.945	169.477	144.793	135.414	153.223
TRINITY_DN21075_c1_g8_i1	118.879	162.302	240.232	169.744	138.841	170.161	127.474	175.515	188.917	152.73	199.009	150.884	105.274	80.8369	134.328	146.373
TRINITY_DN21077_c0_g2_i2	36.8745	74.0903	60.7461	78.3214	83.3928	96.1097	169.899	75.6783	121.485	152.357	123.173	66.896	172.811	67.0024	49.7837	165.535
TRINITY_DN21077_c1_g3_i2	149.769	164.181	50.5819	62.6887	66.7204	29.6239	128.913	62.4786	48.0281	57.2743	29.6886	90.6901	9.07452	5.20052	10.9994	80.7733
TRINITY_DN21079_c0_g1_i6	378.478	291.816	174.616	394.549	392.047	224.268	251.78	255.381	166.993	264.748	296.9	94.8072	227.003	140.205	201.901	303.684
TRINITY_DN21079_c0_g3_i1	42.8875	0	0	128.338	0	113.09	34.5472	38.5395	32.5082	0	96.6469	42.3053	145.523	29.7331	0	65.8532
TRINITY_DN21083_c1_g5_i1	102.927	137.738	84.938	55.5856	60.0356	69.5995	111.627	90.4877	75.548	62.1598	114.705	93.1603	130.785	70.1115	63.6489	145.814
TRINITY_DN21083_c1_g6_i3	0.829609	108.918	0.413179	109.334	0.0686501	80.0884	63.183	63.8425	68.2085	54.2531	139.997	0.00763631	38.0652	72.6457	53.9283	58.0299
TRINITY_DN21083_c1_g6_i6	417.481	108.918	267.083	0.105601	114.956	0.0153383	63.183	63.8425	68.2085	44.0112	0.143038	74.9173	38.0652	0.0948912	53.9283	58.0299
TRINITY_DN21088_c1_g1_i1	53.03	46.314	138.208	81.6558	76.4098	184.711	64.8168	145.303	166.602	156.431	221.037	201.49	299.232	256.959	247.731	212.215
TRINITY_DN21088_c1_g2_i1	31.6966	39.6053	72.4883	41.8327	68.3282	89.9122	20.4602	87.9045	99.5643	59.2053	81.7472	146.542	92.9695	120.855	113.823	100.136
TRINITY_DN21088_c1_g3_i1	138.14	224.575	256.471	292.499	367.76	760.23	441.257	631.934	638.969	331.644	509.304	1612.71	626.802	534.035	165.569	541.842
TRINITY_DN21092_c1_g7_i2	118.427	132.15	0	0	0	0	91.2077	107.481	0	0	0	0	92.7454	0	0	0
TRINITY_DN21094_c0_g2_i1	155.157	129.323	116.517	107.684	187.238	63.3201	169.713	77.0113	92.2404	93.654	68.4782	42.4519	72.5534	74.9359	85.7718	121.13
TRINITY_DN21094_c0_g2_i12	86.2712	117.456	66.0366	71.3139	0.0489424	28.4906	55.8945	20.1735	51.9079	0.195772	26.3761	9.26688	55.5841	0.747477	0.00259528	0.183372
TRINITY_DN21094_c0_g2_i15	2.13386	5.53244e-08	16.9055	31.8864	29.2219	63.0481	49.4641	0.0530809	27.8359	180.446	133.46	41.5697	34.6263	115.689	0.719867	66.5411
TRINITY_DN21094_c0_g4_i1	138.015	96.6187	0	0	0	30.2656	37.0333	0	34.6013	0	34.4819	45.7996	77.7943	63.9284	36.6834	0
TRINITY_DN21095_c0_g1_i1	40.1653	125.467	344.689	60.4753	65.2637	424.409	129.492	216.062	490.457	175.069	211.6	235.833	341.697	194.55	63.9796	714.965
TRINITY_DN21096_c3_g3_i1	0	0	0	19.1819	62.1399	65.5515	39.7056	43.4641	97.5238	129.048	130.818	114.914	106.172	100.864	58.4907	99.6461
TRINITY_DN21097_c1_g8_i2	455.465	337.569	214.095	222.76	169.022	94.7904	287.258	238.418	184.234	121.117	113.848	32.8987	77.9564	64.9635	105.145	88.7507
TRINITY_DN21099_c2_g3_i1	75.4133	51.7348	75.062	159.097	97.3908	62.1611	114.73	46.6293	112.286	37.016	92.8078	51.913	28.4415	56.354	70.4685	39.2946
TRINITY_DN21099_c2_g3_i10	97.4401	72.8053	186.975	137.826	99.2027	113.187	94.9335	102.031	134.774	114.299	154.903	128.897	140.066	94.8956	141.147	151.383
TRINITY_DN21103_c1_g1_i1	220.624	124.193	17.3898	19.0721	28.2776	29.7181	25.9966	34.0699	12.9685	18.2715	24.0616	20.8912	34.3217	47.5545	28.1037	25.251
TRINITY_DN21103_c2_g3_i2	194.069	85.3919	68.1394	44.4978	18.3247	54.0191	57.5158	76.9921	83.5559	78.2335	64.2994	11.0765	61.125	30.8564	45.3224	40.3627
TRINITY_DN21103_c2_g3_i5	152.334	94.6022	37.5762	60.0688	28.0395	21.9522	29.1847	10.7616	33.6286	35.9606	18.8949	51.0265	20.8563	36.6308	34.0611	34.9839
TRINITY_DN21104_c4_g3_i1	0	108.048	54.8926	0	57.3531	0	0	0	0	0	0	0	0	0	27.7296	0
TRINITY_DN21104_c6_g1_i1	107.656	0	41.0159	0	42.3644	0	0	0	0	0	0	0	90.2784	0	0	0
TRINITY_DN21105_c3_g1_i1	5.01336	20.3987	68.5213	33.772	45.5752	37.5785	41.7269	35.1783	107.691	36.3835	47.0999	127.625	99.8592	38.3126	36.6273	25.813
TRINITY_DN21105_c4_g6_i1	173.267	61.6856	87.4298	0	180.2	37.7017	92.6876	0	84.4163	0	42.9347	0	0	40.4286	138.429	84.9729
TRINITY_DN21111_c3_g1_i1	36.8748	160.53	40.4976	29.7997	10.7284	0	0	32.4336	0	19.0447	9.47487	0	21.6014	0	0	0
TRINITY_DN21113_c1_g2_i2	0	8.46193	0	0.00637459	0	0.00557487	0	0.00683126	0	765.206	0	0	0.00686741	1.92429	0.00627714	0
TRINITY_DN21113_c2_g1_i1	279.729	153.534	187.148	235.516	135.116	146.813	198.362	174.291	172.62	148.096	195.431	178.577	111.475	190.39	165.031	147.03
TRINITY_DN21113_c3_g5_i2	44.8115	208.946	93.1329	122.38	132.144	187.619	206.873	85.1728	124.832	117.241	173.592	234.219	132.061	101.62	88.9387	77.2682
TRINITY_DN21114_c0_g1_i7	0	46.2821	73.3335	0	0	121.778	110.545	94.0158	163.617	85.8515	86.8043	21.2143	59.2067	93.463	90.4105	74.3718
TRINITY_DN21119_c0_g1_i10	4.17203e-32	1.56091e-05	75.9811	0.000422599	5.9534	130.815	9.26626e-06	60.5431	135.547	71.0117	148.502	130.461	107.564	92.5103	92.367	197.049
TRINITY_DN21119_c0_g1_i8	1.08022e-25	20.5885	3.5743e-06	140.523	1.94434e-05	5.16697	28.5801	71.8417	0.00743244	5.36501e-05	0.363864	100.869	13.3174	24.4842	16.7944	25.6757
TRINITY_DN21119_c0_g2_i4	109.631	52.2222	23.9505	23.6125	8.49715	3.24321	23.3192	29.2254	12.0479	22.6078	0	0.000605636	8.45832	6.47928	0.0315012	16.4932
TRINITY_DN21120_c1_g3_i1	64.2415	38.4635	128.643	84.4608	51.2957	34.9363	99.4661	56.3208	48.4681	65.7312	174.399	68.8829	79.6278	39.3176	51.0819	144.632
TRINITY_DN21121_c3_g1_i2	3528.77	3583.15	22424.4	2303.11	1630.04	2045.19	1345.87	2231.48	2416.15	1455.27	1774.76	4819.94	1638.67	1997.79	2461.23	1457.53
TRINITY_DN21121_c6_g1_i3	98.3098	49.2267	290.877	240.729	236.985	234.94	127.599	166.067	208.473	85.6144	206.025	255.544	106.265	40.6718	127.288	65.3444
TRINITY_DN21129_c0_g1_i13	8.88765	40.0176	69.8097	67.4587	28.4478	103.945	14.4665	157.955	68.2526	68.5155	85.1687	116.259	82.1283	77.9895	178.638	66.9388
TRINITY_DN21134_c0_g2_i5	9.70461	2.20462e-10	15.4241	29.6166	62.568	71.9865	50.6201	85.0863	116.835	72.2671	105.184	268.377	266.64	265.811	117.335	258.072
TRINITY_DN21135_c2_g3_i1	333.095	230.337	99.9486	125.681	633.384	235.676	341.353	185.573	355.441	375.184	268.86	209.546	474.368	359.148	334.4	291.647
TRINITY_DN21139_c0_g1_i2	114.623	0	0	0	0	71.1172	177.103	104.196	149.937	0	0	129.71	0	110.81	69.1148	0
TRINITY_DN21141_c0_g2_i2	23.8259	76.781	59.7129	54.7868	68.8086	113.445	126.26	63.9608	84.0645	126.775	73.6536	56.9889	100.289	56.693	104.227	52.0811
TRINITY_DN21141_c0_g3_i10	0.00114928	0.0684102	103.22	178.282	96.8989	0.0130938	156.956	250.776	97.2125	101.415	205.222	59.8851	136.792	159.082	163.737	98.8328
TRINITY_DN21141_c0_g3_i5	251.993	229.286	228.426	329.582	148.314	239.705	156.327	232.427	238.973	256.546	227.872	191.834	156.965	226.957	229.384	251.142
TRINITY_DN21141_c0_g4_i2	15.9874	27.9047	120.662	180.986	32.9226	185.677	97.809	126.005	222.867	174.349	246.942	283.616	179.1	227.746	173.565	205.195
TRINITY_DN21141_c0_g4_i3	0.0109058	27.958	7.13759	140.261	65.5989	366.795	1.39106e-08	419.002	137.394	118.133	189.212	524.202	173.791	249.652	165.058	92.8926
TRINITY_DN21148_c2_g1_i1	117.295	34.8094	10.957	9.77808	15.7852	8.56685	28.7279	18.1811	29.2841	34.6288	17.9447	9.37729e-05	12.47	28.7344	34.7582	33.9955
TRINITY_DN21152_c3_g1_i3	4247.4	1777.47	1454.35	2640.07	1632.95	1282.16	1632.17	1295.47	1517.23	2060.64	1632.22	859.951	890.397	1108.08	1182.26	1057.8
TRINITY_DN21152_c3_g1_i4	173.327	194.527	153.18	0.00291271	6.77281e-08	39.7525	1.22548e-05	105.781	54.2844	98.4668	103.363	51.144	59.2341	115.627	98.5619	52.8285
TRINITY_DN21152_c3_g1_i5	49.5442	42.2042	67.9045	52.3217	96.3808	67.7655	92.6144	48.4606	69.1868	113.862	101.695	64.5087	67.6059	88.0427	57.3186	54.677
TRINITY_DN21152_c3_g5_i1	83.1337	83.2269	214.466	338.827	187.02	363.115	195.522	235.213	276.405	259.738	171.438	241.101	366.695	339.521	323.183	245.376
TRINITY_DN21153_c0_g2_i1	39.1675	162.911	30.6101	59.1122	31.8974	0	0	0	0.00318739	28.5111	84.1008	0	33.3561	27.0837	31.1893	30.4024
TRINITY_DN21154_c1_g1_i2	194.563	0.0698665	169.934	0.0581927	0.00643514	0.0480965	0.0560469	0.0598576	0.0588407	0.0582081	176.561	0.0608215	176.234	0.0474508	0.0345965	0.0612172
TRINITY_DN21154_c1_g1_i7	51.5282	219.633	88.5715	210.958	153.95	194.005	222.166	292.445	265.819	166.42	105.57	366.673	52.0369	287.879	244.279	113.146
TRINITY_DN21155_c0_g1_i8	119.14	309.228	162.007	204.855	112.077	81.8002	89.5114	169.105	87.8906	57.8313	0.181872	131.658	114.81	92.8531	95.6202	128.568
TRINITY_DN21156_c0_g1_i1	124.209	147.328	135.712	38.0851	21.2326	10.7268	0.00144699	15.1191	0.00231017	0.0021984	0.00207189	0.000831734	0.00235391	19.3794	0.0020434	0.000871264
TRINITY_DN21156_c0_g1_i2	826.817	508.569	207.166	192.788	118.814	70.8702	113.004	114.618	66.0169	135.297	87.6147	43.4355	23.0949	43.3082	75.7119	45.5765
TRINITY_DN21158_c4_g4_i3	161.062	65.8758	137.458	102.91	515.962	5.25622	56.4654	0.482632	0.0163676	172.919	90.6897	81.1474	206.355	165.94	53.4838	0.119447
TRINITY_DN21158_c4_g4_i5	28.583	182.018	28.9523	8.62382e-05	2.30148	1.41131e-34	1.97129e-07	2.82037e-40	0.0129043	1.17163e-06	84.2345	27.5399	0.00419077	20.4567	11.5428	1.34309e-19
TRINITY_DN21158_c4_g4_i6	258.501	236.338	327.186	610.271	206.719	531.772	622.897	683.048	568.622	704.787	349.264	737.725	739.223	556.185	818.57	804.494
TRINITY_DN21161_c0_g5_i1	536.986	470.877	340.075	335.132	608.29	401.428	529.142	429.341	436.079	372.149	435.132	342.327	324.067	357.141	328.506	465.972
TRINITY_DN21164_c1_g2_i1	0	30.3878	94.1894	68.5893	98.7359	118.222	47.859	157.969	69.6782	198.004	179.716	112.516	152.916	203.516	188.368	71.0076
TRINITY_DN21166_c1_g1_i4	94.6362	189.888	191.823	205.839	473.591	592.437	470.124	373.936	297.972	238.19	217.982	645.846	393.331	348.995	144.822	278.158
TRINITY_DN21171_c1_g1_i1	0	0	103.458	0	0	0	0	0	0	96.3972	0	0	0	103.648	0	0
TRINITY_DN21171_c2_g10_i2	9.9166	5.9068	163.802	11.3428	5.34458	10.8372	4.85566	13.8769	10.112	0.000542796	7.72824	21.0276	12.3625	20.2025	7.88486	6.9852
TRINITY_DN21171_c2_g4_i1	85.5999	71.7736	154.778	100.508	56.2603	131.96	40.4113	126.259	170.948	142.583	175.08	52.0761	39.9862	143.902	82.3931	121.809
TRINITY_DN21174_c2_g1_i15	89.9214	46.1424	94.9297	61.0986	74.5227	79.2602	51.4931	84.0389	85.9776	66.6357	82.9597	143.563	173.459	61.1634	97.175	116.191
TRINITY_DN21175_c2_g3_i1	345.664	413.94	368.295	262.159	253.854	143.302	199.56	215.628	230.383	216.616	146.293	131.106	235.502	205.057	177.312	237.196
TRINITY_DN21176_c1_g1_i3	797.556	304.135	1798.75	588.206	235.706	543.347	122.362	189.123	482.305	373.162	388.851	592.417	165.355	305.022	317.669	102.122
TRINITY_DN21176_c1_g1_i7	798.846	632.417	4379.08	379.551	454.385	325.83	368.221	670.73	543.811	277.968	289.796	578.862	308.31	306.67	509.123	419.307
TRINITY_DN21179_c2_g2_i1	61.7025	104.273	93.3586	58.8705	91.175	92.6045	67.9577	51.2953	86.219	85.7672	84.0515	46.4645	96.0118	88.0166	51.5145	83.8606
TRINITY_DN21182_c1_g2_i4	55.7521	128.551	61.1001	72.6433	16.3569	40.6018	54.8449	5.98032	23.1669	50.7975	7.20946	16.7288	2.91787e-05	9.76876	32.4035	6.85032e-20
TRINITY_DN21182_c1_g2_i5	19.1132	158.56	158.101	143.418	125.597	274.75	177.823	208.835	11.7312	40.2549	124.792	83.6616	48.6212	48.9924	92.8234	22.5167
TRINITY_DN21182_c1_g2_i7	30.7761	85.128	124.852	85.763	26.3412	46.3953	62.0301	39.8595	41.8728	25.4301	45.9752	20.1842	17.1812	40.2622	47.0941	22.9754
TRINITY_DN21182_c2_g1_i5	149.35	119.716	58.323	116.649	44.0833	28.9863	74.5131	118.511	29.7199	44.6968	22.0489	44.5623	18.8732	19.3497	11.3101	49.1401
TRINITY_DN21185_c0_g2_i6	113.294	79.7802	26.2094	105.112	79.3272	52.1015	63.8166	55.6952	48.1065	65.1958	94.6801	104.815	95.4769	62.8549	79.8616	50.9057
TRINITY_DN21189_c2_g1_i3	163.503	116.724	45.3377	19.1186	48.1704	31.7106	57.0759	20.493	13.0001	48.843	30.1514	0	41.2875	5.29705	7.67976	13.4155
TRINITY_DN21192_c4_g3_i1	0	455.872	0	86.481	0	0	0	244.681	0	0	0	0	0	0	0	84.8395
TRINITY_DN21193_c1_g1_i1	51.4443	38.8188	43.7248	21.6818	82.1033	71.3033	74.1009	79.1785	33.4647	93.3606	51.1196	148.517	138.465	89.4783	114.305	57.9178
TRINITY_DN21193_c1_g1_i2	5.12776	45.328	24.8774	82.437	66.7662	65.5989	82.044	36.1623	107.294	51.1854	78.1973	29.3044	54.113	112.631	55.1121	126.282
TRINITY_DN21193_c1_g3_i2	205.564	297.05	221.963	186.599	380.677	286.279	428.19	226.076	306.365	347.849	178.163	291.757	349.718	420.291	459.62	358.538
TRINITY_DN21193_c1_g4_i1	0	89.2307	0	0	0	156.391	0	0	56.3487	109.12	118.876	0	66.2032	57.1468	64.7923	56.2189
TRINITY_DN21200_c3_g1_i4	34.6826	26.0233	50.3967	113.286	91.7543	152.914	77.6748	1.43953	72.2035	20.3473	33.5479	249.417	122.495	106.233	89.6452	52.1237
TRINITY_DN21201_c1_g1_i1	234.763	147.829	90.1239	55.3146	25.5122	27.6558	42.295	67.9444	24.1444	59.4047	25.2461	19.3313	22.3947	30.783	51.4894	15.018
TRINITY_DN21201_c1_g4_i3	338.031	85.2289	7.52916	0.00101308	11.0517	35.2666	88.475	15.5542	17.8358	24.5582	5.50843	56.5221	20.2875	53.6466	45.363	23.4905
TRINITY_DN21201_c1_g4_i7	8.75383e-23	89.1084	36.2835	57.799	14.1046	1.42303e-07	3.48338	4.99897	137.124	64.4992	65.8563	0.000496697	0.60516	33.2724	45.8937	95.3266
TRINITY_DN21203_c6_g6_i2	259.457	276.877	351.859	183.601	282.15	193.557	309.755	159.423	129.627	223.279	53.5386	139.902	198.519	129.485	192.558	118.835
TRINITY_DN21204_c0_g1_i12	0	28.0422	79.9345	41.6981	65.0267	82.0464	45.8544	64.0857	132.363	42.0298	80.5793	100.326	99.7134	63.0908	49.2036	78.1715
TRINITY_DN21204_c0_g3_i2	216.091	119.111	12.4063	30.5246	39.552	25.2992	30.3501	32.6819	37.3625	58.484	46.1863	33.3788	6.58851	50.6893	0	25.7104
TRINITY_DN21206_c0_g4_i1	11867	4205.86	1862.24	509.207	503.892	122.388	540.613	239.688	223.746	203.161	156.272	152.024	128.913	55.2204	102.022	78.4007
TRINITY_DN21206_c0_g9_i1	79.3407	260.678	57.9411	54.8384	177.173	0	125.948	0	0	53.4072	0	0	64.7194	0	0	55.1079
TRINITY_DN21211_c0_g2_i1	105.781	89.1005	86.135	14.0395	90.9687	23.6981	0	31.1049	85.7619	0	81.1048	16.214	46.1596	12.0396	14.0118	43.9785
TRINITY_DN21211_c0_g3_i1	26.3957	26.9605	147.765	61.6046	44.3463	70.4002	21.3409	46.808	62.6202	59.2332	20.0687	49.6876	45.5818	72.398	20.973	85.2273
TRINITY_DN21212_c1_g6_i1	568.188	398.94	142.55	184.513	323.71	79.5461	169.084	239.252	234.291	133.173	158.708	198.925	25.7197	102.741	118.851	262.6
TRINITY_DN21214_c1_g5_i1	433.136	373.87	279.773	358.224	405.258	391.503	456.046	459.525	676.818	393.198	512.689	724.649	413.729	429.658	447.402	728.129
TRINITY_DN21225_c3_g1_i1	73.7097	167.899	334.723	399.347	201.509	347.595	287.574	419.771	429.631	369.976	363.9	445.597	340.79	397.265	431.202	256.415
TRINITY_DN21225_c3_g4_i1	161.059	174.269	377.494	410.382	270.264	602.591	191.386	381.415	530.46	412.602	429.709	494.586	566.021	481.197	433.378	545.705
TRINITY_DN21228_c0_g1_i7	133.827	123.101	87.8906	38.6798	14.4421	3.76518e-21	2.08795	1.50975e-07	16.0639	10.1014	1.30989e-10	4.24055	7.62574	12.9584	0.00849515	5.62437
TRINITY_DN21230_c1_g4_i2	77.4335	169.315	56.7222	107.444	0	0	184.608	70.9908	162.265	104.601	113.493	76.0376	0	108.88	61.7626	162.118
TRINITY_DN21235_c1_g7_i1	0	109.001	0	65.6854	0	0	76.9444	0	0	0	0	0	0	0	0	0
TRINITY_DN21236_c0_g3_i2	102.365	74.3072	85.0144	76.6421	97.8115	81.0028	83.3574	82.3579	63.9496	93.4601	66.0168	68.9741	60.2573	52.2452	61.0481	87.9473
TRINITY_DN21237_c1_g1_i4	465.501	342.782	443.664	320.513	286.076	376.291	280.72	339.052	340.652	252.994	349.219	356.518	329.366	247.316	236.808	393.487
TRINITY_DN21237_c1_g1_i8	96.5378	88.158	81.1517	133.687	58.5175	110.094	26.2518	77.9921	109.061	93.1108	74.5908	226.813	57.5964	153.121	101.665	85.4905
TRINITY_DN21239_c2_g5_i1	93.5464	58.6972	96.4419	56.7934	51.1169	71.1443	76.0816	92.5341	106.131	36.293	126.27	116.497	102.83	63.7273	65.0777	49.6501
TRINITY_DN21240_c1_g7_i1	126.615	132.005	129.792	97.3597	135.514	90.5891	211.633	132.419	107.226	125.098	132.211	41.039	63.1556	58.7359	76.1205	51.4487
TRINITY_DN21245_c2_g1_i8	80.4207	58.3475	64.4816	131.36	65.8397	139.674	93.7548	236.754	90.2315	42.9071	65.6626	186.238	137.851	86.1718	62.478	150.487
TRINITY_DN21246_c1_g5_i1	0	0	0	0	125.887	0	135.324	0	235.209	114.03	124.747	93.9077	0	120.145	0	0
TRINITY_DN21249_c2_g1_i4	115.597	70.1742	49.9755	31.5186	88.9325	42.4736	64.4032	37.0706	36.6495	52.9802	43.5475	33.208	39.4765	42.9611	37.9028	47.3144
TRINITY_DN21252_c0_g1_i2	112.437	40.4693	16.8679	8.21843	23.2364	18.9301	17.2981	23.5012	27.7532	9.55699	1.52161	0.0500582	64.2509	23.1877	29.4502	36.4226
TRINITY_DN21252_c0_g7_i1	178.821	0	34.6028	33.3049	35.9348	0	35.9972	40.2345	0	64.3528	33.5382	133.005	37.85	62.0657	35.6379	34.1397
TRINITY_DN21256_c0_g3_i1	2.08143	16.5338	101.918	8.65951	11.8256	30.7463	0	32.7676	79.6627	40.9007	34.0606	150.193	5.55941	2.82676	36.4098	7.3282
TRINITY_DN21256_c0_g4_i2	333.718	0	1632.72	114.426	123.19	213.491	0	76.5106	115.1	55.7618	121.75	820.677	271.002	234.342	398.427	0
TRINITY_DN21259_c1_g10_i2	0	8.58038	113.964	77.053	0	69.8095	0	67.7584	135.73	67.1155	219.043	154.137	227.193	140.089	115.947	221.038
TRINITY_DN21259_c1_g5_i1	0	0	953.481	276.246	0	588.724	0	1047.48	554.365	405.16	1875.84	702.445	828.54	578.828	409.761	411.576
TRINITY_DN21260_c0_g1_i7	156.106	62.597	60.2529	50.7305	36.5266	49.3144	67.7509	36.5764	68.961	40.516	64.3047	37.58	36.6689	56.6929	66.1999	44.3978
TRINITY_DN21265_c1_g2_i1	87.2306	110.747	70.4083	34.3403	37.0832	14.599	70.6451	0	52.4029	32.9825	49.9532	40.5547	37.8666	14.92	51.9824	35.7475
TRINITY_DN21265_c1_g3_i2	637.404	693.183	588.386	692.435	929.154	465.45	814.15	766.885	502.484	462.689	400.798	189.135	285.495	301.444	444.674	351.813
TRINITY_DN21266_c0_g2_i4	38.1411	39.8248	116.738	105.115	113.456	124.95	92.4173	110.164	87.4614	98.6906	119.955	123.717	138.492	130.492	90.1216	153.503
TRINITY_DN21269_c2_g5_i1	53.1995	23.1432	65.365	113.15	152.878	240.247	108.671	143.193	195.96	200.32	184.592	172.014	223.422	236.145	183.981	200.559
TRINITY_DN21269_c2_g5_i3	0	0	97.609	214.617	24.2528	194.263	99.7099	123.21	122.436	247.514	133.739	227.564	323.186	107.348	161.573	115.971
TRINITY_DN21273_c0_g1_i2	581.537	422.374	216.409	109.648	448.96	174.017	370.934	219.935	118.267	237.152	215.276	174.955	188.548	228.078	192.462	353.18
TRINITY_DN21273_c0_g1_i4	51.9745	28.3493	12.8943	111.177	14.2312	35.4029	35.8358	53.4376	95.8152	79.1105	50.9237	14.375	25.1322	67.1885	37.8964	30.9521
TRINITY_DN21273_c0_g2_i2	317.729	273.616	95.2567	0	0	82.6263	50.8772	173.972	0	44.0522	0	0	52.7399	44.5804	0	92.0004
TRINITY_DN21274_c0_g1_i9	0	130.734	64.9715	0	33.7969	12.2007	0	0	0	30.2347	0	25.7665	0	0	0	0
TRINITY_DN21277_c0_g4_i1	667.631	413.071	632.535	510.658	606.374	686.504	646.638	743.958	725.74	786.999	681.596	1057.13	772.3	620.74	743.417	738.25
TRINITY_DN21280_c2_g5_i1	0	90.975	337.238	162.406	0	171.899	70.0348	156.354	329.064	188.223	359.092	472.571	442.293	120.616	242.551	266.57
TRINITY_DN21281_c0_g1_i8	108.05	57.5049	27.1846	0	18.184	0	14.4749	0	8.96062	0	0	0	0	0	0	4.33265
TRINITY_DN21282_c1_g6_i2	232.214	285.325	244.077	124.895	33.7228	78.3942	10.4865	124.859	53.0313	89.8038	89.4445	70.3205	45.3082	149.471	92.3033	130.891
TRINITY_DN21284_c4_g1_i11	140.822	0	188.653	178.433	285.412	85.0295	319.507	0	178.62	349.694	792.845	322.826	108.127	188.651	643.638	436.829
TRINITY_DN21288_c0_g1_i1	144.058	206.656	45.8723	0	48.1111	76.6999	93.1127	0	67.9125	85.7411	65.5872	0	49.6185	59.3511	45.796	23.0788
TRINITY_DN21291_c2_g3_i1	0.0276162	87.1262	0.0866494	0.0113483	121.625	27.2457	0.0812682	0.089375	50.4372	36.2828	81.9323	54.5675	202.076	27.6655	82.9292	61.7343
TRINITY_DN21291_c2_g3_i6	199.121	58.2461	61.9946	90.5624	28.6706	68.6818	130.938	70.1853	30.2641	47.2529	34.1378	41.255	0.00880732	70.0386	68.8618	38.5446
TRINITY_DN21293_c1_g4_i1	27.1467	196.594	29.8151	109.292	113.615	73.2673	161.649	125.306	66.9499	105.888	125.39	24.7046	83.346	49.3385	26.9754	160.279
TRINITY_DN21293_c1_g4_i4	27.1467	49.211	59.3768	0.00967121	16.237	0.00028899	81.0107	41.9517	100.103	30.3511	0.0011209	12.3523	0.00467755	24.6873	26.9754	0.000557337
TRINITY_DN21295_c1_g1_i6	93.7887	22.321	6.20123e-11	59.8744	60.8788	84.8998	0.000359174	56.9211	124.844	104.733	50.2711	80.1707	32.406	75.7917	63.9728	31.7317
TRINITY_DN21297_c0_g4_i1	0	0	0	0	78.0989	0	0	0	218.948	0	0	0	0	153.115	86.7424	0
TRINITY_DN21298_c0_g2_i9	1.5939e-96	3.87174e-18	102.053	66.1906	1.1698	105.903	6.07664e-15	93.4943	45.6982	9.95938	136.357	132.633	45.7919	9.38299	0.000159311	65.121
TRINITY_DN21299_c1_g1_i5	514.995	91.8827	236.499	184.162	24.3709	31.5339	74.4246	2.5449e-05	45.2801	49.5887	43.4837	18.7573	17.6196	41.5451	32.1912	25.6337
TRINITY_DN21299_c1_g2_i1	106.435	71.2476	29.2528	19.1391	31.007	15.9873	48.0883	0	9.75401	9.17309	0	0	0	0	18.8047	0
TRINITY_DN21304_c1_g1_i13	47.8222	47.744	108.207	78.5007	139.249	125.338	133.595	47.9261	177.32	75.1956	100.637	152.772	193.454	111.515	152.106	236.27
TRINITY_DN21304_c1_g4_i1	137.615	266.732	264.253	231.78	212.371	332.5	224.118	354.829	379.631	309.562	239.608	479.169	326.531	357.043	321.442	302.891
TRINITY_DN21306_c0_g1_i7	117.792	49.1381	30.4384	23.031	5.29968e-06	4.65894e-05	1.34678e-05	4.07214e-06	8.88585	7.2676e-29	2.29593e-06	41.0644	51.8984	13.6617	50.0791	19.2876
TRINITY_DN21306_c0_g6_i1	127.092	205.212	47.6284	0	0	0	0	57.9907	0	0	0	0	0	0	0	46.0002
TRINITY_DN21311_c0_g1_i1	6.62877	4.38859	11.1658	7.35141	39.6737	75.4383	3.6064	40.5856	116.328	19.3522	44.7606	3.90636	3.93383	0	1.75689	1.94391
TRINITY_DN21316_c2_g6_i2	6.6396	56.1417	37.4951	88.1186	80.2554	95.1407	24.3832	51.7617	70.2671	65.9101	77.5311	120.715	81.007	58.6626	84.5086	52.3732
TRINITY_DN21318_c0_g3_i2	0	0	52.2983	146.01	40.7101	45.6558	56.3339	255.343	39.2047	48.2821	0	0	58.1473	0	56.4007	0
TRINITY_DN21319_c1_g2_i2	52.4285	91.0761	61.9738	97.4071	85.6958	125.401	113.702	137.414	131.442	120.101	145.793	82.1604	100.615	140.794	151.129	98.112
TRINITY_DN21320_c0_g2_i11	7.1069	4.70797	25.9459	39.4137	42.5418	30.7474	30.9483	29.0277	36.2121	45.2769	58.2728	83.8525	90.7189	121.792	152.678	72.9469
TRINITY_DN21324_c0_g1_i7	110.898	26.1146	5.44756	17.2214	28.004	12.4435	22.7578	4.17788	11.5029	16.733	13.2219	16.8428	23.9024	14.3136	30.7211	0.000232938
TRINITY_DN21324_c0_g4_i2	130.307	87.9479	42.4805	31.8363	15.6188	11.8695	28.3621	15.1926	2.95494	16.6218	12.1893	1.53397	7.73773	15.3354	12.4331	9.18754
TRINITY_DN21330_c0_g1_i1	0	0	1.28156	2.53246	24.5993	4.1527	4.96063	0	25.8569	6.0599	10.6614	225.227	62.2673	120.682	79.7292	246.583
TRINITY_DN21333_c3_g1_i11	44.8692	49.2144	116.184	63.0777	56.1296	50.9926	36.0793	50.907	145.557	96.7671	97.507	63.1357	99.4809	126.634	110.235	137.112
TRINITY_DN21334_c0_g1_i1	265.781	172.267	58.2245	94.5254	204.145	80.7037	293.246	64.1772	38.4491	72.6707	55.2206	67.8183	0	49.6459	19.1965	98.2343
TRINITY_DN21334_c1_g1_i12	83.5608	98.6755	89.1113	147.882	57.2726	75.1135	91.8364	132.915	36.2413	84.9617	147.634	132.246	59.9809	148.398	93.1434	65.1749
TRINITY_DN21335_c2_g5_i1	16.4264	33.1608	13.41	78.7447	14.1732	132.634	26.6652	101.367	40.0942	37.7702	50.4382	120.476	114.862	56.0584	65.2798	96.0126
TRINITY_DN21337_c0_g3_i2	156.707	169.496	59.605	38.992	42.1136	32.5839	78.4182	63.6071	39.7419	65.4111	27.8829	131.132	42.3822	57.4907	38.3346	61.3393
TRINITY_DN21338_c3_g8_i1	0	0	73.3447	0	0	196.241	0	190.451	207.887	135.053	75.0337	0	165.708	217.061	81.9522	205.788
TRINITY_DN21339_c1_g4_i1	0	0	30.8391	53.2561	38.3396	15.1147	54.8775	37.1236	103.244	29.0158	68.9536	84.2089	36.5618	123.709	71.8072	73.8764
TRINITY_DN21341_c1_g5_i1	182.049	164.002	67.9508	81.6483	80.1577	55.5319	111.162	111.888	60.5525	78.2359	84.4816	57.3286	88.345	49.564	57.904	62.4308
TRINITY_DN21346_c2_g1_i1	160.918	82.305	39.2173	131.986	152.382	71.6347	100.412	76.8084	70.0037	105.744	116.57	62.3742	97.5444	51.8352	108.445	151.269
TRINITY_DN21346_c2_g1_i6	714.568	335.909	199.425	138.226	101.981	115.024	149.751	181.946	72.4438	259.842	74.0947	259.672	143.02	230.118	171.676	216.64
TRINITY_DN21346_c3_g1_i4	262.726	95.4275	94.7929	37.4024	0.709769	14.6484	25.2733	39.5061	19.5091	23.7953	10.0358	17.8756	4.45205	4.59174	25.1458	8.73873
TRINITY_DN21351_c0_g3_i11	115.673	52.2741	85.5898	64.6118	67.2078	36.925	27.232	36.7478	8.29066e-08	28.8891	26.098	1.45826e-24	1.14774e-05	16.6055	2.66406e-06	4.69435e-17
TRINITY_DN21351_c0_g3_i7	111.503	86.1151	105.122	50.9308	20.7903	43.8522	46.2944	51.5982	34.869	104.391	72.0496	38.5691	32.5277	64.1583	85.157	36.656
TRINITY_DN21352_c2_g1_i2	101.833	98.9715	114.974	111.747	95.3235	140.554	83.1048	113.703	106.723	103.519	97.9148	95.751	98.3688	122.397	73.5425	76.2578
TRINITY_DN21354_c0_g2_i2	78.5966	170.602	21.1288	0.00249848	63.2678	54.4824	54.3764	73.4381	19.4527	32.308	16.5775	7.13328	4.73177	18.5345	14.662	40.1456
TRINITY_DN21354_c0_g3_i2	63.985	127.409	24.6581	82.253	73.525	31.1564	138.387	44.4486	59.0263	80.4488	25.4663	19.8547	0.00239338	50.2069	35.9004	0.00446284
TRINITY_DN21354_c0_g3_i3	148.919	120.419	138.659	99.0018	69.233	36.0537	24.611	79.9077	27.3367	49.8289	83.0616	0.000652758	31.4009	43.2646	62.3553	81.0171
TRINITY_DN21355_c1_g1_i1	0	0	81.6349	0	82.3949	219.571	182.416	0	0	0	0	134.364	0	0	0	0
TRINITY_DN21361_c5_g2_i1	93.7201	66.0749	12.3845	0.308202	163.895	15.0663	181.165	53.6345	0.0010696	19.2183	25.0984	13.0135	0.000317032	19.9854	26.6937	34.4886
TRINITY_DN21362_c1_g4_i9	25.9587	106.001	0	141.526	21.8313	17.3155	83.9654	23.0107	0	58.3131	59.2339	48.8097	22.4257	17.7964	0	41.9691
TRINITY_DN21362_c1_g5_i1	0	0	0	83.889	268.993	159.961	0	118.344	252.039	82.1874	0	0	0	88.721	0	329.76
TRINITY_DN21362_c1_g9_i3	10.9804	0	67.5984	103.043	179.987	172.173	98.5208	85.8844	201.12	150.936	125.282	77.69	130.071	104.441	89.9551	85.9051
TRINITY_DN21363_c2_g1_i1	185.2	633.518	323.995	453.183	506.702	580.375	729.652	509.907	662.771	580.726	809.32	529.227	264.496	520.022	427.989	580.919
TRINITY_DN21363_c3_g1_i1	0	0	0	96.2534	0	56.545	0	0	162.541	0	32.2156	0	109.142	0	68.3531	0
TRINITY_DN21364_c0_g1_i2	82.4273	41.4885	0.022471	61.5953	55.6477	50.3522	0.0131209	0.00438796	0.0469543	0.00804058	0.062808	85.5624	70.9481	53.1022	95.975	312.295
TRINITY_DN21364_c0_g1_i3	82.4273	122.442	163.901	119.691	106.924	183.684	159.169	216.712	236.234	242.985	259.126	254.469	278.932	314.87	235.74	0.0801713
TRINITY_DN21364_c0_g2_i1	166.906	226.219	154.486	175.776	215.721	199.508	143.844	198.345	195.518	306.267	204.872	336.296	294.265	347.576	296.661	201.483
TRINITY_DN21366_c2_g1_i1	113.792	92.5642	2071.67	357.463	289.509	197.889	147.393	60.4	163.618	154.533	121.526	848.573	118.413	218.08	470.135	130.151
TRINITY_DN21370_c3_g10_i1	0	0	0	0	0	0	81.2758	0	0	135.053	75.0337	0	0	72.3535	81.9522	68.596
TRINITY_DN21371_c2_g2_i1	163.729	0	0	0	107.89	0	0	0	0	0	0	0	0	0	0	98.9193
TRINITY_DN21376_c1_g1_i8	0.0907966	100.242	10.2459	8.10573	0.000134775	0.00354256	5.09251e-23	13.8144	2.76491	11.2817	1.12956e-22	13.1467	8.83611	5.82821	0.000118704	0.00874181
TRINITY_DN21376_c1_g3_i1	139.071	140.217	88.4871	74.2733	40.1061	62.4429	50.1877	0	63.0411	11.8729	23.7466	56.5221	13.523	42.1695	61.4121	12.9469
TRINITY_DN21378_c0_g1_i1	157.375	106.219	138.359	100.012	70.1474	144.379	70.3601	160.106	166.655	124.321	161.217	248.209	88.5652	140.767	92.4117	148.479
TRINITY_DN21379_c2_g6_i1	0	0	37.0146	35.5589	38.361	63.2043	77.4073	43.4159	107.974	68.7684	36.0012	48.1862	81.1621	0	115.115	36.3729
TRINITY_DN21380_c3_g4_i1	125.429	140.271	34.315	11.2114	24.2167	9.40018	0	12.2692	11.4225	32.2505	32.1749	0	0	9.50223	22.1573	11.7397
TRINITY_DN21381_c0_g3_i1	267.987	254.394	335.071	264.972	218.025	360.87	191.975	388.973	321.268	290.464	326.943	389.535	372.338	354.962	238.068	356.225
TRINITY_DN21382_c0_g1_i2	68.9474	71.208	135.826	78.9013	141.948	114.265	139.092	61.5197	80.0777	101.361	26.0499	99.5565	88.5158	0	27.4252	108.555
TRINITY_DN21382_c0_g2_i3	184.796	231.232	91.1063	190.971	31.7009	254.623	105.823	164.542	262.778	95.7699	223.358	107.49	108.294	109.197	125.255	97.5603
TRINITY_DN21386_c1_g2_i1	776.692	741.037	884.606	833.344	881.845	685.602	862.765	869.314	754.223	766.609	930.504	864.438	866.387	902.524	847.997	963.613
TRINITY_DN21387_c0_g1_i1	228.287	134.819	46.3353	45.2754	97.7857	0	61.6984	16.7948	30.7222	28.9717	14.566	0	49.7216	0	0	0
TRINITY_DN21388_c0_g2_i5	276.808	167.021	204.099	158.685	131.354	91.8956	94.4249	152.381	167.283	172.261	149.791	74.7795	85.49	109.441	102.374	139.349
TRINITY_DN21390_c0_g2_i1	200.824	105.155	36.4212	27.9269	51.6841	20.9984	46.6066	39.9301	30.4474	30.6722	30.8412	15.5218	17.4017	34.5662	11.5288	42.1
TRINITY_DN21390_c0_g2_i4	126.596	97.7757	47.4847	36.8372	39.7594	27.7015	40.5246	46.8282	29.6714	34.3734	40.0754	30.186	23.6712	28.0883	35.9799	36.0861
TRINITY_DN21391_c2_g4_i4	225.449	98.1511	29.515	111.349	98.6021	55.0211	66.4956	33.6747	65.8983	63.3691	0.873845	19.2804	2.92751	44.4226	13.1753	2.67027
TRINITY_DN21391_c2_g7_i2	38.6915	160.809	121.054	146.14	63.0887	409.234	93.5846	242.521	533.498	281.929	437.245	226.207	692.314	80.2364	92.4206	270.686
TRINITY_DN21391_c2_g8_i1	166.768	113.766	0	21.5478	69.7969	0	22.4628	49.3375	0	41.4507	21.1079	26.26	0	38.1478	0	44.6717
TRINITY_DN21392_c1_g3_i1	112.712	180.965	148.874	127.886	108.526	83.8522	64.1805	49.5405	27.9352	140.09	113.068	122.369	59.5037	99.8043	26.8846	47.9318
TRINITY_DN21392_c1_g6_i1	60.0291	45.3691	98.3088	120.371	12.9997	80.8941	12.1878	39.6587	82.7981	81.62	126.901	95.9538	105.128	10.2367	83.5028	58.7808
TRINITY_DN21400_c0_g1_i2	109.518	58.2375	41.659	0	172.021	71.6358	175.927	49.6866	80.6189	115.871	81.5861	223.736	0	114.799	87.4643	81.2487
TRINITY_DN21400_c2_g1_i3	394.803	328.694	248.591	196.548	106.129	35.5469	328.953	171.076	0.00156749	219.609	135.174	64.855	46.1433	65.4809	112.094	87.9565
TRINITY_DN21400_c2_g3_i1	106.35	83.4966	63.2186	37.327	26.8704	36.1028	80.4423	126.619	57.1096	71.5187	52.9627	156.59	80.586	51.6784	66.4444	78.5901
TRINITY_DN21401_c0_g2_i2	0	0	44.1388	54.9111	0.0011574	93.1309	5.69451	65.6788	147.429	119.351	196.254	124.173	109.273	312.442	252.416	250.321
TRINITY_DN21402_c0_g3_i3	192.25	84.534	38.3904	18.8883	4.79195e-14	5.22054	12.5277	33.7328	19.2655	42.2223	29.7831	34.4688	13.5942	26.1583	24.4592	26.5101
TRINITY_DN21404_c0_g1_i1	160.927	0.015144	0.0100776	0.011972	0.0120947	0.0104023	0.0107338	0.012285	0.0134708	0.0107966	54.5078	0.0101909	0.0138461	0.00882932	65.5485	0.014261
TRINITY_DN21404_c0_g1_i3	0.0383334	139.428	74.2734	80.9197	65.0599	60.9619	111.606	45.3899	84.8353	48.0803	0.0121176	23.429	19.0864	33.9778	0.0217028	7.40263
TRINITY_DN21408_c0_g1_i1	68.9656	156.775	56.2037	27.4891	74.2151	11.5921	41.9685	106.444	41.9831	79.125	39.6735	63.3613	30.1093	47.0886	68.5156	71.7786
TRINITY_DN21408_c2_g1_i38	125.01	85.3873	83.8902	159.058	69.4227	89.2192	120.999	90.0033	124.926	140.718	131.541	106.887	120.205	111.432	124.007	135.124
TRINITY_DN21409_c0_g1_i3	105.241	112.096	111.08	109.352	87.0013	133.459	125.757	159.978	123.291	137.83	141.401	106.737	136.555	167.022	176.506	175.794
TRINITY_DN21409_c0_g3_i1	0	163.509	0	0	98.0857	0	0	0	0	0	0	0	0	0	110.771	0
TRINITY_DN21414_c3_g2_i2	0	0	39.4609	0	30.2021	48.8263	40.7618	98.9383	133.511	99.5197	0	35.7553	38.8701	101.863	154.972	86.4846
TRINITY_DN21414_c3_g5_i2	292.07	494.527	450.146	311.225	371.503	552.426	344.264	601.629	392.472	478.783	606.962	417.872	488.143	445.72	512.526	438.791
TRINITY_DN21414_c3_g6_i1	84.8662	64.6025	102.876	117.119	90.3391	56.8445	137.494	131.271	170.23	96.4055	81.046	98.4856	73.7344	72.5585	67.4334	87.1219
TRINITY_DN21419_c1_g1_i10	81.1772	65.0855	76.2092	81.6978	39.4587	111.069	71.1029	95.4248	143.447	47.8144	48.7518	161.514	56.2373	70.6393	48.9044	109.794
TRINITY_DN21420_c0_g1_i6	250.354	85.3775	0.0143787	209.98	42.5127	11.0476	19.3063	72.3985	13.3564	113.305	63.0424	3.19042e-39	0	8.36096e-30	26.1067	41.142
TRINITY_DN21420_c0_g3_i2	1468.36	421.941	293.582	458.488	80.595	0.00200482	182.77	232.823	43.4478	143.108	20.3637	48.0986	34.8172	72.1338	10.5081	11.1584
TRINITY_DN21420_c0_g3_i3	0.00799363	562.557	0.0125431	0.00473042	0.0153807	32.7068	0.00393332	0.00261406	0.0115428	0.0117482	0.0101629	0.0118592	0.011435	0.00143445	0.00747211	0.0120441
TRINITY_DN21425_c0_g1_i1	7534.42	8369.74	5388.02	6400.58	2947.36	5193.02	7000.86	10016.6	6760.05	7180.88	8792.61	4200.6	3273.44	7168.04	5956.3	6190.44
TRINITY_DN21427_c0_g1_i10	122.736	52.3251	3.99595	3.11759e-07	209.037	69.587	344.091	18.2737	32.3338	0.0241847	2.02199	178.321	170.337	31.2806	96.0863	4.12034e-09
TRINITY_DN21429_c0_g1_i1	0	247.318	77.3055	0	156.198	0	344.058	0	72.9828	71.2135	0	0	0	153.115	0	0
TRINITY_DN21430_c2_g1_i2	37.0165	30.9137	72.3745	42.3684	68.7385	87.296	66.3806	69.2414	28.1078	117.732	138.73	248.801	277.674	98.7382	82.2914	40.9083
TRINITY_DN21430_c2_g1_i5	209.073	216.436	121.259	150.493	169.091	196.12	149.222	189.844	244.219	225.681	206.918	233.511	218.558	236.681	264.569	403.447
TRINITY_DN21430_c2_g5_i1	43.6992	80.6083	51.4701	70.5214	32.7151	124.293	1.88522	84.6078	59.5416	60.466	10.0568	154.045	101.766	119.128	130.004	0.00836922
TRINITY_DN21430_c2_g5_i2	23.4681	15.2514	28.966	40.5303	68.755	0.000640886	92.6144	36.8124	58.8408	110.222	89.5295	56.8311	57.0443	41.1494	100.462	163.145
TRINITY_DN21430_c2_g5_i3	10.0172	10.0016	24.4441	60.8721	48.7734	99.3646	58.1159	39.1873	57.3756	66.723	103.792	76.7991	171.392	116.083	123.901	92.9531
TRINITY_DN21433_c0_g1_i1	135.205	0	0	143.589	154.757	87.6373	162.076	0	96.5392	93.0012	0	71.4926	167.583	0	54.025	96.8028
TRINITY_DN21435_c0_g4_i1	69.0701	74.8583	102.588	341.249	157.611	89.4388	55.1571	0	0	47.3777	50.9304	73.3052	56.982	0	0	147.775
TRINITY_DN21440_c0_g5_i2	102.064	96.5736	96.5984	66.3549	122.496	58.9812	144.625	70.4249	98.2439	109.632	64.5892	44.0563	81.2793	70.9621	51.848	54.8637
TRINITY_DN21441_c1_g6_i1	87.9145	0	126.68	119.587	64.3494	0	0	0	240.434	174.97	127.881	0	0	123.243	0	299.16
TRINITY_DN21441_c1_g7_i1	108.157	79.2192	54.052	23.6464	25.5326	19.59	17.6228	31.621	24.1205	28.3151	44.7044	6.45591	25.5098	19.6186	22.9339	24.9014
TRINITY_DN21443_c3_g2_i1	54.8989	33.4417	106.607	48.2904	87.4337	59.6934	68.2673	48.0048	78.8499	24.9624	76.1214	112.636	84.5113	68.9941	40.1863	29.9153
TRINITY_DN21445_c2_g5_i1	0	0	66.3922	0	202.04	58.8801	0	0	0	61.1175	0	0	0	64.913	0	0
TRINITY_DN21449_c0_g4_i1	73.0075	119.701	72.0044	56.8091	72.8255	43.8894	98.0615	56.4093	36.2351	44.1978	36.7245	38.1645	41.9391	87.5505	54.6362	33.7367
TRINITY_DN21450_c0_g2_i13	102.496	4.28051e-72	5.7807e-75	29.1676	6.07688	20.3997	58.1564	15.9427	2.0745e-158	3.02409e-118	24.0058	0	1.86615e-145	0	2.81394e-33	14.4985
TRINITY_DN21451_c0_g2_i3	94.6909	104.88	63.4586	64.1241	45.1158	53.8255	44.3835	1.26987	43.4266	53.4438	23.8907	41.4785	57.4327	66.4161	70.6348	50.2808
TRINITY_DN21453_c0_g1_i4	21.0174	12.4093	30.7726	51.9962	0.0431207	160.981	102.833	151.962	30.9467	29.0454	0.923571	34.7872	139.811	103.61	137.914	41.1355
TRINITY_DN21454_c0_g9_i1	64.844	0	145.487	92.3638	0	210.586	155.662	59.216	186.388	89.6788	191.845	0	53.742	91.06	51.8259	187.095
TRINITY_DN21456_c0_g6_i1	134.231	152.488	0	13.3928	28.9266	22.5724	54.4672	0	40.9123	12.8488	12.8757	61.5872	43.9781	11.4541	53.3435	27.9864
TRINITY_DN21459_c1_g3_i3	201.614	143.596	115.521	118.56	76.8019	62.6973	98.5999	85.8214	82.2573	49.9625	80.4807	56.5222	81.6702	74.11	114.24	70.0056
TRINITY_DN21461_c0_g1_i1	27.6296	60.5941	69.2977	36.4195	113.043	82.7199	117.116	48.4218	97.545	82.8389	102.965	137.935	73.4711	105.186	109.848	158.435
TRINITY_DN21462_c1_g3_i1	394.255	64.8496	82.1241	0.0606582	28.9255	9.09967	68.083	9.40411e-08	40.9115	115.638	115.88	22.4885	52.8866	123.478	106.686	50.4721
TRINITY_DN21464_c1_g1_i1	370.824	312.335	29.5802	135.461	209.009	121.265	175.097	147.272	78.8967	129.852	175.255	119.255	42.0626	114.097	152.165	162.373
TRINITY_DN21467_c2_g1_i1	0	18.3476	103.293	115.411	31.1584	97.4938	44.143	96.0476	88.1172	96.9111	69.5121	150.359	94.9352	49.566	57.6707	0
TRINITY_DN21467_c4_g1_i1	11.7664	19.6014	65.2421	89.8665	13.864	74.5354	41.531	17.2065	111.31	15.3757	0.00625483	56.2807	0.0233443	29.3537	49.9013	23.6486
TRINITY_DN21471_c1_g3_i5	549.974	358.353	279.739	296.341	281.232	226.939	352.08	260.782	293.717	293.165	335.008	201.601	213.961	268.494	273.653	261.872
TRINITY_DN21474_c2_g1_i15	0	0	10.6126	57.4862	55.425	43.2286	46.6366	43.7092	58.647	45.0508	43.6873	158.194	144.437	76.5215	114.829	148.701
TRINITY_DN21475_c1_g3_i15	107.458	30.3722	82.4588	58.9921	2.73845e-14	37.356	49.7608	29.4729	160.776	11.665	50.2391	92.0808	66.2253	62.1218	96.4094	35.9767
TRINITY_DN21475_c1_g3_i5	122.956	96.8623	35.8948	84.0611	51.2917	48.196	75.7304	69.7096	34.8885	25.1814	58.1887	14.5899	15.6254	42.074	52.743	16.2373
TRINITY_DN21481_c3_g1_i7	339.011	142.201	46.3529	68.1428	49.0624	28.576	114.758	62.1824	46.2815	87.1234	97.8129	64.363	61.9126	28.8941	44.9135	83.234
TRINITY_DN21485_c1_g2_i5	0.0105843	64.8476	13.0922	169.396	171.109	183.852	138.678	173.301	111.398	107.504	93.0679	206.908	219.682	117.456	146.998	163.085
TRINITY_DN21488_c0_g2_i1	0	183.291	0	0	0	0	0	0	101.861	0	113.945	0	247.265	0	122.262	0
TRINITY_DN21491_c0_g2_i1	124.885	142.834	74.0205	36.3895	55.0159	60.4797	58.1043	46.9881	103.904	62.7618	62.106	24.0667	47.2354	18.2136	28.3729	38.2646
TRINITY_DN21496_c0_g4_i1	215.304	388.537	183.683	190.324	131.366	75.9082	165.917	131.351	32.9107	88.3681	118.602	189.391	33.7518	140.752	205.505	129.961
TRINITY_DN21496_c0_g4_i2	300.736	170.599	210.469	150.677	199.148	280.632	336.095	212.204	370.628	404.034	213.033	225.539	426.605	249.076	394.004	226.719
TRINITY_DN21502_c0_g3_i3	51.389	129.15	63.4155	41.4647	55.9795	52.0493	52.2164	124.34	42.2553	39.7522	59.3862	116.701	56.4044	70.047	91.9221	54.3221
TRINITY_DN21503_c2_g1_i1	65.5108	67.0415	0.000104825	8.23502	5.8087e-15	18.2468	65.5524	292.562	129.516	0.00877152	152.488	52.1638	157.427	59.1731	68.1879	41.7805
TRINITY_DN21503_c3_g6_i2	33.692	123.96	83.4479	9.10293	39.3266	30.3833	54.815	59.2334	92.7938	17.4502	17.3332	60.9582	39.5285	45.8972	17.8586	95.533
TRINITY_DN21507_c1_g2_i6	338.952	103.659	81.1193	102.214	147.193	85.7313	218.039	62.1841	46.2837	173.947	119.549	128.73	99.0614	125.212	145.972	178.363
TRINITY_DN21507_c1_g2_i8	66.8335	30.9557	64.2202	38.1051	41.9382	89.1822	62.0482	109.42	110.058	60.0334	54.4325	171.74	69.958	84.1363	89.6878	119.417
TRINITY_DN21515_c0_g2_i9	57.5774	67.6465	51.3798	72.4491	71.4875	91.7626	122.197	109.022	88.4902	91.8247	102.705	133.614	90.5602	21.9382	114.191	80.3983
TRINITY_DN21519_c0_g4_i6	45.9031	107.971	100.171	122.628	66.2169	30.9203	24.8497	53.922	49.937	35.2836	35.2566	13.9866	17.5998	10.4384	24.3245	51.3078
TRINITY_DN21522_c2_g1_i2	0	84.6582	0	107.443	57.8633	0	0	70.7416	0	52.3005	0	0	0	0	0	0
TRINITY_DN21523_c0_g2_i1	40.72	0	111.49	109.301	59.0237	73.2676	44.12	59.7351	111.369	73.3594	52.2464	123.523	154.794	120.292	107.901	125.934
TRINITY_DN21525_c2_g2_i2	102.551	91.4857	65.8278	27.6946	0	23.1162	64.8796	10.0173	18.8204	26.5457	17.5832	10.3123	10.0242	15.5233	9.05955	29.0608
TRINITY_DN21525_c3_g1_i1	36.9684	36.7609	36.7023	61.293	63.1551	80.2205	63.056	58.8281	42.6558	69.3525	62.7662	68.5284	74.6805	125.569	72.1506	114.808
TRINITY_DN21530_c2_g1_i19	137.514	98.2467	83.1512	82.3771	73.2215	91.4495	81.7902	69.5758	82.2264	73.4833	98.2985	137.127	96.7632	97.5002	77.1437	64.061
TRINITY_DN21534_c0_g1_i1	107.593	0	0	0	0	67.2316	0	0	71.0936	0	0	0	0	0	0	0
TRINITY_DN21539_c2_g4_i5	0	69.6152	106.478	25.7524	0.0116929	469.902	217.83	210.594	88.7115	148.08	204.055	476.187	231.182	627.518	322.029	52.3203
TRINITY_DN21539_c2_g5_i1	0	0	88.765	142.958	30.8587	49.9632	60.9116	33.7922	28.9987	55.1441	56.9443	73.405	0	182.63	90.1967	29.439
TRINITY_DN21540_c1_g1_i1	719.672	1070.28	1908.5	2278.6	2272.29	2460.4	1867.89	2316.03	2692.07	1942.95	2073.67	2322.24	3368.48	1808.7	1781.5	2200.15
TRINITY_DN21540_c1_g1_i3	279.585	312.412	143.927	499.636	557.808	376.476	702.955	505.817	254.154	662.087	609.015	1288.54	302.812	613.421	658.473	298.218
TRINITY_DN21540_c1_g2_i2	115.41	178.738	235.851	377.217	242.744	295.343	178.217	260.888	285.454	506.556	256.866	374.164	217.901	171.402	178.707	147.465
TRINITY_DN21540_c1_g2_i3	115.41	178.738	235.851	377.217	242.744	295.343	178.217	260.888	285.454	0.693372	256.866	374.164	217.901	171.402	178.707	147.465
TRINITY_DN21540_c1_g3_i1	118.666	144.44	436.174	514.261	540.901	486.919	367.276	358.054	633.312	429.002	449.125	503.701	637.725	265.314	343.876	461.659
TRINITY_DN21541_c0_g5_i1	0	0	0	0	0	130.828	0	0	138.591	135.053	75.0337	351.223	165.708	0	163.904	205.788
TRINITY_DN21541_c0_g7_i1	105.741	55.4808	153.529	334.659	292.016	272.639	208.68	243.841	229.2	276.605	246.275	382.064	374.889	253.494	300.916	328.751
TRINITY_DN21547_c0_g1_i1	0	193.237	35.5288	0	0	30.2656	37.0333	41.4497	0	33.0246	0	0	0	0	0	0
TRINITY_DN21547_c2_g1_i1	199.533	247.467	29.0385	28.4999	20.5211	23.8028	47.7288	30.9614	29.0498	54.6377	27.1582	21.2632	0	31.9839	9.33173	9.96574
TRINITY_DN21547_c2_g2_i1	0.0382634	303.507	96.5196	51.1408	68.9743	67.8975	49.3758	138.706	93.1136	40.4917	112.708	40.7233	39.6056	61.1769	45.4438	35.671
TRINITY_DN21547_c2_g2_i2	286.858	62.1652	2.22649e-06	0.0221725	0.0582159	0.82495	0.0106864	0.00675999	0.00374711	0.000189547	0.00556109	0.0638008	0.0611231	0.00231962	0.0554825	2.07811e-07
TRINITY_DN21547_c2_g2_i3	451.085	135.175	77.1437	117.068	69.4029	29.5369	107.47	9.46911e-11	2.08574e-09	70.9667	47.6418	2.27333e-17	2.06594e-17	18.0405	62.0488	47.1396
TRINITY_DN21547_c2_g3_i1	515.71	431.438	139.387	85.7643	117.298	52.082	124.917	165.014	81.6549	71.201	59.4257	49.887	49.3266	37.9203	27.7075	72.268
TRINITY_DN21549_c0_g3_i1	91.985	79.9774	93.9805	118.257	140.835	118.517	118.848	97.8892	95.2517	110.676	100.243	128.535	126.888	141.314	109.529	121.41
TRINITY_DN21555_c3_g1_i1	125.229	82.5554	98.1646	83.0298	86.41	79.0894	79.2893	99.1042	113.889	135.573	86.3477	40.1006	94.6795	74.0485	66.8579	68.6899
TRINITY_DN21555_c3_g1_i2	84.1552	26.9047	82.596	127.481	80.6796	56.615	105.842	57.0002	86.6517	89.9998	94.0782	68.0068	66.657	100.241	88.3599	142.692
TRINITY_DN21556_c0_g1_i1	108.185	123.405	0.0818925	0.0109553	258.038	0.0550095	0.0130113	0.470611	0.0119976	0.0391202	203.735	0.122511	0.244573	0.948173	314.711	0.037406
TRINITY_DN21556_c0_g1_i5	10.0725	9.98309	193.045	162.655	8.7828	217.322	172.379	216.472	271.573	130.547	7.52392	394.37	390.118	247.416	7.54369	229.037
TRINITY_DN21557_c1_g2_i1	181.487	127.836	224.126	140.026	139.025	212.25	243.777	187.494	189.963	187.019	208.994	202.043	118.697	111.894	136.031	158.843
TRINITY_DN21559_c4_g6_i1	198.586	0	49.3946	47.0075	152.003	85.9036	158.809	181.47	142.256	45.655	342.391	209.276	109.563	232.489	105.808	142.721
TRINITY_DN21561_c0_g1_i1	146.061	125.636	70.4256	98.4011	43.4292	55.3143	90.5749	46.5235	53.7201	63.1167	77.7375	51.3398	45.4145	25.8123	53.7363	32.8355
TRINITY_DN21563_c0_g2_i4	68.9283	102.513	87.5662	101.972	86.4568	107.896	127.463	98.8431	69.0141	100.627	111.692	83.6884	95.4263	114.832	102.327	122.626
TRINITY_DN21563_c0_g3_i4	31.4628	68.6488	44.4925	65.0506	31.0455	59.5503	67.5418	37.956	101.016	90.2358	134.576	86.0516	89.7106	51.1411	178.908	2.41515
TRINITY_DN21570_c2_g1_i1	140.636	23.8528	75.422	36.7493	19.8419	15.6681	75.8813	0	0	35.3099	17.8686	0	0	0	18.6227	19.1054
TRINITY_DN21572_c1_g2_i4	100.144	223.954	40.4024	113.444	124.574	60.0637	168.194	90.727	51.7482	79.1772	46.4088	96.7129	44.9311	85.3711	108.061	122.667
TRINITY_DN21572_c1_g4_i1	127.951	192.923	105.276	72.2796	22.3043	8.64003	104.011	22.5144	73.6588	108.891	78.8634	34.8628	78.6506	69.7602	71.2039	21.6447
TRINITY_DN21576_c0_g3_i2	77.4335	253.975	170.167	376.055	231.453	248.972	430.753	354.954	324.53	209.202	170.24	251.095	253.186	272.201	308.813	0
TRINITY_DN21577_c0_g1_i3	10.6557	32.0554	35.2336	77.8588	84.0902	93.7473	24.5103	37.4554	88.195	8.29123	65.8236	105.881	103.215	72.5652	50.8351	36.3335
TRINITY_DN21577_c0_g4_i1	0.00571638	0.000547291	0	0	18.2218	56.9039	0.00426916	35.7322	5.10427	19.3936	19.0376	409.143	79.9782	50.6376	48.6765	189.794
TRINITY_DN21577_c0_g4_i2	8.90145	31.0402	0	0	0.00189693	10.7407	7.25913	0.00199646	5.70428	0.00376018	0.00351194	222.253	15.5462	35.535	0.000592039	170.035
TRINITY_DN21580_c2_g1_i4	475.941	641.781	637.208	435.873	470.686	1010.6	671.382	746.418	471.926	836.423	537.483	1535.91	1235.56	1069.95	1137.08	927.258
TRINITY_DN21580_c2_g2_i8	70.0719	69.9205	85.0579	94.242	48.0752	108.279	97.093	139.634	106.829	140.426	93.9025	159.378	169.234	121.31	54.2869	88.279
TRINITY_DN21580_c3_g1_i3	8.0636e-06	0.341966	31.1732	52.9904	28.352	54.5457	22.1779	57.4919	45.1038	37.9713	82.4001	130.608	97.7013	97.7178	54.8578	86.5056
TRINITY_DN21580_c3_g2_i1	13.314	26.5789	49.9641	38.2655	76.7296	67.8632	37.9707	93.3917	94.8023	89.0155	113.567	202.364	106.058	167.511	142.921	97.9094
TRINITY_DN21582_c0_g2_i3	45.0851	67.4236	91.8534	92.8272	52.6152	70.9329	29.8592	51.8556	97.0808	142.202	78.7479	67.8439	47.4489	72.7964	78.4203	80.7572
TRINITY_DN21583_c0_g1_i7	57.1122	114.389	90.8268	76.4464	267.598	179.4	169.591	125.391	187.342	96.5802	174.286	315.741	133.417	206.67	151.379	114.074
TRINITY_DN21583_c0_g2_i1	0	0	0	91.7695	165.056	53.7149	163.929	0	0	0	91.8185	39.8711	0	0	32.4045	62.8741
TRINITY_DN21585_c0_g1_i5	80.2342	62.8323	57.4518	51.8774	35.5944	120.949	70.0742	75.3461	105.963	67.7887	71.1966	66.4497	137.207	81.8595	63.7942	109.513
TRINITY_DN21586_c0_g1_i1	83.4294	0	121.063	171.639	0	160.118	0	0	57.5501	55.7618	243.499	91.1864	67.7505	0	66.4045	0
TRINITY_DN21586_c1_g1_i2	452.987	466.437	486.262	719.455	990.933	1503.6	1123.21	749.315	1007.58	1146.71	636.661	526.321	582.86	823.942	437.41	666.536
TRINITY_DN21586_c1_g2_i5	302.221	177.473	113.871	101.153	80.9247	49.8444	181.702	96.5461	108.564	141.073	96.0474	1.27685	62.2542	116.718	123.61	121.572
TRINITY_DN21586_c1_g3_i1	154.37	118.782	77.4433	93.1776	43.8078	43.6561	52.2039	70.6078	3.41277	79.5905	53.7121	36.4244	39.7727	45.6584	51.0368	69.5337
TRINITY_DN21586_c1_g3_i2	172.955	29.0011	56.0233	116.295	55.9749	96.886	37.162	63.3167	33.417	78.1936	25.2209	19.2168	35.6991	33.6396	46.8381	70.5404
TRINITY_DN21587_c0_g1_i1	275.481	276.501	217.842	111.567	341.412	131.943	205.399	181.645	236.926	249.525	168.254	332.49	262.518	359.67	292.035	234.124
TRINITY_DN21587_c1_g3_i13	21.7571	27.1082	45.4828	44.8217	33.8732	77.729	22.1698	100.087	64.0272	72.9741	67.5733	193.917	106.08	59.1624	95.1503	75.6371
TRINITY_DN21589_c0_g2_i3	7.17185	2.37306	30.1884	17.8852	81.5132	65.5406	83.8497	80.6939	125	105.114	85.1324	35.9397	55.2571	72.9125	68.4246	80.8388
TRINITY_DN21590_c1_g2_i7	68.0369	14.6991	31.4578	61.9156	73.5428	66.726	104.686	33.1587	101.048	130.495	64.4211	33.8715	140.337	51.4275	60.1098	32.5917
TRINITY_DN21590_c1_g3_i1	193.26	172.289	310.726	287.196	694.717	322.6	505.582	239.132	273.51	521.033	191.883	283.569	343.572	244.465	317.931	315.25
TRINITY_DN21590_c1_g4_i1	1106.25	2037.49	1457.91	1420.45	2446.08	1735.59	2098.76	1254.1	1842.53	1942.55	1174.88	1739.3	2268.15	1524.3	1573.3	1239.43
TRINITY_DN21591_c0_g3_i1	0	151.952	0	0	0	82.4459	0	0	5.86445e-07	0	95.8572	0	0	91.4624	0	0
TRINITY_DN21592_c0_g12_i1	218.931	109.026	87.6867	82.5212	67.8757	77.785	104.777	79.2055	76.1899	71.4972	110.943	71.9873	71.7871	84.1024	94.6091	74.6455
TRINITY_DN21597_c0_g1_i9	2890.87	1470.01	657.958	433.354	832.773	530.61	656.03	704.579	686.309	725.847	635.457	1132.97	959.191	816.291	1065.74	996.541
TRINITY_DN21600_c3_g1_i11	140.628	77.8671	35.5044	29.3236	37.7601	26.6798	32.1067	26.6212	53.7059	49.2845	85.7969	32.5359	16.1408	74.3428	18.8985	22.6375
TRINITY_DN21602_c0_g1_i10	302.139	726.648	68.6344	69.6066	296.533	105.183	199.016	44.7469	109.738	52.2643	0.021939	156.068	76.3754	0.00494574	93.7879	0.0693333
TRINITY_DN21602_c0_g1_i6	607.927	6.05461	0.00242598	0.0121969	0.00927221	0.0678418	149.434	2.29198e-07	0.000789267	30.1414	74.1725	0.00288678	9.81874	92.7483	35.6126	73.2518
TRINITY_DN21602_c0_g1_i8	111.52	46.7673	12.1943	9.04054	9.50168e-27	9.20957	6.50793	0.00638743	11.3719	17.0759	0.0178158	5.04101e-15	12.6579	9.42032	25.7488	7.46253
TRINITY_DN21603_c1_g1_i6	103.5	61.792	0.00929176	0.00983724	3.50952e-05	21.3108	23.2269	0.0093676	0.0104012	1.99955e-05	34.1269	47.8485	4.54288e-05	51.2974	54.6802	2.8049e-06
TRINITY_DN21603_c1_g4_i2	1.60463	22.2798	47.3543	38.5999	50.3826	99.2916	80.6836	52.2468	123.1	120.055	91.7124	144.454	85.5385	152.304	103.128	125.087
TRINITY_DN21603_c1_g5_i1	292.167	163.509	97.2318	0	0	175.45	0	0	92.1868	0	0	0	0	0	0	90.0284
TRINITY_DN21604_c0_g1_i2	2303.82	1530.69	2533.74	2057.71	1228.92	1472.76	1169.33	1458.75	1751.51	1189.77	1907.46	1858.48	1604.33	1674.89	1441.72	2241.5
TRINITY_DN21604_c0_g1_i3	110.384	32.9172	50.0962	17.7942	0.00141158	49.8383	0.000498542	34.8922	0.000220201	0.000800087	0.000336981	0.000257721	37.074	24.9605	25.7702	0.00051404
TRINITY_DN21604_c0_g4_i5	80.0701	42.016	127.64	69.2947	43.7925	62.6999	48.8875	33.8369	36.3854	78.9517	16.147	99.7311	48.2886	61.4716	41.6043	64.1464
TRINITY_DN21604_c0_g4_i6	108.598	67.2812	0.038843	51.7753	12.8908	26.2793	15.728	25.35	20.314	27.4957	37.4841	8.57648	12.8337	0.00500562	3.829	33.6175
TRINITY_DN21608_c0_g7_i1	141.041	17.8201	0	0	0	11.8491	14.3026	31.1049	0	40.4148	13.5175	16.214	0	0	42.0353	0
TRINITY_DN21610_c3_g3_i2	0	0	54.4159	103.222	0	0	0	0	0	0	0	79.2149	0	0	0	0
TRINITY_DN21611_c0_g2_i4	207.717	2.79546	44.2558	25.1984	20.2714	30.4446	66.9274	89.0913	62.9468	19.3704	26.7341	111.457	100.564	27.6692	50.7425	97.5672
TRINITY_DN21614_c2_g1_i2	0	0	1.59962	0	49.4572	181.497	30.9811	65.5499	38.7166	63.1526	29.5851	145.93	353.25	74.1726	238.882	144.906
TRINITY_DN21617_c0_g2_i1	0.00170444	5.3438	52.0368	46.9066	21.6976	82.5889	14.6044	52.6435	86.2472	48.2386	41.2756	193.303	100.479	92.0493	64.0408	75.3393
TRINITY_DN21618_c0_g5_i1	108.284	0	17.4858	0	18.4208	0	0	0	34.7086	16.3833	33.0767	20.1291	18.8059	0	17.2078	0
TRINITY_DN21618_c0_g9_i1	140.211	0	0	21.7264	23.4582	0	0	0	0	0	21.2916	0	0	19.2465	0	0
TRINITY_DN21618_c1_g3_i1	0	0	18.4612	107.976	97.1657	45.994	0	20.2826	18.3041	69.1559	34.9702	42.7578	39.7519	47.077	18.2143	18.7185
TRINITY_DN21619_c0_g10_i2	80.5713	129.547	34.3805	54.2108	65.2084	35.2456	53.9385	63.4027	30.1487	18.8385	0.275437	9.94015	18.6637	0.0760467	33.319	34.0916
TRINITY_DN21620_c1_g2_i5	206.945	97.6518	78.5763	77.3231	22.7994	28.309	37.9473	39.6556	6.93622	20.53	42.2665	6.70065	13.415	7.16502	19.262	18.4465
TRINITY_DN21621_c0_g1_i2	79.8599	117.726	41.5716	106.127	90.7216	61.7537	67.7809	48.6539	87.1413	63.2789	26.0234	63.7942	93.8838	52.102	89.1932	38.0333
TRINITY_DN21622_c0_g1_i1	0.00170601	0.316733	0.0160529	0.00892389	0.0805533	0.021257	0.0163163	74.5998	158.307	0.00515198	40.6005	69.1757	0.10755	38.5493	76.762	0.0113066
TRINITY_DN21622_c0_g1_i2	65.9996	113.765	272.688	201.721	147.258	305.44	224.749	180.165	106.779	158.844	211.038	181.909	231.312	232.98	112.21	199.729
TRINITY_DN21623_c1_g1_i1	202.299	70.4081	53.8143	41.9248	18.1022	22.9941	44.007	23.6076	42.7926	58.8713	41.9792	11.9569	14.9843	34.3572	18.7663	44.2983
TRINITY_DN21623_c1_g4_i1	17.0608	75.832	120.437	104.512	112.86	150.208	97.2503	104.247	92.3733	99.8351	144.948	107.293	158.176	150.784	94.4144	109.934
TRINITY_DN21624_c1_g3_i5	119.833	93.3787	258.293	244.22	281.221	251.769	266.731	211.755	301.214	231.241	254.417	292.685	244.733	263.666	270.279	452.131
TRINITY_DN21630_c0_g1_i1	180.309	117.88	56.7687	58.8487	36.087	17.547	61.58	50.5259	27.3098	31.6124	53.812	19.8325	18.5899	45.7724	33.5517	38.215
TRINITY_DN21631_c3_g7_i1	448.268	156.507	95.6733	42.3067	38.6437	29.481	41.6919	58.5242	36.5356	40.5085	51.9869	24.4382	31.433	48.0918	25.0129	30.9321
TRINITY_DN21641_c1_g1_i2	119.542	38.091	52.2701	17.8089	22.0053	28.3219	35.2373	69.7349	11.5252	43.816	31.3069	54.3652	66.2173	16.8433	72.8927	44.5283
TRINITY_DN21642_c0_g1_i2	101.277	20.5357	114.816	16.015	34.5888	0	32.8294	35.7881	16.2971	15.3763	77.449	112.544	70.4784	41.5451	16.0956	66.76
TRINITY_DN21643_c1_g2_i1	30.6593	5.0914	47.0358	54.7916	45.5019	73.0475	58.323	71.6256	51.6088	36.3265	55.5657	118.313	131.42	93.7805	77.1988	84.4842
TRINITY_DN21645_c0_g1_i1	0	0	100.654	0	0	0	0	0	48.2696	46.5006	49.9021	0	55.8609	0	0	0
TRINITY_DN21645_c2_g5_i1	127.092	68.4041	285.77	181.539	0	82.6263	0	173.972	183.214	0	188.179	66.5097	52.7399	44.5984	203.151	92.0004
TRINITY_DN21652_c0_g2_i3	481.002	439.55	637.391	516.479	233.847	199.461	334.818	390.132	305.88	401.475	499.295	123.658	217.303	359.483	302.412	366.222
TRINITY_DN21653_c0_g2_i2	0	26.7284	20.9424	142.432	0	69.8223	0	46.4109	0.0201851	97.949	0	73.867	67.8183	53.8379	0.0215019	0.0127386
TRINITY_DN21653_c0_g4_i1	257.576	148.223	181.796	140.546	151.763	143.052	133.509	232.839	162.897	177.489	151.131	188.98	179.357	122.138	198.609	228.618
TRINITY_DN21655_c1_g1_i10	28.8862	131.631	78.5873	90.5573	114.531	64.4849	87.216	125.748	53.1415	73.927	103.287	43.1951	65.8114	40.5927	88.7085	70.7787
TRINITY_DN21656_c6_g4_i1	109.25	55.8605	0	0	0	18.198	0	24.2323	0	20.3877	41.4995	0	23.5578	18.7377	0	43.964
TRINITY_DN21657_c2_g2_i1	134.647	233.116	130.698	164.94	237.548	120.706	310.965	103.62	119.209	166.791	119.313	15.1165	66.8857	107.004	169.57	91.1751
TRINITY_DN21659_c0_g1_i2	127.707	57.1439	0	22.814	0	0	23.0556	49.9749	0	0	0	0	0	0	0	0
TRINITY_DN21660_c1_g3_i7	117.583	26.2137	10.5688	9.46904e-11	17.987	26.7438	31.808	35.5904	48.7277	2.89688e-06	36.9408	15.4985	15.0831	0.00254185	0.00526211	20.0865
TRINITY_DN21660_c1_g7_i2	55.1709	0.594966	38.4909	75.9591	77.9063	62.1333	78.7314	70.331	93.0232	65.463	57.1695	163.574	102.012	124.994	102.371	76.1634
TRINITY_DN21662_c1_g1_i2	264.65	118.712	100.457	33.3454	35.3872	42.6328	0.0789909	70.8316	26.3468	4.2312	44.594	37.1966	33.251	60.3251	72.3866	47.4557
TRINITY_DN21662_c2_g2_i6	118.632	84.7365	98.8994	123.383	40.1091	90.677	90.1781	88.9507	71.7115	70.3628	73.0208	94.9557	57.745	101.819	91.5218	62.4364
TRINITY_DN21665_c0_g1_i2	0.00186536	109.349	90.0723	6.30341e-08	48.3805	0.00198046	38.2759	31.7096	69.5197	67.5433	101.718	18.3697	64.1635	118.92	88.0933	56.3122
TRINITY_DN21665_c0_g1_i5	171.186	0.00697479	29.8129	87.67	0.0637029	105.548	35.2124	53.9404	39.7771	30.1989	23.1928	94.5359	48.1157	0.0654819	0.0044286	71.854
TRINITY_DN21672_c0_g1_i11	124.654	225.872	77.0009	13.6715	82.3421	58.2974	154.427	73.46	48.0726	19.7259	35.3728	0.162784	75.7699	5.30248	61.5924	32.0508
TRINITY_DN21672_c0_g1_i5	244.337	127.553	372.789	464.776	160.328	333.448	157.847	279.762	340.473	354.456	372.21	478.36	599.873	433.46	511.13	404.493
TRINITY_DN21672_c0_g4_i1	172.255	194.347	80.0763	8.73775	132.12	50.9956	218.989	104.074	80.1702	33.4981	49.8726	87.5506	132.705	183.296	231.123	238.514
TRINITY_DN21672_c0_g5_i1	137.039	46.0442	62.3118	61.028	65.9082	92.316	160.742	107.315	49.7291	46.8247	70.2148	153.075	239.927	176.585	108.928	114.911
TRINITY_DN21672_c0_g6_i1	10.9442	150.455	51.7052	90.8169	126.138	74.9748	120.187	115.081	3.34369	155.487	1.40404	0.0105337	3.18463	221.558	70.1946	5.42014
TRINITY_DN21672_c0_g6_i3	186.01	0.00293812	60.6248	0.0164476	0.0174326	65.1715	76.2082	0.0167742	147.236	0.0157048	130.048	144.949	206.784	0.0144136	120.087	153.135
TRINITY_DN21672_c0_g7_i1	398.148	382.698	446.003	429.134	246.46	518.201	273.371	418.151	488.562	408.223	420.87	597.059	657.691	513.896	548.738	529.025
TRINITY_DN21674_c1_g2_i2	8.52732	34.3446	61.1554	34.9279	51.4149	65.3624	38.1261	73.8721	74.5374	67.4526	104.944	136.932	96.0126	127.696	112.842	93.9027
TRINITY_DN21678_c0_g1_i1	63.5459	136.808	142.885	136.154	48.9255	82.6263	50.8772	57.9907	229.017	44.0522	94.0893	0	0	89.1969	152.364	138.001
TRINITY_DN21681_c1_g1_i1	13.6188	100.793	73.4039	21.7019	0.00571838	4.79841	42.0711	5.57034	0.0163319	32.6034	0	8.21793e-05	2.51168e-05	4.65445e-05	7.73917e-09	0
TRINITY_DN21681_c1_g4_i6	155.263	150.429	100.538	82.8691	94.0326	37.8553	126.482	100.364	75.2219	70.5704	37.7815	7.81173	0.565373	19.018	51.5131	18.0948
TRINITY_DN21681_c1_g5_i1	37.7741	221.404	116.81	82.518	58.6271	0.594231	11.3451	94.2149	11.2224	9.74671	7.38031	0	0.00298066	0.000693968	21.9172	16.3433
TRINITY_DN21681_c1_g5_i2	130.104	27.6929	43.4575	20.0284	38.4176	19.1401	50.1679	17.4801	27.6458	26.5706	0.000604898	6.45591	19.1301	24.5227	23.5827	0.000882307
TRINITY_DN21683_c0_g1_i4	686.713	770.118	397.734	528.35	385.968	342.206	318.086	398.521	395.381	335.299	476.131	253.945	394.329	335.261	311.832	324.044
TRINITY_DN21683_c1_g3_i1	42.7226	151.793	189.836	319.939	90.9199	100.143	121.121	188.825	222.717	194.057	277.397	376.942	334.009	160.728	186.706	210.415
TRINITY_DN21684_c0_g5_i1	44.7052	46.856	103.808	99.9146	215.609	29.4356	35.9972	80.4691	371.059	32.1764	134.153	354.68	302.8	155.164	106.914	68.2793
TRINITY_DN21685_c0_g1_i5	311.658	105.413	116.31	73.834	148.483	49.2264	58.9745	63.3986	65.4858	70.2489	74.0179	133.97	128.251	59.9806	101.781	106.361
TRINITY_DN21688_c0_g1_i4	127.739	153.354	0.000340135	21.0896	45.8176	0.00703018	78.775	77.7938	16.3159	0.0160364	52.4608	60.0629	7.9067	51.5401	48.6111	43.56
TRINITY_DN21688_c0_g1_i5	270.34	199.501	70.843	79.3897	73.3557	54.6116	63.5205	45.8752	76.6531	96.2555	37.1448	0.0483116	0.0394723	41.8005	73.0602	22.5987
TRINITY_DN21688_c0_g1_i8	697.474	488.695	226.179	274.215	209.044	207.494	261.079	209.444	142.784	262.731	262.655	153.838	102.762	73.1679	102.398	146.528
TRINITY_DN21691_c2_g4_i1	118.254	81.6154	62.0773	20.0885	130.61	167.35	106.569	80.7087	89.7583	51.3066	75.7284	243.091	144.118	151.616	97.9626	151.247
TRINITY_DN21691_c2_g4_i3	28.1071	50.9077	37.9022	42.8065	14.0427	48.2055	17.4638	65.1146	79.5494	41.0286	39.9545	166.976	169.219	104.757	17.5547	55.8251
TRINITY_DN21692_c0_g2_i13	27.8762	46.5153	92.45	106.024	65.4278	56.6775	45.3881	0	77.2235	36.284	14.3707	25.0935	49.1802	44.2748	29.5551	39.8042
TRINITY_DN21693_c0_g8_i3	116.716	62.9744	20.3587	20.0704	17.3339	29.8022	31.7209	51.1183	36.8653	34.5958	37.7832	34.6243	56.0857	49.5804	42.5358	50.829
TRINITY_DN21694_c0_g1_i2	235.415	294.178	406.148	487.516	184.907	342.457	159.886	411.343	241.131	277.173	248.456	267.506	349.956	284.511	174.933	234.351
TRINITY_DN21694_c0_g5_i1	121.108	94.7551	154.781	205.95	163.897	199.774	196.84	201.337	154.627	166.285	145.047	110.18	82.6452	137.596	117.67	170.321
TRINITY_DN21697_c0_g1_i4	187.765	63.8813	55.2967	31.581	42.2703	26.7619	31.5094	21.863	23.1321	41.1137	28.2763	36.5566	26.6573	18.2786	27.4517	31.2209
TRINITY_DN21700_c1_g1_i1	10.5476	21.1509	78.4906	40.5722	27.7542	93.5557	51.4967	27.8049	91.3759	57.467	97.7458	152.406	53.6662	150.837	58.7071	71.9591
TRINITY_DN21701_c0_g2_i4	31.8585	53.2417	105.35	60.3571	55.8751	35.9354	51.8456	37.3272	52.7427	41.3192	16.4006	57.5515	46.7587	50.6222	8.44374	72.4295
TRINITY_DN21701_c0_g5_i1	183.655	75.3744	72.275	71.2261	76.8968	47.7869	61.6467	66.2613	59.0492	110.846	96.4683	52.953	52.6754	84.4563	111.672	18.7811
TRINITY_DN21705_c0_g2_i20	172.262	19.3802	15.5358	0	81.9605	0	31.0364	0	0	0	14.6534	0	0	0	0	0
TRINITY_DN21707_c3_g2_i1	125.884	187.092	146.613	168.972	184.325	132.422	206.208	141.248	182.844	229.82	289.701	25.344	251.436	193.564	121.39	194.374
TRINITY_DN21709_c4_g2_i3	32.7496	87.5995	72.1506	132.842	66.9555	66.4713	106.575	105.538	27.0849	75.1042	24.2693	9.86766	28.7952	55.1698	60.7582	18.5936
TRINITY_DN21715_c0_g1_i1	56.7211	0	0	123.373	0	111.157	45.5294	103.081	41.5557	79.7035	84.3928	0	47.4201	0	181.244	41.8471
TRINITY_DN21716_c0_g1_i1	122.439	0	167.899	0	0	75.3555	0	221.858	79.2562	232.394	87.0589	278.503	0	83.5537	94.7694	0
TRINITY_DN21716_c1_g1_i11	71.3023	102.16	37.2756	67.2773	19.8035	49.2703	102.411	41.245	23.8265	7.15619	4.05554	12.2012	20.4292	41.1344	46.4102	24.5844
TRINITY_DN21716_c1_g4_i1	63.3753	63.9265	103.604	50.7156	41.0777	106.668	51.4511	55.8516	77.4767	97.2923	85.1857	72.5166	152.446	129.736	88.1533	53.0266
TRINITY_DN21718_c1_g1_i2	123.513	37.5308	63.3985	108.058	85.948	42.6457	44.7798	78.0763	17.4148	62.6192	29.3663	45.6338	24.3945	57.0776	54.5608	42.0625
TRINITY_DN21720_c3_g4_i1	0	285.854	615.238	589.201	381.279	563.691	345.967	244.037	397.139	608.6	561.759	438.683	857.644	902.268	558.773	640.63
TRINITY_DN21728_c0_g2_i12	1443.68	738.807	361.113	217.658	319.958	157.558	311.447	309.595	235.82	245.326	265.837	216.555	251.321	278.464	244.961	317.976
TRINITY_DN21728_c0_g7_i1	137.237	78.4748	34.581	22.7491	49.1131	42.1145	33.5849	33.0323	26.1223	24.5032	34.7056	30.4225	21.3452	23.308	54.5608	27.0402
TRINITY_DN21728_c0_g8_i1	378.618	168.449	77.8652	71.9193	93.1772	39.6218	61.7199	91.8901	107.621	96.4337	63.2925	67.5579	123.866	110.889	60.2115	161.765
TRINITY_DN21728_c1_g1_i1	196.62	0	0	0	0	62.0054	0	0	0	0	0	0	0	0	155.119	65.4137
TRINITY_DN21730_c0_g4_i1	90.1837	109.438	161.417	200.863	154.938	181.765	131.671	238.721	204.484	151.45	124.412	149.451	78.6662	110.875	100.342	134.788
TRINITY_DN21730_c0_g5_i1	153.122	77.5209	170.893	91.0758	327.842	218.374	372.437	185.885	417.145	276.834	263.762	229.746	183.401	235.432	167.317	158.32
TRINITY_DN21737_c0_g1_i2	90.4967	75.3512	94.1522	111.187	166.748	164.79	172.008	132.567	170.115	85.9762	160.082	162.191	119.986	123.127	149.916	169.079
TRINITY_DN21739_c0_g1_i1	47.9544	73.2477	19.267	150.157	162.146	176.219	77.6064	63.6795	76.3498	54.1102	91.3465	112.111	166.093	114.945	152.398	117.052
TRINITY_DN21744_c1_g4_i1	150.1	47.3999	55.9497	27.936	56.2682	11.9716	74.9483	36.2788	23.477	45.4796	24.5179	47.2156	36.1724	53.6184	27.6596	49.1888
TRINITY_DN21749_c1_g1_i1	0.104752	0.583108	0.269912	30.7706	0.0360709	0.0290273	148.992	134.525	96.2686	112.641	0.0156146	31.2201	50.1718	53.4687	1.99495	101.274
TRINITY_DN21749_c1_g1_i2	249.052	192.5	291.967	137.335	177.388	87.024	0.0877614	0.175799	86.897	0.226597	138.333	31.2201	50.1718	53.4687	99.5737	101.274
TRINITY_DN21749_c1_g1_i4	105.424	50.8508	4.62551e-18	0.000255247	1.5492	1.72958e-05	7.91678e-05	95.8536	77.1101	33.9709	4.40892e-05	37.5936	0.00518298	0.002841	75.4608	0.008502
TRINITY_DN21749_c1_g1_i6	544.265	277.35	142.292	113.344	121.272	93.8672	181.61	14.0914	0.00117927	111.183	134.06	85.2022	100.795	105.729	35.1281	186.83
TRINITY_DN21750_c5_g2_i1	175.829	96.9173	0	0	64.3494	56.0116	0	0	0	0	0	0	0	0	139.633	0
TRINITY_DN21751_c0_g1_i1	157.608	182.756	79.3903	56.8717	22.9906	26.0534	36.7724	64.7871	55.2661	67.9037	31.4951	9.92102	19.979	31.8915	42.8321	39.5066
TRINITY_DN21754_c1_g1_i4	105.517	61.5889	44.4149	67.2521	27.6516	36.2881	28.3986	27.0909	34.55	39.8624	54.1611	57.4059	41.2387	44.3215	36.7411	20.2936
TRINITY_DN21755_c0_g2_i1	257.38	202.107	166.312	190.498	215.546	100.547	172.962	127.876	157.203	139.116	164.083	182.201	108.319	99.0861	167.402	209.45
TRINITY_DN21755_c0_g2_i3	195.132	69.1253	37.8855	37.1889	120.498	38.8068	56.0178	50.4569	47.3851	53.4697	70.8438	93.5127	30.2905	117.284	38.1945	29.2655
TRINITY_DN21758_c1_g1_i1	43.6153	155.046	334.439	257.552	203.957	379.575	264.919	250.664	471.626	362.808	399.625	223.051	435.466	522.199	329.222	339.601
TRINITY_DN21758_c4_g1_i1	95.5155	105.759	680.189	897.562	758.396	483.267	599.362	699.358	837.046	939.166	967.35	637.087	842.079	599.953	754.999	831.044
TRINITY_DN21758_c5_g9_i1	0	5.75691	12.1777	24.0419	12.9755	94.857	25.9931	12.671	117.8	80.558	87.941	69.2451	92.7313	120	43.7547	81.3239
TRINITY_DN21763_c0_g2_i2	850.126	648.805	461.918	406.116	429.577	328.317	506.66	413.724	406.04	357.485	428.685	398.309	392.467	320.951	391.348	294.323
TRINITY_DN21765_c1_g3_i13	657.758	548.3	272.433	331.582	346.629	126.278	465.14	227.16	209.59	218.888	97.1888	62.8727	142.43	92.2957	133.215	136.578
TRINITY_DN21765_c1_g3_i5	110.021	150.454	35.4904	56.9792	92.9566	75.0291	106.564	57.8036	37.8111	48.4487	61.5285	24.3865	31.4421	63.0645	40.6844	39.817
TRINITY_DN21765_c1_g3_i8	13.9951	200.211	9.13632e-12	0.00143253	19.4965	1.06764	4.93486e-12	28.6597	2.53024	5.27427e-08	4.73462	2.72701e-12	9.24841e-51	3.78791	12.2216	1.42752e-13
TRINITY_DN21768_c0_g8_i2	120.81	49.219	19.4082	37.8102	81.6579	16.1407	39.0994	106.962	19.2246	54.503	73.6275	22.6061	62.7506	33.0973	38.3931	0
TRINITY_DN21771_c0_g4_i1	535.546	320.2	272.715	221.557	169.5	200.34	203.907	180.311	272.896	283.154	298.915	144.372	150.364	147.471	172.131	164.678
TRINITY_DN21775_c1_g5_i1	130.88	26.7284	62.8272	81.5009	66.0027	52.3698	42.3295	46.4113	20.712	58.7695	19.9054	0	45.2137	0	0	21.1445
TRINITY_DN21777_c0_g3_i1	151.959	137.932	103.628	85.0137	73.4366	37.545	151.952	72.6845	92.1075	108.588	107.097	61.7732	79.4523	75.1672	104.356	95.0845
TRINITY_DN21782_c1_g2_i9	493.548	410.938	509.395	390.63	205.853	301.595	271.365	419.197	367.75	255.139	324.22	223.66	292.1	265.733	334.262	281.491
TRINITY_DN21784_c0_g3_i1	54.7692	27.5548	56.219	209.424	107.138	36.9505	89.0087	84.3675	101.074	73.9794	147.554	37.393	84.0683	28.0043	65.3078	23.088
TRINITY_DN21785_c3_g3_i1	273.124	446.884	283.452	402.786	343.347	309.366	375.293	411.949	409.357	285.428	435.745	360.786	471.156	449.704	520.872	417.658
TRINITY_DN21787_c0_g1_i2	43.3136	43.9848	142.47	34.1166	66.1826	43.5003	35.0804	19.1469	121.48	65.533	82.6917	100.646	37.6117	74.0789	0.0147775	0
TRINITY_DN21787_c0_g5_i1	44.2228	88.5048	29.361	144.352	124.708	179.911	36.0073	163.054	125.126	145.23	41.0554	159.05	101.483	162.526	302.417	60.7201
TRINITY_DN21788_c0_g2_i5	262.264	0	0	0	0	0	0	0	0	0	92.7783	0	0	177.442	0	0
TRINITY_DN21790_c1_g4_i1	33.3562	46.6132	116.828	142.427	82.8052	217.623	108.719	181.334	217.943	120.685	263.828	196.839	289.325	167.87	206.882	150.056
TRINITY_DN21797_c0_g2_i1	149.564	113.42	0.00062031	0.000390684	170.882	0.000340049	100.561	0.00134942	6.19213e-05	11.6941	0.000183935	0.000154435	0.00301352	7.14802	0.000783767	0.000373157
TRINITY_DN21797_c0_g2_i2	35.7877	53.2838	164.379	158.347	98.2295	209.412	127.239	166.675	261.904	162.431	225.075	269.906	280.124	270.942	221.536	248.008
TRINITY_DN21801_c1_g1_i6	127.413	0.126743	57.4343	55.5588	130.349	51.6189	79.8055	44.8309	94.3194	64.2805	58.8974	23.1309	78.3222	104.201	101.292	107.789
TRINITY_DN21802_c1_g5_i2	59.9842	81.0685	32.403	0.165148	51.2561	107.274	80.7766	0	64.4033	106.327	137.662	129.535	121.8	150.368	111.231	49.4742
TRINITY_DN21802_c1_g7_i1	0	57.946	94.3636	138.699	112.346	58.1928	46.7441	88.6734	105.974	77.5856	99.5898	157.426	75.6402	147.153	114.353	120.986
TRINITY_DN21803_c7_g3_i1	130.045	49.2144	212.406	246.881	140.325	229.733	250.703	214.936	304.346	224.362	386.898	461.784	369.501	343.923	116.283	339.54
TRINITY_DN21803_c7_g4_i3	15.1803	24.2833	52.8834	40.6055	71.1326	112.122	107.159	67.006	59.0817	122.992	59.2809	313.181	157.863	243.214	110.507	142.511
TRINITY_DN21803_c7_g5_i1	50.6489	57.5766	121.497	200.791	132.637	318.195	100.333	148.84	238.586	192.248	166.055	430.068	392.183	371.141	290.538	392.567
TRINITY_DN21804_c1_g1_i2	298.177	112.84	45.9547	21.9277	66.9109	20.12	7.88333	9.51684	17.256	15.9868	6.40017e-65	1.26952e-05	36.7268	26.5512	21.3015	1.86722e-55
TRINITY_DN21804_c1_g1_i3	115.991	33.918	21.0327	11.7954	4.25748e-72	12.5883	2.08312e-121	1.8611e-10	12.587	0.00120145	14.4091	31.1821	16.3317	8.72306	9.443	25.2796
TRINITY_DN21804_c1_g1_i6	151.175	0.39581	18.8337	13.3916	25.6979	16.5857	47.7237	40.361	3.11685e-43	8.10613	20.875	0.0941566	19.4848	33.6428	29.6724	0.100112
TRINITY_DN21804_c1_g2_i4	595.822	0.000560627	55.5466	6.52079e-05	29.9336	97.9354	293.108	156.688	0	133.938	231.483	266.572	1.40306e-42	163.2	230.989	134.461
TRINITY_DN21805_c1_g6_i1	99.4314	227.397	86.322	140.146	201.706	79.1173	137.892	95.7243	117.805	86.8207	141.861	38.1944	64.8158	83.3067	50.0719	81.3032
TRINITY_DN21807_c2_g1_i1	142.753	0	318.351	309.296	23.8531	361.094	92.2754	456.366	314.27	297.546	368.369	486.539	344.282	392.027	226.898	228.885
TRINITY_DN21807_c4_g1_i18	15.7791	11.3558	57.822	86.6822	87.4778	134.389	1.3279e-09	74.556	122.716	100.785	110.118	137.901	105.229	204.49	216.912	262.383
TRINITY_DN21808_c0_g5_i1	218.412	90.4065	84.5571	62.1997	44.7855	78.076	31.331	67.8229	73.9501	79.5084	98.9794	46.6812	78.9687	70.0485	61.2827	86.9184
TRINITY_DN21813_c0_g4_i1	482.632	35.604	271.653	263.004	255.507	182.824	306.003	369.118	213.54	329.424	260.499	331.856	265.547	213.843	383.953	298.527
TRINITY_DN21816_c4_g8_i1	102.927	57.3907	75.5004	74.1141	100.059	46.3996	93.0228	90.4877	37.774	88.7997	35.2937	93.1603	10.0604	85.6919	54.5562	38.8837
TRINITY_DN21818_c2_g1_i2	0.00369502	72.4276	79.4722	146.218	60.1584	40.6463	48.9942	95.3524	109.241	93.4433	64.7821	0.00452924	74.1658	53.9358	0.227631	64.3132
TRINITY_DN21819_c0_g5_i1	167.169	178.033	211.613	121.472	349.328	36.4248	223.712	50.5971	204.615	0	165.932	57.0763	0	155.847	89.0159	247.36
TRINITY_DN21820_c2_g2_i1	290.262	275.215	191.829	360.66	186.95	304.668	279.572	448.222	308.41	249.2	528.292	852.032	648.724	545.226	490.201	271.04
TRINITY_DN21820_c2_g6_i1	855.396	1033	266.023	182.879	122.27	36.2997	287.543	216.855	44.3883	83.463	99.4039	77.5457	9.4435	51.1441	26.7612	64.0005
TRINITY_DN21820_c2_g6_i2	110.739	162.492	0.00204121	0.00220012	0.00253313	0.00164161	44.5302	0.00206797	0.00213188	0.00224365	0.00202946	0.00196588	0.0027915	0.00162591	42.0682	0.00249197
TRINITY_DN21823_c0_g2_i3	221.64	173.989	161.131	259.541	196.854	155.319	93.8453	135.071	126.963	190.221	179.313	145.294	171.342	203.524	148.455	188.582
TRINITY_DN21824_c0_g3_i1	185.564	136.29	55.0346	107.694	43.613	102.115	27.3795	74.3758	82.2442	116.236	77.6637	61.9341	29.4735	34.5489	53.631	28.1285
TRINITY_DN21829_c0_g1_i6	132.171	98.5109	79.3071	93.3336	66.5576	38.5439	70.2774	91.0718	66.3598	92.5323	99.8802	45.9988	60.5997	96.5467	144.901	96.5341
TRINITY_DN21833_c4_g1_i18	1.00324	46.2039	65.2323	104.865	75.1987	55.8812	51.0079	25.1802	97.4833	84.2665	50.4108	20.0449	145.269	43.3077	22.8478	25.7316
TRINITY_DN21834_c0_g4_i1	66.1427	79.8225	119.613	53.3131	57.5798	44.6442	118.266	58.2066	65.1906	40.8916	61.1244	36.0837	23.2198	45.0846	31.5488	44.6861
TRINITY_DN21840_c0_g5_i2	41.3738	17.5044	0.00303871	11.6772	58.2	33.3972	69.3718	37.8699	71.8967	0.0485209	79.2656	97.4067	167.767	60.8211	71.2434	77.6926
TRINITY_DN21841_c1_g1_i2	99.8563	168.372	155.469	161.248	134.968	197.714	195.32	187.575	219.969	223.431	181.98	106.659	152.653	184.057	214.257	199.932
TRINITY_DN21841_c1_g1_i4	65.3352	54.9881	95.6344	179.043	76.7522	98.3039	103.894	85.2174	118.595	155.808	214.548	93.7606	77.7051	171.603	119.48	135.428
TRINITY_DN21843_c0_g2_i1	0	100.465	35.0735	45.8279	86.6146	67.2809	23.1601	50.2047	23.3441	98.8766	54.8302	64.9739	12.4938	29.1606	67.9866	71.9631
TRINITY_DN21845_c1_g2_i1	104.052	0	109.58	131.2	25.7624	60.1019	48.2904	78.5568	36.449	91.5079	52.1582	81.434	65.092	10.1388	35.4469	37.4406
TRINITY_DN21848_c1_g2_i4	410.277	732.302	205.732	284.688	180.716	105.238	249.68	253.072	95.9165	7.65326	160.511	68.9679	43.9997	113.202	160.952	85.4191
TRINITY_DN21848_c1_g2_i8	75.9336	178.936	120.236	189.807	224.269	66.5022	132.556	138.352	45.4107	117.206	76.936	72.3411	65.9212	42.7093	72.8571	63.4625
TRINITY_DN21851_c1_g2_i2	21.4653	233.15	36.9224	17.996	77.7326	91.9879	147.03	81.1303	70.0974	51.8669	34.9702	42.7578	19.532	47.0769	90.9757	74.8739
TRINITY_DN21851_c1_g3_i1	244.091	84.7833	0	30.5898	33.0112	107.43	98.3573	36.4893	124.03	88.5661	30.6062	0	69.1804	56.3207	32.4045	31.437
TRINITY_DN21853_c0_g11_i1	140.426	186.466	148.987	139.163	116.849	108.387	133.586	106.594	90.7306	133.263	90.9353	104.097	103.839	104.982	93.0488	89.7553
TRINITY_DN21853_c0_g7_i2	35.8864	30.6492	94.3765	101.481	81.0369	174.491	96.1305	80.8438	133.754	129.577	127.422	174.595	127.302	135.906	122.293	129.365
TRINITY_DN21856_c0_g1_i4	121.708	122.456	29.1637	0.00021527	0	35.5467	50.8907	77.7596	24.5818	22.9779	67.5854	30.1954	13.5524	48.1571	0.000282955	27.8482
TRINITY_DN21857_c0_g3_i1	34.1018	105.604	26.8899	78.1185	28.1085	45.2243	0	0	0	0	51.5514	32.7928	0	0	27.1273	0
TRINITY_DN21859_c0_g11_i1	50.2585	128.127	20.1462	78.4508	0	67.0921	20.3254	22.2623	59.822	18.852	19.1269	47.1432	0	17.2195	0	0
TRINITY_DN21859_c0_g3_i7	17.9479	58.5685	113.931	114.156	128.519	114.392	140.693	131.225	181.781	125.444	129.517	144.333	98.8284	61.1717	62.4995	82.7629
TRINITY_DN21859_c0_g5_i1	0	183.359	121.063	114.426	61.5952	373.609	0	0	57.5501	55.7618	0	91.1864	135.501	58.5854	66.4045	57.3749
TRINITY_DN21859_c0_g8_i2	0	0	185.819	149.467	64.5223	235.815	31.9706	106.631	181.846	230.737	149.301	387.558	270.075	219.478	0	245.933
TRINITY_DN21860_c1_g1_i1	166.908	445.338	142.473	238.928	405.808	126.2	350.151	113.084	257.161	183.891	171.653	425.723	335.702	230.997	168.867	97.7027
TRINITY_DN21862_c0_g3_i1	0	0	61.9395	179.361	129.045	131.008	191.824	35.5438	151.538	0	119.441	193.779	135.037	27.4347	63.1711	92.2248
TRINITY_DN21864_c1_g1_i1	1.06151e-07	1.38632e-70	95.3541	183.123	75.5694	37.4359	55.4773	104.528	29.6806	40.4542	0.00220732	0	0	2.99352	8.68853	69.1077
TRINITY_DN21864_c1_g6_i2	350.966	316.011	363.728	231.72	50.0467	39.2438	142.254	137.743	110.056	88.9761	104.454	54.0603	16.9768	105.75	170.441	140.088
TRINITY_DN21870_c0_g3_i1	0	108.995	0	0	0	0	0	0	0	0	70.9806	0	0	0	77.5597	0
TRINITY_DN21872_c0_g1_i1	0	25.8387	182.705	19.7381	0	33.8109	40.9758	22.4448	0	0	0	23.7745	0	17.3602	20.1266	20.5189
TRINITY_DN21874_c0_g1_i2	168.788	144.153	89.6137	27.2368	161.66	117.181	152.209	155.469	95.3125	98.8069	106.034	0.0409085	97.4186	58.3111	110.654	135.075
TRINITY_DN21874_c0_g1_i6	0.0557779	0.0541894	0.0482275	103.191	0.0515885	0.0384983	0.0460321	0.0492685	0.0485936	0.0449372	0.0446732	104.86	0.0494275	0.0373631	0.0450182	0.0509429
TRINITY_DN21875_c0_g2_i4	92.3573	138.478	114.042	164.286	168.135	132.795	146.967	137.925	148.597	109.077	114.811	62.7365	121.472	82.3526	137.677	123.928
TRINITY_DN21881_c0_g4_i1	0	0	53.341	50.6253	54.5474	0	57.5575	66.1231	51.015	147.701	53.1147	77.1831	0	0	0	0
TRINITY_DN21882_c2_g1_i7	189.408	11.4799	11.4002	1.10264e-19	87.0842	0.000110615	50.3116	9.0528	0	5.87098e-09	15.9182	14.2385	50.9595	43.8955	87.9429	9.32979
TRINITY_DN21882_c2_g4_i1	0	102.671	0	62.608	134.693	0	72.9846	0	62.8975	61.1175	0	0	0	0	147.05	187.509
TRINITY_DN21882_c2_g5_i1	142.997	191.463	78.5873	77.1211	52.0595	40.2694	77.5253	94.3113	29.4774	36.9635	55.1352	10.7988	20.9523	16.2371	28.4221	101.113
TRINITY_DN21885_c0_g2_i2	175.991	111.298	161.285	173.67	97.8263	175.81	196.091	162.697	177.093	180.886	143.257	241.831	212.488	138.729	213.629	238.13
TRINITY_DN21885_c0_g6_i2	59.6086	140.949	144.927	62.9055	16.9828	66.6288	161.046	70.1979	80.0225	150.979	152.006	183.813	138.338	162.987	110.526	131.151
TRINITY_DN21889_c1_g5_i1	100.714	190.879	304.906	263.069	244.938	189.223	127.445	295.099	231.181	191.285	198.626	293.545	236.333	228.66	293.612	276.093
TRINITY_DN21889_c1_g6_i1	13.4564	148.901	243.227	184.271	58.5345	190.693	131.227	153.964	220.896	197.464	134.687	318.298	318.774	220.154	299.524	283.868
TRINITY_DN21896_c2_g2_i9	24.2559	115.743	6.65904	1.60291e-33	26.1537	1.7909e-77	20.2538	56.4619	76.3066	10.6382	0.621129	1.4023e-265	56.9367	34.9757	19.4026	8.86762e-63
TRINITY_DN21898_c1_g6_i1	0	157.584	0	0	95.1375	85.0295	0	126.546	0	87.4234	0	161.413	0	94.3253	0	0
TRINITY_DN2190_c0_g1_i2	0	0	0	0	106.125	186.862	12.4653	0.0143199	0	169.594	0	0	120.011	0	0	35.9022
TRINITY_DN21901_c3_g2_i1	135.846	151.957	0	0	0	0	0	0	0	0	95.8621	0	0	0	0	0
TRINITY_DN21901_c3_g4_i9	404.918	187.867	35.2336	60.5569	37.3734	14.4227	52.0218	65.5457	48.244	49.7474	57.5957	86.6299	65.6825	43.5391	50.6448	12.3761
TRINITY_DN21901_c3_g5_i3	101.18	69.6169	12.8903	0	1.64827e-05	3.38819e-06	0.00152801	9.01046e-06	0.00141726	2.58461e-06	35.9935	20.6102	0	0.000990467	6.14752e-07	0
TRINITY_DN21903_c1_g3_i6	43.9708	1.97414e-05	102.618	0.0124339	0.00298083	0.00218793	34.3889	0.313425	7.00479e-08	0.00440197	34.0111	45.7424	0.00266215	26.6916	28.9045	29.8758
TRINITY_DN21904_c0_g8_i1	73.8677	107.924	20.6128	12.192	61.4236	10.0588	60.2259	17.255	12.4412	15.5673	19.1287	13.15	13.1051	36.8185	15.6628	21.4411
TRINITY_DN21906_c0_g1_i1	0	0	0	0	89.6481	0	299.853	0	0	0	0	0.00675293	0	0	0	0.000866243
TRINITY_DN21906_c0_g4_i1	0	0	48.4958	0	49.7815	42.1173	51.8873	0	46.5971	44.8394	47.9612	136.199	161.226	45.53	0	0
TRINITY_DN21908_c3_g5_i1	125.991	70.4546	68.9281	33.7789	24.321	18.8834	79.6167	24.6491	68.8295	21.5932	32.317	12.7536	12.2739	38.1802	33.3847	23.5793
TRINITY_DN21910_c0_g2_i7	83.7633	121.748	126.739	149.664	87.5372	124.081	80.638	153.651	108.131	119.482	106.179	95.5526	114.439	176.136	175.599	118.165
TRINITY_DN21910_c0_g3_i4	64.558	64.2202	41.2551	97.6494	84.9014	74.7213	140.075	117.591	53.2128	150.73	143.946	104.584	163.582	183.512	159.342	237.788
TRINITY_DN21910_c0_g7_i1	244.877	136.73	83.9494	158.197	0	75.3555	0	110.929	0	309.858	0	0	0	83.5537	0	0
TRINITY_DN21911_c1_g3_i1	13.8106	51.7533	100.05	78.2141	47.8116	72.2845	41.4022	61.3577	122.389	49.6474	48.4254	143.787	138.937	120.168	63.2183	194.714
TRINITY_DN21911_c1_g3_i2	139.25	128.492	73.4858	72.0283	128.721	134.482	157.389	98.6648	125.558	74.3279	166.382	539.477	402.192	712.352	426.11	152.016
TRINITY_DN21917_c0_g1_i1	31.6598	32.2078	22.609	56.3588	85.009	97.2708	126.911	90.9719	90.5427	95.0913	105.853	62.4346	99.6038	19.6746	55.3902	55.0315
TRINITY_DN21917_c0_g4_i1	41.2617	68.6599	120.376	214.455	237.648	210.267	207.318	162.825	236.038	178.397	133.287	86.128	139.956	98.2223	103.897	112.951
TRINITY_DN21919_c2_g3_i4	129.922	196.034	17.6874	33.3667	47.0112	0.000246653	29.2877	50.9464	14.6479	2.02326e-13	63.1855	11.3971	13.4262	31.144	52.3687	14.895
TRINITY_DN21919_c2_g3_i7	133.21	0.0334214	17.6874	33.3667	43.6789	21.2393	29.2877	50.9464	14.6479	59.1199	0.00420683	11.3971	13.4262	11.5445	52.3687	14.895
TRINITY_DN21923_c0_g2_i2	16.968	33.9447	85.678	95.0378	104.776	177.021	11.6714	110.045	167.795	100.768	168.47	75.1206	119.162	97.0041	107.94	63.9894
TRINITY_DN21923_c0_g3_i3	76.1999	238.934	381.328	445.859	366.184	463.004	342.34	424.395	440.976	341.784	413.47	245.485	330.841	390.137	342.384	382.331
TRINITY_DN21924_c0_g3_i1	0.00295372	35.604	27.1653	105.202	0	45.706	27.8185	0	0.000407296	0	26.0499	0	0	23.7603	0	54.2776
TRINITY_DN21924_c0_g3_i3	103.418	35.604	27.1653	5.01641e-05	0	0	27.8185	30.7599	53.3847	50.6807	0	0	0	0	0	54.2776
TRINITY_DN21925_c0_g1_i12	0	114.36	0	13.6827	0	0	0	0	0	44.5417	0	0	0	0	0	0
TRINITY_DN21925_c1_g1_i16	47.027	61.9135	78.8649	102.158	81.5888	110.453	82.3816	59.8701	95.5038	112.668	64.1826	93.2941	65.7093	50.8476	79.3791	91.724
TRINITY_DN21925_c1_g2_i2	0.00202695	27.7772	101.933	12.2	0.000413218	10.8806	39.787	70.3991	112.872	45.6419	91.1113	0.00830708	87.4744	21.5981	85.533	60.254
TRINITY_DN21925_c1_g2_i3	77.1513	0	186.921	239.35	133.921	33.6417	225.857	146.639	328.994	236.61	130.023	65.545	146.046	104.663	112.08	198.637
TRINITY_DN21927_c2_g2_i1	0	0	190.019	0	0	56.0116	69.3597	0	0	0	63.9407	0	0	61.6213	69.8164	0
TRINITY_DN21928_c1_g3_i1	45.9138	28.613	62.3469	141.758	56.1177	70.2767	70.1701	70.4157	115.708	144.819	57.9126	51.1921	50.8576	58.5293	91.2708	174.384
TRINITY_DN21930_c0_g1_i1	2.11997e-16	1.34375e-15	7.13196e-10	349.045	0.00326139	7.6869e-17	6.39822e-20	188.251	13.3614	1.63231e-11	40.9256	0.000592534	99.8626	2.97624e-16	8.93313e-17	6.86004e-10
TRINITY_DN21930_c0_g1_i2	15.5432	15.5236	13.286	0.100462	0.197836	10.6084	12.6917	14.1699	13.0043	12.809	7.44099	13.2991	0.0921835	636.717	12.3052	14.09
TRINITY_DN21930_c0_g1_i3	302.362	263.617	363.436	0.300501	394.774	387.074	355.195	254.276	341.459	312.533	479.305	651.33	485.39	1.94126	533.736	509.09
TRINITY_DN21930_c1_g3_i1	110.714	22.2144	64.0056	44.8893	29.0896	14.9787	9.00688	29.194	36.6085	25.815	34.1805	30.0347	38.9759	45.2437	52.8166	28.2699
TRINITY_DN21934_c0_g4_i1	1065.36	779.198	543.092	521.205	403.56	299.209	570.911	578.797	286.129	354.52	429.291	231.89	285.653	307.318	356.13	322.553
TRINITY_DN21934_c0_g6_i1	137.615	129.064	157.124	112.378	83.4314	75.8334	56.0295	120.793	93.1169	60.5665	119.804	162.299	136.687	81.9443	41.0351	73.8759
TRINITY_DN21936_c0_g1_i3	85.4202	72.2748	64.4519	105.94	160.004	48.0632	111.457	46.032	93.7017	87.9171	102.687	72.1107	106.173	101.582	112.07	85.7508
TRINITY_DN21937_c0_g2_i3	61.6583	52.9514	244.358	23.9038	62.175	35.8815	50.2685	30.9697	44.0407	13.7931	32.5051	46.0524	77.8461	0.00293912	21.0392	29.3418
TRINITY_DN21937_c0_g8_i1	107.593	0	75.2811	0	0	67.2316	0	0	0	0	0	0	0	0	0	0
TRINITY_DN21944_c0_g2_i1	146.534	51.5042	37.5378	36.0468	0	0	78.5883	88.2262	36.48	34.8626	0	0	0	0	77.9384	0
TRINITY_DN21948_c0_g3_i1	56.5882	115.888	90.1839	65.7239	70.9621	75.3516	68.5897	150.727	44.5226	147.52	64.4356	0	0	58.267	112.427	90.805
TRINITY_DN21955_c0_g6_i1	0	183.291	0	0	0	0	0	0	0	0	0	188.504	0	0	122.262	0
TRINITY_DN21957_c0_g1_i6	322.544	232.745	139.494	101.31	99.3275	30.4507	166.057	65.7667	67.2493	89.5298	80.9418	55.4892	51.1599	65.94	72.2058	90.5939
TRINITY_DN21958_c0_g4_i2	22.3345	38.6437	94.4035	43.5443	141.074	137.409	108.634	132.75	17.7218	14.57	116.978	295.955	120.811	108.968	83.9686	12.2116
TRINITY_DN21960_c2_g1_i4	0	0	0	0	0	65.4138	81.2758	0	207.887	0	0	0	0	217.061	81.9522	0
TRINITY_DN21969_c1_g3_i1	156.107	203.223	40.4056	31.7651	60.0345	19.8274	111.182	77.1255	0.0189901	38.0504	67.8681	17.5864	0	66.4225	23.2742	50.0674
TRINITY_DN21972_c2_g2_i2	120.282	64.1464	9.25066	17.7526	10.446	14.0659	23.676	10.6825	8.55925	3.02974e-09	15.8283	6.94611	10.4617	25.9314	8.88889	6.46213e-27
TRINITY_DN21972_c2_g2_i4	191.136	115.322	39.1568	16.8747	53.2142	7.49106	59.5758	31.2779	15.4379	21.7546	24.7264	24.0727	14.2111	25.3051	27.0369	28.6791
[truncated: 3,544 more rows]
