# Supplementary material for: Genetic mechanisms associated with floral initiation and the repressive effect of fruit on flowering in apple (Malus x domestica Borkh)
Source: PLoS One. 2021 Feb 19;16(2):e0245487. doi: 10.1371/journal.pone.0245487 (PMC7894833; doi:10.1371/journal.pone.0245487)
Supplement: S7 Table — (XLSX) [file pone.0245487.s014.xlsx]

## Sheet: S7 Table
S7 Table. De novo transcripts that are not expressed.
Gene ID	NTFB_0	TFB_0	NT15_0	T15_0	NT35_1	NT35_0	T35_1	T35_0	NT50_0	T50_1	T50_0	NT70_1	NT70_0	T70_2	T70_0	T70_1
TRINITY_DN10271_c0_g1	0	0	0	6.71679	0	0	0	7.21027	0	855.889	0	0	0	0	0	0
TRINITY_DN10625_c0_g1	488.895	343.951	128.825	73.7311	82.7468	82.9428	107.611	97.8429	47.0052	48.1247	47.3196	31.6437	31.5172	20.7043	60.55	44.1817
TRINITY_DN10628_c0_g1	0	14.419	11.7431	0	111.852	270.34	11.6328	75.6548	128.956	176.556	220.311	0	25.1	0	0	0
TRINITY_DN1080_c0_g1	0	0	8.52426	0	9.04383	0	0	0	0	393.234	0	0	0	0	0	0
TRINITY_DN1083_c0_g1	0	42.6611	34.7661	11.3575	12.2661	38.1035	11.476	12.4368	23.1419	0	21.7367	90.1113	111.446	38.5273	11.2287	0
TRINITY_DN10932_c0_g1	0	105.759	68.0189	0	0	60.4084	0	0	0	0	0	0	0	0	0	63.9265
TRINITY_DN11357_c0_g1	56.7211	120.985	0	0	44.3473	0	0	0	0	0	0	0	0	0	0	41.8471
TRINITY_DN11582_c0_g1	74.6329	111.421	111.266	140.607	125.872	67.809	87.9175	94.3924	94.4993	98.5133	106.386	88.3987	95.7243	76.0709	108.796	76.0434
TRINITY_DN12400_c0_g1	0	146.614	88.9034	0	0	0	0	0	0	0	0	0	101.512	0	0	0
TRINITY_DN12489_c0_g1	54.5303	137.164	111.962	241.472	106.689	128.77	265.868	143.994	123.018	263.1	178.402	37.2242	95.6662	9.29381	54.1859	57.4804
TRINITY_DN12619_c0_g1	73.6247	73.1228	92.9938	93.7463	123.901	150.804	127.674	86.5376	142.58	128.2	127.263	166.809	122.87	137.494	128.058	99.1479
TRINITY_DN12701_c0_g1	0	0	206.916	98.3817	0	93.4938	0	0	0	0	0	181.207	0	0	0	0
TRINITY_DN1273_c0_g1	0	0	471.634	267.65	0	170.059	0	126.546	178.62	699.387	297.317	0	0	94.3253	0	174.732
TRINITY_DN12870_c0_g1	8.85691	0	0	0	47.4125	9.05033	21.6679	7.75652	57.2852	24.5323	34.4226	62.9904	205.868	27.0796	102.118	119.593
TRINITY_DN12976_c0_g1	161.818	38.1298	15.7763	0	0	6.44955	0	16.7188	0	7.42925	0	0	0	0	0	8.14819
TRINITY_DN13017_c0_g1	192.697	307.578	88.8585	59.1357	166.778	36.0242	112.322	62.204	35.054	47.4782	17.8718	48.6778	20.4184	14.0206	76.6089	22.1928
TRINITY_DN1313_c0_g1	0	139.836	48.4958	0	0	42.1173	0	0	0	0	0	68.0993	53.742	0	0	0
TRINITY_DN13202_c0_g1	0	0	0	0	0	208.521	0	0	56.3487	0	0	88.5729	0	0	0	0
TRINITY_DN13430_c1_g1	0	35.5035	7.36081	0	23.4476	120.279	21.6657	70.0797	103.33	34.6743	61.7564	95.7072	211.365	60.3662	56.4234	76.1087
TRINITY_DN13457_c0_g2	129.688	0	0	0	49.7815	0	0	0	46.5971	0	0	0	0	0	0	46.7738
TRINITY_DN13568_c0_g1	23.3866	35.2183	125.374	75.7246	10.2234	71.1443	19.0204	41.1263	28.9448	81.6593	108.231	31.7718	61.698	23.8977	27.8905	49.6501
TRINITY_DN13586_c0_g1	170.509	105.604	80.6697	52.079	112.434	28.9848	82.5616	243.349	79.2892	125.432	77.3271	131.171	87.5956	46.996	61.7147	53.7525
TRINITY_DN13663_c0_g1	0	0	59.2099	0	0	0	64.4726	0	0	0	0	177.146	132.406	57.1468	64.7923	0
TRINITY_DN13664_c0_g1	220.306	265.956	127.682	185.357	180.499	154.671	190.005	151.485	141.231	172.576	152.381	131.071	145.837	173.175	122.619	168.303
TRINITY_DN13740_c0_g1	70.1605	355.659	48.8457	9.62455	0	7.95385	4.76543	20.4968	0	0	0	15.6496	15.5409	3.97517	13.947	10.1473
TRINITY_DN13753_c0_g1	0	12.8208	0	0	0	0	0	0	0	1207.14	0	0	5.68738	0	0	5.56244
TRINITY_DN13939_c0_g1	0	12.5353	10.4863	0	139.39	162.299	138.225	115.647	121.174	79.1401	131.578	886.56	606.349	585.227	514.498	712.971
TRINITY_DN13988_c0_g1	0	118.688	0	0	0	36.4248	0	0	0	0	0	0	0	38.9618	0	41.2267
TRINITY_DN14044_c0_g1	0	141.547	0	0	0	0	0	0	81.5715	79.7656	0	0	0	0	0	0
TRINITY_DN14213_c0_g1	0	0	0	0	0	0	0	0	0	20.0272	33.0086	38.319	188.304	5.80505	94.9637	51.3026
TRINITY_DN14290_c0_g1	6.77253	6.76092	0	0	78.036	46.0216	16.5549	47.5092	62.3854	10.6508	10.5022	151.424	65.9281	36.8486	64.6226	140.563
TRINITY_DN14374_c0_g1	0	19.5021	0	0	0	0	0	0	0	0	0	17.787	0	0	0	429.92
TRINITY_DN14417_c0_g1	148.712	81.0613	37.5624	29.2223	28.2605	29.5414	29.3821	32.1619	20.8914	44.5803	23.1172	15.3922	20.1367	26.7513	20.8808	17.2973
TRINITY_DN14466_c0_g1	0	0	451.687	70.8749	0	134.463	0	98.0755	0	0	77.2082	0	85.1537	0	84.2953	281.202
TRINITY_DN14518_c0_g1	0	0	0	0	17.228	9.87287	15.7624	4.23341	4.07116	3.82049	22.5303	73.1155	81.4669	111.685	57.6442	172.61
TRINITY_DN14647_c0_g1	118.713	142.074	69.4103	24.4211	15.8199	4.03703	9.67553	36.4167	14.9496	9.35594	9.21259	31.7824	15.7754	0	0	0
TRINITY_DN14762_c0_g1	2.48777	22.242	16.7516	6.20269	71.4135	146.046	48.7205	93.5806	67.5416	47.5024	32.9413	191.456	263.436	89.545	134.51	266.732
TRINITY_DN14806_c0_g2	54.4558	27.2534	52.7	111.023	79.9306	61.5245	81.2825	31.8745	37.7383	49.6453	35.0993	73.4889	64.0663	37.0646	28.8678	31.1277
TRINITY_DN14817_c0_g2	106.069	61.0895	24.8078	24.2978	0	0	12.3052	26.6976	12.3747	11.6516	0	13.8458	0	20.6733	0	12.7093
TRINITY_DN1485_c0_g1	19.698	19.734	30.4911	0	34.6213	73.3813	0	116.235	118.148	23.0406	15.223	0	0	0	0	0
TRINITY_DN1498_c0_g1	78.8197	111.297	25.7747	75.7064	81.7592	53.0691	38.395	97.2433	25.7014	84.7188	12.109	28.8544	55.1612	43.0257	37.5897	79.1611
TRINITY_DN15182_c0_g1	42.186	141.553	23.0763	33.925	24.4261	18.9672	79.9728	0	0	10.8434	21.6402	0	24.6564	19.1765	22.3565	0
TRINITY_DN15207_c0_g1	0	29.5255	24.0194	0	25.4148	118.537	59.5192	129.072	59.9309	45.1347	22.54	40.1226	231.097	19.9907	93.1968	49.2551
TRINITY_DN15321_c0_g2	0	102.671	66.3922	0	0	0	72.9846	0	0	0	0	0	0	0	0	0
TRINITY_DN15328_c0_g1	143.925	121.096	26.8728	15.5998	5.48879	4.49566	55.7751	5.41946	0	4.86922	0	0	0	4.20392	0	0
TRINITY_DN15346_c0_g3	0	112.284	0	0	41.7421	0	0	47.958	0	0	0	0	0	0	42.2577	0
TRINITY_DN15376_c0_g1	0	0	0	0	0	0	88.5519	0	74.9686	0	0	129.711	90.0937	0	0	0
TRINITY_DN15397_c0_g1	118.169	18.6144	20.7666	15.3407	11.042	8.45753	20.2748	5.45195	0	9.79565	9.65011	16.6631	22.0315	4.22909	19.7815	10.7792
TRINITY_DN15517_c0_g1	665.805	609.363	344.335	334.089	467.292	375.002	498.688	438.887	413.715	408.76	385.288	498.373	454.995	451.755	415.955	445.302
TRINITY_DN15519_c0_g1	18.4626	37.3588	0	14.6689	316.821	49.5948	224.594	32.5885	134.39	84.4692	84.8645	561.55	370.212	290.091	278.781	780.673
TRINITY_DN15677_c0_g1	1096.78	366.554	185.638	0	195.553	51.7713	221.046	70.1782	0	88.4711	88.502	38.2213	68.7472	168.858	31.1914	60.8105
TRINITY_DN15750_c0_g2	0	36.2314	7.50719	0	47.8228	104.291	29.4719	71.5087	90.3166	56.577	34.9986	40.7061	175.678	30.7973	71.9604	62.081
TRINITY_DN15764_c0_g2	143.449	50.6393	7.00937	6.89396	29.7782	5.72396	41.2294	0	7.03078	0	0	0	0	0	6.70979	14.5044
TRINITY_DN15832_c0_g1	168.764	44.3069	60.4006	54.5412	53.533	41.5962	65.5873	26.4149	35.4106	48.2253	42.0922	26.9001	32.0337	49.1783	38.3403	31.3605
TRINITY_DN15858_c0_g1	467.835	277.798	215.664	140.096	157.041	288.074	206.729	247.366	170.498	185.715	230.091	285.067	184.843	200.834	266.076	187.901
TRINITY_DN15923_c0_g1	32.8528	132.643	80.4598	144.365	42.5196	44.2112	26.6652	144.81	53.4589	50.3602	50.4382	30.1189	0	100.905	39.1679	82.2965
TRINITY_DN15937_c0_g1	153.541	64.3079	42.1102	41.3028	55.7608	43.2002	83.2091	101.315	63.1361	59.3953	78.8634	11.6209	22.4716	17.4401	30.516	32.467
TRINITY_DN15944_c0_g1	106.588	39.7956	26.0543	40.3728	19.8107	24.203	28.975	7.77866	11.2366	31.6304	41.4243	0	4.34755	27.1633	21.1881	17.0731
TRINITY_DN15952_c0_g1	0	0	0	0	62.462	0	9.54871	0	24.5946	23.0876	13.6385	177.699	46.7094	71.6876	27.9463	111.826
TRINITY_DN15958_c0_g1	0	115.973	0	0	0	0	0	190.451	0	67.5266	0	0	0	0	0	68.5938
TRINITY_DN15976_c0_g1	429.436	198.087	134.04	37.3383	30.719	102.009	47.1993	61.2278	67.0532	36.0316	62.6711	105.096	61.2463	86.971	64.5944	29.5779
TRINITY_DN16004_c0_g2	138.387	46.5051	50.3236	36.9617	13.3058	20.7134	12.4856	13.5474	12.549	94.5342	23.6316	14.0583	13.4578	31.4706	0	0
TRINITY_DN16041_c0_g1	0	0	0	0	0	0	0	8.20844	7.76729	7.29916	0	201.979	41.226	44.5407	22.2991	88.0755
TRINITY_DN16048_c0_g1	97.5668	184.403	24.9885	12.296	23.9063	23.5314	0	6.58372	6.27085	5.88971	0	107.621	13.2711	0	0	10.8559
TRINITY_DN16078_c0_g1	182.942	168.245	60.0811	25.6681	33.2562	29.7189	30.5325	38.3168	36.6618	37.5468	27.0486	22.3075	21.3358	25.4762	24.8256	48.7276
TRINITY_DN16156_c0_g1	18.8459	43.8737	31.4589	25.8204	995.36	306.472	389.077	104.633	632.397	328.85	338.776	1356.35	1698.2	818.02	1054.06	1890.86
TRINITY_DN16178_c0_g1	294.374	155.837	127.842	115.89	101.027	79.2197	97.5627	92.0459	72.8122	130.987	104.3	103.973	77.8612	82.3713	82.2761	89.6094
TRINITY_DN16179_c0_g1	122.035	475.672	340.842	416.714	1020.04	796.905	777.939	369.058	240.421	346.529	574.884	1089.7	913.127	571.41	734.354	623.759
TRINITY_DN16195_c0_g1	111.093	83.0287	36.5165	21.6489	33.7499	16.7614	60.0638	18.921	27.0163	37.9888	24.7506	14.0015	16.7126	20.5693	25.2377	15.2759
TRINITY_DN16205_c0_g1	162.129	96.8725	69.8474	57.3906	70.2169	50.4786	67.9888	40.571	58.5662	54.9568	107.995	53.5616	49.328	91.2975	73.6659	52.496
TRINITY_DN16212_c0_g2	5.32789	5.30994	4.45625	0	0	0	0	0	0	870.636	0	0	4.72375	0	0	0
TRINITY_DN16213_c0_g1	236.114	152.859	135.323	158.327	140.713	132.866	140.579	170.775	110.885	115.905	148.688	113.094	126.524	140.046	110.268	134.409
TRINITY_DN16217_c0_g2	176.957	88.9224	0	10.2047	0	0	0	11.1196	0	0	0	0	0	0	0	0
TRINITY_DN16223_c0_g1	8.09895	0	0	3.35031	0	0	0	0	0	1328.1	0	0	7.1924	0	0	3.53786
TRINITY_DN16224_c0_g1	131.051	178.835	109.073	132.536	156.743	141.42	119.305	162.319	122.231	157.212	119.423	172.776	109.022	83.9123	104.381	99.6511
TRINITY_DN16265_c0_g1	1451.52	772.199	591.252	448.761	414.782	383.183	431.48	476.867	553.146	484.208	606.048	521.86	482.79	575.278	473.35	628.567
TRINITY_DN16265_c0_g1	1451.52	772.199	591.252	448.761	414.782	383.183	431.48	476.867	553.146	484.208	606.048	521.86	482.79	575.278	473.35	628.567
TRINITY_DN16313_c0_g1	0	7.32108	6.10287	0	0	0	0	0	0	1179.61	0	0	0	0	0	0
TRINITY_DN16354_c0_g2	85.5379	102.68	42.6215	34.9305	22.6323	5.80167	27.8617	22.524	21.3738	20.0808	6.61965	0	7.55258	17.463	27.2068	14.6968
TRINITY_DN16355_c0_g1	655.568	391.464	140.891	325.384	106.108	64.2194	70.1728	208.075	58.8056	288.843	35.045	7.27864	29.1076	13.9206	6.51583	3.579
TRINITY_DN16356_c0_g1	26.6192	163.179	21.2788	41.394	67.0442	27.2622	38.7027	34.1251	84.1496	99.507	80.939	60.9339	45.9558	44.6597	134.316	85.8868
TRINITY_DN16367_c0_g1	0	0	0	0	0	0	0	0	0	6.58781	13.0271	196.515	14.8635	108.805	0	173.598
TRINITY_DN16376_c0_g2	54.1548	27.6813	0	42.0584	90.8253	18.0448	43.7752	72.0593	106.866	0	0	25.5324	23.3613	55.7219	43.0316	21.8092
TRINITY_DN16405_c0_g1	220.622	311.253	211.85	362.304	379.333	372.563	439.239	357.586	368.548	404.883	350.578	436.379	415.666	489.432	364.854	338.952
TRINITY_DN16410_c0_g1	216.595	549.662	320.046	354.377	436.379	326.407	345.345	396.739	459.135	393.868	318.688	231.549	296.795	304.595	576.611	255.331
TRINITY_DN16427_c0_g1	117.623	8.84951	31.9024	17.2417	46.8562	12.1493	7.26404	10.3877	12.5713	4.71615	9.24181	5.257	7.91787	34.0699	0	5.20695
TRINITY_DN16452_c0_g1	0	0	0	0	0	0	0	0	18.558	0	0	261.115	20.1627	127.79	0	113.848
TRINITY_DN16479_c0_g1	209.64	194.492	49.8592	49.0686	13.2459	30.5035	79.2878	39.4072	31.2814	52.8829	58.0075	40.2504	39.7188	56.0263	71.4418	64.5757
TRINITY_DN16490_c0_g1	219.102	149.638	171.063	149.743	91.9402	120.945	77.1204	123.402	110.064	94.0975	98.872	209.212	184.79	147.993	108.931	145.672
TRINITY_DN16492_c0_g1	36.6592	24.379	244.869	306.529	70.5307	203.584	94.61	219.58	112.789	105.886	165.922	240.02	167.76	286.658	179.756	275.435
TRINITY_DN16509_c0_g1	855.014	770.305	678.203	758.979	686.096	790.801	694.183	867.659	781.515	784.236	773.125	1134.27	924.519	973.013	867.343	754.633
TRINITY_DN16552_c0_g2	0	0	0	5.78053	0	0	0	0	5.05874	665.521	0	0	0	0	0	0
TRINITY_DN16559_c0_g3	324.096	335.01	214.258	175.341	265.445	139.324	210.618	314.399	241.303	210.066	225.194	117.278	152.218	117.717	163.663	184.082
TRINITY_DN16605_c0_g1	113.963	254.091	220.969	146.681	772.291	2321.44	340.431	1310.83	3173.94	1727.73	2020.57	3954.8	541.727	153.314	1829.38	1931.85
TRINITY_DN16612_c0_g1	146.74	0	23.34	0	0	0	0	0	0	0	0	0	0	0	23.326	23.4691
TRINITY_DN16619_c0_g1	201.225	78.6637	58.1599	85.4317	53.9263	0	135.114	122.488	29.1596	27.4345	6.79366	39.1946	15.3972	65.8389	0	22.6349
TRINITY_DN16635_c0_g1	24.2646	72.7812	73.9636	59.5326	71.4283	175.639	92.2248	78.0747	107.943	114.073	175.353	94.3594	78.6054	88.0553	70.7475	55.6842
TRINITY_DN16658_c0_g1	0	0	0	0	35.4146	10.8284	11.03	0	0	0	62.6957	86.4661	35.7217	148.052	53.9508	251.868
TRINITY_DN16699_c0_g1	22.1998	26.049	61.2177	68.863	52.5721	89.593	42.8247	67.0718	60.016	90.0339	84.9289	126.602	84.458	72.6317	69.0024	63.9651
TRINITY_DN16706_c0_g1	119.967	86.4523	50.4307	72.1782	42.985	32.7393	53.8319	70.8593	35.5682	50.0386	67.7088	39.8473	34.6719	48.8927	69.1573	47.3522
TRINITY_DN16712_c0_g1	825.435	1219.33	288.648	220.435	281.246	162.005	590.981	301.951	261.753	260.989	253.158	108.03	236.95	238.214	359.062	198.776
TRINITY_DN16712_c0_g1	825.435	1219.33	288.648	220.435	281.246	162.005	590.981	301.951	261.753	260.989	253.158	108.03	236.95	238.214	359.062	198.776
TRINITY_DN16740_c0_g2	9.65114	28.8393	20.203	3.98348	12.9013	144.579	23.6071	33.8148	154.468	64.8493	86.2333	163.179	8.56229	0	53.7181	42.0361
TRINITY_DN16741_c0_g1	0	0	10.0848	8.85617	32.0626	88.6322	9.9543	32.3049	131.112	76.5855	113.761	256.564	32.2765	0	130.197	177.276
TRINITY_DN16741_c0_g1	0	0	10.0848	8.85617	32.0626	88.6322	9.9543	32.3049	131.112	76.5855	113.761	256.564	32.2765	0	130.197	177.276
TRINITY_DN16742_c0_g2	156.106	134.251	156.525	81.3597	19.5273	45.2533	27.2127	39.2051	18.4306	69.3171	77.4491	40.3403	0	53.1628	26.5968	47.4393
TRINITY_DN16750_c0_g1	208.474	59.0712	81.4558	36.1245	36.2442	18.9675	35.2474	31.8938	18.0759	49.8696	20.1484	7.6484	9.03449	13.0785	19.3703	31.133
TRINITY_DN16755_c0_g1	171.678	143.027	167.644	76.0249	67.761	83.6287	70.6927	122.349	74.1789	85.4356	46.5717	120.54	99.2844	60.8795	98.4125	76.7551
TRINITY_DN16756_c0_g1	0	0	0	0	50.7493	31.3875	18.8797	10.2046	95.7904	54.0474	44.7651	105.096	183.739	71.1581	9.22777	128.171
TRINITY_DN16763_c0_g1	423.425	224.567	40.3922	38.7016	83.4843	69.3247	42.5339	239.79	234.814	187.344	118.439	161.334	133.28	147.781	126.773	276.297
TRINITY_DN16815_c0_g1	129.704	28.6824	15.821	45.3075	8.39268	6.46709	30.1693	16.7677	0	14.4716	7.08102	0	8.41681	25.9962	22.7738	24.1896
TRINITY_DN16882_c0_g1	6.69988	23.3177	5.62847	13.8858	38.9714	146.218	13.6637	67.4341	164.41	69.1313	104.275	148.491	26.7988	9.10287	63.9274	55.7545
TRINITY_DN16891_c0_g1	0	2.10901	1.78915	1.76703	22.8867	46.4126	13.8666	22.2914	30.6678	16.9148	26.4793	99.483	115.342	44.7096	92.8822	93.4569
TRINITY_DN16893_c0_g1	483.495	410.012	611.145	568.441	311.423	409.646	373.207	540.742	454.506	495.626	459.423	380.214	392.281	419.554	400.807	398.299
TRINITY_DN16893_c0_g2	372.999	426.462	790.839	1030.82	550.251	909.553	634.579	1149.43	951.018	936.108	919.723	761.768	882.697	1208.02	981.299	1272.67
TRINITY_DN16901_c0_g1	0	0	77.3055	72.7784	0	69.1319	86.0145	0	72.9828	284.854	238.472	0	87.5656	229.672	86.7424	144.173
TRINITY_DN16947_c0_g2	6.15201	0	0	0	0	0	2.50952	0	0	987.097	0	2.72507	0	0	0	0
TRINITY_DN16986_c0_g1	69.2712	75.0091	107.691	78.6815	93.8878	102.516	118.676	61.558	97.1914	107.076	128.67	138.536	71.2308	153.53	151.664	129.248
TRINITY_DN16986_c0_g1	69.2712	75.0091	107.691	78.6815	93.8878	102.516	118.676	61.558	97.1914	107.076	128.67	138.536	71.2308	153.53	151.664	129.248
TRINITY_DN17001_c1_g1	0	127.798	0	0	0	0	0	0	74.9686	0	81.8889	129.711	0	0	0	0
TRINITY_DN17019_c0_g1	123.366	57.0183	70.7815	38.6491	58.4349	38.5805	84.9755	66.6703	39.4093	22.2213	80.7032	59.8272	33.4754	12.9196	45.2753	24.3724
TRINITY_DN17031_c0_g1	146.083	163.509	0	92.1039	0	0	0	0	0	0	0	0	0	0	110.771	0
TRINITY_DN17033_c0_g3	140.584	93.4639	92.9786	77.1384	78.0775	71.7181	90.7128	82.1414	49.1891	60.0277	50.0079	10.4529	15.5698	59.7396	32.6041	60.9958
TRINITY_DN17061_c0_g1	0	0	327.539	18.7696	0	32.0399	0	84.9059	133.612	0	1059.62	807.202	685.132	98.5239	152.398	117.052
TRINITY_DN17061_c0_g2	0	0	80.9532	11.3854	6.14666	37.7107	5.65286	18.2531	29.0356	5.45311	268.925	198.645	147.328	14.1568	66.2024	77.9514
TRINITY_DN17068_c0_g1	151.645	0	0	95.1563	0	90.5443	113.698	0	95.2286	93.2428	0	0	230.936	0	228.851	0
TRINITY_DN17078_c0_g1	426.338	271.351	232.698	179.053	206.513	187.706	191.938	199.355	230.768	213.71	215.915	270.713	298.32	253.743	281.583	260.563
TRINITY_DN17081_c0_g1	427.745	234.667	107.359	105.819	214.253	138.95	199.29	139.988	104.657	161.534	133.675	184.547	156.168	162.947	200.208	160.641
TRINITY_DN17089_c0_g1	222.825	0	0	40.4625	87.3088	0	89.4849	0	40.8991	0	41.4113	0	46.6348	116.863	0	0
TRINITY_DN17098_c0_g1	200.523	289.073	154.195	160.245	639.391	142.092	574.721	133.006	102.928	118.715	63.043	162.976	102.429	84.5769	39.0168	85.3982
TRINITY_DN17098_c0_g1	200.523	289.073	154.195	160.245	639.391	142.092	574.721	133.006	102.928	118.715	63.043	162.976	102.429	84.5769	39.0168	85.3982
TRINITY_DN17120_c1_g1	0	173.785	57.9411	0	0	0	0	0	0	0	58.0628	0	64.7194	0	63.2461	0
TRINITY_DN17123_c0_g1	198.072	113.502	107.169	58.4447	81.113	64.1076	84.8972	99.9	73.8581	117.241	73.1488	136.908	122.345	100.347	90.7586	102.924
TRINITY_DN17144_c0_g1	328.449	239.94	133.55	159.57	46.9964	49.0261	44.3985	17.6415	0	13.9204	27.9634	0	15.9119	99.7148	29.0032	0
TRINITY_DN17150_c0_g2	151.446	58.4754	28.8274	28.2942	50.9324	15.7516	47.3745	20.4859	28.8406	18.0809	0	10.5499	20.4904	7.93608	18.5243	19.7891
TRINITY_DN17152_c0_g1	150.997	65.2858	55.1662	59.8884	99.9074	71.6535	99.0937	68.9575	61.129	54.7312	86.8688	75.6597	99.2257	93.6684	80.923	106.432
TRINITY_DN17156_c0_g1	500.856	416.154	217.352	259.043	194.573	209.808	234.817	198.569	206.806	259.393	292.59	133.719	139.651	121.34	171.359	124.573
TRINITY_DN17156_c0_g1	500.856	416.154	217.352	259.043	194.573	209.808	234.817	198.569	206.806	259.393	292.59	133.719	139.651	121.34	171.359	124.573
TRINITY_DN17169_c0_g2	0	43.5781	0	0	101.391	192.828	0	112.46	63.4802	0	0	41.0522	106.389	57.8508	33.267	0
TRINITY_DN17191_c0_g1	0	0	0	0	21.8724	16.9377	40.7742	11.0297	51.597	58.2427	0	102.422	132.168	76.8977	69.7761	222.915
TRINITY_DN17205_c0_g1	279.252	228.552	56.2813	62.2228	171.847	57.2404	110.24	44.5995	35.3231	39.9068	52.0955	76.3614	37.6163	35.0229	47.1773	72.5412
TRINITY_DN17206_c0_g5	0	25.4156	0	116.802	42.0418	0	0	0	0	18.711	0	0	0	0	0	20.2198
TRINITY_DN17220_c0_g1	135.146	34.1817	33.871	33.2545	59.4238	18.6309	16.6858	23.7898	28.0392	42.8767	20.8093	0	0	27.6389	16.3097	0
TRINITY_DN17238_c0_g1	0	0	0	83.889	89.6576	0	0	118.344	0	164.372	185.557	0	0	88.715	0	82.4399
TRINITY_DN17246_c0_g1	0	20.3395	105.531	23.3908	11.4762	0	27.1467	17.9105	8.68301	6.10694	113.61	33.9627	0	24.3326	26.4528	15.7391
TRINITY_DN17247_c0_g1	71.5713	96.1586	97.5986	117.228	63.0888	71.0949	42.2486	57.5162	118.478	71.166	70.8054	34.8532	86.1102	35.3046	45.9737	61.9544
TRINITY_DN17251_c1_g1	0	35.0357	0	0	89.5282	81.5872	0	45.874	211.02	106.059	186.152	1035.59	166.499	47.3516	358.254	360.762
TRINITY_DN17261_c1_g2	0	108.382	0	37.5941	0	33.5787	0	0	0	36.381	38.248	0	0	0	40.8783	38.3813
TRINITY_DN17278_c0_g2	123.275	66.9774	47.726	74.1199	43.61	16.7649	60.4259	36.1019	34.2517	19.0054	3.83205	14.7869	14.5151	55.8613	32.7364	14.016
TRINITY_DN17313_c0_g1	322.158	257.252	186.848	174.436	277.126	181.616	253.016	201.965	144.439	192.234	201.043	222.491	219.008	240.517	240.347	274.581
TRINITY_DN17314_c0_g1	127.234	68.631	48.6354	7.96549	25.8075	39.7778	0	17.193	0	38.1665	22.6929	8.82147	0	0	38.912	25.1093
TRINITY_DN17336_c0_g1	472.559	0	310.374	98.3817	104.452	280.481	0	281.121	196.898	289.191	109.93	0	119.44	103.648	0	766.361
TRINITY_DN17350_c0_g1	0	182.389	61.3719	79.6431	236.498	238.559	206.53	135.782	40.4844	172.263	58.2926	239.81	198.648	17.5032	121.742	103.359
TRINITY_DN17352_c1_g1	66.1401	107.189	502.203	527.225	842.839	1517.45	595.879	1205.09	1605.66	871.715	1325.52	6117.41	3426.67	2206.32	1925.58	1231.4
TRINITY_DN17352_c1_g1	66.1401	107.189	502.203	527.225	842.839	1517.45	595.879	1205.09	1605.66	871.715	1325.52	6117.41	3426.67	2206.32	1925.58	1231.4
TRINITY_DN17359_c0_g1	166.552	61.7178	52.2348	65.6271	55.6664	25.0423	36.8518	32.1092	28.7108	33.6579	19.7819	17.6199	12.5545	26.8432	17.9574	12.3886
TRINITY_DN17362_c0_g1	91.8279	108.479	104.449	169.139	171.432	88.097	190.367	117.239	101.073	173.763	115.987	37.3211	81.7139	79.2183	108.535	106.877
TRINITY_DN17371_c0_g1	178.197	73.7385	0	0	0	0	0	0	0	0	26.9084	0	0	0	28.3592	0
TRINITY_DN17373_c0_g1	0	0	154.611	145.557	156.198	0	86.0145	0	0	0	79.4906	0	175.131	0	0	72.0867
TRINITY_DN17384_c0_g2	224.885	292.683	184.856	170.602	115.16	98.2173	139.768	232.826	97.7859	112.452	142.624	180.418	104.489	72.1354	147.228	55.8576
TRINITY_DN17391_c0_g1	101.214	34.8076	0	0	0	0	27.2288	0	0	24.8377	25.5073	0	28.8981	0	0	26.6187
TRINITY_DN17415_c0_g1	972.246	945.398	753.378	825.814	516.991	491.224	625.299	663.607	511.801	577.743	574.687	357.208	368.634	499.437	526.269	481.596
TRINITY_DN17424_c0_g2	75.3877	102.502	80.5847	98.0635	42.3563	50.319	60.9762	66.7868	59.822	56.556	38.2538	70.7147	65.1878	68.8779	39.9307	40.7365
TRINITY_DN17451_c0_g1	198.813	110.292	61.2798	24.1378	84.702	50.0064	84.2338	25.8209	30.8434	34.8231	34.248	39.6668	58.6171	35.1714	12.2604	31.7863
TRINITY_DN17458_c0_g1	382.861	272.686	184.23	136.469	121.948	127.538	93.2196	123.745	142.487	137.893	113.353	89.8444	69.096	84.1438	138.611	84.4241
TRINITY_DN17460_c0_g1	0	0	13.9817	6.87582	89.0993	22.8347	27.4124	29.544	91.16	72.4659	78.1626	151.165	200.657	74.4457	66.917	166.365
TRINITY_DN17467_c0_g1	7.59644	0	6.32186	0	67.176	10.3151	12.3757	13.3283	25.382	35.7593	17.6542	102.124	127.595	46.5106	30.202	85.1393
TRINITY_DN17475_c0_g1	4.8033	2.38556	0	0	32.3242	54.1061	29.3971	16.8069	120.251	24.8457	39.2872	46.7279	194.499	34.251	105.029	63.3401
TRINITY_DN17479_c0_g1	616.946	404.388	256.666	192.452	146.725	129.169	185.586	175.578	161.339	178.332	158.26	140.757	109.36	132.139	134.554	145.71
TRINITY_DN17479_c0_g1	616.946	404.388	256.666	192.452	146.725	129.169	185.586	175.578	161.339	178.332	158.26	140.757	109.36	132.139	134.554	145.71
TRINITY_DN17479_c0_g1	616.946	404.388	256.666	192.452	146.725	129.169	185.586	175.578	161.339	178.332	158.26	140.757	109.36	132.139	134.554	145.71
TRINITY_DN17483_c0_g2	124.367	131.282	96.048	83.9548	67.3834	62.1106	72.1769	92.9349	83.5064	63.8842	92.8228	48.1427	80.6845	75.6662	76.2253	59.1792
TRINITY_DN17525_c0_g1	127.434	53.5646	43.8956	8.80593	28.0128	14.3741	26.1391	18.2378	26.3713	16.86	41.0014	19.1838	9.43709	0	8.44369	18.5597
TRINITY_DN17535_c0_g1	183.975	596.699	68.3246	47.6546	53.9039	36.7427	33.0839	18.4435	15.7436	38.3031	16.674	14.8708	22.0661	23.2658	24.846	14.1289
TRINITY_DN17538_c0_g1	3.76379	11.2378	0	0	23.5621	82.1563	24.5728	3.295	31.826	38.8141	5.85696	330.893	107.064	197.172	50.9063	125.166
TRINITY_DN17538_c0_g2	6.24428	6.22979	5.21213	0	38.799	33.9645	10.1776	5.47384	104.748	39.3367	19.3769	256.539	105.065	186.826	39.7212	183.961
TRINITY_DN17555_c0_g1	76.7258	80.08	830.571	49.125	38.8829	76.5903	35.3238	48.1745	65.1999	70.5352	44.4629	69.5185	49.0506	64.1207	76.6489	53.7034
TRINITY_DN17572_c0_g4	110.379	115.236	101.129	210.698	149.712	168.14	158.543	170.389	141.5	128.654	160.997	203.226	184.074	214.376	200.75	228.564
TRINITY_DN17581_c0_g1	169.577	352.276	77.5583	56.6916	108.907	7.65017	184.072	69.3548	9.34425	43.9319	8.72861	10.2354	9.9526	0	17.9878	9.61957
TRINITY_DN17584_c0_g1	215.679	240.226	139.353	68.1855	165.321	101.089	103.978	94.8445	52.0735	81.1548	65.4977	99.7482	18.7345	73.5796	119.108	177.064
TRINITY_DN17589_c1_g1	77.5366	128.769	103.799	72.4686	50.6238	28.1484	46.3554	58.8722	34.7984	44.9064	56.2061	50.6434	41.2552	28.1094	20.5509	4.49707
TRINITY_DN17612_c0_g1	0	0	11.221	0	47.7175	77.7345	65.7924	265.505	5.63548	15.8748	20.8695	108.308	29.7752	18.3049	37.4528	46.5591
TRINITY_DN17613_c0_g1	204.332	123.144	26.1436	33.3431	35.83	19.9142	16.0245	36.0517	10.3811	31.9585	32.1725	27.8038	17.6125	8.32498	24.7954	69.6959
TRINITY_DN17624_c0_g3	0	0	100.273	0	0	0	0	135.642	0	0	0	174.272	0	0	0	0
TRINITY_DN17630_c0_g3	0	94.2376	315.981	58.4754	62.943	0	0	78.508	0	0	124.747	93.9064	0	120.145	0	58.578
TRINITY_DN17631_c0_g1	0	0	0	158.197	0	0	93.9899	110.929	0	0	0	0	95.5265	0	0	77.9884
TRINITY_DN17645_c1_g1	166.842	62.2613	48.2033	66.1454	73.1374	6.95322	31.8453	82.3093	32.4652	27.5654	7.93347	45.9011	40.2993	18.9779	10.0484	51.1483
TRINITY_DN17651_c0_g2	98.7208	120.034	48.0167	0	16.8814	39.7298	32.0076	52.3127	47.728	15.0073	15.1066	73.0373	17.1859	40.4874	47.0698	32.5949
TRINITY_DN17678_c1_g1	0	0	0	4.68294	48.2632	212.391	4.63548	246.398	146.694	64.3791	71.6542	107.101	243.446	73.7563	307.36	124.312
TRINITY_DN17685_c0_g1	179.523	298.98	247.606	278.466	407.235	305.057	433.243	298.919	337.369	291.369	254.379	405.029	364.386	297.818	258.177	286.365
TRINITY_DN17742_c0_g1	0	1.74885	0	0	25.3408	113.145	8.62859	61.6288	37.455	32.3058	9.61406	172.683	247.954	95.7041	264.779	135.086
TRINITY_DN17745_c1_g2	70.0032	74.3622	152.455	169.587	233.009	308.302	171.24	269.775	377.585	250.976	315.513	780.441	463.815	409.156	289.444	227.797
TRINITY_DN17760_c0_g2	0	0	66.3922	0	0	58.8801	72.9846	0	0	0	134.595	205.781	0	259.652	367.625	187.509
TRINITY_DN17760_c0_g7	3463.82	5815.64	3893.81	581.43	1105.71	4779.43	4676.25	7592.9	730.308	960.864	4181.95	21921.1	4328.55	17263	11549.2	770.369
TRINITY_DN17770_c0_g1	89.9436	49.992	40.9682	100.478	31.8968	67.2178	80.7622	87.5019	41.0575	76.832	66.7704	45.261	98.0138	33.5666	59.0023	62.8521
TRINITY_DN17786_c0_g2	25.3823	25.5111	97.2691	102.447	44.259	59.9951	82.5368	66.9905	52.2021	150.034	88.0097	103.711	44.584	108.872	60.5364	96.6459
TRINITY_DN17790_c0_g1	525.619	325.445	188.697	343.676	140.948	131.202	173.58	227.49	150.413	99.3699	144.43	65.4236	76.5974	104.084	100.538	109.364
TRINITY_DN17790_c0_g1	525.619	325.445	188.697	343.676	140.948	131.202	173.58	227.49	150.413	99.3699	144.43	65.4236	76.5974	104.084	100.538	109.364
TRINITY_DN17796_c0_g1	67.1808	66.2637	19.8206	0	37.3278	58.7974	35.5945	77.675	105.494	16.6007	33.6959	21.1477	38.1249	45.2706	52.0323	18.1468
TRINITY_DN17805_c0_g2	68.1628	68.5818	89.5695	87.8081	106.689	40.1979	99.7005	40.3817	111.835	130.241	62.9655	74.4484	131.541	133.514	127.166	91.9686
TRINITY_DN17813_c0_g3	776.347	607.302	181.306	177.504	82.1553	64.0007	115.765	139.629	12.9128	36.4846	36.5082	14.5033	27.7175	32.4339	50.3733	26.5133
TRINITY_DN17825_c0_g3	158.784	112.284	80.7845	116.105	41.7421	34.6623	0	47.958	39.1357	0	0	0	0	0	84.5155	0
TRINITY_DN17828_c0_g2	180.96	49.2653	0	27.4041	19.9139	22.8687	19.164	29.7241	9.31161	0	16.3886	0	6.23479	0	0	19.1725
TRINITY_DN17837_c0_g1	177.642	113.47	39.627	39.5019	140.637	24.7217	78.7623	53.6317	65.8359	49.9615	28.2076	44.4476	53.5891	66.2189	38.5604	54.061
TRINITY_DN17845_c0_g1	422.96	722.817	446.299	525.282	860.886	407.349	624.669	552.909	268.756	442.649	375.315	230.349	168.954	315.84	322.994	261.48
TRINITY_DN17845_c0_g1	422.96	722.817	446.299	525.282	860.886	407.349	624.669	552.909	268.756	442.649	375.315	230.349	168.954	315.84	322.994	261.48
TRINITY_DN17845_c0_g2	60.5056	128.962	70.5189	93.3911	171.279	55.9358	123.492	84.0534	68.107	56.7441	48.5555	29.863	45.9765	32.0426	45.8365	56.4556
TRINITY_DN17860_c0_g1	330.135	396.695	273.635	192.111	190.872	223.709	207.321	314.763	219.399	191.454	262.541	271.806	199.657	205.466	240.012	193.846
TRINITY_DN17862_c1_g1	0	7.09797	0	2.95621	3.19112	0	2.91055	0	0	2456.8	5.55208	0	0	0	0	6.24606
TRINITY_DN17908_c0_g3	164.015	40.8905	19.5744	48.2115	20.8207	27.8904	71.6153	20.5353	39.3513	55.4102	59.1003	52.2645	20.7597	11.9479	32.6041	55.9128
TRINITY_DN17910_c0_g2	7.54139	120.562	18.8304	18.5312	100.049	296.987	67.5746	165.391	277.225	147.94	105.164	81.0955	353.367	71.8242	137.922	149.57
TRINITY_DN17914_c0_g2	114.625	127.798	0	0	0	0	0	104.196	0	0	0	0	0	0	0	0
TRINITY_DN17916_c0_g1	0	0	7.86278	25.7448	41.6913	56.7239	53.4528	39.3993	119.513	49.5102	80.6164	35.1249	32.2995	55.4357	33.1004	45.2643
TRINITY_DN17926_c0_g1	111.076	56.5645	23.8125	12.7677	32.1627	10.5383	29.4502	22.6056	19.5921	18.3928	20.0406	4.59623	4.57638	15.8741	32.1977	17.9591
TRINITY_DN17934_c0_g1	111.057	102.359	41.4135	47.9044	26.186	30.3827	28.6708	59.3447	18.4836	30.3664	25.5447	8.2844	19.9946	7.95295	26.0727	31.6715
TRINITY_DN17947_c0_g2	336.488	433.216	271.245	387.916	247.53	150.087	217.952	198.413	215.232	203.254	256.765	62.6778	194.607	291.684	124.764	220.163
TRINITY_DN17956_c0_g1	201.843	86.5923	47.7835	16.2783	25.3433	52.0676	39.0987	42.2493	55.8328	7.49461	59.4082	26.3337	34.4223	45.808	22.916	65.7654
TRINITY_DN17967_c0_g1	16.8582	36.8804	79.3053	55.8997	60.3407	85.0783	41.2565	82.6266	68.4682	42.8155	49.8503	164.408	128.865	80.1668	53.618	97.4562
TRINITY_DN17970_c1_g3	194.911	43.9848	69.9432	0	0	14.5001	35.0804	0	17.3543	0	16.5384	20.1291	0	14.8158	17.2078	0
TRINITY_DN17977_c0_g1	227.099	441.207	148.991	214.11	136.898	18.2514	31.8092	100.085	134.966	285.143	83.2999	35.0545	35.6541	77.6281	73.6195	232.307
TRINITY_DN17979_c0_g1	26.2349	92.3326	121.469	171.97	94.3493	226.115	98.8378	144.858	116.147	131.82	144.147	59.6176	129.723	130.075	131.411	160.831
TRINITY_DN17980_c0_g1	6.86178	0	68.7689	33.577	54.6233	149.251	33.5453	65.865	63.122	59.2904	53.1983	190.527	115.364	42.0025	27.1258	47.4564
TRINITY_DN17982_c0_g2	0	4.34713	29.2804	83.0164	66.2399	47.5974	160.24	145.308	92.0877	96.7739	47.521	31.0498	23.2577	26.7066	24.3045	30.4832
TRINITY_DN17994_c0_g1	0	0	0	0	113.559	22.853	111.274	30.7599	133.463	25.3403	26.0499	265.485	177.032	118.802	82.2756	271.388
TRINITY_DN17999_c0_g1	88.2866	144.429	293.615	301.988	276.472	381.273	300.696	302.837	508.872	408.825	509.607	388.869	361.661	382.263	331.866	324.701
TRINITY_DN18011_c1_g1	230.774	320.498	216.863	134.186	119.343	45.9794	115.996	110.708	112.676	128.589	134.9	24.9415	59.8389	85.811	98.4202	116.123
TRINITY_DN18013_c0_g1	28.2518	32.953	115.667	153.455	80.4689	152.972	75.002	181.747	166.694	113.371	136.301	99.521	89.5993	104.853	126.877	129.492
TRINITY_DN18015_c0_g1	97.129	77.345	482.805	421.659	76.7749	314.171	100.041	262.348	555.591	193.854	573.2	361.144	429.866	312.478	256.074	392.82
TRINITY_DN18015_c0_g1	97.129	77.345	482.805	421.659	76.7749	314.171	100.041	262.348	555.591	193.854	573.2	361.144	429.866	312.478	256.074	392.82
TRINITY_DN18023_c0_g2	301.133	179.47	137.909	402.525	466.895	401.288	438.385	288.707	284.171	475.432	223.313	219.451	182.234	145.607	176.226	177.895
TRINITY_DN18028_c0_g1	0	7.32108	0	0	90.8024	24.8867	41.7937	12.8571	36.7622	63.2963	11.3583	321.636	84.2564	134.607	87.4154	316.243
TRINITY_DN18032_c0_g1	145.214	10.7222	281.82	115.625	72.985	86.0151	73.8286	179.129	83.6077	67.2754	126.985	223.281	162.925	89.6599	97.3337	42.5769
TRINITY_DN18032_c0_g2	0	73.8286	58.2245	75.6203	61.2434	32.2815	19.5497	64.1772	115.347	18.1677	128.848	67.8183	62.7506	99.2918	38.3931	58.9406
TRINITY_DN18042_c0_g1	165.754	105.323	105.684	104.3	80.5665	93.1376	86.1397	66.0081	125.8	119.401	149.278	147.745	112.84	87.2928	107.989	90.6846
TRINITY_DN18052_c0_g1	1076.86	1160.11	1463.51	1738.72	1107.62	1995.62	1190.63	1921.8	1754.76	1671.58	1840.01	2400.86	1873.84	2031.74	1815.69	1873.66
TRINITY_DN18052_c0_g1	1076.86	1160.11	1463.51	1738.72	1107.62	1995.62	1190.63	1921.8	1754.76	1671.58	1840.01	2400.86	1873.84	2031.74	1815.69	1873.66
TRINITY_DN18052_c0_g1	1076.86	1160.11	1463.51	1738.72	1107.62	1995.62	1190.63	1921.8	1754.76	1671.58	1840.01	2400.86	1873.84	2031.74	1815.69	1873.66
TRINITY_DN18052_c0_g1	1076.86	1160.11	1463.51	1738.72	1107.62	1995.62	1190.63	1921.8	1754.76	1671.58	1840.01	2400.86	1873.84	2031.74	1815.69	1873.66
TRINITY_DN18053_c0_g1	105.553	49.6849	46.7296	66.891	62.2431	39.8065	84.2647	63.1884	44.7369	64.0371	75.701	27.0481	19.7665	50.9387	97.1797	53.646
TRINITY_DN18060_c0_g1	379.058	354.283	292.046	392.036	529.899	186.863	305.044	170.961	248.611	305.269	212.881	378.909	160.015	164.764	264.543	251.322
TRINITY_DN18069_c0_g1	398.397	471.5	432.538	252.641	459.472	347.575	503.252	271.123	278.01	337.594	377.697	459.712	416.601	376.189	290.931	356.784
TRINITY_DN18080_c0_g1	199.062	367.629	259.92	170.203	137.867	198.567	102.305	174.911	147.495	73.4044	32.3657	368.93	46.1396	92.7464	49.9829	80.4317
TRINITY_DN18082_c0_g1	18.2951	16.1312	0	6.59786	155.441	49.7604	44.728	45.3218	107.456	91.2716	37.8518	223.211	167.435	103.658	58.1862	301.343
TRINITY_DN18082_c0_g2	0	0	0	0	7.07126	0	6.52015	7.02458	0	0	0	222.655	28.2936	81.7029	38.194	186.066
TRINITY_DN18084_c0_g1	0	7.32102	6.10283	5.17492	116.811	25.5324	35.6585	8.18841	18.4881	19.8175	7.28332	177.254	61.0111	95.341	47.1206	232.438
TRINITY_DN18088_c0_g1	18.5841	130.243	30.8167	30.2925	57.2493	31.4875	60.5174	40.7967	15.4447	14.5136	14.3707	8.36451	8.1967	25.2999	7.38879	55.7259
TRINITY_DN18109_c0_g1	97.5048	54.5565	80.1136	134.518	83.3377	15.9862	44.2712	130.872	20.0894	128.453	74.0382	42.9627	149.006	51.4101	79.1523	99.646
TRINITY_DN18111_c0_g1	24.2496	60.4708	60.7483	49.8672	48.4561	90.6995	44.4679	69.0803	45.789	14.3287	70.5607	151.535	112.768	53.5876	53.0258	57.8228
TRINITY_DN18114_c0_g1	406.541	261.249	119.488	131.823	61.1928	43.4953	104.425	89.6576	38.5069	70.8879	49.5397	22.143	10.4275	45.8518	32.5739	40.4332
TRINITY_DN18118_c0_g1	124.623	68.478	24.7999	27.1937	11.7416	2.23683	5.35081	8.61063	8.32713	7.81063	10.2092	0	0	4.45571	13.0384	0
TRINITY_DN18162_c0_g1	0	0	8.06888	7.95484	47.2328	22.966	35.3561	16.8813	20.2939	19.0443	44.9222	330.135	85.4916	104.791	61.2974	444.908
TRINITY_DN18173_c0_g1	0	87.7335	32.6029	22.0921	47.7068	78.4272	115.344	101.415	65.4481	85.0128	139.479	0	49.1826	76.5994	109.26	45.776
TRINITY_DN18181_c0_g2	0	238.139	29.9223	57.8126	0	0	92.4628	34.2137	29.3153	27.8791	28.8069	37.1748	0	0	30.4317	0
TRINITY_DN18192_c0_g1	9.20983	27.6596	15.2747	15.0157	89.1873	43.6962	59.9836	24.2603	91.8708	57.5535	49.8567	174.063	105.625	87.7635	183.085	126.285
TRINITY_DN18192_c0_g2	596.106	2200.17	5180.49	10932.5	9577.16	13060.3	8091.24	11497.5	9841.22	6235.09	8969.56	14261.1	10885	4727.39	6211.88	7153.29
TRINITY_DN18192_c0_g2	596.106	2200.17	5180.49	10932.5	9577.16	13060.3	8091.24	11497.5	9841.22	6235.09	8969.56	14261.1	10885	4727.39	6211.88	7153.29
TRINITY_DN18199_c0_g1	123.231	82.6644	89.9504	44.0892	35.7127	110.852	178.017	72.315	101.074	95.1163	84.3168	112.179	96.0781	112.017	54.4232	92.3519
TRINITY_DN18223_c0_g1	116.064	34.9531	38.2973	71.7885	27.486	51.6987	56.6392	98.2765	19.1581	9.0079	17.906	73.5669	40.8309	39.5323	9.22777	78.8905
TRINITY_DN18234_c0_g1	276.138	140.303	96.4596	73.3313	158.345	73.9382	146.23	97.0212	86.9681	107.891	90.9195	134.798	141.337	102.838	94.5897	105.085
TRINITY_DN18240_c0_g1	371.885	260.902	131.056	70.7055	52.9944	47.8339	83.2723	72.3718	30.3615	54.7716	57.1385	19.4116	13.5209	44.7356	28.7858	26.5735
TRINITY_DN18240_c0_g1	371.885	260.902	131.056	70.7055	52.9944	47.8339	83.2723	72.3718	30.3615	54.7716	57.1385	19.4116	13.5209	44.7356	28.7858	26.5735
TRINITY_DN18247_c0_g1	147.372	120.831	195.498	112.414	146.97	92.5249	206.658	186.242	83.0191	117.086	185.91	10.3475	53.3935	65.8085	132.65	102.535
TRINITY_DN18256_c0_g1	111.016	0	0	72.7784	78.0989	69.1319	172.029	101.062	0	0	0	0	0	153.115	86.7424	0
TRINITY_DN18264_c0_g1	131.261	150.204	194.304	129.872	148.504	228.732	183.182	246.997	218.119	197.654	231.982	168.834	198.472	134.025	126.741	144.541
TRINITY_DN18264_c0_g2	154.179	106.166	71.8221	94.151	135.573	117.511	133.463	160.8	120.001	112.779	92.6401	86.8196	59.4757	78.7196	76.6235	57.7163
TRINITY_DN18273_c0_g1	633.418	509.783	339.727	275.394	130.663	163.957	175.382	189.146	89.3586	147.495	145.841	60.9494	16.2501	93.1091	70.6963	66.7807
TRINITY_DN18273_c0_g1	633.418	509.783	339.727	275.394	130.663	163.957	175.382	189.146	89.3586	147.495	145.841	60.9494	16.2501	93.1091	70.6963	66.7807
TRINITY_DN18292_c0_g2	138.762	69.0146	64.378	51.4187	48.975	29.8754	38.7211	63.9299	46.3065	26.0636	56.8145	35.6375	58.4019	39.6947	37.7459	28.7557
TRINITY_DN18306_c1_g2	116.664	83.0722	92.8841	64.0688	49.4075	30.2396	49.8131	63.2854	37.355	56.9772	34.5038	19.8117	88.6326	52.8745	75.0953	53.0877
TRINITY_DN18307_c0_g1	0	219.423	50.3269	143.589	51.5857	43.8187	54.0254	0	96.5392	46.5006	199.608	71.4926	111.722	0	54.025	48.4014
TRINITY_DN18320_c0_g1	122.832	39.4097	78.8297	178.198	113.647	32.3363	27.5856	31.0996	62.79	57.2001	24.3358	43.1342	118.236	7.60748	62.0013	81.3647
TRINITY_DN18329_c0_g1	1404	1369.11	1234.73	920.576	1076.24	956.842	1024.88	1358.03	1896.54	1440.94	2375.71	2404.32	3074.09	5218.65	3389.74	6192.39
TRINITY_DN18334_c0_g1	0	0	13.5284	4.44406	38.383	11.0088	43.9575	18.899	36.2762	25.5364	20.9354	110.526	109.951	47.6536	30.0136	159.369
TRINITY_DN18339_c0_g1	140.641	98.7857	69.2395	64.9842	51.9282	77.3687	53.8364	92.4872	73.3314	68.982	64.3979	51.4872	47.8655	56.5326	56.3058	68.169
TRINITY_DN18342_c0_g2	5.76041	40.207	72.2008	66.3939	76.8019	66.6159	93.9047	60.5798	58.0639	59.0466	89.423	138.736	107.192	121.408	59.5449	65.0052
TRINITY_DN18345_c0_g1	205.801	149.452	115.692	26.4833	9.16219	10.3683	19.1198	39.5019	24.193	6.7711	3.91312	7.49799	2.98089	3.4592	10.8043	2.99364
TRINITY_DN18355_c0_g1	320.768	143.862	53.6559	57.2858	28.5445	7.27672	26.1491	65.5785	8.99267	29.5412	0	4.76377	0	0	0	0
TRINITY_DN18378_c0_g1	0	4.66672	25.7137	37.1112	4.21647	12.8311	5.75124	4.10992	21.934	14.9582	84.2424	31.1606	198.631	4.78614	7.47176	28.9195
TRINITY_DN18385_c0_g1	109.723	149.918	99.0947	105.48	192.783	81.0647	162.37	87.6221	91.001	163.29	192.694	206.882	149.453	142.617	134.836	127.865
TRINITY_DN18385_c0_g2	103.425	75.5347	72.9302	89.0831	96.737	107.815	101.784	88.575	78.4148	86.9016	85.0532	133.08	116.707	80.4742	119.927	105.505
TRINITY_DN18387_c0_g1	0	7.28658	12.1496	5.97923	58.1058	79.2683	41.5989	102.374	67.0893	22.9114	45.2226	71.8602	270.953	24.8104	104.408	169.995
TRINITY_DN18390_c0_g1	301.626	281.687	473.361	561.182	396.823	591.773	389.443	584.936	741.344	602.489	675.161	901.921	797.269	765.26	455.046	900.007
TRINITY_DN18390_c0_g1	301.626	281.687	473.361	561.182	396.823	591.773	389.443	584.936	741.344	602.489	675.161	901.921	797.269	765.26	455.046	900.007
TRINITY_DN18390_c0_g2	46.599	38.8103	38.7659	76.2883	82.3769	84.353	69.5864	61.3259	110.232	66.9956	138.354	90.5285	41.1861	110.961	43.2295	86.9904
TRINITY_DN18394_c0_g1	42.9728	179.701	47.0314	30.7297	105.148	22.9719	24.2959	15.3124	26.2774	26.1241	94.9055	35.8784	101.186	24.7824	24.716	14.8336
TRINITY_DN18406_c0_g1	0	19.2597	79.6418	113.087	48.2072	111.465	37.3896	141.354	57.7385	107.787	107.418	35.1198	119.57	152.206	84.9682	237.176
TRINITY_DN18407_c0_g1	55.062	74.2694	134.302	115.005	77.7344	134.456	119.085	176.211	103.945	111.995	112.5	101.472	160.039	148.234	189.626	137.009
TRINITY_DN18407_c0_g2	278.698	252.505	343.7	417.132	311.263	428.209	288.904	386.298	449.168	372.934	354.341	436.728	535.5	399.473	506.311	466.948
TRINITY_DN18407_c0_g2	278.698	252.505	343.7	417.132	311.263	428.209	288.904	386.298	449.168	372.934	354.341	436.728	535.5	399.473	506.311	466.948
TRINITY_DN18408_c0_g1	234.736	203.174	111.517	150.732	113.123	95.6269	155.692	127.094	64.469	83.7492	112.194	69.7831	74.0816	66.3666	76.9923	49.4671
TRINITY_DN18412_c0_g2	185.213	169.476	88.9927	75.6434	58.6612	41.6262	69.5591	108.044	62.2704	45.819	67.7065	55.5303	36.6076	49.3123	53.9825	56.7432
TRINITY_DN18417_c0_g1	192.169	230.748	0	90.5089	26.5315	0	77.5743	57.0399	0	0	0	0	0	16.1697	18.7618	0
TRINITY_DN18434_c0_g1	129.15	198.705	494.982	373.931	84.1379	278.651	153.5	354.495	465.334	217.983	441.793	484.874	663.698	500.209	265.496	722.41
TRINITY_DN18434_c0_g1	129.15	198.705	494.982	373.931	84.1379	278.651	153.5	354.495	465.334	217.983	441.793	484.874	663.698	500.209	265.496	722.41
TRINITY_DN18461_c0_g1	105.314	196.457	145.867	148.523	185.242	141.866	151.593	138.115	94.4021	75.4213	139.85	55.2802	99.8925	99.6162	112.029	117.303
TRINITY_DN18471_c0_g1	6.32012	0	0	10.3897	168.266	68.7486	113.31	11.0811	169.594	84.5882	88.2481	406.495	268.624	240.673	140.713	481.782
TRINITY_DN18475_c0_g2	233.115	191.342	122.162	96.1994	194.127	120.679	217.519	195.688	91.552	135.142	80.1848	152.765	208.262	215.331	150.611	92.3961
TRINITY_DN18477_c0_g1	39.5183	105.975	184.099	138.051	160.569	142.267	182.008	162.286	151.495	183.263	152.175	143.706	104.056	80.8084	136.136	111.267
TRINITY_DN18503_c0_g1	3.88811	3.86003	6.55319	0	45.4118	51.7852	19.0397	22.1019	56.1725	40.2741	21.2115	185.468	84.8255	93.7224	46.3727	155.794
TRINITY_DN18513_c0_g1	14.4787	21.6961	0	17.8077	50.9498	78.7136	17.696	101.659	145.371	45.5102	50.524	64.8554	0	0	28.7921	12.5069
TRINITY_DN18515_c0_g1	152.151	127.487	35.5728	120.14	21.6186	24.832	59.5212	53.3466	71.4999	67.1237	66.1117	54.334	43.1255	33.1058	53.2325	42.2131
TRINITY_DN18518_c0_g1	138.454	145.153	69.2369	22.7214	67.4663	18.8138	22.5614	72.85	28.9726	16.3238	21.4667	18.581	18.3755	9.41687	11.0093	35.8999
TRINITY_DN18519_c0_g1	149.193	172.241	108.132	136.542	131.928	123.061	118.305	150.317	134.573	121.355	139.899	110.393	93.801	113.799	118.613	94.6103
TRINITY_DN18570_c0_g1	186.087	72.5404	34.2074	16.8015	27.2188	13.9975	8.41301	18.1664	25.6944	24.1531	23.9563	9.33115	9.10731	7.03952	24.6607	8.82299
TRINITY_DN18570_c1_g1	479.87	389.333	393.559	296.408	319.581	280.303	362.157	342.488	348.597	419.899	350.028	347.301	425.502	347.886	358.156	398.283
TRINITY_DN18570_c1_g1	479.87	389.333	393.559	296.408	319.581	280.303	362.157	342.488	348.597	419.899	350.028	347.301	425.502	347.886	358.156	398.283
TRINITY_DN18577_c0_g4	290.773	89.4158	232.642	89.885	25.5746	19.3481	46.9826	180.823	45.6607	108.102	44.119	0	0	39.9389	23.11	23.2723
TRINITY_DN18581_c0_g1	121.532	82.1428	32.8047	0	17.2944	0	65.6588	17.894	0	30.7526	46.4694	0	17.6196	13.8484	0	0
TRINITY_DN18603_c0_g1	0	4.42805	3.72716	3.67539	39.6772	33.3264	18.1336	11.6846	41.2588	35.1943	24.1984	138.387	114.482	60.4487	49.5093	147.432
TRINITY_DN18604_c0_g2	386.802	239.178	144.466	172.909	90.7265	172.224	71.1515	168.834	142.52	114.999	118.978	183.832	128.504	148.902	127.212	132.688
TRINITY_DN18605_c0_g1	0	0	0	0	93.0186	63.9474	28.8508	31.1952	58.5219	27.5174	36.4798	192.859	155.968	96.6799	47.0096	180.683
TRINITY_DN18605_c0_g2	0	0	0	0	54.0744	0	0	0	152.569	24.1199	0	219.171	112.13	22.5042	103.991	181.124
TRINITY_DN18611_c0_g2	115.161	70.2252	74.7387	36.803	39.7361	34.7941	93.8457	50.4802	48.2733	65.4666	44.6628	45.7306	22.6583	34.8054	61.047	49.8645
TRINITY_DN18614_c0_g1	12.9823	94.3458	131.377	205.824	175.114	254.863	164.382	229.072	164.273	214.461	246.631	138.529	133.981	112.378	148.382	142.322
TRINITY_DN18615_c0_g1	78.73	68.6858	92.5445	86.0008	106.995	68.8534	100.382	90.0001	102.29	90.032	80.4912	63.1098	72.25	58.4725	49.7246	67.7679
TRINITY_DN18630_c0_g1	183.583	168.51	149.787	26.6493	43.169	78.5884	67.7231	161.864	81.4094	51.1324	89.6567	15.3111	58.3311	68.3549	39.7943	111.383
TRINITY_DN18636_c0_g2	123.231	13.7774	22.4876	44.0892	23.8085	9.23764	0	36.1575	0	0	0	0	0	0	0	0
TRINITY_DN18649_c0_g1	79.9411	138.606	270.155	215.522	95.9359	173.629	66.0814	173.948	201.605	133.268	163.825	179.757	128.036	118.475	97.7829	131.708
TRINITY_DN18655_c0_g1	99.2773	79.3954	226.65	157.868	119.458	229.762	162.043	174.133	194.731	161.627	221.027	225.194	176.441	198.33	200.293	217.958
TRINITY_DN18659_c0_g1	0	4.12122	3.47249	13.6998	140.496	459.928	74.2932	119.646	356.53	131.179	135.222	114.029	1040.55	87.2247	605.817	162.737
TRINITY_DN18663_c0_g1	223	214.575	154.233	195.028	272.323	104.467	249.979	160.996	105.025	203.899	114.575	106.664	80.7327	95.9245	114.59	130.608
TRINITY_DN18672_c0_g1	365.836	322.077	265.122	221.974	134.926	123.672	134.514	193.923	154.63	143.867	149.659	68.4871	81.7277	138.607	126.357	104.408
TRINITY_DN18672_c0_g1	365.836	322.077	265.122	221.974	134.926	123.672	134.514	193.923	154.63	143.867	149.659	68.4871	81.7277	138.607	126.357	104.408
TRINITY_DN18682_c0_g1	2.53216	0	0	0	45.4241	36.297	14.4635	46.5187	12.8883	12.086	3.94441	163.531	69.8466	89.4244	58.388	115.698
TRINITY_DN18687_c0_g2	165.385	220.783	192.863	233.623	201.758	170.441	167.781	307.263	255.464	274.827	282.306	197.027	182.699	183.64	195.652	285.473
TRINITY_DN18692_c0_g2	58.8284	0	0	42.4528	45.7755	38.3737	47.1869	0	128.644	41.1603	43.699	0	0	0	0	0
TRINITY_DN18694_c0_g1	163.728	162.596	83.8784	97.5433	97.4625	99.2444	97.9814	73.0418	97.703	108.414	77.0623	101.717	84.0079	97.6678	65.1037	95.2392
TRINITY_DN18728_c0_g1	373.121	218.783	524.379	800.205	236.472	182.952	326.408	471.188	179.903	411.326	259.874	68.4757	195.981	130.557	276.996	177.423
TRINITY_DN18733_c0_g1	104.661	38.6782	62.7095	126.121	146.719	41.7125	51.7086	48.6151	161.708	101.383	33.869	71.3056	148.993	46.383	74.316	36.582
TRINITY_DN18738_c0_g1	148.847	76.2588	37.8314	51.0951	21.5786	32.6567	25.7004	14.4491	22.4122	14.7654	37.1444	38.284	59.2912	22.2126	14.8527	36.5519
TRINITY_DN18741_c0_g1	132.424	59.0459	42.6219	37.8107	22.6778	24.2702	16.6095	44.6196	25.7222	36.2097	15.8244	27.2128	40.6535	27.696	41.8368	22.1615
TRINITY_DN18761_c0_g1	88.3006	108.52	74.5172	62.6453	87.7763	71.1603	89.296	70.2823	50.4981	64.1673	82.225	54.6303	62.2498	58.1551	45.0596	65.1497
TRINITY_DN18778_c0_g1	158.437	131.707	90.6523	38.0357	95.8477	49.7007	51.4504	0	38.7375	97.2921	116.685	29.0058	110.765	75.341	75.5598	132.566
TRINITY_DN18795_c0_g2	605.228	315.737	262.506	307.236	249.681	395.341	333.593	310.658	295.938	390.046	425.131	304.07	240.902	422.609	302.019	364.494
TRINITY_DN18795_c0_g3	660.108	348.158	199.855	334.783	180.767	441.502	210.628	211.446	259.761	251.047	269.126	369.022	267.667	370.344	283.729	221.935
TRINITY_DN18802_c0_g1	0	7.51172	3.16854	3.12592	489.284	373.168	150.884	132.198	303.089	137.677	229.048	609.795	1059.82	430.923	684.42	475.446
TRINITY_DN18802_c0_g2	0	15.9847	17.8853	4.4066	523.315	545.754	248.416	126.473	391.181	118.165	161.906	652.637	1042.76	483.351	658.898	422.967
TRINITY_DN18803_c0_g3	295.86	92.5634	91.6663	53.6194	193.006	30.4441	128.969	80.5329	90.8979	120.192	121.525	63.6422	118.413	163.479	144.656	92.964
TRINITY_DN18807_c0_g1	147.64	216.141	72.0344	52.3378	12.1066	18.4919	40.5859	51.5153	25.6431	27.4979	52.7504	24.14	42.4037	67.8701	44.8868	31.568
TRINITY_DN18838_c0_g2	1343.46	710.554	470.48	362.234	457.78	384.651	338.877	415.423	400.797	443.122	438.881	656.063	600.763	650.474	534.14	453.63
TRINITY_DN18838_c0_g2	1343.46	710.554	470.48	362.234	457.78	384.651	338.877	415.423	400.797	443.122	438.881	656.063	600.763	650.474	534.14	453.63
TRINITY_DN18842_c0_g1	0	15.5794	177.371	49.5154	0	52.0356	0	68.0745	226.948	24.5033	452.908	29.092	594.523	0	24.5646	129.468
TRINITY_DN18842_c0_g1	0	15.5794	177.371	49.5154	0	52.0356	0	68.0745	226.948	24.5033	452.908	29.092	594.523	0	24.5646	129.468
TRINITY_DN18845_c0_g1	144.424	110.497	175.703	193.615	89.8798	198.139	113.797	183.005	226.191	179.241	185.741	223.968	222.352	214.294	150.509	161.867
TRINITY_DN18847_c0_g3	419.261	341.943	149.761	126.231	138.035	87.152	138.759	100.109	168.807	182.344	166.041	118.627	128.079	110.066	135.689	124.265
TRINITY_DN18860_c0_g1	140.517	111.813	135.899	139.157	89.0885	139.871	104.015	165.974	170.993	118.385	152.501	181.622	234.859	160.443	165.495	187.944
TRINITY_DN18861_c0_g1	645.07	492.35	446.966	551.275	493.031	542.411	448.499	492.381	543.506	467.789	484.111	542.016	482.569	474.927	492.981	468.248
TRINITY_DN18865_c0_g2	299.191	147.768	130.059	82.6464	101.725	62.9036	118.02	111.56	53.8924	123.462	96.1372	66.2184	69.1421	84.6977	95.7441	114.664
TRINITY_DN18866_c0_g2	105.856	56.1419	40.3922	0	0	34.6623	42.5339	0	39.1357	37.4689	0	107.556	0	0	42.2577	39.471
TRINITY_DN18892_c0_g1	0	0	3.30694	0	52.1797	2.48672	17.8505	6.3855	46.253	23.1415	23.0109	161.798	84.2602	97.4836	55.1027	192.169
TRINITY_DN18893_c0_g1	3480.27	1890.65	1642.3	1621.13	1728.58	1380.03	2077.37	1530.98	1533.68	1692.77	2011.02	1487.48	2022.44	1776.48	2085.26	2608.19
TRINITY_DN18893_c0_g1	3480.27	1890.65	1642.3	1621.13	1728.58	1380.03	2077.37	1530.98	1533.68	1692.77	2011.02	1487.48	2022.44	1776.48	2085.26	2608.19
TRINITY_DN18893_c0_g2	147.424	114.204	154.376	111.862	125.599	134.175	120.012	128.74	260.236	100.04	228.562	198.586	255.35	539.788	311.254	566.881
TRINITY_DN18898_c1_g2	105.229	158.248	205.039	113.768	106.464	129.321	91.1823	168.843	132.873	162.663	231.625	95.4369	122.668	163.333	119.605	192.382
TRINITY_DN18900_c0_g2	0	28.4028	9.52271	0	141.819	42.6353	74.3028	44.9358	43.0794	80.8756	26.535	213.415	196.907	123.949	104.195	326.49
TRINITY_DN18903_c4_g3	43.4768	136.462	134.895	64.9624	35.048	28.6499	70.0348	0	32.9064	0	65.2895	0	110.573	30.1541	0	33.3213
TRINITY_DN18903_c5_g1	100.4	84.7533	152.237	150.879	112.951	196.439	112.502	142.159	184.189	178.87	238.476	336.275	241.242	266.453	183.719	280.443
TRINITY_DN18904_c0_g1	29.0161	69.442	53.3358	119.427	123.782	90.7933	66.1971	91.4796	92.606	77.7445	162.151	72.4801	71.9887	67.0744	115.298	115.846
TRINITY_DN18911_c0_g1	214.234	121.152	54.1104	49.6507	46.911	51.4509	86.42	20.4148	26.5389	17.8367	44.4558	45.2732	13.5132	23.082	18.6459	26.1345
TRINITY_DN18911_c0_g3	10.5835	63.6709	52.5004	94.535	55.6913	100.282	60.2824	65.0999	78.8544	57.6563	73.5551	172.054	83.8843	79.2786	75.7363	99.2662
TRINITY_DN18920_c0_g1	108.235	126.381	33.8788	0	35.05	4.60216	27.5917	15.4696	11.3428	13.8661	0	47.6921	17.9836	13.8182	21.5409	5.8568
TRINITY_DN18935_c0_g2	0	0	81.6349	0	0	146.381	0	107.482	154.116	75.2768	0	0	0	0	0	151.85
TRINITY_DN18940_c0_g2	84.9568	77.7872	76.64	28.7377	81.592	91.3331	34.4187	62.1545	106.645	33.3735	60.3618	101.387	68.8463	62.6157	78.8124	48.9232
TRINITY_DN18944_c0_g2	293.087	179.317	304.088	174.845	166.624	232.342	258.974	156.953	199.146	167.623	225.819	243.012	123.098	182.37	151.958	204.824
TRINITY_DN18964_c0_g1	236.074	200.124	145.709	146.043	131.649	95.2389	97.7044	95.6649	122.634	130.926	131.418	88.9657	104.035	143.13	119.976	106.034
TRINITY_DN18964_c0_g1	236.074	200.124	145.709	146.043	131.649	95.2389	97.7044	95.6649	122.634	130.926	131.418	88.9657	104.035	143.13	119.976	106.034
TRINITY_DN18966_c0_g1	312.931	282.063	218.992	221.392	167.292	223.52	242.188	201.151	186.971	175.396	200.117	204.825	180.221	201.196	186.524	169.818
TRINITY_DN18966_c0_g1	312.931	282.063	218.992	221.392	167.292	223.52	242.188	201.151	186.971	175.396	200.117	204.825	180.221	201.196	186.524	169.818
TRINITY_DN18972_c0_g3	331	152.2	37.1142	36.4911	39.4069	18.1954	43.7027	62.8312	52.0971	62.9373	55.362	32.183	31.5795	42.6206	78.2491	69.0671
TRINITY_DN18974_c0_g1	534.729	398.564	184.948	136.275	195.192	105.366	222.964	120.295	113.592	139.585	129.741	91.7927	115.691	118.092	135.214	111.211
TRINITY_DN18976_c2_g3	201.347	304.976	205.312	160.714	130.17	297.88	95.3174	192.33	81.8247	64.2438	103.005	261.746	131.934	60.3705	40.0076	125.939
TRINITY_DN18999_c0_g1	598.127	467.039	496.922	1123.82	327.575	345.993	451.837	419.571	180.697	841.524	260.409	363.361	127.788	322.742	468.99	555.351
TRINITY_DN18999_c0_g1	598.127	467.039	496.922	1123.82	327.575	345.993	451.837	419.571	180.697	841.524	260.409	363.361	127.788	322.742	468.99	555.351
TRINITY_DN18999_c0_g1	598.127	467.039	496.922	1123.82	327.575	345.993	451.837	419.571	180.697	841.524	260.409	363.361	127.788	322.742	468.99	555.351
TRINITY_DN19012_c1_g1	83.7311	264.577	141.498	49.5605	62.3214	21.4528	39.043	21.6368	37.7778	15.6492	59.9984	48.3737	90.2565	40.6453	37.8446	87.8669
TRINITY_DN19017_c0_g1	86.4237	108.347	80.3452	35.0665	37.8735	73.0987	87.8958	28.4805	8.93571	42.0115	33.3603	19.5229	38.0433	22.0703	42.9469	43.6975
TRINITY_DN19028_c0_g4	271.692	151.957	91.5539	0	92.3332	0	103.153	0	0	0	0	466.367	0	91.4652	103.937	84.8395
TRINITY_DN19045_c0_g1	0	0	21.6261	0	68.119	18.0448	109.438	0	64.1195	80.892	0	280.857	256.974	148.592	107.579	370.757
TRINITY_DN19049_c0_g1	223.89	124.853	96.3076	70.3345	21.7042	83.8429	30.3384	21.55	61.4416	48.1617	57.0338	55.9708	10.9276	42.3791	73.1427	94.6577
TRINITY_DN19059_c0_g1	100.39	100.596	174.506	163.291	299.8	237.943	400.356	327.78	274.706	179.96	263.731	244.464	194.637	205.053	319.299	128.657
TRINITY_DN19066_c0_g1	30.4992	22.2817	115.278	119.317	29.6605	152.035	24.9017	135.383	150.588	56.4548	146.55	183.805	124.542	119.85	119.337	125.651
TRINITY_DN19072_c0_g1	191.987	84.4802	47.6138	39.1608	33.817	15.0286	61.6234	22.0342	23.9838	42.491	31.8464	11.155	27.9828	64.1379	37.538	41.3861
TRINITY_DN19104_c0_g1	161.925	181.439	104.386	100.5	134.605	100.125	110.671	64.3391	76.2752	129.036	121.334	92.5894	97.8231	108.336	141.976	61.3637
TRINITY_DN19107_c0_g1	133.789	55.1268	0	20.6971	0	0	21.5201	0	21.0374	0	20.2347	0	0	18.2549	21.1509	21.4717
TRINITY_DN19111_c0_g1	267.954	297.339	438.575	575.516	409.035	664.425	463.125	565.88	659.059	586.406	556.977	616.092	593.857	545.163	503.361	547.015
TRINITY_DN19111_c0_g1	267.954	297.339	438.575	575.516	409.035	664.425	463.125	565.88	659.059	586.406	556.977	616.092	593.857	545.163	503.361	547.015
TRINITY_DN19115_c0_g1	131.189	85.7861	85.7251	87.4837	165.44	86.5262	160.05	89.368	75.9968	88.8255	69.7147	111.301	90.4353	113.884	100.196	99.2137
TRINITY_DN19116_c0_g2	180.471	139.263	90.7316	126.746	124.754	126.003	125.088	118.539	148.366	146.356	136.759	88.2577	136.148	122.647	129.149	161.331
TRINITY_DN19118_c0_g1	35.0805	159.842	76.2891	110.006	261.422	164.518	204.117	94.8081	162.798	99.8915	79.4427	297.52	225.38	137.644	103.967	67.4935
TRINITY_DN19126_c0_g1	150.812	130.33	55.4759	61.642	60.2151	46.453	50.9716	44.1247	43.6343	43.8959	34.7313	42.0788	66.1254	45.952	53.9004	45.9077
TRINITY_DN19126_c0_g1	150.812	130.33	55.4759	61.642	60.2151	46.453	50.9716	44.1247	43.6343	43.8959	34.7313	42.0788	66.1254	45.952	53.9004	45.9077
TRINITY_DN19127_c0_g1	183.411	104.681	86.3569	67.8602	54.9679	67.5417	161.444	141.207	51.8884	40.6477	48.388	197.973	147.159	156.429	132.842	115.805
TRINITY_DN19131_c0_g2	45.5312	32.4565	325.57	224.429	28.8474	57.4762	15.901	136.866	159.226	153.35	232.055	17.4396	115.164	57.5035	41.3764	90.0896
TRINITY_DN19131_c2_g1	19.6774	22.826	88.1774	133.249	32.2894	84.9996	32.1048	114.808	124.907	83.3134	155.69	23.2553	145.768	80.2029	83.4458	109.195
TRINITY_DN19134_c0_g1	7.45139	42.2586	83.073	229.588	33.1033	84.4002	69.7789	50.2186	37.1274	85.3129	39.4842	3.3061	0	42.101	17.331	13.6061
TRINITY_DN19141_c0_g1	183.696	144.245	125.264	160.122	137.658	84.4643	143.887	110.045	88.5476	88.8489	70.9847	47.6586	57.7055	91.7207	85.1828	57.9977
TRINITY_DN19148_c0_g2	29.5882	44.7144	24.2394	71.2387	155.491	47.6723	108.142	39.1826	24.1892	22.5158	90.8775	135.07	129.579	60.5432	11.7597	61.5639
TRINITY_DN19153_c0_g1	144.748	75.9532	4.2012	8.19716	0	13.1597	16.2662	39.6709	24.5146	17.1701	7.83994	17.757	17.5336	23.8624	15.6629	14.7695
TRINITY_DN19175_c0_g2	436.323	130.145	65.0753	117.604	122.334	94.3258	127.846	77.2631	75.2075	129.18	79.4806	63.8187	25.9428	68.1791	52.7724	66.4866
TRINITY_DN19178_c0_g1	154.07	166.182	129.149	176.943	148.881	157.47	150.995	163.156	147.138	145.619	173.462	186.254	129.112	136.66	142.873	119.464
TRINITY_DN19178_c0_g1	154.07	166.182	129.149	176.943	148.881	157.47	150.995	163.156	147.138	145.619	173.462	186.254	129.112	136.66	142.873	119.464
TRINITY_DN19178_c0_g2	144.307	607.998	1110.44	1066.77	421.971	1801.32	735.369	1128.81	1151.73	962.758	756.026	1686.52	973.945	970.64	844.174	836.576
TRINITY_DN19178_c0_g4	125.016	194.725	147.507	186.156	98.6445	79.4015	124.827	136.403	121.326	161.413	95.2809	77.6119	79.9314	84.2451	94.4026	105.739
TRINITY_DN1918_c0_g1	101.216	23.3448	6.47681	6.37286	0	0	19.0253	0	0	0	6.03029	0	6.8813	5.29705	0	0
TRINITY_DN19187_c0_g2	0	0	23.8065	38.9955	25.2681	84.3534	7.79593	50.4657	111.334	29.8946	51.8247	146.666	67.5604	97.7941	30.4615	65.5713
TRINITY_DN19187_c0_g3	16.9449	13.9615	49.7254	24.5207	80.5623	118.372	31.0925	63.0609	110.824	83.8557	69.1632	112.923	94.0125	58.6481	47.1561	66.5723
TRINITY_DN19190_c1_g1	196.2	179.14	153.762	127.315	144.567	116.792	135.99	165.476	155.445	125.914	160.62	89.1585	72.3019	76.7838	91.5689	111.7
TRINITY_DN19192_c0_g1	281.174	246.551	89.8464	56.3092	45.8916	51.9635	140.335	45.2676	41.093	109.07	45.4793	51.5538	34.9672	83.4463	55.6658	60.7629
TRINITY_DN19194_c1_g1	305.382	298.76	40.3372	49.7215	55.4898	16.3384	66.711	42.1897	16.9268	25.4069	26.8497	1.86535	10.6255	27.066	20.3782	28.0461
TRINITY_DN19194_c1_g1	305.382	298.76	40.3372	49.7215	55.4898	16.3384	66.711	42.1897	16.9268	25.4069	26.8497	1.86535	10.6255	27.066	20.3782	28.0461
TRINITY_DN19198_c0_g1	128.558	36.7698	15.2307	14.9727	16.1694	0	14.9519	8.06285	30.536	0	21.3049	8.26378	0	12.5007	7.30187	0
TRINITY_DN19204_c0_g2	143.135	80.5767	141.034	124.07	126.102	72.7816	65.554	164.932	89.3093	118.882	173.006	32.183	94.7384	133.951	106.703	122.786
TRINITY_DN19212_c0_g1	127.545	102.067	96.7681	80.1579	102.78	107.704	96.6192	84.7368	63.2134	89.2918	90.5445	81.8809	81.2795	69.8254	75.5182	92.9009
TRINITY_DN19219_c2_g1	502.536	541.194	455.588	317.314	297.918	224.577	345.517	336.69	208.583	258.132	178.752	154.697	157.653	153.778	169.693	173.632
TRINITY_DN19221_c0_g2	126.3	40.2348	29.5965	41.6768	22.4968	51.5889	32.9505	22.1287	38.2749	59.8678	23.5455	17.9931	26.8843	30.9054	20.0853	12.751
TRINITY_DN19227_c2_g1	175.384	249.737	96.2252	134.289	91.4352	121.757	166.281	206.196	49.7319	225.744	200.006	35.3588	67.0979	136.68	167.074	66.6028
TRINITY_DN19227_c2_g3	487.25	521.834	660.505	671.308	540.447	512.867	432.767	375.601	248.645	702.37	620.231	208.739	226.598	415.493	544.641	344.732
TRINITY_DN19227_c2_g4	289.306	121.069	307.959	565.384	63.1703	317.694	166.639	498.256	427.225	635.422	632.012	87.4211	211.911	402.435	402.513	327.143
TRINITY_DN19233_c0_g2	0	19.2717	83.6274	103.135	11.4221	0	0	29.2863	55.5736	28.7668	25.5072	0	0	4.37765	0	107.254
TRINITY_DN19235_c0_g1	139.041	80.2403	63.3893	58.591	59.0356	41.1333	62.0051	53.8636	51.8181	33.6641	62.4882	63.5058	62.994	86.7287	65.2051	53.5893
TRINITY_DN19244_c0_g1	226.831	0	55.5508	105.298	226.86	146.09	120.312	346.505	318.144	102.475	110.97	0	247.723	159.498	362.035	159.033
TRINITY_DN19247_c1_g2	0	0	0	0	115.727	0	61.5362	141.982	0	0	0	83.6985	0	54.4402	0	0
TRINITY_DN19250_c1_g1	115.47	46.9831	37.1816	108.723	19.5675	46.3259	36.728	81.7362	0	87.0463	34.6096	0	0	47.4277	18.3484	37.6914
TRINITY_DN19256_c0_g1	0	0	4.06547	8.01584	168.746	36.3686	51.4664	13.0007	57.2582	38.3808	22.6349	108.031	77.537	69.3045	34.7479	143.796
TRINITY_DN19257_c0_g1	3.79361	11.3226	0	6.28189	13.5624	18.1022	6.18842	36.5314	118.612	93.2289	100.325	164.981	6.74017	2.5775	63.3451	56.398
TRINITY_DN19258_c0_g5	115.511	246.742	43.7149	41.778	45.0501	37.7017	0	105.037	0	0	42.9347	0	0	0	92.286	42.4865
TRINITY_DN19266_c0_g1	57.352	96.2558	151.691	177.751	163.014	222.226	206.709	240.108	144.328	161.628	239.775	193.113	126.115	96.8851	188.205	126.31
TRINITY_DN19274_c0_g2	0	0	0	83.889	0	0	99.9568	236.687	84.0129	0	92.7786	0	0	88.721	0	164.88
TRINITY_DN19281_c1_g2	0	0	0	0	0	0	0	0	101.861	99.7301	0	0	0	0	122.262	0
TRINITY_DN19283_c0_g1	310.698	249.876	290.112	316.554	281.466	206.209	253.092	325.747	253.218	297.286	206.302	183.368	267.974	180.408	247.953	241.748
TRINITY_DN19285_c0_g2	0	0	38.4372	28.403	5.11085	27.3799	4.6866	20.1561	19.3198	40.8043	325.797	71.803	61.1407	31.2733	45.7194	99.8278
TRINITY_DN19285_c0_g3	27.6614	20.4914	60.0219	44.9132	152.181	83.9722	50.1778	54.5874	163.256	91.769	95.6	295.757	278.429	181.757	112.22	142.454
TRINITY_DN19285_c0_g3	27.6614	20.4914	60.0219	44.9132	152.181	83.9722	50.1778	54.5874	163.256	91.769	95.6	295.757	278.429	181.757	112.22	142.454
TRINITY_DN19291_c5_g1	28.294	110.34	191.762	157.48	97.8903	136.66	132.527	148.944	141.507	156.773	140.501	107.836	122.537	155.178	169.604	197.302
TRINITY_DN19291_c5_g1	28.294	110.34	191.762	157.48	97.8903	136.66	132.527	148.944	141.507	156.773	140.501	107.836	122.537	155.178	169.604	197.302
TRINITY_DN19296_c1_g1	1039.74	381.717	294.142	113.238	220.585	72.9156	275.932	141.017	111.4	122.404	108.608	51.4682	91.1643	38.7884	191.791	82.4897
TRINITY_DN19296_c1_g1	1039.74	381.717	294.142	113.238	220.585	72.9156	275.932	141.017	111.4	122.404	108.608	51.4682	91.1643	38.7884	191.791	82.4897
TRINITY_DN19301_c2_g3	55.2968	90.9468	91.206	132.468	121.099	204.525	128.728	103.263	126.384	202.662	138.167	71.7567	147.997	167.025	113.452	187.848
TRINITY_DN19301_c2_g6	115.246	88.5667	68.8084	22.2803	0	0	0	51.181	22.6375	21.4353	0	0	0	0	22.898	0
TRINITY_DN19313_c0_g2	176.086	81.1311	67.7575	116.75	102.047	96.6454	82.7744	178.159	136.114	106.508	105.022	139.31	125.863	152	123.86	99.5656
TRINITY_DN19323_c0_g1	345.818	315.05	250.954	352.452	416.51	351.961	502.594	286.321	342.966	346.038	366.784	556.188	421.08	424.03	390.424	375.369
TRINITY_DN19332_c4_g2	3065.89	3472.9	2190.6	429.377	546.525	201.454	435.468	938.394	248.597	210.691	193.475	255.781	216.314	328.444	179.548	227.712
TRINITY_DN19332_c4_g2	3065.89	3472.9	2190.6	429.377	546.525	201.454	435.468	938.394	248.597	210.691	193.475	255.781	216.314	328.444	179.548	227.712
TRINITY_DN19332_c4_g2	3065.89	3472.9	2190.6	429.377	546.525	201.454	435.468	938.394	248.597	210.691	193.475	255.781	216.314	328.444	179.548	227.712
TRINITY_DN19332_c4_g2	3065.89	3472.9	2190.6	429.377	546.525	201.454	435.468	938.394	248.597	210.691	193.475	255.781	216.314	328.444	179.548	227.712
TRINITY_DN19332_c4_g4	23.2993	23.3901	57.6547	28.2942	112.051	63.0063	66.3243	92.1866	76.9082	63.2832	62.9021	94.9493	122.943	31.7443	64.8352	69.2618
TRINITY_DN19337_c1_g2	45.4611	46.057	113.529	101.988	73.8757	189.87	63.1647	188.885	140.645	155.061	188.656	201.782	186.32	188.681	189.698	188.21
TRINITY_DN19344_c0_g1	204.118	153.928	125.996	89.4268	67.3313	151.112	122.434	109.588	117.344	107.675	123.671	197.855	156.686	175.922	157.991	176.859
TRINITY_DN19347_c1_g2	105.462	170.825	93.9896	109.119	94.4343	95.0359	92.8363	163.137	96.8313	62.6159	116.114	102.5	56.058	59.0901	42.0382	99.7368
TRINITY_DN19361_c0_g2	38.5449	84.7446	70.5532	94.6696	102.225	68.0333	131.865	47.3431	96.5599	84.6487	41.7985	117.489	129.466	78.669	61.2989	106.295
TRINITY_DN19364_c0_g1	216.456	141.445	95.8461	126.154	99.3877	106.907	119.633	86.5792	91.5806	99.5587	82.6575	116.49	111.741	74.2578	117.706	115.812
TRINITY_DN19365_c1_g3	63.7858	73.4424	84.6073	116.889	90.1255	96.1614	104.068	105.776	93.743	98.5888	117.561	113.098	125.329	148.24	114.783	132.33
TRINITY_DN19383_c0_g1	80.2595	107.823	114.753	122.794	32.2196	24.5803	19.6366	52.7022	16.9433	45.9136	9.36096	10.6899	6.40593	19.0866	19.1444	45.5835
TRINITY_DN19388_c0_g2	0	64.2132	180.804	111.885	46.5238	117.208	96.1201	68.2319	130.729	83.6941	88.9809	124.258	49.9407	210.023	47.8983	131.476
TRINITY_DN19389_c0_g2	116.064	69.9062	28.7229	28.5964	71.049	70.6218	9.43987	51.0232	38.8671	63.0553	53.7181	42.684	51.0386	40.1313	65.5683	39.4373
TRINITY_DN19390_c6_g1	52.2656	14.1331	17.9362	40.2713	44.7931	262.447	13.1264	263.631	252.989	55.91	182.628	33.0197	26.1504	20.9311	16.4392	54.5739
TRINITY_DN19392_c1_g6	161.937	103.427	86.4637	47.8962	57.4597	52.8363	58.0624	45.4319	59.7207	81.5595	75.3583	57.8867	40.1416	35.2396	66.9576	22.4312
TRINITY_DN19399_c0_g1	253.335	0	0	0	0	0	0	0	0	0	89.847	0	0	0	0	80.1582
TRINITY_DN19399_c0_g2	368.8	268.156	131.171	129.939	198.824	106.478	151.027	128.963	20.7117	74.7883	59.1827	74.4822	42.6348	66.5679	83.1922	54.3276
TRINITY_DN19399_c0_g2	368.8	268.156	131.171	129.939	198.824	106.478	151.027	128.963	20.7117	74.7883	59.1827	74.4822	42.6348	66.5679	83.1922	54.3276
TRINITY_DN19407_c0_g2	328.615	206.661	213.632	165.334	178.564	83.1387	189.144	180.788	224.61	274.781	284.569	74.7861	288.234	177.36	206.808	219.336
TRINITY_DN19417_c7_g1	133.932	115.939	48.1409	61.751	53.9393	36.5507	63.9495	26.0425	42.8623	56.7532	37.0715	72.4603	55.5817	62.67	78.0949	73.1022
TRINITY_DN19421_c2_g4	1526.11	681.064	547.666	347.462	272.373	245.798	327.881	332.791	404.258	285.086	394.127	367.369	329.303	329.192	281.947	359.709
TRINITY_DN19421_c2_g4	1526.11	681.064	547.666	347.462	272.373	245.798	327.881	332.791	404.258	285.086	394.127	367.369	329.303	329.192	281.947	359.709
TRINITY_DN19422_c1_g1	38.7789	56.2042	124.949	165.45	83.2128	255.419	112.65	156.411	191.801	132.918	203.374	270.015	259.003	162.171	90.8961	183.444
TRINITY_DN19427_c3_g2	0	36.8673	56.0505	27.1137	181.309	188.891	57.5019	63.6607	172.121	130.667	176.917	137.692	243.72	126.335	198.513	195.704
TRINITY_DN19427_c3_g5	0	42.2728	45.9521	78.8175	85.1233	169.951	113.738	61.6227	172.074	118.762	150.813	114.782	159.561	124.086	189.18	129.686
TRINITY_DN19427_c4_g3	177.323	77.5161	385.711	375.452	490.769	355.014	266.343	336.672	441.987	398.897	424.109	356.618	218.993	225.682	241.519	410.378
TRINITY_DN19427_c5_g1	0	0	100.654	0	0	0	0	61.815	0	46.5006	49.9021	71.4926	55.8609	95.0066	54.025	0
TRINITY_DN19429_c2_g2	293.017	230.999	341.12	363.876	285.94	284.739	292.961	288.356	318.562	378.68	303.579	357.926	240.408	278.214	279.135	412.529
TRINITY_DN19432_c0_g2	58.6467	26.9106	148.704	145.189	48.5746	170.937	86.7864	91.3431	96.3572	92.0846	108.554	97.1617	67.588	95.099	105.983	147.313
TRINITY_DN19444_c0_g3	72.4207	32.1789	26.7599	59.2333	42.6414	38.2247	32.7683	42.3657	107.4	56.7492	43.6142	28.8809	49.7664	65.7001	25.5939	48.4806
TRINITY_DN19445_c3_g1	154.952	63.8594	39.8372	32.6606	21.3312	10.8382	13.0239	21.0195	32.9053	12.5162	6.18316	0	14.111	5.44745	6.34936	6.87417
TRINITY_DN19445_c3_g2	43.6511	5.13159	41.864	200.919	185.123	69.4936	93.235	67.229	73.3964	205.176	46.0638	58.5728	78.167	48.8638	63.0233	44.6197
TRINITY_DN19447_c1_g4	136.28	149.373	163.241	270.251	162.159	251.08	231.677	272.439	214.224	249.48	296.021	236.053	272.125	346.124	275.786	241.37
TRINITY_DN19447_c2_g1	0	0	0	69.0616	74.1868	65.4138	0	0	69.2957	67.5266	225.101	117.074	82.854	72.3535	81.9522	0
TRINITY_DN19452_c0_g1	71.2088	94.0347	117.176	55.7901	14.4687	30.9135	10.6089	60.8964	27.4081	20.5453	9.78465	17.1865	15.5004	6.58653	10.2526	14.162
TRINITY_DN19455_c1_g4	78.5836	92.0929	95.4705	112.691	11.064	59.9947	179.146	158.604	78.9389	178.074	154.036	78.9801	44.5835	160.878	116.989	134.812
TRINITY_DN19458_c0_g3	19.4562	42.2173	122.963	141.109	230.857	187.34	162.687	146.968	154.123	176.923	97.2811	168.569	168.026	148.874	127.961	152.541
TRINITY_DN19460_c0_g1	166.25	88.7738	89.2054	51.8854	36.213	19.3536	23.1481	31.9511	20.5418	28.9086	22.0705	11.9315	14.4032	35.8169	29.0015	30.9777
TRINITY_DN19462_c1_g2	124.181	219.534	190.526	137.188	135.597	147.494	100.35	165.328	50.978	216.079	239.18	141.575	135.889	191.02	188.861	221.327
TRINITY_DN19471_c1_g3	373.823	318.889	231.538	148.962	203.428	205.037	230.986	142.641	192.232	232.905	238.627	161.404	139.045	184.419	158.156	219.528
TRINITY_DN19471_c1_g5	226.782	160.718	146.057	120.902	110.637	90.1739	82.0012	153.388	82.2041	168.501	121.579	81.13	108.864	112.818	112.509	78.5363
TRINITY_DN19475_c2_g1	725.26	371.059	217.062	186.345	176.634	123.939	153.219	178.763	214.753	205.872	209.58	337.689	298.461	272.496	235.285	280.158
TRINITY_DN19475_c2_g1	725.26	371.059	217.062	186.345	176.634	123.939	153.219	178.763	214.753	205.872	209.58	337.689	298.461	272.496	235.285	280.158
TRINITY_DN19475_c2_g5	84.9661	100.781	83.0126	138.139	105.649	125.96	96.1725	105.524	120.821	89.3335	76.8346	133.448	108.308	122.857	108.963	95.1016
TRINITY_DN19481_c5_g4	223.891	185.173	181.257	149.468	129.378	133.525	166.786	186.466	146.537	158.652	141.284	114.54	98.1272	117.032	117.271	104.914
TRINITY_DN19481_c5_g6	175.504	92.4743	15.319	67.7654	0	6.2606	22.5602	32.4432	15.3558	21.6448	21.4298	8.31384	0	0	0	15.8307
TRINITY_DN19483_c3_g1	0	0	0	0	87.122	77.6181	0	0	163.143	0	0	0	0	0	0	80.1582
TRINITY_DN19485_c0_g1	98.6029	215.813	331.724	317.741	283.672	310.105	227.679	345.858	492.231	160.82	126.715	427.014	97.9484	337.019	204.587	139.697
TRINITY_DN19485_c0_g1	98.6029	215.813	331.724	317.741	283.672	310.105	227.679	345.858	492.231	160.82	126.715	427.014	97.9484	337.019	204.587	139.697
TRINITY_DN19488_c0_g2	42.8386	98.0694	52.3469	96.4553	90.3556	96.1517	88.286	160.202	28.5728	54.5036	105.076	31.5917	91.6924	81.2824	73.9058	73.8435
TRINITY_DN19489_c0_g3	331.735	224.705	53.5179	104.39	56.3637	44.4032	35.817	0	88.4936	100.269	67.5246	123.482	76.7736	90.7969	70.2877	108.643
TRINITY_DN19493_c0_g1	44.762	135.666	42.4819	32.55	77.4765	37.2681	34.9217	83.7661	67.1132	19.5979	23.8886	43.6163	20.9526	11.2199	28.5967	60.7087
TRINITY_DN19505_c2_g1	27.0293	27.1918	432.985	10.8846	11.7556	0	10.9826	35.6849	0	0	10.4047	245.94	0	9.21298	32.2305	11.4014
TRINITY_DN19505_c3_g2	0	18.0355	543.61	24.7917	5.35313	16.3958	0	0	5.05854	0	18.7078	204.445	32.2165	12.2946	38.3407	0
TRINITY_DN19505_c4_g1	140.064	139.354	141.066	97.656	106.824	97.557	108.419	161.541	148.899	148.75	149.562	147.378	122.58	154.575	140.357	139.916
TRINITY_DN19522_c0_g2	633.337	1132.38	777.338	407.154	435.609	465.708	655.291	801.812	407.857	797.656	718.776	288.776	590.68	602.593	683.829	1122.21
TRINITY_DN19522_c0_g3	0	49.0704	61.6034	34.6217	74.7046	82.8768	0	28.8198	165.4	81.2453	118.922	46.5686	39.4427	280.946	209.94	225.667
TRINITY_DN19525_c1_g4	34.5946	112.322	56.224	28.2166	65.8407	88.1659	47.3546	47.405	28.7739	19.4729	50.2982	32.2003	17.0973	34.7761	15.4199	16.5892
TRINITY_DN19528_c0_g1	118.709	71.5201	97.8687	76.8359	31.1192	59.7068	67.5765	104.388	48.9471	73.6533	110.776	39.9009	79.0514	40.4366	75.5029	100.743
TRINITY_DN19529_c0_g3	297.099	259.701	152.623	232.087	306.241	177.388	246.456	187.228	219.276	185.22	198.354	162.501	198.742	152.351	194.791	194.957
TRINITY_DN19531_c1_g3	119.728	92.1986	68.7363	45.0472	129.727	74.9077	134.963	88.9543	61.2472	79.136	106.836	132.62	154.375	68.957	95.2043	94.7135
TRINITY_DN19531_c1_g5	138.051	138.311	157.391	94.1203	166.838	264.872	129.291	192.013	158.226	175.636	172.204	303.476	168.33	382.543	295.529	171.119
TRINITY_DN19534_c0_g2	169.472	369.099	226.841	112.642	81.9335	106.415	117.086	156.243	45.7462	51.6787	82.853	85.0791	57.7095	73.8948	53.6807	87.5513
TRINITY_DN19535_c1_g3	279.114	150.281	142.727	91.934	89.786	50.3194	85.0377	139.907	98.3952	130.023	70.9198	51.2464	75.9021	70.4555	116.613	112.311
TRINITY_DN19537_c0_g1	128.607	92.4671	42.7293	47.7226	17.1704	1.86739	15.6286	23.9406	4.63958	10.8776	4.26152	0	2.43415	5.57546	4.35145	7.20752
TRINITY_DN19552_c1_g2	175.325	141.361	157.428	188.223	107.592	102.017	153.846	130.084	90.3584	143.176	104.571	116.21	107.42	132.998	150.135	198.293
TRINITY_DN19553_c0_g2	167.789	84.7156	54.7499	40.1785	43.3898	22.5724	27.2336	29.5892	27.2749	51.3951	12.8757	30.7936	29.3187	57.2703	13.3359	69.966
TRINITY_DN19553_c0_g3	2821.8	947.503	120.022	267.701	361.356	142.111	292.174	187.53	272.368	224.946	307.975	157.577	331.805	174.14	269.734	278.79
TRINITY_DN19561_c1_g1	76.8189	149.705	32.4475	22.9317	146.436	62.0792	165.298	60.7373	18.7849	9.28646	56.006	84.2452	71.5963	55.1886	40.4818	65.0721
TRINITY_DN19561_c1_g10	180.531	159.725	52.6748	8.62244	27.9376	14.3742	34.5637	37.3272	0	16.5277	8.20028	19.1838	0	14.4635	25.3312	9.05369
TRINITY_DN19561_c1_g2	83.8295	149.19	86.415	93.9292	123.598	101.927	106.669	80.6211	40.624	46.6443	48.3643	61.9282	14.4374	91.1023	25.5049	56.069
TRINITY_DN19562_c2_g5	22.301	7.42656	6.18862	6.0907	19.7299	45.431	30.2781	19.5623	68.3385	58.3476	109.433	346.297	203.762	136.534	153.685	128.254
TRINITY_DN19572_c1_g1	163.66	54.5173	85.9934	39.3834	24.0134	60.3262	55.556	71.8548	79.9564	39.3374	47.7402	48.7247	79.5172	102.084	76.2784	41.3816
TRINITY_DN19572_c1_g2	128.158	70.3451	27.5339	36.4729	25.2001	16.8262	50.0528	27.7473	35.6931	42.897	20.7186	31.3108	6.30452	20.407	17.7363	23.1167
TRINITY_DN19576_c0_g1	398.824	185.477	276.64	183.162	119.546	151.712	67.0486	205.801	112.779	218.414	238.054	120.641	48.2467	128.522	43.73	104.331
TRINITY_DN19578_c0_g2	12.1403	18.0807	54.5452	71.5132	25.4449	75.9569	24.7705	94.3453	116.903	81.0233	122.161	128.721	90.4948	113.691	77.8998	105.931
TRINITY_DN19581_c0_g2	201.669	179.098	74.6129	61.1922	138.756	86.2215	164.282	72.073	74.8997	52.759	75.2308	86.9966	59.4371	60.973	83.1493	70.868
TRINITY_DN19584_c0_g1	48.7823	146.013	150.711	118.299	106.197	32.9608	118.761	125.142	80.3808	85.0531	94.0179	66.3574	64.306	49.9342	58.1746	113.714
TRINITY_DN19585_c0_g1	169.765	57.9438	0	0	0	0	0	0	22.2613	0	0	0	0	0	0	0
TRINITY_DN19585_c0_g7	0	0	0	131.371	0	62.0054	0	0	263.793	0	70.9823	0	0	0	0	65.4137
TRINITY_DN19586_c0_g3	114.753	82.7798	88.6965	21.6832	19.2095	15.4622	14.341	55.0983	29.4652	30.0693	13.0971	31.2691	61.2586	38.3357	37.3388	59.0327
TRINITY_DN19590_c1_g1	1.77093	2.63403	0.747971	3.69669	20.746	3.02735	1.44588	2.32176	4.52976	10.614	1.38174	249.627	54.4799	77.5326	60.5479	252.103
TRINITY_DN19593_c0_g1	204.303	211.476	237.372	176.208	214.523	259.139	161.636	296.313	233.433	229.075	203.909	290.186	277.199	329.38	308.857	247.345
TRINITY_DN19593_c0_g1	204.303	211.476	237.372	176.208	214.523	259.139	161.636	296.313	233.433	229.075	203.909	290.186	277.199	329.38	308.857	247.345
TRINITY_DN19594_c0_g6	562.694	277.713	184.154	176.521	106.096	95.1538	176.587	128.858	107.454	129.399	164.399	213.125	182.745	193.012	125.103	215.169
TRINITY_DN19594_c0_g6	562.694	277.713	184.154	176.521	106.096	95.1538	176.587	128.858	107.454	129.399	164.399	213.125	182.745	193.012	125.103	215.169
TRINITY_DN19594_c0_g8	195.379	51.5042	0	72.0935	155.544	32.0742	39.2942	44.1131	36.48	69.7252	0	49.0377	41.1752	0	77.9384	36.855
TRINITY_DN19602_c0_g3	126.112	79.498	12.8874	37.8532	54.5062	0	89.5884	13.8919	0	12.1027	0	14.4272	27.5806	0	12.5299	0
TRINITY_DN19603_c0_g2	0	57.9438	0	0	47.3081	94.1895	0	50.2424	44.5226	21.0743	64.4356	321.22	48.7553	58.267	67.4561	227.013
TRINITY_DN19612_c3_g5	1232.04	2237.37	1018.41	1154.55	1095.19	1600.46	1867.94	1243.54	1304.72	851.948	1199.03	1498.19	752.388	728.48	932.865	514.511
TRINITY_DN19612_c4_g1	0	0	61.9067	0	0	54.665	0	0	0	0	249.495	187.815	0	60.0725	0	0
TRINITY_DN19614_c1_g4	67.6272	22.6206	83.7417	100.482	78.9282	106.721	64.1805	108.989	130.364	166.357	156.556	254.935	267.766	145.868	143.384	172.554
TRINITY_DN19614_c2_g3	70.6366	111.29	41.1978	85.6057	113.003	109.997	115.118	61.9493	76.8297	127.648	130.971	89.2398	81.234	62.459	140.418	109.835
TRINITY_DN19614_c2_g4	0	64.2144	0	43.1497	0	312.557	48.0603	0	0	41.8472	0	0	0	0	0	0
TRINITY_DN19620_c0_g8	455.055	406.502	343.308	326.539	319.777	324.423	349.32	267.07	249.682	293.788	350.633	229.734	288.643	448.069	201.088	299.592
TRINITY_DN19622_c3_g1	130.089	73.1638	20.2752	13.2969	50.2548	27.5853	59.5957	35.6741	61.0266	44.5879	62.9495	7.29701	28.7311	33.1932	19.3954	20.9873
TRINITY_DN19622_c4_g4	45.3457	190.286	175.298	371.058	254.767	477.517	255.556	489.997	307.453	228.165	340.035	810.998	460.397	566.85	361.531	311.077
TRINITY_DN19623_c0_g1	104.071	60.089	42.3034	33.3968	24.0333	29.7641	24.6474	29.3822	14.2033	10.6581	23.5119	14.8811	26.856	11.4029	13.3467	26.4659
TRINITY_DN19624_c1_g2	70.4849	103.993	54.3124	66.4254	83.6065	58.7041	76.0485	68.3529	47.1273	69.0028	52.8346	62.6254	67.2642	81.863	88.6453	68.3698
TRINITY_DN19625_c1_g2	70.6008	0	52.2983	149.01	53.5236	91.3116	56.3339	129.257	50.0661	193.152	104.001	75.2009	58.1473	0	0	50.1461
TRINITY_DN19625_c2_g1	144.396	0	53.341	0	54.5474	46.6296	57.5575	66.1231	102.03	0	106.229	0	59.359	203.063	0	0
TRINITY_DN19629_c0_g4	0	0	35.5288	102.514	36.8676	30.2656	0	0	0	33.0246	34.4819	45.7996	38.8971	127.857	0	34.9992
TRINITY_DN19630_c2_g3	0	0	272.122	516.176	278.053	619.351	352.985	541.439	416.003	703.024	814.131	792.566	545.573	2077.69	1238.44	988.389
TRINITY_DN19633_c0_g1	111.985	143.778	237.424	347.245	247.961	353.328	237.426	264.895	279.392	334.963	337.698	235.992	218.669	425.129	374.179	439.544
TRINITY_DN19637_c1_g2	311.969	202.318	219.875	82.9677	79.1316	301.177	6.76223	117.199	93.3374	156.044	225.089	146.444	99.6079	278.929	96.0416	146.426
TRINITY_DN19637_c1_g2	311.969	202.318	219.875	82.9677	79.1316	301.177	6.76223	117.199	93.3374	156.044	225.089	146.444	99.6079	278.929	96.0416	146.426
TRINITY_DN19638_c2_g2	339.529	144.86	5140.48	306.711	402.118	226.055	434.401	326.575	422.965	358.264	107.393	1686.41	170.644	213.646	719.531	227.013
TRINITY_DN19642_c1_g1	170.725	96.1377	114.68	148.315	162.367	138.081	166.369	136.078	119.437	165.833	101.398	121.361	161.42	111.367	114.639	149.596
TRINITY_DN19647_c0_g2	1.90096	7.54993	21.5424	15.9927	59.6578	88.6845	28.8315	16.3832	125.119	20.1262	21.4112	13.1963	52.7183	52.9838	32.1263	67.1929
TRINITY_DN19648_c0_g4	49.6102	52.3698	76.1521	73.0964	118.277	162.803	0	134.498	332.837	212.127	148.363	149.757	125.361	0	39.5855	0
TRINITY_DN19652_c1_g1	66.6642	0	43.0076	0	0	37.0523	8.09276	103.081	124.667	79.7035	168.786	0	142.26	0	135.933	167.388
TRINITY_DN19653_c0_g1	98.8193	261.837	485.337	400.86	301.896	500.725	252.234	381.982	321.662	256.139	287.779	561.459	275.318	316.006	342.991	325.096
TRINITY_DN19653_c0_g1	98.8193	261.837	485.337	400.86	301.896	500.725	252.234	381.982	321.662	256.139	287.779	561.459	275.318	316.006	342.991	325.096
TRINITY_DN19653_c0_g1	98.8193	261.837	485.337	400.86	301.896	500.725	252.234	381.982	321.662	256.139	287.779	561.459	275.318	316.006	342.991	325.096
TRINITY_DN19658_c0_g1	0	0	104.628	38.409	27.653	150.84	0	112.857	91.2714	73.6858	98.3359	102.606	27.9955	76.4593	76.3328	147.232
TRINITY_DN19659_c3_g2	211.528	107.087	95.8412	92.8602	41.346	94.6379	54.9424	79.187	60.5602	76.6359	53.9824	75.1517	40.1846	68.4341	73.6734	65.1155
TRINITY_DN19660_c0_g1	155.726	115.221	101.287	111.761	78.8476	134.86	119.975	118.428	103.824	110.624	127.38	124.106	55.4906	128.256	82.6086	115.094
TRINITY_DN19666_c0_g1	81.771	84.6191	91.0498	82.0815	256.344	133.467	320.164	124.937	117.27	86.63	180.991	169.743	198.499	181.485	125.97	129.142
TRINITY_DN19673_c0_g1	161.307	112.752	166.63	127.953	111.325	116.481	80.6597	132.644	125.862	145.453	138.252	132.393	133.757	146.45	102.274	103.96
TRINITY_DN19680_c2_g2	0	116.109	1463.12	0	91.5806	197.553	120.397	33.3809	172.134	218.176	56.2901	289.782	95.5396	51.5482	118.832	0
TRINITY_DN19680_c5_g2	1260.4	459.998	382.687	262.111	107.184	131.033	125.517	198.048	149.947	163.532	194.364	149.827	149.381	166.752	175.959	138.299
TRINITY_DN19682_c1_g1	54.5368	79.8999	224.833	258.744	170.1	308.043	116.812	238.384	304.864	217.207	294.019	285.328	326.897	332.313	191.607	324.84
TRINITY_DN19682_c1_g1	54.5368	79.8999	224.833	258.744	170.1	308.043	116.812	238.384	304.864	217.207	294.019	285.328	326.897	332.313	191.607	324.84
TRINITY_DN19682_c1_g3	115.51	185.056	131.145	125.334	45.0501	0	185.375	0	42.2081	80.991	0	119.001	0	121.286	46.143	84.9728
TRINITY_DN19687_c0_g8	0	0	86.1209	58.069	0	11.0658	4.4186	4.74943	86.5974	21.3895	252.525	77.2937	312.337	29.4783	38.79	84.8023
TRINITY_DN19694_c0_g1	3.08208	6.12761	126.358	2.55708	44.5023	6.30773	0	2.69708	2.61014	44.8131	0	5.46098	5.48099	0	0	2.70254
TRINITY_DN19695_c0_g1	148.679	79.7943	41.5783	26.5685	49.2524	27.6999	35.5429	20.5763	37.5669	40.3923	51.0264	42.2729	58.0815	44.5942	90.6402	58.4987
TRINITY_DN19704_c1_g10	63.698	96.3871	221.241	127.406	123.833	225.126	180.99	238.589	220.583	158.872	110.073	14.5803	236.775	119.534	88.6018	159.845
TRINITY_DN19715_c0_g2	346.904	169.681	70.7824	52.2589	18.8089	4.80932	11.5359	49.6722	17.7693	27.8113	21.9498	0	6.26281	19.2618	0	24.4616
TRINITY_DN19718_c0_g3	23.7952	0	136.872	75.9715	182.657	112.582	38.5114	105.316	56.8568	89.5382	90.6688	68.674	82.4343	48.8839	56.7158	175.806
TRINITY_DN19721_c1_g1	151.495	99.9577	197.252	274.746	298.063	231.891	205.079	256.791	188.484	334.268	163.378	244.023	128.019	144.261	209.676	227.655
TRINITY_DN19722_c1_g2	133.191	28.8846	51.5136	11.6612	25.1883	48.9381	58.9696	12.786	35.6386	55.9137	55.834	26.4906	63.608	19.8036	22.4619	48.8209
TRINITY_DN19723_c0_g2	0	0	68.0189	128.223	0	181.225	74.9202	0	64.3882	0	138.193	0	0	266.646	0	63.9265
TRINITY_DN19725_c0_g2	74.6437	154.812	409.674	311.12	61.0537	197.553	60.1984	233.666	172.134	109.088	197.015	36.2227	0	51.5482	89.1243	174.782
TRINITY_DN19726_c0_g1	55.626	153.316	89.3624	108.759	109.207	119.195	145.574	112.762	90.1761	90.0946	101.048	166.137	148.737	138.178	88.0941	142.321
TRINITY_DN19728_c0_g2	51.5615	72.0401	68.3645	98.618	106.468	201.508	116.991	318.029	182.665	160.846	213.326	273.928	331.186	344.102	321.621	417.732
TRINITY_DN19728_c0_g3	56.0845	28.7043	111.779	130.358	0	93.3688	0	24.8929	66.2336	125.39	63.8748	212.094	72.5023	153.972	0	202.654
TRINITY_DN19731_c1_g1	143.082	254.194	199.065	231.531	378.626	328.949	393.058	250.956	373.818	376.505	374.259	422.495	485.918	381.274	560.738	358.988
TRINITY_DN19731_c1_g1	143.082	254.194	199.065	231.531	378.626	328.949	393.058	250.956	373.818	376.505	374.259	422.495	485.918	381.274	560.738	358.988
TRINITY_DN19731_c1_g2	220.845	371.536	247.387	322.879	348.446	212.527	452.548	310.121	150.841	257.956	161.08	44.7791	91.8465	172.045	240.838	215.306
TRINITY_DN19731_c1_g2	220.845	371.536	247.387	322.879	348.446	212.527	452.548	310.121	150.841	257.956	161.08	44.7791	91.8465	172.045	240.838	215.306
TRINITY_DN19731_c1_g2	220.845	371.536	247.387	322.879	348.446	212.527	452.548	310.121	150.841	257.956	161.08	44.7791	91.8465	172.045	240.838	215.306
TRINITY_DN19731_c1_g3	123.242	148.384	244.92	207.526	228.616	220.218	154.899	220.439	267.941	223.075	187.457	288.115	323.33	289.713	261.321	321.7
TRINITY_DN19735_c0_g1	151.146	95.4505	55.7884	38.053	28.319	25.8196	47.5532	38.5492	30.8067	28.8852	30.6922	15.2818	21.0387	23.5324	35.0549	37.4955
TRINITY_DN19735_c0_g2	176.225	29.6472	31.7511	89.4662	74.152	64.8333	77.6432	118.669	108.215	52.686	51.0917	61.8175	84.7479	37.7523	59.1915	106.674
TRINITY_DN19735_c0_g4	135.173	168.703	259.441	250.315	211.002	303.882	229.554	249.72	339.795	266.463	331.845	208.979	296.985	294.826	266.083	283.597
TRINITY_DN19735_c0_g4	135.173	168.703	259.441	250.315	211.002	303.882	229.554	249.72	339.795	266.463	331.845	208.979	296.985	294.826	266.083	283.597
TRINITY_DN19735_c0_g4	135.173	168.703	259.441	250.315	211.002	303.882	229.554	249.72	339.795	266.463	331.845	208.979	296.985	294.826	266.083	283.597
TRINITY_DN19737_c0_g5	236.776	93.313	73.66	99.8058	239.995	183.594	269.316	82.0258	134.238	108.62	102.604	235.614	151.308	145.992	122.596	86.1206
TRINITY_DN19738_c0_g2	142.771	77.47	100.867	79.2228	66.8434	51.665	120.105	32.0671	182.183	93.9099	88.397	119.111	259.025	111.316	79.972	134.284
TRINITY_DN19740_c0_g3	64.7279	58.7247	267.714	38.421	20.6856	57.1065	26.1814	53.3354	65.4619	19.6998	40.512	80.7711	28.823	27.3641	82.2059	57.2812
TRINITY_DN19743_c1_g3	55.8659	42.0977	185.442	28.6246	51.4186	112.573	125.198	39.0885	5.15643	4.84091	65.2895	76.8743	0	54.2754	69.3003	51.324
TRINITY_DN19743_c2_g2	404.958	178.741	203.215	133.732	142.561	134.369	123.352	100.231	97.8745	141.291	88.364	200.059	67.4713	72.7922	110.606	150.599
TRINITY_DN19743_c2_g2	404.958	178.741	203.215	133.732	142.561	134.369	123.352	100.231	97.8745	141.291	88.364	200.059	67.4713	72.7922	110.606	150.599
TRINITY_DN19743_c2_g3	1055.43	428.087	201.191	171.016	191.146	92.963	242.205	265.215	158.213	237.601	194.373	231.151	209.248	158.178	231.088	235.653
TRINITY_DN19744_c3_g3	138.86	53.8706	59.1898	18.1594	43.9122	20.263	5.6763	23.2868	15.8032	191.855	28.7688	10.2485	26.6721	31.9411	24.558	25.4237
TRINITY_DN19744_c3_g5	0	0	39.7872	0	41.1379	102.336	83.6891	94.2742	192.871	0	0	105.519	87.472	72.6355	41.5567	233.511
TRINITY_DN19745_c2_g1	35.7272	23.8855	243.515	199.41	24.5649	96.3367	25.4197	131.528	95.7983	118.258	172.851	118.103	74.4399	110.318	104.875	179.259
TRINITY_DN19745_c3_g1	128.349	127.99	44.9724	67.962	54.4262	48.9623	101.643	42.1766	47.7384	58.9082	28.5826	10.587	30.4398	30.8994	27.6768	26.8048
TRINITY_DN19745_c3_g4	413.452	395.991	126.454	127.944	72.51	21.0707	63.0315	74.4222	29.3809	45.9393	33.0581	3.43009	3.43234	13.1271	9.2173	13.5129
TRINITY_DN19748_c0_g3	110.913	177.274	44.5366	97.6061	10.5261	44.323	62.7712	62.309	19.8949	32.684	32.1826	10.573	5.24782	30.1608	14.1316	56.5345
TRINITY_DN19749_c1_g1	0	101.033	25.8421	25.0456	0	0	0	0	0	0	0	0	0	22.5042	0	0
TRINITY_DN19749_c7_g1	305.976	117.288	166.895	191.509	246.628	101.295	358.87	147.384	202.043	244.906	203.581	48.232	98.1475	61.8966	73.9526	57.6331
TRINITY_DN19750_c1_g3	1.92963	9.57834	4.8786	6.42521	62.4141	13.18	15.7489	3.37504	21.3194	18.4509	12.0311	299.992	41.2398	151.988	21.4801	295.699
TRINITY_DN19756_c1_g3	141.535	187.714	218.371	384.782	339.039	212.886	373.746	372.717	312.336	303.005	278.215	95.2654	162.199	205.009	260.966	192.481
TRINITY_DN19759_c3_g1	89.2898	154.824	84.3366	39.7181	67.0164	18.3298	60.4396	29.5645	28.237	68.9366	15.6857	24.1215	35.8068	32.7021	53.6196	58.3215
TRINITY_DN19759_c5_g8	1505.31	929.3	572.548	180.78	218.239	372.757	518.507	442.575	169.288	305.718	315.158	660.384	235.463	397.285	450.108	161.053
TRINITY_DN19760_c4_g2	0	103.008	37.5378	36.0468	27.2285	0	153.88	88.2262	0	0	0	0	0	0	0	36.8549
TRINITY_DN19760_c4_g3	187.745	173.577	191.237	176.859	221.763	207.867	271.94	237.821	162.954	142.091	156.321	99.5478	184.567	127.695	232.224	78.1205
TRINITY_DN19760_c4_g4	0	0	0	31.6428	68.3417	67.0466	81.0333	17.6629	112.706	60.7582	15.2958	92.5249	17.4001	13.6698	63.5607	32.9828
TRINITY_DN19763_c0_g1	170.299	103.463	66.2631	49.703	56.4746	47.3279	56.6022	35.8781	40.0531	60.1074	29.456	47.5054	56.0782	25.7071	60.1821	35.9399
TRINITY_DN19763_c1_g1	199.988	142.081	109.613	53.5071	87.0839	44.4391	151.727	28.7125	9.34177	19.0405	50.5527	9.86779	9.64978	22.2263	43.2476	28.0276
TRINITY_DN19773_c0_g1	0	0	10.5704	0	81.509	20.7693	58.0384	17.8185	42.8003	48.2018	51.3458	90.3871	363.809	24.1943	238.551	72.643
TRINITY_DN19778_c5_g1	268.488	222.31	274.467	188.429	223.813	223.936	181.207	255.737	243.444	162.466	219.858	261.307	230.549	266.157	195.193	290.915
TRINITY_DN19778_c6_g1	72.0914	261.178	254.928	657.558	650.603	620.62	581.553	257.639	444.768	343.32	217.658	453.124	215.595	596.899	573.697	677.813
TRINITY_DN19785_c2_g1	87.9145	290.752	126.68	239.174	128.699	0	0	80.5918	240.434	174.97	255.763	193.518	284.18	61.6213	418.898	119.664
TRINITY_DN19785_c3_g2	32.7498	21.6575	157.674	18.2127	18.5644	30.6773	21.7845	31.8104	24.7954	24.2107	24.5976	31.0152	29.1905	39.5237	20.2533	43.9176
TRINITY_DN19790_c0_g2	791.632	162.603	215.592	345.559	58.9149	79.9067	162.202	240.12	111.308	272.96	137.582	6.6274	45.1487	75.492	75.5058	63.8316
TRINITY_DN19792_c0_g1	114.547	205.108	152.825	150.009	152.261	62.9562	180.964	134.373	72.0103	102.349	103.801	19.2256	34.9098	36.0478	72.2104	51.8231
TRINITY_DN19793_c1_g1	50.2006	92.9303	139.805	146.109	137.1	140.835	141.907	154.441	166.13	140.476	145.996	116.84	157.361	108.939	99.0059	118.342
TRINITY_DN19795_c0_g3	303.29	0	0	0	0	0	113.698	0	0	93.2428	0	0	0	0	0	0
TRINITY_DN19797_c2_g1	211.427	46.0916	66.9452	65.8318	71.7113	91.9326	76.7954	44.7309	22.1753	56.5316	87.6825	36.1221	28.0585	23.7491	62.9783	37.1266
TRINITY_DN19798_c3_g5	0	0	0	196.763	0	93.4938	0	0	0	0	0	0	119.44	0	0	0
TRINITY_DN19800_c0_g3	0	0	0	98.3817	208.904	0	0	0	0	96.3972	0	0	0	0	0	0
TRINITY_DN19800_c0_g4	75.8388	88.9224	124.839	40.8189	99.1941	51.2189	30.8267	44.4784	83.1981	19.5661	29.2194	11.4753	33.3049	51.682	60.2917	42.7879
TRINITY_DN19803_c0_g4	188.39	135.364	165.836	75.8764	93.6552	199.774	185.904	201.337	187.761	197.464	259.013	122.422	200.71	201.808	192.551	136.256
TRINITY_DN19805_c3_g1	85.5264	270.92	81.9062	113.852	61.053	63.1398	90.0514	88.6012	26.9454	103.74	69.1498	147.652	76.1858	80.8424	67.7438	29.1296
TRINITY_DN19805_c3_g3	104.636	202.902	174.861	119.632	51.2222	63.265	66.3304	98.8213	97.6445	96.4808	146.391	79.6348	61.8038	55.3282	110.939	111.593
TRINITY_DN19808_c0_g1	389.031	338.839	282.027	289.724	226.162	201.605	201.885	307.14	221.683	297.636	224.535	187.52	163.89	156.413	216.969	234.984
TRINITY_DN19808_c0_g1	389.031	338.839	282.027	289.724	226.162	201.605	201.885	307.14	221.683	297.636	224.535	187.52	163.89	156.413	216.969	234.984
TRINITY_DN19810_c1_g2	142.147	49.8557	73.0115	35.084	37.85	0	0	85.4804	71.0316	0	35.4801	0	0	32.9529	75.5838	0
TRINITY_DN19819_c0_g4	0	199.452	129.667	0	65.8164	0	0	82.7684	61.4726	59.6895	0	199.503	145.602	63.2338	0	61.1391
TRINITY_DN19819_c0_g5	114.384	98.9528	133.423	52.2345	14.1025	43.9838	26.5268	57.6186	39.8947	50.108	75.2685	29.9548	57.1371	144.985	116.89	81.8911
TRINITY_DN19825_c0_g2	61.0422	114.802	27.3645	15.3707	27.6592	24.0381	15.236	10.9257	5.22715	4.90744	6.10568	7.07117	0	4.23755	12.1925	10.8002
TRINITY_DN19828_c3_g1	20.7135	14.1766	75.5009	67.4857	120.301	147.221	34.8189	70.6514	133.151	53.5897	126.944	143.531	141.544	65.3914	112.787	86.8258
TRINITY_DN19830_c0_g1	280.885	269.194	185.205	186.969	211.466	80.8701	154.117	113.591	109.014	72.4765	134.217	52.953	90.9848	88.1284	184.689	75.1242
TRINITY_DN19830_c0_g3	0	157.584	0	0	195.84	8.52501	106.502	0	0	0	4.86355	0	0	0	107.278	0
TRINITY_DN19833_c0_g1	621.175	165.696	93.3964	39.1758	70.9907	33.2859	106.069	72.2371	79.8469	62.6969	62.8332	104.162	42.8528	55.9199	38.9633	27.297
TRINITY_DN19833_c0_g2	1811.61	908.803	395.552	190.156	321.998	124.048	389.833	338.531	404.405	198.578	268.156	329.948	401.657	305.049	335.874	404.018
TRINITY_DN19833_c0_g2	1811.61	908.803	395.552	190.156	321.998	124.048	389.833	338.531	404.405	198.578	268.156	329.948	401.657	305.049	335.874	404.018
TRINITY_DN19834_c0_g4	143.49	118.299	207.097	212.319	145.463	158.333	104.887	164.704	162.493	199.414	203.723	110.111	136.059	127.797	137.701	112.014
TRINITY_DN19836_c0_g2	115.591	25.6169	40.4345	10.285	14.244	22.2202	41.4517	14.5578	13.4315	19.7205	12.6747	15.142	33.5734	33.8139	39.3742	75.4619
TRINITY_DN19837_c0_g1	178.849	109.721	80.4951	39.5089	39.4405	13.117	35.2118	50.8181	8.00997	22.7602	29.9011	4.09367	12.8784	16.3117	22.846	16.74
TRINITY_DN19837_c0_g3	0	2.07088	0	0	5.6191	18.5158	0	16.4167	49.6064	33.2229	35.7539	235.904	27.8526	12.7459	69.649	77.0991
TRINITY_DN19840_c1_g1	234.273	225.918	202.114	242.597	269.467	218.744	229.703	262.938	215.183	169.223	169.256	156.411	241.042	137.368	99.6049	164.705
TRINITY_DN19840_c1_g1	234.273	225.918	202.114	242.597	269.467	218.744	229.703	262.938	215.183	169.223	169.256	156.411	241.042	137.368	99.6049	164.705
TRINITY_DN19846_c2_g6	33.0327	136.184	26.0963	75.8606	81.8919	21.919	0	117.755	51.3427	48.709	99.9469	126.672	56.6304	90.9787	52.5426	78.3544
TRINITY_DN19847_c3_g3	281.131	234.144	111.559	52.3387	49.4444	21.8516	55.9977	100.768	71.1725	112.625	67.3141	4.26218	23.7597	38.6248	50.5928	27.6228
TRINITY_DN19848_c4_g5	35.2423	0	55.4664	0	28.9692	210.154	0	0	54.4682	51.7275	53.232	170.001	120.554	243.029	84.1227	221.436
TRINITY_DN19851_c0_g3	139.796	280.682	413.667	490.667	132.424	354.41	265.297	204.859	384.541	361.618	655.979	369.247	461.035	365.059	324.176	633.251
TRINITY_DN19851_c0_g4	0	0	44.0228	28.6947	15.4938	60.5883	29.2602	15.9147	204.484	82.6094	179.708	448.352	251.734	184.792	215.019	239.623
TRINITY_DN19853_c2_g6	32.0619	55.7295	57.7609	97.1901	73.0782	154.335	92.0564	131.756	124.463	118.237	97.0868	110.986	114.694	115.271	116.423	116.52
TRINITY_DN19854_c3_g5	6.53167	19.556	70.8311	48.2895	23.1727	93.232	31.9349	45.8134	142.316	41.1149	81.0502	64.2172	80.9493	62.1866	67.5179	50.8822
TRINITY_DN19856_c0_g9	0	0	35.0597	33.7325	181.976	89.5345	73.0159	0	0	130.38	34.0035	180.222	153.466	125.967	144.612	34.5641
TRINITY_DN19860_c0_g1	93.5973	253.589	66.8999	10.9789	0	0	21.6559	29.3103	0	18.4353	0	0	0	4.54676	0	0
TRINITY_DN19863_c0_g1	212.242	142.328	101.29	71.4771	76.7631	123.534	123.683	162.694	97.4669	91.4592	127.345	119.093	76.6667	88.0582	106.245	82.808
TRINITY_DN19866_c0_g3	129.373	81.5925	92.4642	64.6481	135.989	119.724	78.7651	114.037	194.521	124.064	101.257	74.0803	113.117	99.3293	64.268	155.642
TRINITY_DN19874_c1_g1	0	0	3.60372	0	17.1994	39.4243	11.1128	34.7765	46.8325	28.5114	75.19	147.871	116.367	114.592	171.09	173.717
TRINITY_DN19876_c2_g2	0	0	0	0	101.187	0	0	0	190.457	0	0	0	0	0	114.426	0
TRINITY_DN19876_c4_g6	0	0	72.0213	0	0	30.6984	37.574	0	0	0	34.9739	139.706	78.8854	32.451	0	70.8909
TRINITY_DN19879_c1_g11	175.134	96.3868	39.0422	17.4175	55.4364	42.7566	26.3895	28.9014	44.3928	48.8836	24.4606	14.58	0	14.6137	25.3146	39.961
TRINITY_DN19884_c1_g4	24.4554	57.0551	81.3088	139.973	172.742	110.627	112.863	92.996	176.748	95.7895	176.715	160.962	165.631	105.387	175.015	84.1618
TRINITY_DN19884_c1_g6	387.167	84.6582	226.889	268.61	57.8633	0	184.609	0	0	52.3005	113.494	0	0	54.4402	0	0
TRINITY_DN19886_c0_g3	390.215	328.599	211.057	165.054	190.183	227.311	255.711	198.147	236.224	177.672	200.976	152.745	175.815	194.351	211.016	180.184
TRINITY_DN19886_c0_g5	116.908	61.7939	45.8575	45.1481	30.4675	32.7081	50.4286	48.2442	5.75679	27.0298	21.3258	24.608	12.1698	28.0633	38.2777	17.8343
TRINITY_DN19886_c0_g6	353.508	259.131	170.865	218.73	180.493	130.026	169.678	198.087	209.802	197.465	259.407	309.468	154.751	174.939	76.7251	161.231
TRINITY_DN19889_c1_g1	149.917	104.223	84.9293	67.478	109.796	89.0698	93.875	27.3304	145.111	108.489	53.1971	97.9986	96.0328	121.321	95.0405	77.5683
TRINITY_DN19889_c1_g2	706.531	311.597	158.677	155.387	74.4483	163.76	52.5227	173.689	52.8075	115.619	87.5214	60.7381	0	108.439	104.249	89.3687
TRINITY_DN19889_c1_g3	918.797	474.618	309.04	201.031	87.6806	167.551	91.647	209.44	104.514	148.784	102.932	68.3161	34.1961	88.178	95.0902	59.6534
TRINITY_DN19889_c1_g7	289.536	212.962	120.502	133.219	82.4231	68.0546	87.4873	92.0041	79.3923	94.1149	97.1804	36.1415	36.0777	24.9908	73.6103	49.5139
TRINITY_DN19893_c1_g1	7.95435	55.3004	45.1752	65.1458	125.116	195.637	118.358	85.8201	79.1152	76.1481	71.0424	522.55	152.315	53.0096	45.6303	73.4855
TRINITY_DN19893_c1_g1	7.95435	55.3004	45.1752	65.1458	125.116	195.637	118.358	85.8201	79.1152	76.1481	71.0424	522.55	152.315	53.0096	45.6303	73.4855
TRINITY_DN19896_c2_g1	21.0952	31.7263	113.375	111.357	101.766	235.324	120.159	111.22	315.331	139.563	276.947	303.852	334.419	215.481	169.308	242.862
TRINITY_DN19896_c2_g3	0	120.985	258.045	164.497	399.126	1037.47	546.353	360.784	831.114	757.183	632.946	1107.02	1612.28	1031.74	1087.47	1004.33
TRINITY_DN19897_c0_g1	0	0	0	44.6145	48.0982	0	49.9037	0	135.109	0	0	64.9868	0	87.4028	0	45.2518
TRINITY_DN19898_c1_g1	0	104.423	0	25.7837	0	0	0	0	0	49.6753	0	0	0	0	26.8359	0
TRINITY_DN19899_c0_g2	14.9104	8.22186	78.4072	129.663	67.6227	141.856	15.5724	106.109	95.4433	65.4525	119.219	89.3883	203.445	115.458	85.2626	148.798
TRINITY_DN19901_c0_g1	172.708	232.982	265.813	270.986	212.573	166.111	215.171	202.333	140.299	159.106	109.802	152.459	125.466	112.706	113.325	120.49
TRINITY_DN19904_c0_g1	93.1983	87.709	103.969	115.285	27.6581	31.7191	33.7688	86.1871	43.5689	57.247	24.128	13.835	13.7744	17.5976	28.819	27.0263
TRINITY_DN19905_c2_g1	94.5327	98.4685	225.228	166.82	127.256	377.94	144.048	259.572	342.199	152.304	214.942	470.613	334.141	267.44	124.147	189.418
TRINITY_DN19906_c2_g1	64.8971	74.3436	277.654	278.245	438.689	377.98	305.595	321.565	324.005	427.128	309.543	363.76	465.174	298.07	414.69	353.269
TRINITY_DN19906_c2_g1	64.8971	74.3436	277.654	278.245	438.689	377.98	305.595	321.565	324.005	427.128	309.543	363.76	465.174	298.07	414.69	353.269
TRINITY_DN19912_c0_g6	76.5054	169.67	225.384	171.679	304.599	195.829	360.322	134.805	187.356	235.224	199.901	97.9072	160.719	208.77	279.733	128.27
TRINITY_DN19916_c2_g1	159.077	188.929	241.801	268.984	549.938	416.217	574.249	298.149	405.197	352.681	262.21	713.732	608.209	441.187	491.111	464.587
TRINITY_DN19916_c2_g1	159.077	188.929	241.801	268.984	549.938	416.217	574.249	298.149	405.197	352.681	262.21	713.732	608.209	441.187	491.111	464.587
TRINITY_DN19916_c2_g2	123.567	436.591	342.297	410.78	341.775	475.084	402.531	390.387	446.418	335.497	433.654	887.439	698.547	594.17	491.283	439.285
TRINITY_DN19916_c2_g3	277.128	352.373	576.314	253.686	587.026	617.678	411.252	490.417	516.044	348.185	528.332	969.572	880.804	663.987	311.923	414.606
TRINITY_DN19917_c0_g3	454.435	521.849	619.314	653.096	697.993	827.65	699.085	731.422	631.076	599.437	638.322	876.591	809.882	831.144	535.496	853.877
TRINITY_DN19925_c1_g1	0	188.723	2512	143.744	133.039	193.6	42.6819	46.808	208.734	118.466	40.1374	596.252	113.954	108.597	230.703	106.534
TRINITY_DN19926_c0_g2	413.405	226.361	106.919	105.451	160.525	122.673	147.115	76.5784	72.7581	82.4469	117.539	62.2287	51.5849	74.8566	115.898	70.7838
TRINITY_DN19931_c0_g5	0	0	180.535	116.105	47.7449	83.1312	0	0	90.9618	5.9592	49.9819	60.5853	44.4266	13.8182	90.5559	13.0978
TRINITY_DN19933_c0_g1	108.703	62.9119	38.1051	37.3132	26.8644	31.3741	0	20.3892	50.6719	35.7884	11.6485	28.4071	54.356	56.7229	24.6867	13.0075
TRINITY_DN19935_c3_g2	1495.49	1206.68	622.103	639.124	670.681	431.085	705.924	596.58	459.179	762.786	649.395	431.361	490.782	534.337	701.036	680.272
TRINITY_DN19935_c3_g2	1495.49	1206.68	622.103	639.124	670.681	431.085	705.924	596.58	459.179	762.786	649.395	431.361	490.782	534.337	701.036	680.272
TRINITY_DN19937_c2_g4	0	0	105.546	20.5347	22.1728	9.87811	21.3406	12.9072	41.7466	65.3523	80.2746	24.8436	0	18.0993	0	42.6135
TRINITY_DN19938_c2_g2	82.4707	153.78	48.5754	47.6732	72.0857	15.9277	86.2342	51.7983	19.437	27.4187	36.3459	0	31.0782	40.1314	56.2014	40.0069
TRINITY_DN19938_c2_g4	21.2165	43.0683	51.4381	117.119	54.2034	113.689	85.9337	112.518	119.161	80.338	97.2552	39.3942	73.7344	14.5117	50.5751	52.2731
TRINITY_DN19938_c4_g1	172.371	93.2803	79.539	55.0322	53.3529	38.3493	42.6161	26.9863	64.4751	93.6667	77.613	21.7861	57.3476	51.8906	50.3591	74.9407
TRINITY_DN19940_c1_g1	112.478	109.078	102.387	52.1684	102.524	81.4403	99.2315	95.1424	95.8765	117.491	65.6284	91.4467	76.4115	108.813	122.407	101.058
TRINITY_DN19944_c0_g2	205.564	309.965	253.671	321.365	279.909	355.679	334.197	384.33	232.415	298.157	178.163	198.395	304.593	210.145	255.345	271.62
TRINITY_DN19945_c0_g2	134.345	77.6577	0	11.6131	18.7672	19.2157	5.75493	24.7797	23.6662	38.8494	32.8507	12.6441	25.0232	28.8272	16.8502	18.3058
TRINITY_DN19945_c2_g1	47.8448	87.6885	120.983	129.254	105.586	221.977	94.633	190.669	191.279	169.987	194.279	246.977	209.429	188.536	175.743	197.72
TRINITY_DN19945_c2_g2	43.1065	43.0022	154.234	156.985	82.0126	276.364	80.2988	140.348	289.321	164.911	219.778	175.959	272.699	192.616	176.277	256.207
TRINITY_DN19948_c0_g2	27.6996	27.563	132.792	19.6485	3.53508	26.97	22.5916	31.1802	23.3955	6.27114	6.1547	31.4714	21.0874	24.1985	24.8582	13.8334
TRINITY_DN19951_c0_g1	336.474	246.242	182.109	146.873	79.2184	132.053	165.1	107.968	125.003	136.596	150.122	105.633	65.6655	87.2773	62.942	103.442
TRINITY_DN19953_c0_g1	41.7556	43.5781	129.943	35.5588	67.5938	27.5468	72.3469	0	31.7401	30.2347	0	123.157	35.4629	57.8508	66.534	32.1646
TRINITY_DN19953_c1_g7	0	0	49.3946	0	101.335	85.9036	52.9362	0	94.8372	91.31	48.913	209.276	0	46.4977	105.808	0
TRINITY_DN19961_c1_g1	327.666	206.305	78.1391	62.2295	51.1224	23.5099	51.5425	84.437	21.401	58.5396	56.1837	26.7922	45.246	20.5141	76.9702	33.9206
TRINITY_DN19961_c1_g1	327.666	206.305	78.1391	62.2295	51.1224	23.5099	51.5425	84.437	21.401	58.5396	56.1837	26.7922	45.246	20.5141	76.9702	33.9206
TRINITY_DN19962_c0_g1	22.5906	3.21321	20.6418	107.644	199.156	30.8038	247.184	230.865	188.579	242.454	64.3955	55.965	337.525	118.799	194.32	440.089
TRINITY_DN19964_c0_g1	0	0	69.7155	0	70.6049	126.354	0	0	131.893	64.1651	70.9622	0	0	68.4741	0	65.4115
TRINITY_DN19964_c1_g1	171.237	0	0	0	62.9433	54.665	0	0	0	0	62.3737	0	0	0	0	0
TRINITY_DN19964_c2_g3	50.9716	38.4249	554.506	45.7747	22.2165	68.8418	31.0767	11.2108	10.4813	1387.47	49.0911	113.787	77.5217	34.737	59.3344	10.7801
TRINITY_DN19966_c0_g2	112.169	28.7043	44.7116	0	0	18.6738	0	0	0	0	0	26.5118	0	0	22.2845	45.0342
TRINITY_DN19966_c1_g1	332.181	253.593	292.005	185.131	121.331	191.679	154.152	216.299	154.768	144.843	161.54	114.539	83.2451	98.6735	142.279	110.124
TRINITY_DN19966_c2_g1	461.697	404.446	413.42	400.753	326.763	497.685	389.171	366.987	470.174	485.88	373.748	409.146	511.176	427.044	420.542	590.925
TRINITY_DN19966_c2_g1	461.697	404.446	413.42	400.753	326.763	497.685	389.171	366.987	470.174	485.88	373.748	409.146	511.176	427.044	420.542	590.925
TRINITY_DN19966_c2_g1	461.697	404.446	413.42	400.753	326.763	497.685	389.171	366.987	470.174	485.88	373.748	409.146	511.176	427.044	420.542	590.925
TRINITY_DN19966_c2_g1	461.697	404.446	413.42	400.753	326.763	497.685	389.171	366.987	470.174	485.88	373.748	409.146	511.176	427.044	420.542	590.925
TRINITY_DN19966_c2_g2	193.822	174.531	162.529	134.545	123.213	225.059	177.844	221.959	200.13	206.657	231.106	284.034	279.65	389.627	286.863	274.514
TRINITY_DN19966_c2_g2	193.822	174.531	162.529	134.545	123.213	225.059	177.844	221.959	200.13	206.657	231.106	284.034	279.65	389.627	286.863	274.514
TRINITY_DN19967_c2_g1	9710.52	14335.6	7658.86	8002.25	8062.8	7562.06	9426.26	10869.4	7595.59	8076.52	7638.74	8028.95	8660.77	6552.74	7526.5	5185.13
TRINITY_DN19967_c2_g2	395.93	846.605	255.216	281.175	416.168	444.598	375.443	346.563	343.105	330.075	324.977	419.026	383.689	348.664	261.514	185.409
TRINITY_DN19967_c2_g2	395.93	846.605	255.216	281.175	416.168	444.598	375.443	346.563	343.105	330.075	324.977	419.026	383.689	348.664	261.514	185.409
TRINITY_DN19967_c2_g2	395.93	846.605	255.216	281.175	416.168	444.598	375.443	346.563	343.105	330.075	324.977	419.026	383.689	348.664	261.514	185.409
TRINITY_DN19968_c0_g1	123.555	166.6	109.829	42.7924	122.353	86.3212	103.632	41.5521	110.054	87.4783	118.19	99.0751	64.3077	84.0755	170.573	77.9823
TRINITY_DN19970_c0_g1	229.25	255.596	555.954	74.7792	160.393	71.1173	88.5519	104.196	74.9686	219.586	0	0	90.0937	0	0	73.9596
TRINITY_DN19970_c0_g3	133.084	87.2747	58.2262	42.0087	59.1966	56.3146	51.9748	48.9019	42.4236	46.5796	61.0204	74.3809	28.4172	52.6381	69.5435	66.0768
TRINITY_DN19972_c1_g2	0	105.759	68.0189	128.223	68.9451	0	0	0	0	125.222	69.0964	0	0	0	0	63.9265
TRINITY_DN19982_c1_g1	271.692	158.162	91.5539	0	184.666	4.22876	108.222	5.45195	259.766	84.7369	4.82506	0	209.469	95.6943	103.937	90.2291
TRINITY_DN19985_c1_g5	174.464	0	23.1363	22.4713	48.5229	0	23.4913	0	0	0	0	0	0	59.9084	0	0
TRINITY_DN19986_c0_g5	299.046	214.814	213.825	138.385	124.504	99.4326	72.4644	186.085	70.2872	155.368	136.036	56.8358	128.599	61.6446	71.3109	71.6182
TRINITY_DN19988_c1_g1	106.046	66.7486	86.1572	47.7528	68.7571	39.4588	78.162	53.3331	64.7935	61.1294	65.7775	28.292	39.9498	113.671	81.3921	149.311
TRINITY_DN19991_c0_g11	180.363	173.734	119.408	81.8169	38.6471	67.6602	106.44	76.3274	88.6879	78.3652	82.026	49.9892	44.0629	38.0618	64.2898	97.0124
TRINITY_DN19991_c0_g2	0	8.6263	0	0	9.52938	0	0	145.754	101.861	99.7301	0	9.2992	0	0	8.6481	0
TRINITY_DN19991_c0_g3	205.404	106.804	81.9391	53.7343	87.0372	100.344	60.2212	64.8925	75.3537	70.7878	63.6063	66.3791	58.0607	50.3153	71.8652	63.6045
TRINITY_DN19991_c0_g4	396.503	223.867	254.928	219.186	88.7185	238.7	174.466	32.2049	111.192	79.2277	163.244	69.7113	123.197	149.225	286.849	56.4844
TRINITY_DN19994_c3_g1	82.6238	128.27	128.309	119.085	125.089	130.99	124.662	132.189	113.315	99.6361	113.399	144.086	136.988	127.58	112.062	86.2179
TRINITY_DN19996_c2_g2	700.577	859.848	844.538	841.862	1074.74	832.374	963.22	852.076	841.451	579.49	783.707	1005.29	780.88	790.389	762.947	796.039
TRINITY_DN19996_c2_g3	216.979	266.352	228.486	185.212	200.039	114.044	235.254	265.03	149.032	205.578	139.414	163.914	148.338	106.768	124.587	102.232
TRINITY_DN20000_c2_g1	0	0	0	0	74.1868	65.4138	0	190.451	138.591	0	0	234.148	82.854	0	0	205.788
TRINITY_DN20000_c2_g4	0	22.3088	194.919	241.969	298.624	426.284	160.057	116.513	597.803	265.611	335.307	490.267	343.125	240.411	261.737	323.815
TRINITY_DN20000_c2_g5	0	0	106.791	101.798	323.671	0	486.458	0	509.303	199.46	341.835	565.513	370.898	107.021	122.262	98.9193
TRINITY_DN20002_c2_g7	109.483	73.8277	59.3554	14.5064	0	49.0263	0	0	29.5346	13.9215	41.9462	33.6173	31.8254	24.9287	29.0034	15.1401
TRINITY_DN20002_c2_g8	190.241	97.8553	50.2164	48.6969	52.5713	84.2329	25.6003	84.6788	49.4503	117.212	96.027	30.283	27.2169	0	25.2104	0
TRINITY_DN20007_c1_g3	239.054	28.5377	57.6905	79.1582	48.852	18.9671	37.2731	24.4214	92.1682	75.9036	75.4791	25.6258	12.328	47.9411	33.5347	59.2001
TRINITY_DN20012_c0_g2	12.1959	23.1157	74.4529	151.547	59.4025	182.442	93.3819	109.242	214.48	113.073	235.288	102.556	135.811	170.477	209.026	180.492
TRINITY_DN20012_c0_g5	45.3457	0	0	67.4651	0	119.379	36.508	40.8331	136.646	130.38	102.011	90.1109	191.832	125.967	36.1531	241.949
TRINITY_DN20013_c1_g2	0	0	0	0	107.89	96.5799	121.614	0	101.861	99.7301	113.945	0	247.265	0	122.262	0
TRINITY_DN20018_c0_g1	0	123.659	77.3055	0	0	69.1319	0	0	0	0	0	0	0	0	0	0
TRINITY_DN20018_c2_g2	3278.53	5890.44	14358.4	14220.3	13430.1	18371.3	13283.1	13770.6	20286.8	15518	13116.9	8129.32	13671.5	12795.3	11624	15794.8
TRINITY_DN20018_c2_g2	3278.53	5890.44	14358.4	14220.3	13430.1	18371.3	13283.1	13770.6	20286.8	15518	13116.9	8129.32	13671.5	12795.3	11624	15794.8
TRINITY_DN20018_c2_g2	3278.53	5890.44	14358.4	14220.3	13430.1	18371.3	13283.1	13770.6	20286.8	15518	13116.9	8129.32	13671.5	12795.3	11624	15794.8
TRINITY_DN20018_c2_g2	3278.53	5890.44	14358.4	14220.3	13430.1	18371.3	13283.1	13770.6	20286.8	15518	13116.9	8129.32	13671.5	12795.3	11624	15794.8
TRINITY_DN20018_c2_g2	3278.53	5890.44	14358.4	14220.3	13430.1	18371.3	13283.1	13770.6	20286.8	15518	13116.9	8129.32	13671.5	12795.3	11624	15794.8
TRINITY_DN20018_c2_g3	560.236	608.018	874.884	759.46	666.335	1111.83	936.414	1077.43	692.339	1184.79	1040.12	869.735	643.803	1248.79	1271.24	758.605
TRINITY_DN20018_c2_g3	560.236	608.018	874.884	759.46	666.335	1111.83	936.414	1077.43	692.339	1184.79	1040.12	869.735	643.803	1248.79	1271.24	758.605
TRINITY_DN20018_c2_g4	55.7165	319.476	105.649	147.516	63.7213	224.478	165.672	180.312	75.0804	70.7894	71.1326	102.736	97.137	126.882	162.357	46.177
TRINITY_DN20019_c1_g1	52.0578	0	278.511	38.1398	41.1379	170.56	0	0	0	147.668	38.8541	0	43.736	181.589	41.5567	0
TRINITY_DN20019_c1_g11	626.913	218.626	271.768	295.22	115.877	116.752	113.737	62.9316	190.639	181.046	319.392	170.001	180.83	243.029	162.292	166.077
TRINITY_DN20019_c1_g6	150.883	151.463	47.8713	65.7822	111.648	94.1622	113.278	61.2276	38.3161	72.0629	80.5769	0	40.8306	55.345	64.5941	78.8745
TRINITY_DN20020_c1_g10	235.314	0	88.8914	0	0	0	47.1869	0	0	0	0	0	0	0	47.0052	0
TRINITY_DN20020_c1_g3	1509.11	819.755	190.648	81.1708	86.5895	27.7266	133.124	81.4009	61.3359	49.0738	44.291	22.0058	55.3221	31.4728	90.9836	35.1537
TRINITY_DN20021_c2_g11	294.142	251.701	311.12	297.17	366.204	383.737	235.935	374.729	257.288	164.641	305.893	425.513	196.288	206.011	188.021	388.311
TRINITY_DN20021_c2_g3	38.8649	236.008	158.4	156.525	186.239	212.205	94.2534	244.452	206.732	118.62	121.097	322.512	237.564	81.9901	60.0851	97.693
TRINITY_DN20021_c2_g3	38.8649	236.008	158.4	156.525	186.239	212.205	94.2534	244.452	206.732	118.62	121.097	322.512	237.564	81.9901	60.0851	97.693
TRINITY_DN20021_c2_g5	173.401	140.379	358.748	390.318	316.255	548.764	408.447	344.065	531.856	312.439	390.733	645.538	472.511	414.807	414.878	302.098
TRINITY_DN20021_c2_g5	173.401	140.379	358.748	390.318	316.255	548.764	408.447	344.065	531.856	312.439	390.733	645.538	472.511	414.807	414.878	302.098
TRINITY_DN20022_c0_g1	210.726	164.359	164.296	134.563	118.99	106.554	114.452	105.774	115.864	76.0415	123.1	141.998	88.4524	87.0113	113.35	132.07
TRINITY_DN20024_c2_g1	65.3131	91.9409	247.052	316.012	341.304	449.734	339.755	344.827	568.908	403.963	503.065	819.168	722.404	632.131	612.684	474.633
TRINITY_DN20024_c6_g1	354.876	351.932	145.502	169.665	254.146	147.375	290.654	171.111	100.733	110.813	161.133	124.417	86.5444	103.593	132.934	112.628
TRINITY_DN20024_c6_g1	354.876	351.932	145.502	169.665	254.146	147.375	290.654	171.111	100.733	110.813	161.133	124.417	86.5444	103.593	132.934	112.628
TRINITY_DN20024_c7_g2	181.432	184.261	320.47	498.59	389.189	252.514	517.942	557.67	507.883	558.133	915.689	191.797	448.273	708.175	1144.3	675.254
TRINITY_DN20031_c0_g1	42.9222	98.1851	171.037	183.379	129.13	185.632	133.849	217.031	182.43	150.216	162.531	236.363	209.408	215.111	155.804	220.505
TRINITY_DN20032_c3_g3	66.0653	34.046	182.674	50.5738	81.8919	109.595	53.3271	206.071	231.042	73.0635	99.9469	95.0043	254.837	136.468	0	78.3544
TRINITY_DN20032_c3_g4	55.5977	27.945	51.4596	85.5518	29.1881	47.0379	31.6656	42.376	96.9253	1870.46	50.3469	17.0933	38.9094	71.8199	34.4807	34.1828
TRINITY_DN20034_c0_g2	49.2403	117.59	110.386	62.5476	45.6741	62.8566	42.7396	49.7904	61.6366	39.3144	38.4246	54.3516	76.5697	30.3294	41.6024	38.0012
TRINITY_DN20040_c0_g2	50.8354	75.9013	88.7957	94.5805	113.446	103.912	110.552	122.413	110.824	90.5644	115.272	203.262	146.687	152.571	124.632	81.3664
TRINITY_DN20047_c0_g2	63.5459	175.812	63.2559	0	48.9255	123.939	101.754	17.0037	0	29.3112	61.7866	133.019	0	133.795	50.7873	46.0002
TRINITY_DN20054_c1_g4	120.763	185.961	71.9196	93.0749	50.2428	40.1454	73.153	134.22	47.2712	22.394	22.8846	28.7127	0	82.9945	23.9988	96.3192
TRINITY_DN20061_c0_g6	0	158.119	73.244	47.3779	76.7237	61.3671	74.5699	27.3804	168.418	0	116.603	87.9627	105.789	105.807	24.4693	73.5147
TRINITY_DN20063_c0_g3	25.1207	35.6946	192.844	118.921	48.1391	212.877	35.1271	116.227	212.412	102.475	276.402	261.039	315.698	236.495	199.743	326.636
TRINITY_DN20063_c0_g5	81.1212	55.5838	77.5146	28.2836	0	89.7079	147.329	96.0339	42.2672	40.1053	38.4925	317.199	203.824	180.419	89.1243	41.9796
TRINITY_DN20066_c1_g4	76.1524	155.525	161.085	145.859	165.546	301.374	186.55	184.57	188.264	226.007	160.086	308.506	199.742	233.296	162.228	263.901
TRINITY_DN20066_c1_g4	76.1524	155.525	161.085	145.859	165.546	301.374	186.55	184.57	188.264	226.007	160.086	308.506	199.742	233.296	162.228	263.901
TRINITY_DN20067_c0_g4	139.796	93.5606	57.6547	28.2942	30.5594	0	18.9498	30.7289	19.2271	27.1214	44.9301	10.5499	20.4904	71.4247	9.26216	29.6836
TRINITY_DN20068_c3_g1	45.1376	107.348	149.027	256.241	6.40398	85.151	65.6012	63.746	73.7183	81.4269	47.2473	39.6322	71.6011	84.1279	178.698	92.2644
TRINITY_DN20068_c3_g1	45.1376	107.348	149.027	256.241	6.40398	85.151	65.6012	63.746	73.7183	81.4269	47.2473	39.6322	71.6011	84.1279	178.698	92.2644
TRINITY_DN20069_c5_g1	467.753	315.806	174.511	66.3544	63.5485	46.2101	110.995	88.1727	77.0375	62.9437	70.0786	48.6905	59.6016	61.4484	68.5366	64.9798
TRINITY_DN20069_c5_g1	467.753	315.806	174.511	66.3544	63.5485	46.2101	110.995	88.1727	77.0375	62.9437	70.0786	48.6905	59.6016	61.4484	68.5366	64.9798
TRINITY_DN20069_c5_g1	467.753	315.806	174.511	66.3544	63.5485	46.2101	110.995	88.1727	77.0375	62.9437	70.0786	48.6905	59.6016	61.4484	68.5366	64.9798
TRINITY_DN20069_c7_g1	108.137	37.3112	28.3253	27.3983	0	47.74	0	32.2049	0	0	0	0	0	24.8708	0	0
TRINITY_DN20070_c0_g2	50.8827	119.913	69.1529	94.7195	160.741	45.6264	165.162	29.9131	151.558	90.8751	78.0778	77.856	133.335	127.371	107.843	56.544
TRINITY_DN20073_c0_g1	77.1766	59.3118	35.4959	43.6034	50.2059	95.6831	40.1427	36.8466	91.9769	41.8079	43.6709	193.01	87.3916	109.7	106.091	92.1327
TRINITY_DN20073_c0_g2	74.1143	33.7236	45.9872	39.8598	46.8689	81.7441	57.2404	59.842	58.6036	55.6049	62.7265	174.368	131.475	126.866	96.835	77.1633
TRINITY_DN20074_c0_g1	324.29	138.809	93.2133	65.1708	107.043	102.062	119.511	109.686	158.483	128.043	130.721	299.805	282.425	233.975	199.99	227.843
TRINITY_DN20076_c1_g2	17.0534	51.6771	139.033	68.0084	44.0663	309.63	69.19	135.35	110.795	117.449	248.572	156.599	342.562	232.856	189.754	113.668
TRINITY_DN20076_c1_g3	0	0	0	77.4031	83.4843	34.6623	127.602	95.916	117.407	187.344	157.919	53.7779	88.8531	73.8907	211.289	118.413
TRINITY_DN20077_c0_g2	35.2783	46.7896	36.8958	86.3767	96.2842	79.6458	144.96	99.2222	65.6587	81.595	125.981	77.0186	76.492	96.3384	13.9524	59.4824
TRINITY_DN20084_c0_g1	794.104	654.383	356.176	604.966	423.423	168.168	427.654	540.5	568.897	412.949	331.029	102.942	109.161	279.082	182.425	268.37
TRINITY_DN20084_c0_g1	794.104	654.383	356.176	604.966	423.423	168.168	427.654	540.5	568.897	412.949	331.029	102.942	109.161	279.082	182.425	268.37
TRINITY_DN20084_c0_g2	138.14	74.8583	51.2942	0	0	44.7194	0	0	0	0	0	73.3052	0	0	0	0
TRINITY_DN20085_c1_g1	129.896	108.191	93.4087	84.1911	94.7281	116.19	134.86	106.808	79.2789	115.769	101.071	115.453	114.398	78.8651	105.514	96.7353
TRINITY_DN20089_c2_g2	105.558	30.3949	0	24.1855	26.1196	20.3197	24.4924	26.5677	12.3177	11.5976	11.5913	13.7764	0	20.573	23.9729	50.6048
TRINITY_DN20090_c4_g2	14.6236	58.4303	85.2433	65.9223	101.945	134.076	59.5816	160.337	110.034	68.8924	90.6555	144.063	148.723	144.238	186.049	119.899
TRINITY_DN20090_c4_g4	0	0	0	0	0	90.5443	0	0	0	0	0	174.272	0	0	0	0
TRINITY_DN20092_c0_g3	0	0	70.4667	164.972	0	113.772	40.3318	161.228	237.675	96.5287	79.6323	117.372	77.2543	248.262	140.491	154.33
TRINITY_DN20093_c0_g1	352.809	644.746	85.0238	107.589	242.586	51.6562	263.568	91.0799	58.9167	97.5668	70.1225	22.5258	35.4398	42.0872	33.117	44.1667
TRINITY_DN20093_c0_g1	352.809	644.746	85.0238	107.589	242.586	51.6562	263.568	91.0799	58.9167	97.5668	70.1225	22.5258	35.4398	42.0872	33.117	44.1667
TRINITY_DN20098_c4_g5	149.529	21.6848	103.547	134.711	54.5519	85.8369	69.2119	113.295	85.6602	80.8573	81.5872	19.8391	92.7802	131.505	118.813	70.1384
TRINITY_DN20103_c0_g4	154.741	54.905	39.5106	16.0813	29.7193	15.0841	27.0644	29.0091	18.7373	19.7688	15.06	14.6862	22.1197	11.2595	32.9535	21.8307
TRINITY_DN20110_c0_g1	129.982	90.6812	122.905	209.014	208.312	121.801	127.345	123.767	152.037	98.2114	127.437	59.4359	163.234	125.73	138.432	180.235
TRINITY_DN20112_c1_g1	395.072	378.528	232.452	200.632	108.321	154.589	187.387	322.808	122.378	154.303	232.927	287.682	236.543	125.367	216.496	83.3078
TRINITY_DN20113_c1_g1	61.1616	59.0508	145.308	128.808	40.6736	112.245	50.5975	120.912	141.127	135.013	46.9136	121.08	90.9859	126.015	75.8578	144.548
TRINITY_DN20119_c2_g1	191.031	0	0	0	0	0	0	0	0	0	69.0964	0	76.5526	0	0	0
TRINITY_DN20120_c2_g1	66.7575	101.106	40.8511	13.3246	43.169	0	40.6338	58.8598	27.1365	38.3493	12.8081	15.3111	87.4967	79.7474	39.7943	13.9229
TRINITY_DN20120_c2_g4	218.201	46.2938	60.6979	75.3444	99.7223	53.3141	77.1011	50.9082	20.1679	95.1353	25.7964	26.5395	32.4564	55.0753	81.4456	42.1868
TRINITY_DN20120_c2_g6	0	7.80122	6.49272	0	0	0	0	0	0	459.023	0	0	0	0	6.20652	0
TRINITY_DN20124_c3_g1	283.849	409.676	677.819	795.213	517.888	890.338	452.23	857.168	600.238	447.27	886.358	935.699	629.681	839.869	645.307	433.696
TRINITY_DN20125_c2_g3	104.116	0	39.7872	0	41.1379	0	0	47.1371	38.5741	36.9169	38.8541	52.7593	43.736	0	83.1134	0
TRINITY_DN20126_c0_g3	289.223	242.628	379.967	246.301	320.591	493.873	279.956	271.975	111.306	244.278	0	285.97	63.6508	285.02	68.5267	167.457
TRINITY_DN20130_c2_g1	21.3204	40.5291	182.823	157.564	194.627	224.333	167.808	151.739	163.093	112.856	82.561	197.533	234.534	77.5032	56.9161	75.4581
TRINITY_DN20134_c0_g12	118.465	40.0112	16.0056	0	67.5257	13.2433	96.0229	17.4376	15.9093	60.0292	0	0	17.1859	0	0	16.2975
TRINITY_DN20134_c0_g3	28.3831	36.3166	146.242	114.057	86.9116	74.6081	62.8309	110.054	133.523	131.695	138.73	100.831	162.038	148.778	122.514	134.611
TRINITY_DN20134_c0_g5	267.473	197.997	67.2765	108.203	139.012	51.9545	189.154	128.986	103.975	124.802	118.731	106.85	139.861	150.292	141.018	149.531
TRINITY_DN20134_c0_g9	63.21	142.1	105.275	148.353	83.6585	117.81	90.2449	100.245	72.3998	92.7627	140.96	177.177	188.195	118.87	131.616	81.4298
TRINITY_DN20136_c6_g1	143.248	159.406	248.534	239.614	180.079	364.92	170.3	371.864	285.667	244.088	252.727	441.092	325.091	346.198	260.663	303.661
TRINITY_DN20136_c7_g2	63.1478	74.6111	33.034	37.958	58.2984	56.7675	36.7335	82.159	105.073	63.4695	68.9775	105.523	108.139	84.0322	64.5771	54.2207
TRINITY_DN20137_c1_g2	669.991	349.522	115.453	108.732	106.367	58.884	134.777	97.2982	81.0305	129.102	121.132	173.854	125.414	145.157	129.647	152.577
TRINITY_DN20138_c1_g1	128.066	122.676	122.942	66.562	281.983	187.365	174.045	180.941	72.3762	289.101	186.289	154.055	100.773	179.21	75.9806	63.3878
TRINITY_DN20138_c1_g8	0	120.985	43.0076	41.1242	0	37.0524	0	103.081	0	0	84.3928	0	47.4201	39.6821	0	0
TRINITY_DN20145_c0_g1	847.496	524.007	432.128	276.977	430.437	632.599	657.557	589.192	745.783	301.192	349.763	698.53	563.874	874.608	446.753	617.327
TRINITY_DN20145_c0_g1	847.496	524.007	432.128	276.977	430.437	632.599	657.557	589.192	745.783	301.192	349.763	698.53	563.874	874.608	446.753	617.327
TRINITY_DN20146_c0_g1	107.167	71.589	19.9823	17.5755	12.6515	9.70581	34.9234	25.0641	53.7849	28.0607	33.2235	25.5826	6.31931	29.1581	22.7237	18.5094
TRINITY_DN20146_c0_g6	428.426	304.356	102.022	175.877	235.208	70.631	183.974	171.373	117.915	173.262	165.32	92.4998	91.9975	170.105	111.74	127.079
TRINITY_DN20146_c0_g7	199.286	112.011	8.55196	25.2884	122.855	34.7845	145.808	31.3362	25.8044	32.2903	27.7828	13.6515	22.6587	31.2602	32.5048	22.2327
TRINITY_DN20149_c0_g1	115.766	225.412	329.262	146.666	150.511	224.782	127.537	74.4397	209.798	217.672	338.527	228.076	466.961	274.157	239.642	227.097
TRINITY_DN20149_c0_g1	115.766	225.412	329.262	146.666	150.511	224.782	127.537	74.4397	209.798	217.672	338.527	228.076	466.961	274.157	239.642	227.097
TRINITY_DN20151_c2_g4	0	239.439	0	212.625	0	67.2316	83.5917	0	0	0	77.2082	0	0	0	0	70.3006
TRINITY_DN20153_c0_g5	48.8789	85.3265	102.029	75.3761	65.1053	95.5596	84.6511	91.0453	51.2676	52.943	109.034	180.015	75.7627	70.6258	53.4409	58.265
TRINITY_DN20156_c1_g3	0	30.0075	35.9516	57.8085	30.5102	80.198	11.014	30.9044	70.1035	49.8387	52.4686	81.9979	132.817	102.106	50.4364	133.948
TRINITY_DN20158_c1_g4	1251.65	624.977	341.833	148.036	159.856	205.187	344.509	292.632	244.647	391.169	216.002	375.079	245.493	339.581	225.155	250.094
TRINITY_DN20159_c1_g1	103.824	279.536	37.045	0	6.56133	5.036	6.04126	6.50521	0	0	0	6.64344	0	10.0896	0	6.39791
TRINITY_DN20159_c1_g2	1004.94	496.938	141.772	102.486	12.2124	171.126	440.689	120.441	132.883	434.21	247.315	273.834	305.048	657.769	506.413	79.4598
TRINITY_DN20164_c3_g1	288.779	246.742	262.289	83.556	0	75.4034	0	105.037	168.833	40.4955	0	0	48.2322	80.8571	46.143	42.4865
TRINITY_DN20166_c1_g4	84.6107	135.408	28.1121	55.2975	59.7139	45.9147	48.231	66.836	28.1974	46.3589	45.8398	45.6007	29.8864	63.3349	40.3678	87.2548
TRINITY_DN20168_c5_g2	116.454	17.7075	67.869	36.0089	680.041	239.233	563.913	122.778	306.883	196.231	222.96	1094.4	549.679	650.725	540.802	222.535
TRINITY_DN20168_c5_g2	116.454	17.7075	67.869	36.0089	680.041	239.233	563.913	122.778	306.883	196.231	222.96	1094.4	549.679	650.725	540.802	222.535
TRINITY_DN20168_c5_g3	145.686	123.978	50.4762	71.8013	429.018	112.666	287.638	56.0973	175.327	156.148	122.832	192.896	224.37	128.583	117.122	137.216
TRINITY_DN20168_c5_g7	0	231.946	0	0	74.1868	0	0	0	0	67.5266	0	0	0	0	0	0
TRINITY_DN20171_c2_g5	18.2459	0	207.743	208.961	156.654	208.924	145.899	64.4074	221.508	112.744	111.855	151.276	79.5623	66.9162	131.374	136.259
TRINITY_DN20171_c2_g5	18.2459	0	207.743	208.961	156.654	208.924	145.899	64.4074	221.508	112.744	111.855	151.276	79.5623	66.9162	131.374	136.259
TRINITY_DN20174_c0_g3	193.89	221.248	56.5248	62.5405	105.055	65.2571	127.88	67.2019	56.6944	106.527	39.5034	22.9274	47.3306	52.1027	84.4465	38.7758
TRINITY_DN20177_c1_g1	6.18013	58.2651	59.4661	83.5115	161.342	182.665	179.016	129.968	58.6321	89.3844	75.0464	141.684	136.603	93.3521	66.0681	53.1446
TRINITY_DN20179_c0_g3	70.7563	70.8036	146.807	144.352	46.7653	65.9673	57.6117	108.702	95.8553	48.4096	150.747	103.319	140.522	120.389	77.3622	106.26
TRINITY_DN20180_c0_g1	29.9485	44.8827	43.6151	79.7365	59.6066	122.11	48.7925	59.1108	118.874	41.1253	81.2105	114.026	105.827	117.146	125.023	71.0309
TRINITY_DN20183_c0_g1	322.5	215.492	46.7697	78.492	154.498	51.2242	147.445	94.8722	58.9149	81.7735	60.6134	46.7601	68.157	67.9824	60.9211	70.7761
TRINITY_DN20185_c2_g1	2161.57	810.68	603.922	680.999	820.767	868.366	999.116	766.345	977.634	1213.81	1091.11	660.755	836.306	823.211	1031.85	942.901
TRINITY_DN20188_c1_g3	171.96	150.749	91.1088	199.66	130.236	62.6547	106.754	106.676	69.9302	137.724	50.1831	35.1969	35.9343	54.265	60.0349	68.2425
TRINITY_DN20193_c4_g1	112.637	16.3192	153.386	221.213	130.656	131.545	225.059	281.713	128.141	54.9894	80.8779	274.399	241.7	143.649	307.297	190.357
TRINITY_DN20200_c0_g1	427.006	513.007	1814.44	2815.8	1632.02	3655.77	1496.5	2158.67	3866.78	2327.64	2895.19	2509.55	4023.33	2696.55	2475.17	2388.26
TRINITY_DN20200_c0_g1	427.006	513.007	1814.44	2815.8	1632.02	3655.77	1496.5	2158.67	3866.78	2327.64	2895.19	2509.55	4023.33	2696.55	2475.17	2388.26
TRINITY_DN20200_c0_g1	427.006	513.007	1814.44	2815.8	1632.02	3655.77	1496.5	2158.67	3866.78	2327.64	2895.19	2509.55	4023.33	2696.55	2475.17	2388.26
TRINITY_DN20200_c0_g1	427.006	513.007	1814.44	2815.8	1632.02	3655.77	1496.5	2158.67	3866.78	2327.64	2895.19	2509.55	4023.33	2696.55	2475.17	2388.26
TRINITY_DN20200_c0_g2	0	0	0	109.856	98.0857	175.45	0	0	202.431	180.51	119.76	0	131.299	15.4637	146.674	0
TRINITY_DN20201_c0_g1	178.867	327.405	260.824	266.959	501.986	326.284	502.859	323.464	214.57	210.255	256.697	493.647	308.757	312.379	282.119	262.392
TRINITY_DN20206_c0_g4	167.961	191.385	166.967	156.703	66.7671	84.9341	26.5268	190.591	93.0876	136.976	137.992	59.9097	42.8529	111.527	51.9512	109.188
TRINITY_DN20206_c0_g9	114.747	73.9899	157.908	50.2237	68.2085	16.814	79.6873	83.9543	39.9301	90.7378	62.5687	29.9762	33.0977	34.1992	67.727	30.2756
TRINITY_DN20209_c0_g5	19.0375	22.0813	53.0476	55.2668	65.8376	48.7829	36.2391	61.0877	102.095	74.7246	59.2702	154.639	111.025	110.377	90.9285	91.7808
TRINITY_DN20210_c1_g2	215.549	154.889	61.9056	60.6472	49.5871	39.2486	82.554	95.9469	46.1462	101.115	64.422	75.8601	64.6021	49.939	41.663	74.2256
TRINITY_DN20212_c1_g4	76.1519	130.613	83.152	95.8936	270.334	212.047	280.472	163.929	148.52	161.415	171.955	129.862	150.845	182.964	149.045	170.739
TRINITY_DN20213_c0_g2	80.3306	83.6446	91.1713	120.951	228.423	185.55	0	72.0207	429.15	59.1152	270.279	157.222	205.018	223.234	65.4903	186.513
TRINITY_DN20214_c3_g1	55.792	88.3854	129.125	180.985	165.519	237.276	148.511	182.739	228.586	229.665	156.937	392.46	274.238	233.123	203.748	246.166
TRINITY_DN20214_c3_g1	55.792	88.3854	129.125	180.985	165.519	237.276	148.511	182.739	228.586	229.665	156.937	392.46	274.238	233.123	203.748	246.166
TRINITY_DN20214_c3_g1	55.792	88.3854	129.125	180.985	165.519	237.276	148.511	182.739	228.586	229.665	156.937	392.46	274.238	233.123	203.748	246.166
TRINITY_DN20216_c0_g1	30.0207	66.3386	98.0804	154.863	182.092	193.369	193.197	163.484	208.878	172.097	134.98	286.831	275.743	190.343	190.963	154.869
TRINITY_DN20216_c0_g7	0	169.757	0	0	0	0	0	135.642	190.457	0	212.251	0	0	100.411	0	0
TRINITY_DN20218_c0_g1	73.4263	249.571	143.868	137.761	199.32	119.627	182.539	137.712	171.201	149.499	191.082	190.108	83.9786	130.868	307.271	152.076
TRINITY_DN20223_c1_g2	54.1873	74.2846	86.4821	150.529	108.879	210.862	118.016	191.979	177.823	117.17	104.607	258.636	143.333	213.479	193.997	222.047
TRINITY_DN20223_c1_g3	112.276	124.665	253.396	167.788	377.679	385.412	271.159	328.989	364.329	465.673	396.123	1032.37	575.043	633.856	446.376	493.729
TRINITY_DN20223_c1_g4	95.2215	158.013	126.451	68.793	183.498	172.182	123.612	169.834	173.616	193.457	103.053	306.858	181.069	168.753	237.824	154.286
TRINITY_DN20227_c3_g6	152.143	206.925	133.758	119.367	94.4417	118.058	105.724	132.051	168.922	158.451	146.976	112.028	106.415	117.47	168.287	165.946
TRINITY_DN20228_c4_g9	150.724	107.021	69.8134	109.74	79.8887	52.4612	110.419	88.828	49.4959	97.7324	57.4655	21.8005	41.0268	56.4147	41.579	62.0374
TRINITY_DN20229_c0_g1	287.594	285.755	176.078	219.601	222.1	220.47	338.488	153.538	169.717	197.014	229.463	137.197	117.721	193.399	168.881	161.595
TRINITY_DN20231_c0_g1	48.1024	152	0	0	0	0	0	0	0	0	0	0	40.5811	0	0	36.3729
TRINITY_DN20233_c2_g6	216.595	78.5232	266.705	202.501	272.737	93.2593	172.673	135.075	51.015	295.401	212.459	154.366	178.077	152.298	172.983	357.463
TRINITY_DN20233_c2_g8	5.44281	19.2584	91.7458	80.1493	90.845	133.186	92.7972	150.707	173.313	59.32	133.913	166.952	219.097	193.236	244.028	187.069
TRINITY_DN20234_c2_g3	215.175	205.964	311.702	467.478	322.881	521.684	249.021	534.092	506.112	475.643	442.855	700.42	597.52	452.045	497.476	452.884
TRINITY_DN20234_c2_g3	215.175	205.964	311.702	467.478	322.881	521.684	249.021	534.092	506.112	475.643	442.855	700.42	597.52	452.045	497.476	452.884
TRINITY_DN20234_c2_g6	26.1759	53.4568	104.712	101.876	0	174.566	42.3295	139.234	207.12	58.7695	19.9054	98.4896	180.855	179.467	20.7981	190.3
TRINITY_DN20236_c3_g1	0	55.1493	0	0	82.2757	34.112	0	47.1371	0	73.8339	0	158.278	43.736	0	0	77.8371
TRINITY_DN20238_c5_g3	40.4293	64.8439	116.477	77.9494	64.1137	85.9098	35.4113	60.8424	113.568	71.0879	104.746	104.204	107.653	85.5759	58.6971	70.5264
TRINITY_DN20241_c3_g1	179.825	64.2144	0	0	93.0489	0	384.482	0	43.5764	41.8472	44.4907	0	49.9414	0	0	0
TRINITY_DN20246_c0_g5	122.324	186.054	132.037	48.3406	87.004	27.3327	0	18.0119	16.397	30.9428	15.5886	0	70.9259	41.8182	32.4007	16.7911
TRINITY_DN20248_c2_g1	123.162	87.3126	138.091	61.779	60.8121	90.346	83.7255	125.042	80.3515	146.981	142.816	162.69	94.6098	120.676	55.8957	100.38
TRINITY_DN20249_c0_g1	116.915	46.4695	5.36444	0	31.9286	25.5771	3.46457	1.87188	31.4548	0	3.3371	0	0	0	0	1.88338
TRINITY_DN20251_c2_g2	70.9827	81.4987	222.272	261.291	288.699	453.24	217.486	364.292	390.485	291.059	482.67	863.648	603.291	746.63	613.279	658.985
TRINITY_DN20251_c2_g3	43.9738	59.6713	183.999	204.227	224.843	346.499	159.607	153.547	218.224	234.701	266.135	552.957	478.056	503.959	455.776	377.145
TRINITY_DN20251_c2_g3	43.9738	59.6713	183.999	204.227	224.843	346.499	159.607	153.547	218.224	234.701	266.135	552.957	478.056	503.959	455.776	377.145
TRINITY_DN20254_c1_g2	138.687	105.848	252.066	331.681	346.472	409.204	328.918	324.642	415.003	476.318	426.742	488.795	510.394	462.323	364.168	378.766
TRINITY_DN20256_c2_g1	0	0	77.3055	0	0	0	0	0	0	2065.19	0	0	0	76.5573	86.7424	72.0867
TRINITY_DN20261_c1_g4	0	0	0	109.645	78.8511	0	0	0	36.9819	0	37.0907	0	41.7869	34.555	39.5855	37.3501
TRINITY_DN20261_c1_g5	85.3054	63.705	93.7392	92.3828	71.241	112.322	43.4983	88.8426	107.731	80.048	62.1574	42.69	75.6984	83.0175	67.899	115.996
TRINITY_DN20263_c3_g2	30.4105	35.3489	135.733	41.8103	31.5965	17.2519	20.6609	62.1623	21.3318	60.0596	15.7477	0	8.99038	10.3353	28.2108	4.41113
TRINITY_DN20264_c3_g1	190.196	311.181	253.441	333.852	146.812	307.905	226.106	243.72	166.348	217.146	280.776	193.541	236.939	204.883	218.666	210.517
TRINITY_DN20264_c3_g2	188.909	369.577	261.671	310.672	225.229	272.566	173.135	343.5	227.989	362.73	247.483	241.748	313.141	296.977	198.463	204.814
TRINITY_DN20264_c3_g3	70.3183	23.8528	37.711	165.372	138.894	141.013	0	103.719	0	88.2748	89.343	0	121.858	32.0966	74.4908	114.633
TRINITY_DN20267_c0_g1	186.045	147.664	84.687	131.581	156.121	119.249	107.849	125.573	89.9222	138.877	94.785	42.4321	56.4976	85.4245	109.401	55.7712
TRINITY_DN20270_c0_g3	170.039	206.282	117.62	203.762	226.822	159.615	231.549	187.175	77.6732	221.359	145.486	111.073	128.462	117.489	107.416	143.846
TRINITY_DN20273_c1_g2	388.81	873.591	467.837	1151.56	769.383	447.369	1060.76	662.419	296.127	554.428	342.084	284.289	461.325	269.849	271.732	317.43
TRINITY_DN20273_c1_g2	388.81	873.591	467.837	1151.56	769.383	447.369	1060.76	662.419	296.127	554.428	342.084	284.289	461.325	269.849	271.732	317.43
TRINITY_DN20278_c1_g1	91.068	75.2755	137.437	133.436	134.526	190.461	121.043	156.769	307.01	142.542	181.298	316.366	226.142	261.275	188.548	191.157
TRINITY_DN20279_c1_g2	0	28.5683	34.9155	34.2179	12.3163	28.7056	34.5807	49.9749	46.4851	65.6294	215.138	103.469	174.133	38.7032	22.5594	47.7654
TRINITY_DN20281_c3_g1	203.819	108.146	149.754	102.125	46.4097	52.9603	87.9083	155.641	110.092	140.914	57.2102	99.1664	46.6026	106.928	50.4909	94.7991
TRINITY_DN20281_c3_g1	203.819	108.146	149.754	102.125	46.4097	52.9603	87.9083	155.641	110.092	140.914	57.2102	99.1664	46.6026	106.928	50.4909	94.7991
TRINITY_DN20284_c0_g2	472.055	340.138	282.935	270.291	303.566	214.391	302.805	289.98	218.143	293.702	203.572	221.245	230.631	222.154	232.188	218.283
TRINITY_DN20289_c2_g1	78.1635	81.6976	77.7221	164.245	100.06	124.518	80.5679	107.067	106.642	91.6622	132.886	78.9817	88.2167	67.6609	87.8233	90.3692
TRINITY_DN20289_c2_g3	67.6065	136.429	195.786	223.163	221.242	192.645	180.697	204.611	276.038	178	205.824	127.401	219.69	171.807	152.765	163.856
TRINITY_DN20289_c2_g4	224.368	279.572	399.883	311.472	315.314	549.207	342.812	507.902	356.278	374.221	493.439	467.44	344.989	307.458	356.521	343.736
TRINITY_DN20290_c2_g1	86.4216	111.06	184.682	171.284	93.592	148.493	121.085	206.263	221.806	142.997	187.942	160.101	178.135	210.475	143.292	215.148
TRINITY_DN20290_c2_g1	86.4216	111.06	184.682	171.284	93.592	148.493	121.085	206.263	221.806	142.997	187.942	160.101	178.135	210.475	143.292	215.148
TRINITY_DN20291_c1_g2	139.476	88.9285	69.5869	35.7701	56.6683	33.0118	58.343	43.8251	25.952	65.8277	40.6186	76.217	34.9562	52.541	65.4031	34.4296
TRINITY_DN20293_c3_g1	89.8453	225.382	83.4479	72.8235	147.475	68.3625	146.173	167.828	83.5144	87.2508	60.6664	71.1179	49.4106	68.8458	98.2224	76.4264
TRINITY_DN20301_c1_g2	0	0	0	6.38844	0	37.0874	0	34.241	136.834	30.6016	151.131	69.9925	20.695	15.931	6.20652	121.033
TRINITY_DN20303_c2_g2	24.7135	8.19873	3.45433	17.0354	11.0339	5.61364	6.71834	7.21295	3.47718	6.52472	3.20265	3.65873	0	11.1953	13.1004	3.5976
TRINITY_DN20303_c2_g6	0	90.975	101.171	0	175.24	0	105.052	0	32.9064	94.1117	65.2895	128.883	184.289	90.4623	0	133.285
TRINITY_DN20303_c2_g8	318.585	223.615	131.687	155.204	139.688	50.3095	129.614	74.6545	140.647	140.485	114.804	95.9192	130.924	86.781	84.4374	99.5906
TRINITY_DN20305_c1_g2	69.6653	109.136	154.218	127.37	44.3567	115.265	25.078	126.459	163.513	161.311	146.992	13.2984	79.5027	159.014	94.9993	182.045
TRINITY_DN20306_c3_g4	307.798	284.614	585.952	1492.4	306.895	940.961	472.276	1149.98	601.494	1048.89	1119.39	146.605	211.578	719.487	562.793	367.573
TRINITY_DN20311_c0_g3	141.729	64.4269	89.6938	82.0744	23.6215	115.194	14.8876	25.373	135.163	45.2708	50.1613	14.5756	11.5538	119.208	10.4816	44.888
TRINITY_DN20316_c2_g7	343.348	321.944	354.814	385.444	315.077	346.492	355.644	399.53	323.872	362.796	357.415	321.104	260.715	350.932	255.673	318.963
TRINITY_DN20316_c2_g8	1202.37	1790.94	1570.13	1399.27	1544.32	1383.09	1334.9	1670.26	1351.13	1515.69	1746.39	1997.52	1378.87	1515.07	1431.16	1172.51
TRINITY_DN20320_c1_g6	50.6638	25.8387	20.3006	39.5212	42.6755	50.7163	40.9758	67.3344	100.452	75.9804	38.5553	95.0982	65.6979	52.0805	40.2531	20.5189
TRINITY_DN20321_c0_g2	131.132	439.841	0	0	179.328	0	99.9568	0	252.039	164.375	92.7786	149.784	0	0	0	0
TRINITY_DN20321_c0_g3	0	0	0	90.7694	0	0	50.8772	0	91.6068	88.1044	0	199.529	52.7399	44.5984	50.7878	0
TRINITY_DN20322_c0_g1	2824.91	1331.97	226.931	208.29	605.35	171.515	488.777	184.692	195.257	257.362	188.308	163.143	151.038	221.663	281.908	279.27
TRINITY_DN20322_c0_g1	2824.91	1331.97	226.931	208.29	605.35	171.515	488.777	184.692	195.257	257.362	188.308	163.143	151.038	221.663	281.908	279.27
TRINITY_DN20322_c0_g1	2824.91	1331.97	226.931	208.29	605.35	171.515	488.777	184.692	195.257	257.362	188.308	163.143	151.038	221.663	281.908	279.27
TRINITY_DN20322_c2_g2	269.604	71.4299	81.4779	91.256	24.6391	38.2741	103.75	112.444	69.7276	65.6294	54.5849	38.8009	49.7524	38.7033	33.8391	35.8264
TRINITY_DN20322_c2_g2	269.604	71.4299	81.4779	91.256	24.6391	38.2741	103.75	112.444	69.7276	65.6294	54.5849	38.8009	49.7524	38.7033	33.8391	35.8264
TRINITY_DN20332_c0_g4	24.6804	37.1937	60.98	39.8845	96.9241	116.713	20.0667	119.396	81.2987	0	38.0473	100.753	0	42.0427	39.2425	83.6378
TRINITY_DN20334_c1_g1	431.476	226.966	85.2438	68.0303	155.527	112.238	142.301	148.631	89.8395	103.469	86.6329	112.175	86.0193	95.5573	158.05	88.6796
TRINITY_DN20335_c3_g2	441.873	357.874	224.277	204.627	203.536	194.427	194.151	206.388	197.831	197.698	200.201	201.509	230.668	196.265	221.39	206.456
TRINITY_DN20335_c4_g3	138.239	176.746	11.1022	21.7692	38.3392	35.2134	38.8948	11.8949	14.5952	44.4609	29.7732	0	11.0597	14.8554	37.9932	14.5034
TRINITY_DN20335_c4_g8	75.4596	37.5764	43.4501	27.2611	96.6986	28.9063	169.202	33.0466	23.845	29.8347	32.9827	16.7828	71.1404	38.4641	63.7511	49.3207
TRINITY_DN20340_c0_g2	482.834	413.245	255.375	198.698	223.945	147.584	226.674	173.909	174.228	149.338	164.649	119.579	151.716	164.227	174.937	193.301
TRINITY_DN20342_c1_g1	27.8139	83.7196	110.106	119.808	49.2805	142.352	67.9849	92.6249	196.831	109.3	112.724	220.502	176.818	129.662	149.937	148.88
TRINITY_DN20343_c3_g1	0	0	100.273	0	101.187	0	0	0	0	0	212.251	0	0	100.411	0	185.67
TRINITY_DN20343_c3_g4	0	0	30.3586	0	0	0	0	0	0	0	0	17.2299	0	0	0	0
TRINITY_DN20344_c3_g2	159.247	160.645	65.0705	32.0289	68.7959	13.5792	50.8502	42.0661	25.9507	61.1045	30.9792	58.3208	29.6528	76.067	50.7026	39.9609
TRINITY_DN20346_c0_g1	141.81	64.2359	41.4301	40.5777	27.0345	22.9117	50.8996	21.8675	51.3564	38.9343	67.2375	32.7754	16.5008	29.1408	53.4865	44.9126
TRINITY_DN20350_c0_g8	148.795	60.8434	79.7759	93.9562	152.479	84.6739	140.826	62.3777	67.5033	87.1944	87.3859	41.1128	90.6435	61.9562	82.9459	116.412
TRINITY_DN20352_c0_g1	21.8077	44.2989	140.817	17.1701	55.6248	0	17.6613	0	0	0	0	20.2774	0	14.92	17.3275	17.8738
TRINITY_DN20356_c0_g1	661.816	548.921	361.224	408.258	313.034	227.811	300.887	373.056	237.919	277.931	304.973	259.829	247.114	282.31	216.74	270.063
TRINITY_DN20356_c0_g1	661.816	548.921	361.224	408.258	313.034	227.811	300.887	373.056	237.919	277.931	304.973	259.829	247.114	282.31	216.74	270.063
TRINITY_DN20356_c0_g1	661.816	548.921	361.224	408.258	313.034	227.811	300.887	373.056	237.919	277.931	304.973	259.829	247.114	282.31	216.74	270.063
TRINITY_DN20356_c0_g1	661.816	548.921	361.224	408.258	313.034	227.811	300.887	373.056	237.919	277.931	304.973	259.829	247.114	282.31	216.74	270.063
TRINITY_DN20359_c2_g1	24.9757	62.7427	82.7546	80.6919	38.1795	182.802	93.0301	117.056	169.878	109.991	150.884	232.087	138.021	84.9636	39.7122	84.595
TRINITY_DN20362_c1_g1	585.159	352.816	144.079	169.431	237.48	144.858	219.838	262.621	190.079	221.169	191.038	168.818	193.723	238.989	164.342	222.457
TRINITY_DN20362_c1_g2	117.18	165.049	76.0702	187.699	170.175	78.0532	121.979	92.6461	160.796	123.469	74.8481	71.16	147.376	130.528	83.5898	94.314
TRINITY_DN20363_c1_g4	118.494	243.08	141.284	57.5469	197.472	275.852	143.577	78.9835	92.9042	264.005	247.109	309.42	331.317	244.219	117.729	142.015
TRINITY_DN20365_c3_g1	103.757	32.8793	40.3085	50.6278	30.2878	16.0591	11.8201	12.3925	7.94835	29.5774	15.4229	20.9785	37.6626	35.6127	22.5004	24.8608
TRINITY_DN20365_c4_g2	1033.89	889.086	750.466	981.548	832.263	943.811	962.129	853.091	910.047	944.254	967.125	1231.37	978.826	887.435	851.995	954.917
TRINITY_DN20365_c4_g2	1033.89	889.086	750.466	981.548	832.263	943.811	962.129	853.091	910.047	944.254	967.125	1231.37	978.826	887.435	851.995	954.917
TRINITY_DN20365_c4_g5	588.437	471.485	491	450.82	405.558	585.827	554.182	407.764	610.275	530.638	593.624	970.613	672.779	495.092	597.95	698.62
TRINITY_DN20370_c0_g1	18.0476	54.1888	112.289	145.795	47.6881	97.8756	44.0804	96.0314	60.042	523.814	104.696	146.957	79.2399	116.691	118.134	108.339
TRINITY_DN20370_c0_g3	217.384	90.975	0	0	70.0961	57.2997	0	0	0	31.3706	97.9343	85.922	110.573	30.1541	34.6502	0
TRINITY_DN20371_c1_g1	334.404	320.205	265.883	229.301	243.119	164.723	270.084	204.969	137.218	208.074	169.658	149.968	140.484	144.646	193.421	150.622
TRINITY_DN20372_c2_g1	99.3444	254.869	189.039	212.591	171.482	74.5007	109.336	145.497	95.2451	70.921	64.8208	30.1938	56.0836	68.1337	47.2306	73.5128
TRINITY_DN20375_c0_g1	512.018	276.368	208.238	159.228	232.904	207.128	217.516	163.751	140.583	201.738	318.22	266.6	192.824	236.739	207.72	183.305
TRINITY_DN20375_c0_g2	255.998	213.044	118.47	122.453	94.4321	120.753	121.65	132.113	65.4079	134.064	132.269	120.925	50.2811	87.0504	124.385	147.39
TRINITY_DN20376_c0_g1	60.3495	60.9516	50.3333	74.1757	53.4064	108.701	107.247	97.9573	58.8208	71.0858	15.6628	91.4464	71.4572	75.5992	32.2403	77.9174
TRINITY_DN20377_c1_g2	556.261	373.994	209.124	120.21	150.497	116.53	323.909	197.104	163.759	123.178	91.7141	169.507	81.3038	162.604	96.1811	52.1485
TRINITY_DN20377_c1_g2	556.261	373.994	209.124	120.21	150.497	116.53	323.909	197.104	163.759	123.178	91.7141	169.507	81.3038	162.604	96.1811	52.1485
TRINITY_DN20383_c1_g1	389.923	413.428	1030.93	982.174	558.262	1307.63	783.44	1073.93	1193.84	1136.54	1143.3	1042.36	1240	1401.82	1374.69	1240.46
TRINITY_DN20383_c1_g1	389.923	413.428	1030.93	982.174	558.262	1307.63	783.44	1073.93	1193.84	1136.54	1143.3	1042.36	1240	1401.82	1374.69	1240.46
TRINITY_DN20383_c1_g1	389.923	413.428	1030.93	982.174	558.262	1307.63	783.44	1073.93	1193.84	1136.54	1143.3	1042.36	1240	1401.82	1374.69	1240.46
TRINITY_DN20386_c3_g1	754.342	553.93	386.853	337.852	272.172	185.828	281.775	179.68	224.567	271.149	188.048	157.825	254.497	204.583	227.304	160.955
TRINITY_DN20386_c3_g1	754.342	553.93	386.853	337.852	272.172	185.828	281.775	179.68	224.567	271.149	188.048	157.825	254.497	204.583	227.304	160.955
TRINITY_DN20388_c0_g5	20.3874	124.036	99.0276	112.795	69.6032	122.997	66.0829	108.071	81.9848	46.4141	140.298	151.089	141.852	125.455	97.202	235.075
TRINITY_DN20391_c2_g2	410.112	446.363	224.413	365.092	301.623	63.0072	424.197	350.91	144.648	205.869	314.87	72.1086	93.8519	208.144	396.009	183.334
TRINITY_DN20391_c2_g3	267.964	232.563	139.822	151.793	213.097	64.2277	263.81	202.784	92.6989	189.413	131.881	17.6727	83.3642	26.1591	273.791	79.1599
TRINITY_DN20393_c0_g1	338.597	144.893	253.677	91.7695	396.134	188.002	196.715	145.957	186.044	247.815	91.8184	119.613	311.312	168.962	259.236	220.059
TRINITY_DN20394_c0_g1	37.2317	42.4067	0	13.1533	151.471	18.0994	147.422	13.9805	26.8424	29.3924	41.3033	142.173	136.757	101.237	80.3553	157.24
TRINITY_DN20394_c1_g1	195.905	119.823	13.8899	30.9499	96.0246	54.1727	79.5553	26.0301	53.8401	43.2347	24.5297	216.171	115.222	116.683	88.3492	78.1903
TRINITY_DN20394_c1_g1	195.905	119.823	13.8899	30.9499	96.0246	54.1727	79.5553	26.0301	53.8401	43.2347	24.5297	216.171	115.222	116.683	88.3492	78.1903
TRINITY_DN20399_c1_g1	0	0	106.682	0	0	46.6296	0	0	0	49.2308	0	77.1777	0	0	0	51.0662
TRINITY_DN20399_c2_g2	116.793	96.5291	86.2291	123.938	64.5813	94.2733	84.7298	97.6367	112.604	99.4463	156.067	64.4786	86.548	97.9623	86.0241	76.1788
TRINITY_DN20400_c0_g4	98.6955	87.4488	177.269	236.224	353.222	428.017	226.122	321.107	441.312	334.3	316.431	543.11	509.048	497.992	287.276	368.134
TRINITY_DN20400_c0_g4	98.6955	87.4488	177.269	236.224	353.222	428.017	226.122	321.107	441.312	334.3	316.431	543.11	509.048	497.992	287.276	368.134
TRINITY_DN20407_c6_g5	0	112.402	214.474	0	144.721	0	0	0	67.5822	0	0	113.263	80.6566	0	0	0
TRINITY_DN20408_c0_g2	12.4879	10.5021	80.6326	20.1731	118.16	117.491	79.6239	153.794	51.3984	145.307	48.1221	107.554	273.689	116.999	163.306	116.319
TRINITY_DN20408_c0_g3	111.492	56.1083	22.8767	11.2114	24.2167	9.40018	11.3234	0	0	10.7502	21.4499	25.3893	12.2202	9.50223	22.1573	0
TRINITY_DN20410_c1_g3	52.0578	55.1493	0	0	0	68.2239	251.067	47.1371	77.1482	36.9169	116.562	105.519	43.736	108.953	41.5567	0
TRINITY_DN20410_c2_g1	0	0	0	114.426	0	53.3728	0	153.021	57.5501	0	60.8749	0	0	58.5854	66.4045	57.3749
TRINITY_DN20411_c0_g1	157.963	116.577	111.317	96.4574	118.148	47.3932	95.2551	93.1941	113.782	71.4698	102.093	89.9609	70.7363	55.6943	71.5535	92.5077
TRINITY_DN20412_c3_g2	125.16	174.588	190.33	201.572	181.391	167.353	169.009	214.74	127.352	244.19	147.886	161.6	128.711	180.284	209.041	158.132
TRINITY_DN20412_c3_g2	125.16	174.588	190.33	201.572	181.391	167.353	169.009	214.74	127.352	244.19	147.886	161.6	128.711	180.284	209.041	158.132
TRINITY_DN20412_c3_g3	0	211.002	101.593	104.541	50.7865	170.672	140.369	133.487	108.222	53.9054	87.539	85.1633	44.5768	47.3615	78.5984	41.2497
TRINITY_DN20412_c4_g3	67.4758	34.8076	0	0	55.6656	44.7526	0	0	104.688	24.8377	25.5073	64.8182	28.8981	46.4828	80.5076	0
TRINITY_DN20413_c0_g1	39.9719	73.8471	315.37	290.329	89.8616	312.59	72.4384	232.756	322.105	212.427	348.377	618.989	401.875	275.869	263.652	352.118
TRINITY_DN20413_c0_g3	104.561	0	27.4463	26.5666	0	0	28.123	0	0	51.1988	0	0	29.8185	0	27.7296	27.4065
TRINITY_DN20413_c0_g5	0	0	188.653	0	95.1375	0	0	0	89.3099	0	0	0	0	282.976	0	87.3659
TRINITY_DN20414_c0_g1	0	0	42.9676	38.0866	22.8805	409.082	26.8375	179.309	173.077	736.847	814.298	188.168	263.114	552.502	858.015	470.084
TRINITY_DN20414_c0_g1	0	0	42.9676	38.0866	22.8805	409.082	26.8375	179.309	173.077	736.847	814.298	188.168	263.114	552.502	858.015	470.084
TRINITY_DN20414_c0_g3	79.641	56.6554	101.032	116.647	189.207	149.827	139.841	172.044	165.937	171.996	102.216	135.748	156.852	85.592	123.338	101.711
TRINITY_DN20419_c0_g1	319.613	337.194	258.127	189.849	333.946	131.591	237.052	117.554	174.505	169.997	149.955	94.9273	193.502	150.639	118.514	143.166
TRINITY_DN20420_c0_g3	42.334	63.6709	201.252	189.07	83.537	286.519	111.953	148.8	236.563	123.549	237.011	315.432	233.012	223.422	210.379	216.581
TRINITY_DN20422_c1_g3	69.0264	103.991	156.15	174.437	89.1727	173.114	130.109	122.906	136.884	142.724	132.697	166.48	160.094	171.014	167.308	149.781
TRINITY_DN20422_c1_g5	346.903	429.486	363.03	456.175	492.672	317.78	440.085	484.045	422.814	309.998	386.227	423.476	467.471	514.091	462.432	435.599
TRINITY_DN20423_c0_g1	85.4629	118.031	71.6954	61.1387	31.2563	39.7452	28.5312	44.2134	39.3879	49.5698	27.264	31.0649	44.8865	39.6194	37.0557	37.3238
TRINITY_DN20426_c0_g3	449.462	456.817	553.724	511.101	310.778	578.696	342.856	571.993	529.098	523.421	754.48	356.253	327.725	568.432	553.253	522.461
TRINITY_DN20426_c0_g3	449.462	456.817	553.724	511.101	310.778	578.696	342.856	571.993	529.098	523.421	754.48	356.253	327.725	568.432	553.253	522.461
TRINITY_DN20429_c0_g1	0	0	96.9915	877.456	696.942	968.698	674.535	473.728	465.971	538.073	383.689	749.093	376.194	409.77	310.955	748.38
TRINITY_DN20430_c0_g3	41.6284	114.761	395.948	380.479	200.897	873.569	355.692	384.052	655.13	518.604	522.475	620.07	605.036	432.283	463.399	435.098
TRINITY_DN20430_c0_g4	15.1377	18.8252	193.746	191.138	125.151	270.878	89.5148	175.588	287.825	207.012	217.827	228.393	231.975	210.842	219.666	201.886
TRINITY_DN20431_c2_g1	263.624	226.13	161.7	166.869	224.648	171.192	238.949	157.635	180.863	173.529	147.99	290.372	278.113	188.623	200.754	196.387
TRINITY_DN20431_c2_g2	136.472	157.758	63.253	60.1306	67.4012	74.1237	95.4429	68.2315	59.0206	39.8528	86.7465	61.639	74.3226	60.5337	79.7235	44.0085
TRINITY_DN20431_c2_g4	471.463	493.674	346.56	348.916	340.073	269.483	375.12	294.586	277.637	350.71	380.297	558.125	507.535	363.851	283.236	285.979
TRINITY_DN20431_c2_g5	614.19	482.21	347.255	274.576	440.324	284.157	491.506	287.787	313.877	295.039	332.125	665.062	441.927	411.232	382.553	367.058
TRINITY_DN20435_c0_g1	163.909	238.814	134.915	117.082	85.4355	99.6206	50.7766	88.8023	54.3282	90.5284	66.5224	45.4518	33.9337	90.0426	101.302	155.335
TRINITY_DN20436_c0_g2	274.116	204.428	106.909	75.7484	119.728	71.206	125.105	111.528	63.5111	95.8323	114.317	121.447	69.6045	97.513	95.9801	108.632
TRINITY_DN20437_c0_g2	156.849	93.0721	40.4233	107.942	76.1195	67.0872	68.7197	84.1313	87.6055	71.985	60.9589	69.0493	77.4155	72.9911	65.0032	69.9682
TRINITY_DN20449_c2_g1	1100.37	802.429	306.363	234.747	384.562	165.386	391.573	226.429	208.712	233.172	139.106	260.757	254.729	279.179	228.381	243.733
TRINITY_DN20452_c2_g2	28.909	154.423	31.9339	44.776	118.626	67.6509	225.353	42.3159	74.8208	37.5929	89.3851	43.4101	59.4758	32.8	66.9177	24.7359
TRINITY_DN20452_c2_g4	2222.78	1610.31	1381.78	1343.15	984.674	1028.26	1143.7	1118.3	958.284	1197.75	1198.62	1094.28	1166.09	1235.13	1093.06	1246.98
TRINITY_DN20453_c0_g1	8.35915	8.32004	10.5142	13.8266	59.7041	113.919	37.4942	91.4926	105.832	33.0985	32.496	3.71318	3.71112	0	0	0
TRINITY_DN20454_c0_g2	140.198	148.011	144.558	92.3922	81.9093	100.585	90.8191	102.053	122.821	124.023	162.978	137.703	164.414	123.916	125.629	127.247
TRINITY_DN20454_c1_g1	538.933	572.346	236.864	229.978	158.186	167.584	338.486	187.767	162.534	168.07	243.667	390.084	176.124	190.436	364.873	178.169
TRINITY_DN20454_c1_g1	538.933	572.346	236.864	229.978	158.186	167.584	338.486	187.767	162.534	168.07	243.667	390.084	176.124	190.436	364.873	178.169
TRINITY_DN20454_c1_g2	545.443	402.505	278.322	266.26	312.149	238.648	311.558	287.206	212.768	286.305	345.995	267.674	300.383	237.385	235.542	238.14
TRINITY_DN20454_c1_g3	81.9218	136.668	181.202	207.832	168.331	141.915	118.573	199.799	151.381	128.022	204.164	237.504	192.753	142.496	202.664	156.077
TRINITY_DN20454_c1_g4	60.7662	82.1428	114.816	304.285	207.533	217.273	147.732	304.199	211.862	107.634	201.367	150.058	176.196	207.726	321.912	216.97
TRINITY_DN20454_c1_g7	1571.98	1105.94	1064.22	867.905	946.942	864.139	870.388	882.687	866.718	1061.02	977.533	848.619	845.648	743.478	694.38	957.569
TRINITY_DN20463_c2_g1	123.485	214.498	236.078	168.802	293.987	128.095	154.334	153.944	233.33	185.124	273.74	191.872	222.935	182.995	206.075	182.678
TRINITY_DN20463_c2_g1	123.485	214.498	236.078	168.802	293.987	128.095	154.334	153.944	233.33	185.124	273.74	191.872	222.935	182.995	206.075	182.678
TRINITY_DN20463_c2_g2	27.0706	76.3702	124.756	171.479	84.5109	126.003	88.2973	98.7825	125.54	192.762	108.706	136.398	160.175	168.64	190.137	137.721
TRINITY_DN20463_c4_g4	213.974	126.192	101.593	42.5753	45.9775	71.8912	115.716	47.1945	72.2406	108.946	95.6821	16.4075	62.2321	36.5338	85.0282	29.6326
TRINITY_DN20463_c4_g4	213.974	126.192	101.593	42.5753	45.9775	71.8912	115.716	47.1945	72.2406	108.946	95.6821	16.4075	62.2321	36.5338	85.0282	29.6326
TRINITY_DN20463_c5_g2	101.908	52.414	79.0522	72.9414	185.406	43.2557	48.2481	100.029	99.6081	204.25	187.245	155.251	181.703	165.693	111.9	265.92
TRINITY_DN20464_c1_g3	9.29195	24.0543	6.75848	7.67431	63.34	39.1086	64.2091	10.5816	42.6386	14.4726	28.1947	147.435	154.69	60.2219	30.5717	28.1593
TRINITY_DN20466_c0_g3	161.732	70.2188	70.3116	46.1448	31.1405	33.4394	17.1872	49.3353	17.6518	16.5762	0	18.8792	6.22088	4.78284	27.9571	6.07517
TRINITY_DN20469_c2_g1	111.838	166.767	232.4	235.483	289.834	361.989	291.463	241.954	360.409	231.107	324.031	599.119	619.407	360.852	375.234	441.256
TRINITY_DN20471_c2_g1	94.6102	132.637	54.8893	46.2427	41.6164	57.6977	72.1756	41.5424	39.2943	66.4683	24.3544	17.0406	16.6879	33.3005	37.6155	24.3017
TRINITY_DN20471_c3_g1	153.705	173.186	131.948	125.159	98.2311	64.628	70.3785	102.142	47.8571	37.4802	80.5776	34.6184	42.3536	64.2358	53.4716	32.8829
TRINITY_DN20475_c1_g1	32.5065	194.383	109.012	126.866	106.567	236.704	102.202	196.271	128.91	176.425	170.213	216.506	233.575	259.403	217.028	204.205
TRINITY_DN20476_c1_g2	530.979	449.274	324.289	359.459	237.145	312.422	293.942	384.539	259.006	392.239	369.439	278.929	241.293	267.553	333.901	325.113
TRINITY_DN20479_c0_g1	18.9219	37.9007	63.3885	145.185	61.5748	90.0514	41.1205	55.2931	74.2597	44.8372	79.9834	30.5472	66.658	30.0231	45.1376	49.1758
TRINITY_DN20479_c0_g2	308.051	341.377	186.776	319.798	374.726	169.449	379.692	233.819	222.06	156.459	174.007	216.801	161.773	277.602	324.396	243.388
TRINITY_DN20480_c4_g1	159.831	145.915	174.239	159.174	176.469	169.132	169.559	174.812	188.684	185.588	174.112	189.866	177.279	164.031	156.162	168.441
TRINITY_DN20483_c4_g1	36.3071	65.0224	81.0319	136.602	63.2422	134.132	64.6384	104.826	170.727	136.1	125.758	166.518	173.435	129.359	127.198	153.863
TRINITY_DN20491_c2_g1	0	0	0	0	289.316	0	123.072	0	162.265	104.601	0	0	63.2964	54.4402	0	0
TRINITY_DN20491_c3_g5	0	0	0	0	141.944	29.0374	71.0011	0	166.572	63.5367	66.1709	43.6372	149.389	152.936	70.2742	67.451
TRINITY_DN20497_c0_g1	203.864	110.258	131.005	141.104	143.182	142.149	95.3984	135.439	143.877	127.62	143.286	186.884	187.684	136.236	181.842	146.168
TRINITY_DN20501_c0_g1	69.0701	0	153.882	0	52.5371	0	55.1571	63.1934	98.303	0	0	0	0	97.0973	0	0
TRINITY_DN20501_c1_g1	311.677	326.711	485.367	533.142	545.103	655.126	487.926	656.285	643.416	553.006	634.256	665.631	687.842	485.852	470.019	674.439
TRINITY_DN20504_c3_g2	22.0441	57.6613	81.2747	113.542	190.756	182.039	172.35	86.8533	128.936	131.476	178.404	222.068	124.561	173.739	155.683	217.693
TRINITY_DN20507_c1_g1	87.0283	70.4813	95.514	89.6434	120.976	77.729	101.981	138.215	96.0408	124.485	92.9133	130.894	101.258	73.953	82.1753	33.0912
TRINITY_DN20509_c1_g1	179.022	314.678	161.058	82.2047	31.7005	29.1843	70.0072	119.33	101.822	123.746	27.7495	0	6.33397	4.87081	5.69402	12.3673
TRINITY_DN20512_c0_g3	39.5521	46.6571	218.48	254.765	88.7054	340.872	72.6182	233.549	364.949	298.956	207.952	266.767	343.164	282.042	239.798	223.779
TRINITY_DN20513_c2_g5	118.938	39.7214	8.2066	8.06379	17.4175	0	24.2015	0	0	23.1829	15.3187	17.8726	17.4725	20.2441	7.88117	8.47217
TRINITY_DN20513_c2_g6	207.21	74.8583	0	0	157.611	134.158	0	189.58	196.606	0	203.722	293.221	455.856	145.646	55.1898	98.5167
TRINITY_DN20513_c2_g9	789.233	408.485	134.303	175.046	283.55	160.254	133.971	80.9884	74.2466	153.993	98.4382	101.472	112.027	150.457	131.28	152.232
TRINITY_DN20514_c1_g3	21.239	92.5282	236.853	339.846	427.952	522.066	254.704	349.511	302.365	272.846	330.825	667.078	315.468	332.566	249.244	288.289
TRINITY_DN20514_c1_g3	21.239	92.5282	236.853	339.846	427.952	522.066	254.704	349.511	302.365	272.846	330.825	667.078	315.468	332.566	249.244	288.289
TRINITY_DN20514_c1_g7	184.158	182.677	149.269	155.652	196.537	122.546	152.33	130.07	121.536	122.687	117.001	187.112	120.661	123.359	121.214	109.853
TRINITY_DN20518_c1_g3	121.011	206.625	179.49	127.198	73.9746	106.303	78.7203	85.1403	129.644	112.554	158.607	87.7702	116.996	90.6941	76.9659	112.872
TRINITY_DN20520_c0_g2	131.921	88.0011	65.6983	100.491	77.5143	35.7815	42.9663	54.0436	14.64	68.7766	34.0219	31.6267	62.1035	29.9273	27.9733	7.54865
TRINITY_DN20520_c1_g1	225.854	234.499	217.061	383.573	362.003	267.274	246.114	246.968	326.481	278.902	228.101	200.162	199.58	225.302	198.034	241.426
TRINITY_DN20520_c1_g1	225.854	234.499	217.061	383.573	362.003	267.274	246.114	246.968	326.481	278.902	228.101	200.162	199.58	225.302	198.034	241.426
TRINITY_DN20522_c0_g2	11.353	59.1285	55.4379	109.124	85.0993	140.676	60.2698	45.4281	222.617	150.999	137.582	192.195	215.89	241.575	235.317	153.196
TRINITY_DN20523_c4_g5	13.5146	40.7877	59.2098	76.1923	105.801	63.8356	109.826	107.055	144.181	41.7463	104.047	12.297	47.4265	18.426	53.7176	102.619
TRINITY_DN20523_c4_g7	127.846	73.8856	44.884	66.2912	65.6115	13.7326	82.3002	53.101	22.5896	31.7833	67.8989	72.2054	41.6853	54.9742	53.5619	11.6398
TRINITY_DN20526_c0_g2	177.774	78.0352	132.122	169.508	87.6076	83.4305	72.3267	108.517	183.968	152.939	111.477	134.337	98.1338	90.8108	106.01	167.275
TRINITY_DN20526_c0_g2	177.774	78.0352	132.122	169.508	87.6076	83.4305	72.3267	108.517	183.968	152.939	111.477	134.337	98.1338	90.8108	106.01	167.275
TRINITY_DN20527_c3_g1	331.116	198.699	326.882	170.294	100.903	245.019	154.479	153.947	263.51	117.82	195.842	220.611	210.916	176.384	167.556	174.749
TRINITY_DN20527_c3_g1	331.116	198.699	326.882	170.294	100.903	245.019	154.479	153.947	263.51	117.82	195.842	220.611	210.916	176.384	167.556	174.749
TRINITY_DN20537_c0_g1	197.561	353.544	306.392	311.427	146.695	181.534	144.274	258.455	145.477	225.967	202.025	217.38	144.992	150.229	193.806	234.653
TRINITY_DN20537_c0_g1	197.561	353.544	306.392	311.427	146.695	181.534	144.274	258.455	145.477	225.967	202.025	217.38	144.992	150.229	193.806	234.653
TRINITY_DN20539_c0_g1	375.247	882.586	965.791	1159.35	1020.44	1073.86	955.759	1455.42	1202.19	759.772	649.477	654.181	834.216	922.173	648.671	722.346
TRINITY_DN20539_c0_g1	375.247	882.586	965.791	1159.35	1020.44	1073.86	955.759	1455.42	1202.19	759.772	649.477	654.181	834.216	922.173	648.671	722.346
TRINITY_DN20539_c1_g2	194.529	0	145.486	159.305	49.7812	42.1166	0	29.7583	25.9193	44.8375	0	68.0976	161.225	0	26.5506	93.5462
TRINITY_DN20539_c2_g4	110.323	99.6073	91.1213	116.313	125.623	67.1687	80.7769	77.574	54.7251	85.7551	76.6376	29.9256	67.9703	52.5972	70.1735	75.1308
TRINITY_DN20539_c2_g7	303.29	0	0	190.313	101.187	90.5443	454.791	135.642	190.457	0	106.126	0	0	0	0	92.8348
TRINITY_DN20543_c3_g3	152.548	82.1579	90.1981	50.3333	91.4523	20.7693	53.893	35.6373	39.3573	53.0058	67.1447	27.1679	55.1033	70.507	28.3027	62.8147
TRINITY_DN20543_c4_g5	41.313	104.76	33.4261	16.3143	35.2352	0	83.6847	0	16.6005	0	0	57.4468	35.919	0	16.4139	33.994
TRINITY_DN20546_c0_g11	183.103	458.223	98.3094	31.0169	83.7114	19.1844	65.0792	53.4579	15.826	48.2656	32.8347	37.589	37.4937	15.9543	14.9326	40.9184
TRINITY_DN20546_c0_g3	95.6888	246.237	143.392	48.1905	339.266	83.548	284.324	221.668	40.1341	75.3906	74.3431	42.7762	42.3182	130.439	82.0411	372.813
TRINITY_DN20546_c0_g3	95.6888	246.237	143.392	48.1905	339.266	83.548	284.324	221.668	40.1341	75.3906	74.3431	42.7762	42.3182	130.439	82.0411	372.813
TRINITY_DN20546_c0_g5	127.218	56.7232	0	3.83165	9.98956	6.31915	7.86867	8.28959	0	3.66916	0	0	0	0	0	0
TRINITY_DN20550_c2_g1	170.193	120.536	122.563	128.667	127.284	77.1599	99.466	97.3899	131.323	91.374	95.8241	75.7507	105.969	93.7105	131.384	106.506
TRINITY_DN20550_c3_g1	83.5838	175.766	61.7414	87.0092	162.081	120.003	120.421	180.03	119.221	182.689	137.511	225.207	174.461	190.517	149.503	189.125
TRINITY_DN20551_c1_g2	30.7798	94.8713	390.635	758.047	690.513	409.114	223.71	711.889	1034.57	638.455	1002.79	1114.19	1401.71	846.455	636.201	980.195
TRINITY_DN20551_c1_g4	161.484	228.683	328.127	392.801	635.465	563.691	475.704	390.459	555.995	684.675	601.885	329.012	451.392	488.728	902.633	600.591
TRINITY_DN20552_c0_g7	55.2148	132.142	38.0226	45.8856	38.2715	32.5506	55.2948	54.8891	34.0671	33.943	37.1414	28.8629	29.0323	42.612	57.8717	33.0822
TRINITY_DN20552_c0_g9	51.9195	106.001	20.7782	80.8721	0	34.631	20.9914	23.0107	61.6589	19.4377	0	0	0	17.7964	0	0
TRINITY_DN20553_c0_g7	264.827	190.482	175.936	161.904	126.818	96.8198	136.044	90.259	86.74	81.4191	120.094	61.1487	95.7796	43.3116	74.1074	81.1044
TRINITY_DN20555_c1_g1	126.111	63.6471	77.8536	12.9919	53.2136	42.4552	25.5964	27.7836	12.6383	16.254	24.2178	57.7085	13.79	10.7562	12.5296	13.1933
TRINITY_DN20555_c3_g2	550.839	493.584	438.247	318.833	370.816	391.658	621.245	377.455	374.711	352.836	411.561	531.496	388.404	427.979	352.707	371.982
TRINITY_DN20557_c0_g3	0	0	200.545	0	101.187	90.5443	227.395	406.925	285.686	93.2428	106.126	174.272	0	0	0	0
TRINITY_DN20558_c0_g5	46.3224	27.8255	138.272	143.474	73.3934	232.323	98.05	203.375	223.302	130.245	193.435	233.495	171.626	233.327	162.071	301.645
TRINITY_DN20558_c1_g2	128.037	58.8679	24.7353	40.64	57.0362	13.4117	44.1656	30.1963	24.8823	58.3774	53.5605	26.3001	30.5786	23.43	31.3255	64.3232
TRINITY_DN20559_c3_g4	234.492	272.246	248.749	315.91	156.891	266.854	153.321	321.096	304.023	179.806	326.119	253.272	363.828	255.285	309.626	256.962
TRINITY_DN20560_c0_g1	230.127	124.807	75.2999	61.9853	99.4802	81.486	97.3473	85.7452	95.8592	76.3362	101.23	124.277	104.255	89.6396	123.637	99.34
TRINITY_DN20562_c1_g1	482.744	197.034	156.038	117.091	139.528	107.019	109.8	178.657	104.32	85.5507	111.925	90.2096	60.6422	108.393	97.66	113.403
TRINITY_DN20562_c1_g1	482.744	197.034	156.038	117.091	139.528	107.019	109.8	178.657	104.32	85.5507	111.925	90.2096	60.6422	108.393	97.66	113.403
TRINITY_DN20563_c2_g1	313.192	235.306	81.0591	103.551	137.64	79.5557	183.227	85.9651	56.8525	160.3	113.464	44.1073	51.7683	133.263	85.6064	75.328
TRINITY_DN20563_c2_g5	1218.33	1011.06	544.681	546.31	676.314	696.069	663.686	676.887	569.866	562.457	473.899	352.154	554.146	603.802	543.856	710.067
TRINITY_DN20567_c2_g4	474.099	371.434	267.113	290.279	232.61	257.999	272.748	294.832	257.709	224.389	187.326	177.982	172.898	220.558	239.034	324.204
TRINITY_DN20567_c2_g6	217.57	152.758	134.822	105.915	95.3276	125.126	61.955	95.6079	116.972	93.0544	193.154	186.814	153.226	192.628	77.8458	111.188
TRINITY_DN20570_c2_g1	28.7313	9.51271	36.2958	47.7725	68.7576	92.5615	52.8681	79.5919	117.945	121.971	123.724	199.071	277.527	194.098	236.676	151.567
TRINITY_DN20573_c0_g1	1666.02	1019.59	650.523	699.147	765.639	561.251	843.397	697.606	657.623	648.334	718.51	780.038	741.079	744.954	737.335	678.207
TRINITY_DN20573_c0_g1	1666.02	1019.59	650.523	699.147	765.639	561.251	843.397	697.606	657.623	648.334	718.51	780.038	741.079	744.954	737.335	678.207
TRINITY_DN20573_c0_g1	1666.02	1019.59	650.523	699.147	765.639	561.251	843.397	697.606	657.623	648.334	718.51	780.038	741.079	744.954	737.335	678.207
TRINITY_DN20574_c0_g3	271.272	236.719	173.296	149.886	119.279	160.835	156.966	117.636	164.699	204.986	95.1154	244.468	159.188	148.258	120.796	185.022
TRINITY_DN20574_c0_g3	271.272	236.719	173.296	149.886	119.279	160.835	156.966	117.636	164.699	204.986	95.1154	244.468	159.188	148.258	120.796	185.022
TRINITY_DN20576_c2_g2	68.775	93.2599	18.4612	17.996	660.727	61.3253	705.195	101.413	347.778	172.89	314.731	427.578	536.65	313.847	255	336.933
TRINITY_DN20576_c2_g4	225.842	40.0835	141.945	64.2378	11.5631	35.8652	21.5937	46.7647	54.5473	41.0594	112.531	48.3231	11.6584	45.2773	42.2438	33.6503
TRINITY_DN20577_c0_g1	317.682	253.642	144.561	160.517	180.532	124.755	180.92	149.857	144.516	148.759	140.668	139.602	113.223	159.931	160.708	145.838
TRINITY_DN20583_c0_g1	24.8342	16.4191	76.104	85.2883	51.6078	80.5742	71.3499	79.8467	146.215	116.311	205.243	84.2875	145.127	81.2967	109.337	90.0612
TRINITY_DN20585_c0_g1	13.7522	0	67.7506	99.6203	442.321	380.387	257.019	302.648	281.947	222.88	361.154	187.817	217.11	271.906	317.042	243.438
TRINITY_DN20590_c0_g1	131.132	0	88.9034	0	0	79.9806	0	0	0	0	0	0	0	0	0	0
TRINITY_DN20590_c1_g5	62.2978	66.951	187.164	44.6145	48.0982	81.0761	0	98.0755	0	0	46.1618	0	0	0	0	70.3006
TRINITY_DN20594_c0_g3	90.6801	0	106.548	62.6967	169.288	96.2071	105.298	68.3894	138.431	90.1632	79.8316	141.243	193.345	97.1194	144.178	120.457
TRINITY_DN20597_c0_g2	87.5644	75.1821	146.527	115.83	78.6455	163.399	79.5846	113.755	131.197	105.402	103.418	113.763	93.7635	100.089	105.591	76.9483
TRINITY_DN20598_c4_g1	309.262	611.27	1059.86	1716.91	1316.19	1958.4	1412.11	1624.71	1975.91	2208	2621.89	1774.47	1690.86	3238.38	1911.01	4186.59
TRINITY_DN20598_c4_g1	309.262	611.27	1059.86	1716.91	1316.19	1958.4	1412.11	1624.71	1975.91	2208	2621.89	1774.47	1690.86	3238.38	1911.01	4186.59
TRINITY_DN20598_c4_g1	309.262	611.27	1059.86	1716.91	1316.19	1958.4	1412.11	1624.71	1975.91	2208	2621.89	1774.47	1690.86	3238.38	1911.01	4186.59
TRINITY_DN20598_c4_g1	309.262	611.27	1059.86	1716.91	1316.19	1958.4	1412.11	1624.71	1975.91	2208	2621.89	1774.47	1690.86	3238.38	1911.01	4186.59
TRINITY_DN20607_c0_g1	36.8866	38.2276	115.773	111.929	120.808	146.479	89.2525	32.9794	56.7713	107.913	166.952	107.266	220.427	178.261	29.359	86.4846
TRINITY_DN20607_c1_g1	59.1379	42.0903	134.42	64.7557	17.4293	43.7168	57.7579	22.9455	68.9102	47.9507	25.0698	112.545	33.5819	143.605	89.7547	36.4962
TRINITY_DN20607_c1_g2	66.7575	84.2548	40.8511	53.2985	115.117	112.269	81.2677	103.005	27.1365	12.7831	64.0405	91.8664	72.9139	79.7474	0	69.6144
TRINITY_DN20607_c1_g6	44.0979	114.728	43.9202	79.175	69.9551	53.8224	28.7248	46.4546	58.7209	6.89662	61.4108	15.859	85.6308	66.0265	105.196	45.4156
TRINITY_DN20613_c0_g2	120.082	38.085	45.6399	40.4784	72.8354	22.2855	53.3933	19.131	22.9455	47.3812	42.3801	72.9767	53.2241	48.2378	52.0817	33.2046
TRINITY_DN20614_c1_g1	281.603	336.095	560.304	721.081	388.647	498.825	273.3	586.59	807.964	555.4	767.479	774.155	580.588	615.806	700.25	620.546
TRINITY_DN20614_c1_g1	281.603	336.095	560.304	721.081	388.647	498.825	273.3	586.59	807.964	555.4	767.479	774.155	580.588	615.806	700.25	620.546
TRINITY_DN20615_c0_g2	25.5378	78.1666	20.4573	19.9108	42.9996	34.0799	103.265	89.075	54.4036	19.1404	131.158	119.905	153.008	52.5096	101.459	20.6718
TRINITY_DN20618_c1_g1	31.0581	62.6338	50.8069	74.6265	13.4323	83.6645	63.0443	127.632	177.352	83.5065	59.6569	71.0178	27.1778	52.9754	24.6867	137.827
TRINITY_DN20620_c1_g1	0	0	100.273	0	101.187	0	113.698	0	0	0	0	0	0	0	0	0
TRINITY_DN20621_c0_g5	26.1759	26.7284	41.8848	42.8321	0	0	454.79	46.4113	20.712	58.771	0	0	0	100.41	114.424	42.2889
TRINITY_DN20623_c2_g8	53.7211	40.8409	79.6754	112.711	107.517	112.091	67.0286	74.6671	125.751	202.606	110.682	148.407	132.049	141.675	170.861	121.885
TRINITY_DN20626_c3_g1	32.5112	12.2994	403.608	274.508	100.233	328.422	266.78	291.66	302.676	165.332	380.608	157.157	33.8734	216.925	224.785	199.292
TRINITY_DN20634_c1_g2	70.8164	122.401	235.192	206.97	211.556	364.043	151.505	255.296	365.68	150.797	272.342	301.488	212.48	210.39	255.96	252.765
TRINITY_DN20636_c0_g1	149.924	103.354	138.987	215.852	114.989	184.608	162.13	67.3338	140.632	156.444	192.776	213.97	130.956	86.8004	120.759	206.026
TRINITY_DN20636_c0_g2	122.046	84.7833	95.1291	122.359	231.078	214.86	163.929	328.404	279.067	236.176	336.668	119.613	276.722	197.123	356.45	377.244
TRINITY_DN20636_c1_g1	109.374	89.6611	115.25	226.485	139.772	168.352	145.67	165.949	173.192	147.28	161.353	170.345	78.8733	94.7743	118.594	84.9816
TRINITY_DN20636_c2_g5	46.5308	47.3416	37.4444	36.4934	19.7038	15.5542	75.3231	102.939	92.7899	0	17.7389	43.4316	161.301	15.9279	36.9691	37.9494
TRINITY_DN20637_c1_g1	322.656	288.529	319.56	251.478	245.321	253.596	262.228	261.268	207.782	427.247	326.069	327.378	253.066	338.107	249.469	373.453
TRINITY_DN20644_c1_g1	106.068	86.8206	382.277	420.707	203.455	525.619	108.953	403.483	662.118	478.821	542.343	512.991	695.27	605.478	496.849	539.67
TRINITY_DN20644_c2_g2	181.289	182.032	99.278	41.7236	74.9065	45.811	75.8584	52.61	26.708	40.5622	70.7888	31.9155	35.7588	48.9852	41.593	39.2151
TRINITY_DN20644_c2_g4	85.9183	57.6761	0	46.0296	161.563	38.6199	93.0624	25.2183	11.7232	55.1738	66.0934	39.1696	37.65	48.825	45.5319	0
TRINITY_DN20646_c2_g1	121.728	148.246	232.004	224.675	132.583	196.895	159.727	244.508	198.439	203.724	191.481	221.636	195.301	179.108	225.491	202.4
TRINITY_DN20648_c3_g5	0	83.2457	0	48.64	70.0341	41.2627	99.7688	36.2627	148.483	93.4059	94.1325	114.1	107.069	112.253	81.5321	118.254
TRINITY_DN20650_c1_g2	160.845	185.58	142.3	139.518	424.421	157.566	416.268	185.419	186.202	136.691	135.613	98.7563	171.407	180.651	268.148	155.827
TRINITY_DN20650_c1_g2	160.845	185.58	142.3	139.518	424.421	157.566	416.268	185.419	186.202	136.691	135.613	98.7563	171.407	180.651	268.148	155.827
TRINITY_DN20651_c2_g1	110.747	118.213	119.592	162.619	168.027	76.4586	57.5306	157.097	119.424	165.34	147.185	160.455	183.995	164.439	128.396	73.9483
TRINITY_DN20651_c2_g4	252.388	187.187	379.718	274.222	246.785	323.077	220.685	344.755	295.157	328.462	448.133	286.137	379.279	267.244	304.754	352.302
TRINITY_DN20656_c4_g2	45.003	53.7609	22.7074	50.4176	160.246	41.4788	234.293	32.5309	68.6149	101.905	57.8459	35.9496	48.0531	80.3406	110.155	100.624
TRINITY_DN20656_c4_g4	42.7772	89.033	114.772	205.356	201.981	212.817	46.3204	108.98	204.723	97.2212	178.055	89.3386	153.433	149.072	233.001	209.666
TRINITY_DN20656_c4_g4	42.7772	89.033	114.772	205.356	201.981	212.817	46.3204	108.98	204.723	97.2212	178.055	89.3386	153.433	149.072	233.001	209.666
TRINITY_DN20659_c1_g1	312.625	332.513	293.489	227.237	317.448	246.959	278.772	255.393	420.318	352.605	244.594	502.266	277.984	338.785	274.182	335.42
TRINITY_DN20659_c1_g1	312.625	332.513	293.489	227.237	317.448	246.959	278.772	255.393	420.318	352.605	244.594	502.266	277.984	338.785	274.182	335.42
TRINITY_DN20659_c1_g5	501.742	366.702	885.712	710.818	955.702	397.351	1128.02	448.227	953.351	636.475	563.91	688.551	826.082	977.002	608.533	476.613
TRINITY_DN20659_c1_g5	501.742	366.702	885.712	710.818	955.702	397.351	1128.02	448.227	953.351	636.475	563.91	688.551	826.082	977.002	608.533	476.613
TRINITY_DN20660_c0_g4	256.926	204.145	181.396	238.035	169.37	179.666	187.85	156.135	176.66	155.459	164.678	182.529	151.592	143.343	157.125	188.155
TRINITY_DN20660_c0_g4	256.926	204.145	181.396	238.035	169.37	179.666	187.85	156.135	176.66	155.459	164.678	182.529	151.592	143.343	157.125	188.155
TRINITY_DN20662_c1_g10	249.267	274.364	156.707	182.463	134.985	120.677	212.389	114.763	146.847	193.385	210.598	86.0518	125.243	145.627	56.6283	130.864
TRINITY_DN20665_c3_g2	72.3698	485.417	47.9866	86.3488	128.268	84.8375	86.6146	49.85	22.2113	27.9887	16.2236	52.9831	72.0207	5.49987	10.6026	16.3747
TRINITY_DN20666_c1_g7	122.439	136.73	0	158.197	84.7015	0	0	0	0	0	87.0589	0	0	0	0	0
TRINITY_DN20667_c0_g1	0	1.97311	1.67464	3.30816	14.2824	17.6455	3.24394	1.73806	32.0856	6.3333	13.9391	59.6956	240.666	60.7258	191.204	146.99
TRINITY_DN20669_c0_g3	139.905	68.5092	31.893	43.2033	95.5056	84.4165	127.045	93.7246	65.9381	52.211	135.521	83.4204	146.235	76.1346	73.3068	72.1858
TRINITY_DN20676_c0_g1	51.1427	108.382	0	0	40.5508	0	41.1768	46.3435	37.9809	36.381	0	0	60.6154	71.3813	40.8121	0
TRINITY_DN20680_c1_g2	0	0	63.5094	57.5934	90.4112	118.45	33.0806	25.1221	162.243	69.105	177.597	153.856	148.717	110.407	75.5089	111.737
TRINITY_DN20681_c2_g2	114.982	109.854	65.248	96.381	40.4471	70.238	79.713	102.225	65.774	87.2901	60.3739	107.97	108.993	84.8322	56.4335	82.9096
TRINITY_DN20688_c1_g2	27.0901	40.5655	50.8182	5.55952	60.0277	64.4303	66.2195	71.2638	68.0568	53.254	84.0175	78.7405	137.85	110.546	102.319	76.1384
TRINITY_DN20689_c3_g1	236.463	117.974	218.011	171.923	158.34	110.18	130.973	152.825	147.849	140.889	134.758	128.584	181.537	114.38	143.368	153.092
TRINITY_DN20692_c0_g3	151.2	53.2649	38.6299	0	0	66.1237	0	45.5758	37.4978	0	0	0	0	0	0	75.7174
TRINITY_DN20692_c0_g4	95.5155	317.276	136.038	128.223	0	120.817	149.84	87.4198	257.553	125.222	69.0964	0	0	0	0	0
TRINITY_DN20693_c2_g2	81.0936	117.588	70.6701	53.5752	76.0643	26.606	71.222	29.5391	30.4963	59.2977	11.1805	27.2739	26.168	32.825	37.1743	31.8302
TRINITY_DN20696_c3_g1	0	0	118.7	80.0204	17.2943	69.806	16.4146	143.152	130.192	138.386	111.777	75.0292	70.4784	124.635	98.8282	200.28
TRINITY_DN20698_c0_g1	59.7405	52.0667	79.2054	95.7855	85.3905	107.12	81.0568	97.8	88.3845	83.9888	98.7156	117.484	110.079	110.724	91.161	110.092
TRINITY_DN20698_c1_g1	13.936	83.9614	125.821	276.041	134.899	141.002	45.293	85.8833	114.225	98.4117	85.7992	99.8749	85.5406	85.5197	77.5499	117.396
TRINITY_DN20698_c1_g1	13.936	83.9614	125.821	276.041	134.899	141.002	45.293	85.8833	114.225	98.4117	85.7992	99.8749	85.5406	85.5197	77.5499	117.396
TRINITY_DN20698_c1_g3	0	38.5846	94.748	61.954	44.6086	77.7603	10.4011	123.829	115.75	0	49.2896	197.556	56.179	8.72002	30.5159	21.6447
TRINITY_DN20698_c2_g1	29.6752	59.1949	143.776	258.861	168.743	161.479	130.617	150.867	224.7	130.981	161.218	116.533	194.563	145.285	172.177	185.358
TRINITY_DN20698_c2_g2	332.052	782.897	1157.35	1228.73	1376.54	1690.09	1407.67	1366.2	1233.66	1109.1	1089.64	1394.26	1656.31	1306.86	1148.79	1307.04
TRINITY_DN20698_c2_g2	332.052	782.897	1157.35	1228.73	1376.54	1690.09	1407.67	1366.2	1233.66	1109.1	1089.64	1394.26	1656.31	1306.86	1148.79	1307.04
TRINITY_DN20704_c1_g1	6.08409	94.1577	4.28156	5.92449	24.0542	6.93276	97.7191	28.2516	2.59266	67.9035	47.2324	115.427	104.285	42.6906	74.4063	48.8107
TRINITY_DN20704_c2_g3	34.5939	60.5664	78.9884	112.985	45.7538	58.6534	56.3387	45.5491	64.8131	33.8298	127.154	69.9505	91.6238	88.285	82.5246	96.5533
TRINITY_DN20704_c3_g1	0	0	170.167	53.7221	0	0	0	70.9908	0	0	56.7468	0	0	0	0	54.0393
TRINITY_DN20705_c1_g2	49.0471	49.6125	215.065	228.497	207.419	162.624	256.09	86.5646	96.8078	128.09	111.835	68.7361	85.2401	166.776	154.751	59.3528
TRINITY_DN20705_c1_g3	11.6279	34.8577	82.6043	114.86	67.1712	98.8709	37.9362	117.196	126.809	73.3385	85.7504	67.43	51.5154	59.2936	101.706	45.4133
TRINITY_DN20705_c1_g5	0	56.1419	121.177	77.4031	0	138.649	42.5339	0	156.543	74.9377	157.919	107.556	44.4266	221.672	84.5155	197.355
TRINITY_DN20705_c1_g6	116.309	357.663	416.454	292.126	194.092	174.133	234.913	361.645	159.813	108.102	198.535	220.549	300.37	139.786	115.55	209.451
TRINITY_DN20709_c0_g1	0	0	103.312	0	104.452	93.4938	0	0	0	289.191	0	0	0	103.486	0	0
TRINITY_DN20710_c2_g4	151.947	83.4067	102.062	22.232	24.0109	65.2274	56.1194	24.3197	113.257	21.3171	63.7889	62.8923	36.3422	56.5065	54.9039	58.2051
TRINITY_DN20717_c0_g1	35.5296	55.1891	99.8503	175.641	124.606	131.765	87.6152	158.951	94.0297	110.27	138.183	96.2769	180.08	186.1	141.021	130.993
TRINITY_DN20718_c1_g1	80.5005	20.4006	130.41	111.423	0	202.409	16.31	71.1108	145.785	137.541	184.706	298.085	280.146	151.344	191.907	199.081
TRINITY_DN20718_c1_g2	104.704	80.1853	125.654	101.876	154.006	157.11	317.471	208.851	124.272	195.898	199.054	320.091	22.6068	125.627	83.1924	211.445
TRINITY_DN20718_c1_g4	18.8459	51.0587	52.4315	41.3126	58.4262	72.6074	66.5527	33.042	10.5368	19.785	64.2026	106.612	122.382	29.9021	19.9805	10.885
TRINITY_DN20722_c0_g1	0	0	213.364	0	381.832	233.148	172.672	66.1231	153.045	246.168	0	154.366	474.872	152.298	230.645	153.199
TRINITY_DN20723_c0_g1	0	8.34876	69.3579	122.796	7.36676	73.6227	27.1932	51.2854	125.235	78.4339	84.003	37.4816	51.6094	28.4026	33.1901	14.3541
TRINITY_DN20727_c1_g1	658.893	455.22	175.008	202.957	340.367	130.024	326.807	200.739	216.037	160.765	267.595	151.808	160.838	162.975	163.701	197.793
TRINITY_DN20727_c1_g1	658.893	455.22	175.008	202.957	340.367	130.024	326.807	200.739	216.037	160.765	267.595	151.808	160.838	162.975	163.701	197.793
TRINITY_DN20727_c1_g2	240.74	255.779	172.44	155.74	232.408	88.9897	155.279	128.414	220.809	133.693	151.818	137.813	130.052	101.064	84.9412	138.592
TRINITY_DN20729_c4_g3	420.852	313.742	275.601	215.068	245.003	209.828	418.807	211.568	202.616	244.09	231.078	297.992	194.46	190.602	178.995	174.143
TRINITY_DN20730_c2_g1	130.768	79.7038	76.1101	89.7865	58.4882	42.1766	66.9748	95.1877	50.1802	76.9223	66.5978	48.0663	56.075	60.7558	33.2557	76.2738
TRINITY_DN20732_c5_g2	166.467	127.991	66.7903	61.7379	91.555	21.9204	79.2875	85.0054	60.1741	85.5176	49.7887	59.443	54.6154	67.1434	48.8518	74.3904
TRINITY_DN20732_c5_g2	166.467	127.991	66.7903	61.7379	91.555	21.9204	79.2875	85.0054	60.1741	85.5176	49.7887	59.443	54.6154	67.1434	48.8518	74.3904
TRINITY_DN20737_c0_g1	389.762	244.924	180.751	76.0576	70.1409	32.2813	47.1378	55.2188	45.6629	61.0291	50.835	25.7821	18.6983	48.4625	27.147	36.9081
TRINITY_DN20737_c0_g1	389.762	244.924	180.751	76.0576	70.1409	32.2813	47.1378	55.2188	45.6629	61.0291	50.835	25.7821	18.6983	48.4625	27.147	36.9081
TRINITY_DN20737_c1_g2	214.836	139.486	104.173	128.204	94.9658	94.0795	104.909	124.757	159.36	131.273	155.124	127.382	134.678	115.237	114.477	115.702
TRINITY_DN20740_c1_g4	203.944	141.202	116.628	62.6293	53.7336	50.5049	75.6731	71.0985	77.7602	54.4156	85.5854	113.82	96.6024	87.0363	80.2444	94.8428
TRINITY_DN20742_c0_g1	136.69	340.013	112.053	89.1141	531.266	197.388	460.953	192.408	116.108	143.935	126.112	401.376	312.62	118.192	226.733	230.159
TRINITY_DN20744_c0_g3	0	90.5211	46.5594	98.8067	152.611	82.115	56.2143	75.6747	53.9854	26.9966	33.5181	108.568	91.624	47.0962	23.9996	40.8344
TRINITY_DN20747_c0_g1	296.649	439.528	1248.74	1159.4	696.547	850.321	872.274	1360.33	993.626	1115.62	791.864	484.771	411.988	602.392	646.042	682.071
TRINITY_DN20747_c0_g1	296.649	439.528	1248.74	1159.4	696.547	850.321	872.274	1360.33	993.626	1115.62	791.864	484.771	411.988	602.392	646.042	682.071
TRINITY_DN20747_c0_g2	58.6861	106.951	286.679	366.19	82.3085	254.58	150.395	306.915	285.8	195.505	190.066	111.967	75.967	146.255	93.5949	189.348
TRINITY_DN20748_c1_g1	39.433	39.6692	108.143	101.786	45.7144	124.979	42.2837	80.7476	98.2089	101.61	70.7923	83.0867	126.994	26.4905	31.2377	22.577
TRINITY_DN20750_c1_g1	92.3339	210.803	146.981	143.327	45.3316	180	147.176	156.511	183.868	160.828	173.678	159.621	78.5736	193.003	169.836	134.098
TRINITY_DN20750_c1_g1	92.3339	210.803	146.981	143.327	45.3316	180	147.176	156.511	183.868	160.828	173.678	159.621	78.5736	193.003	169.836	134.098
TRINITY_DN20750_c1_g1	92.3339	210.803	146.981	143.327	45.3316	180	147.176	156.511	183.868	160.828	173.678	159.621	78.5736	193.003	169.836	134.098
TRINITY_DN20750_c1_g1	92.3339	210.803	146.981	143.327	45.3316	180	147.176	156.511	183.868	160.828	173.678	159.621	78.5736	193.003	169.836	134.098
TRINITY_DN20750_c1_g3	44.7617	67.3691	175.552	99.7848	127.368	121.103	81.9292	127.876	175.698	38.2098	196.293	121.467	128.014	114.33	142.357	180.899
TRINITY_DN20753_c2_g1	32.617	125.257	137.232	26.5666	0	115.495	112.492	93.3265	276.095	112.935	88.2487	108.492	129.829	120.143	138.648	363.672
TRINITY_DN20754_c1_g1	20.7937	30.198	82.5957	73.2187	83.1418	35.7279	46.6665	44.7566	78.3773	73.9034	137.8	74.1098	168.946	47.0792	148.372	87.178
TRINITY_DN20756_c1_g1	3764.28	2759.37	44581.3	2266.39	2065.84	2902.82	2231.35	3474.34	4317.64	2960.39	3113.96	7967.06	2886.09	3274.69	4962.12	2389.37
TRINITY_DN20756_c1_g1	3764.28	2759.37	44581.3	2266.39	2065.84	2902.82	2231.35	3474.34	4317.64	2960.39	3113.96	7967.06	2886.09	3274.69	4962.12	2389.37
TRINITY_DN20756_c1_g1	3764.28	2759.37	44581.3	2266.39	2065.84	2902.82	2231.35	3474.34	4317.64	2960.39	3113.96	7967.06	2886.09	3274.69	4962.12	2389.37
TRINITY_DN20759_c0_g4	120.496	41.8223	31.3354	30.2376	0	53.0511	32.3731	0	0	29.1782	30.2286	0	0	27.7928	31.9898	31.0854
TRINITY_DN20761_c0_g1	70.6008	0	104.597	49.67	0	91.3116	0	64.6284	50.0661	96.5662	156.002	150.402	232.589	99.2708	0	50.1312
TRINITY_DN20763_c0_g2	298.399	203.816	124.735	109.258	83.5533	150.4	157.656	87.2317	116.125	135.158	94.3843	98.5245	44.0822	101.43	105.453	148.832
TRINITY_DN20767_c1_g1	29.3435	46.5852	92.8306	119.852	81.8365	111.29	104.194	80.8138	118.626	91.3047	146.436	59.5459	105.89	82.6738	82.8269	86.7253
TRINITY_DN20768_c0_g1	192.607	60.7367	129.661	106.106	89.171	73.8268	89.9867	120.144	26.4281	126.476	35.9615	40.1226	58.7766	97.1933	37.0916	69.3106
TRINITY_DN20768_c0_g4	118.427	0	163.27	76.8834	0	0	0	0	0	0	0	0	0	0	0	75.9249
TRINITY_DN20771_c0_g1	54.4241	36.6953	88.5366	115.411	31.1584	60.9336	73.5717	0	44.0586	55.3777	13.9024	66.826	47.4676	37.1745	28.8353	30.1156
TRINITY_DN20772_c4_g7	0	0	0	0	68.9445	0	74.9191	0	64.3877	62.6103	138.193	0	0	0	0	0
TRINITY_DN20773_c0_g3	17.7986	63.9481	207.849	217.88	180.859	214.649	175.547	382.596	167.513	126.53	288.068	266.96	427.029	206.591	360.051	192.347
TRINITY_DN20774_c0_g2	193.392	304.821	184.405	211.394	314.024	181.773	402.396	252.545	275.363	254.232	181.57	146.344	214.429	183.748	242.136	157.661
TRINITY_DN20774_c0_g3	104.864	116.684	159.078	155.55	63.9125	114.613	91.0762	123.245	178.799	142.18	127.367	138.776	128.371	137.159	178.203	165.363
TRINITY_DN20776_c0_g1	142.745	188.73	161.043	99.9419	362.075	115.963	211.786	88.2257	165.387	97.508	105.821	180.645	176.237	59.9646	108.594	162.181
TRINITY_DN20778_c2_g4	210.651	113.688	73.324	67.0313	125.052	59.5237	73.1076	67.8867	75.7375	96.3445	51.2995	99.6834	37.9158	45.2619	52.8375	61.1341
TRINITY_DN20778_c2_g7	76.4605	82.6522	106.34	78.5475	62.1921	90.9642	83.0786	55.8594	48.0801	95.2981	128.503	91.0818	90.2664	34.6631	106.396	77.2579
TRINITY_DN20781_c0_g4	18.152	72.2979	68.4404	123.724	89.0434	114.368	129.514	79.4866	99.4777	82.5737	98.7539	201.765	153.045	197.378	144.334	94.9772
TRINITY_DN20786_c0_g1	7.2608	0	0	0	3.24621	0	2.96125	3.17787	0	2044.29	0	0	3.22577	0	0	0
TRINITY_DN20786_c0_g2	0	0	15.1793	0	6.41216	0	6.34177	0	6.50003	1890.68	14.3099	0	0	0	0	0
TRINITY_DN20786_c1_g4	324.347	332.274	283.586	203.509	205.484	190.647	254.994	270.861	411.634	307.282	367.451	136.263	177.398	328.488	374.265	324.644
TRINITY_DN20786_c1_g4	324.347	332.274	283.586	203.509	205.484	190.647	254.994	270.861	411.634	307.282	367.451	136.263	177.398	328.488	374.265	324.644
TRINITY_DN20786_c1_g7	151.645	0	0	0	0	0	0	0	95.2286	0	0	0	0	0	0	92.8348
TRINITY_DN20792_c0_g1	146.314	273.639	232.65	241.174	117.721	241.004	132.259	234.293	182.754	178.174	186.114	114.018	114.465	133.209	144.898	128.763
TRINITY_DN20793_c1_g2	39.6618	82.536	92.9093	179.361	32.2612	26.2017	0	71.0875	0	144.211	119.441	0	0	54.8694	63.1711	0
TRINITY_DN20796_c0_g1	3.24885	92.8136	9.60909	24.6366	55.6106	50.7379	65.5208	74.8888	0	106.866	127.632	165.887	0	0	64.138	0
TRINITY_DN20800_c1_g1	41.8052	53.8519	121.571	77.4879	80.0648	178.911	33.0402	115.328	132.249	119.456	119.112	156.712	135.196	100.706	84.8263	87.7466
TRINITY_DN20800_c2_g1	0	127.798	0	0	80.1967	71.1173	0	0	0	0	81.8889	129.711	0	0	0	0
TRINITY_DN20810_c0_g2	262.494	260.605	161.403	166.326	193.137	122.248	240.348	190.162	118.565	197.317	174.961	137.207	175.543	167.106	165.121	184.891
TRINITY_DN20812_c1_g6	226.493	66.6339	25.5927	124.044	80.3459	42.96	130.606	115.279	75.5682	143.339	73.4609	247.681	138.776	44.5374	0	102.544
TRINITY_DN20814_c0_g1	794.413	759.098	914.532	934.976	711.342	969.07	730.176	1015.64	1153.56	973.773	1173.06	1765.41	1632.6	1640.81	1594.19	1638.18
TRINITY_DN20814_c0_g1	794.413	759.098	914.532	934.976	711.342	969.07	730.176	1015.64	1153.56	973.773	1173.06	1765.41	1632.6	1640.81	1594.19	1638.18
TRINITY_DN20817_c1_g5	0	0	59.2099	112.003	60.301	0	257.89	0	0	54.5601	0	354.291	198.61	57.1468	0	0
TRINITY_DN20817_c1_g6	0	0	83.318	119.629	43.0054	71.6358	87.9634	49.6866	120.928	154.495	163.172	55.9341	0	114.799	43.7321	284.37
TRINITY_DN20818_c1_g1	1337.66	472.324	314.035	422.832	272.966	198.561	282.135	262.162	243.781	317.283	255.871	63.5148	275.107	107.308	182.278	166.647
TRINITY_DN20818_c1_g1	1337.66	472.324	314.035	422.832	272.966	198.561	282.135	262.162	243.781	317.283	255.871	63.5148	275.107	107.308	182.278	166.647
TRINITY_DN20819_c2_g1	214.648	268.012	371.162	492.482	545.292	379.461	520.731	458.373	489.056	444.381	517.627	828.759	618.966	621.822	519.96	626.294
TRINITY_DN20819_c2_g1	214.648	268.012	371.162	492.482	545.292	379.461	520.731	458.373	489.056	444.381	517.627	828.759	618.966	621.822	519.96	626.294
TRINITY_DN20824_c4_g2	117.392	30.0937	0	0	24.4709	39.0486	23.7084	0	0	0	0	0	0	20.1587	0	0
TRINITY_DN20825_c1_g1	462.393	259.549	72.8783	78.4952	88.1216	32.322	77.1918	103.733	70.0982	81.361	52.2486	70.1802	56.0829	69.7824	74.7781	37.994
TRINITY_DN20827_c0_g4	108.137	37.3112	0	27.3983	0	0	29.0777	0	0	0	0	34.8557	30.7992	0	0	28.2422
TRINITY_DN20827_c0_g5	63.698	176.71	52.0566	63.7032	13.7592	32.1608	25.8557	14.0346	25.9509	97.7676	48.9215	14.5803	0	21.7335	12.6574	13.3204
TRINITY_DN20827_c1_g1	116.507	157.175	148.055	269.496	229.406	204.391	223.627	189.876	249.382	365.402	297.857	195.46	191.495	245.676	242.696	295.835
TRINITY_DN20828_c2_g9	131.132	0	0	83.889	0	79.9806	0	236.687	0	0	92.7786	0	101.512	88.721	0	0
TRINITY_DN20829_c1_g3	611.755	435.37	478.015	311.427	176.077	267.66	260.656	420.744	314.794	301.027	452.913	239.697	246.426	354.892	255.107	330.175
TRINITY_DN20829_c1_g3	611.755	435.37	478.015	311.427	176.077	267.66	260.656	420.744	314.794	301.027	452.913	239.697	246.426	354.892	255.107	330.175
TRINITY_DN20830_c0_g2	0	64.2144	45.2011	43.1497	139.573	39.0696	144.181	0	43.5764	0	133.472	186.388	99.8828	84.0095	143.697	131.477
TRINITY_DN20832_c0_g1	308.194	345.993	224.081	178.604	85.4919	84.3129	147.088	106.877	116.907	95.2396	74.0219	74.7751	16.773	63.4046	163.474	64.0664
TRINITY_DN20832_c0_g1	308.194	345.993	224.081	178.604	85.4919	84.3129	147.088	106.877	116.907	95.2396	74.0219	74.7751	16.773	63.4046	163.474	64.0664
TRINITY_DN20832_c0_g3	159.309	0	91.6669	71.4927	77.2023	60.889	92.1209	20.1333	36.3595	85.8516	17.3609	21.2143	19.7356	62.3087	0	74.3718
TRINITY_DN20833_c2_g4	147.608	97.7586	78.5324	77.0826	31.728	27.4225	25.3537	62.676	37.72	24.6039	38.243	23.4667	7.94028	9.11934	24.5476	19.5082
TRINITY_DN20834_c1_g2	343.377	119.056	192.191	87.8824	65.2362	65.375	70.6588	87.8682	58.8321	127.511	71.2427	16.6055	25.3013	64.769	88.2179	36.652
TRINITY_DN20836_c0_g1	741.523	611.609	303.717	295.292	369.334	295.604	454.396	408.004	251.37	360.032	376.479	469.57	329.751	464.359	450.911	330.351
TRINITY_DN20838_c0_g6	35.8908	28.6743	59.786	47.0798	56.9225	82.8035	72.1856	49.113	102.051	52.7784	61.188	120.485	101.577	55.2002	62.7798	49.5799
TRINITY_DN20840_c3_g1	493.802	318.255	146.223	44.9752	50.2338	29.68	76.5536	59.7612	32.1234	41.0257	80.5215	9.72947	18.2751	59.5353	36.8701	69.0409
TRINITY_DN20840_c3_g2	93.3973	179.794	44.506	21.9118	23.6586	22.6691	38.0516	17.5485	5.58828	0	15.5193	0	5.90459	13.6111	5.30467	17.3141
TRINITY_DN20841_c2_g1	171.5	185.798	180.077	115.106	49.7229	151.332	80.4634	145.622	99.0551	140.95	204.054	157.949	183.947	136.708	183.77	139.757
TRINITY_DN20845_c3_g5	0	127.798	0	0	80.1967	0	177.104	104.196	0	0	0	0	0	0	0	0
TRINITY_DN20846_c0_g6	352.489	538.207	552.109	361.948	383.355	514.737	359.377	412.03	510.513	360.598	463.749	489.214	651.715	426.915	375.38	379.615
TRINITY_DN20846_c0_g6	352.489	538.207	552.109	361.948	383.355	514.737	359.377	412.03	510.513	360.598	463.749	489.214	651.715	426.915	375.38	379.615
TRINITY_DN20847_c1_g4	57.8689	35.1024	254.461	136.905	128.585	203.994	129.051	166.842	272.975	166.352	178.211	330.092	287.078	160.466	168.6	146.895
TRINITY_DN20847_c1_g4	57.8689	35.1024	254.461	136.905	128.585	203.994	129.051	166.842	272.975	166.352	178.211	330.092	287.078	160.466	168.6	146.895
TRINITY_DN20847_c1_g5	50.3572	78.9099	141.111	89.2906	92.6114	238.972	116.921	81.0991	147.053	78.978	149.593	298.643	202.053	150.306	106.144	143.039
TRINITY_DN20847_c1_g5	50.3572	78.9099	141.111	89.2906	92.6114	238.972	116.921	81.0991	147.053	78.978	149.593	298.643	202.053	150.306	106.144	143.039
TRINITY_DN20848_c1_g2	0	0	0	122.359	0	26.8575	32.7858	0	31.0074	0	91.8185	0	34.5902	28.1604	32.4045	94.3111
TRINITY_DN20853_c0_g2	0	160.809	60.527	87.6841	63.0887	76.7314	62.3897	0	29.6388	56.3858	0	188.506	65.9346	80.2364	30.8069	0
TRINITY_DN20858_c0_g2	4.81071	4.78592	2.02809	4.33197	180.914	24.5687	45.145	31.5296	47.2856	57.7395	18.6987	343.845	188.717	166.011	84.4652	473.36
TRINITY_DN20859_c2_g2	289.143	185.763	107.86	218.067	180.8	135.744	191.032	170.417	221.015	293.929	265.348	143.208	204.394	182.57	236	233.105
TRINITY_DN20859_c2_g2	289.143	185.763	107.86	218.067	180.8	135.744	191.032	170.417	221.015	293.929	265.348	143.208	204.394	182.57	236	233.105
TRINITY_DN20861_c1_g1	1649.75	1097.58	577.381	521.034	455.999	557.225	530.802	636.41	497.898	603.267	698.356	494.153	618.025	642.46	804.301	735.084
TRINITY_DN20861_c1_g1	1649.75	1097.58	577.381	521.034	455.999	557.225	530.802	636.41	497.898	603.267	698.356	494.153	618.025	642.46	804.301	735.084
TRINITY_DN20861_c1_g1	1649.75	1097.58	577.381	521.034	455.999	557.225	530.802	636.41	497.898	603.267	698.356	494.153	618.025	642.46	804.301	735.084
TRINITY_DN20861_c1_g1	1649.75	1097.58	577.381	521.034	455.999	557.225	530.802	636.41	497.898	603.267	698.356	494.153	618.025	642.46	804.301	735.084
TRINITY_DN20862_c1_g1	559.209	895.337	1215.98	1779.53	933.384	1368.23	1184.61	1521.1	1275.94	1269.58	1281.32	819.306	560.404	941.633	1076.65	970.541
TRINITY_DN20862_c1_g3	131.125	276.544	455.953	731.22	614.763	665.275	722.339	494.498	666.978	519.751	544.253	405.639	231.347	774.344	671.883	422.434
TRINITY_DN20862_c1_g3	131.125	276.544	455.953	731.22	614.763	665.275	722.339	494.498	666.978	519.751	544.253	405.639	231.347	774.344	671.883	422.434
TRINITY_DN20863_c2_g1	0	0	94.3267	0	190.275	0	0	126.546	89.3099	262.27	0	0	0	0	0	0
TRINITY_DN20864_c1_g2	141.111	102.947	140.784	150.482	146.83	125.04	136.221	95.8337	96.2545	93.8759	97.9431	176.181	80.8691	93.4547	97.7332	83.3393
TRINITY_DN20864_c1_g2	141.111	102.947	140.784	150.482	146.83	125.04	136.221	95.8337	96.2545	93.8759	97.9431	176.181	80.8691	93.4547	97.7332	83.3393
TRINITY_DN20865_c2_g1	27.922	14.232	76.5509	149.998	68.5354	28.9973	97.394	55.6514	35.6604	60.5516	54.5063	145.185	62.2086	21.7959	100.763	73.1902
TRINITY_DN20868_c1_g1	116.256	78.4951	61.7304	51.9986	13.0598	41.7412	24.4926	31.8188	46.8848	0	59.3195	30.4753	100.516	35.8416	23.973	13.9229
TRINITY_DN20868_c1_g2	0	0	0	31.4528	118.88	93.2804	48.3138	122.846	48.0136	45.2936	45.6019	110.288	86.4615	54.329	110.526	49.1816
TRINITY_DN20868_c1_g3	144.183	111.934	84.976	82.1948	59.1457	95.48	87.233	161.024	83.394	79.2277	217.658	139.423	30.7992	24.8708	143.424	56.4844
TRINITY_DN20876_c0_g1	14.254	72.5782	174.921	89.6533	148.482	240.289	33.8941	200.818	201.938	261.411	63.3665	168.932	159.971	165.243	220.462	191.901
TRINITY_DN20876_c1_g1	95.4365	68.0556	96.6091	95.1188	102.703	143.595	161.076	95.6431	142.694	101.833	79.2786	60.9733	144.777	64.9083	86.7279	58.9419
TRINITY_DN20881_c2_g2	67.4758	69.6152	79.8602	128.919	0	22.3763	27.2288	150.424	0	24.8377	51.0145	97.2273	57.7961	0	26.8359	212.95
TRINITY_DN20888_c0_g1	0	61.9895	0	9.97113	43.0774	75.0301	20.0668	151.96	111.786	114.705	47.5592	89.5584	271.068	58.8599	78.485	104.547
TRINITY_DN20888_c0_g2	765.354	473.706	116.266	106.296	179.142	109.725	187.986	64.0885	101.638	89.447	79.1835	93.3624	22.5625	43.7803	71.4965	76.0536
TRINITY_DN20888_c0_g3	104.704	80.1853	0	0	44.0018	0	63.4942	23.2057	0	39.1797	0	24.6224	0	0	0	0
TRINITY_DN20891_c5_g6	173.452	163.614	261.719	232.235	295.603	324.688	298.926	295.805	321.339	262.306	260.112	239.356	440.501	277.887	324.513	435.599
TRINITY_DN20892_c0_g3	73.911	94.668	181.911	163.641	48.6763	131.94	74.3414	117.416	139.362	98.7278	178.714	178.659	85.7987	116.469	105.66	110.084
TRINITY_DN20905_c1_g1	331.035	435.145	127.169	144.879	290.524	141.966	236.721	94.4222	84.1491	198.019	121.408	100.276	206.801	54.7645	169.206	150.301
TRINITY_DN20906_c0_g2	112.169	0	0	21.7264	23.4582	18.6738	0	24.8929	0	20.8984	0	0	0	0	66.8536	45.0342
TRINITY_DN20908_c1_g2	128.983	79.5898	113.473	100.954	57.7095	82.6903	110.931	95.305	75.2776	118.261	172.891	121.846	92.3933	88.6942	100.152	62.5347
TRINITY_DN20909_c1_g1	881.179	872.848	637.256	514.809	1016	438.327	457.313	459.684	361.141	613.919	775.728	421.045	607.513	386.592	610.362	664.888
TRINITY_DN20913_c3_g2	13.2285	26.6075	54.3695	31.9879	138.192	187.506	107.514	93.1305	21.7302	132.898	30.5622	216.502	104.489	126.237	73.6139	78.2007
TRINITY_DN20914_c0_g1	66.9513	159.152	65.7482	65.8419	68.6874	80.6476	64.2379	57.9592	86.5207	40.725	111.595	118.808	69.3264	60.8887	64.0231	88.879
TRINITY_DN20916_c0_g3	188.614	41.8561	33.5147	152.267	170.827	19.5293	92.433	43.8058	17.6311	173.77	25.9816	64.3419	88.1312	66.005	177.019	32.7614
TRINITY_DN20916_c0_g3	188.614	41.8561	33.5147	152.267	170.827	19.5293	92.433	43.8058	17.6311	173.77	25.9816	64.3419	88.1312	66.005	177.019	32.7614
TRINITY_DN20916_c0_g4	0	23.8407	9.78569	9.60304	51.8682	88.2601	57.9242	125.267	146.847	18.4137	27.4641	0	114.806	16.1736	113.257	20.1474
TRINITY_DN20919_c2_g1	216.234	95.1712	22.2044	10.8846	0	0	10.9826	23.7899	0	0	0	0	0	9.21298	0	0
TRINITY_DN20919_c3_g1	662.202	333.638	183.355	374.451	325.278	258.332	413.832	194.133	158.999	348.187	235.615	11.4743	46.0194	118.858	176.095	137.064
TRINITY_DN20922_c0_g1	104.34	115.973	0	0	74.1868	0	81.2758	95.2255	0	0	0	0	0	0	0	0
TRINITY_DN20923_c0_g1	80.9988	111.448	86.8701	60.9195	46.4112	40.0596	107.66	96.9648	111.873	105.315	62.6838	66.6689	99.3154	62.8193	124.341	69.9098
TRINITY_DN20925_c1_g1	27.1395	56.5696	103.79	85.866	139.916	157.03	95.5488	93.7023	190.579	105.877	158.35	446.173	390.38	228.818	192.116	134.079
TRINITY_DN20928_c0_g1	42.7159	50.2292	120.561	118.931	117.975	209.104	161.529	163.185	213.239	95.4086	141.948	592.939	320.788	364.112	280.982	353.057
TRINITY_DN20929_c4_g5	119.461	75.5987	264.434	194.898	166.72	266.592	117.049	385.463	197.851	216.204	135.276	323.432	220.279	405.183	269.136	330.613
TRINITY_DN20930_c1_g3	100.145	34.4226	0	51.0658	27.5625	44.2906	53.8865	0	51.8386	0	75.7329	32.0343	0	45.9807	0	79.0982
TRINITY_DN20931_c1_g1	323.423	117.181	186.619	143.126	58.2544	52.2732	64.2661	117.895	95.9982	94.8373	105.715	77.6024	107.081	93.7722	83.9518	83.5746
TRINITY_DN20931_c1_g4	0	0	0	0	0	63.6726	79.0617	92.5035	135.164	131.623	72.9594	0	0	0	0	0
TRINITY_DN20932_c3_g1	7.32896	151.957	6.10287	6.00671	98.8191	0	212.277	128.769	0	0	0	0	0	0	103.937	169.679
TRINITY_DN20933_c3_g1	145.736	114.06	76.6848	42.2629	65.8631	28.6637	41.4507	56.0222	48.7624	61.9696	60.6121	42.9443	23.6108	43.9346	70.6896	27.1798
TRINITY_DN20934_c0_g1	111.173	85.319	66.5036	0	69.7926	16.5099	0	65.7091	21.8929	62.1729	75.3217	52.513	0	57.2175	44.1697	22.3302
TRINITY_DN20934_c0_g2	296.371	334.732	326.64	236.138	240.009	375.014	226.309	538.209	325.276	466.481	467.928	352.549	334.813	523.793	387.96	232.096
TRINITY_DN20934_c0_g2	296.371	334.732	326.64	236.138	240.009	375.014	226.309	538.209	325.276	466.481	467.928	352.549	334.813	523.793	387.96	232.096
TRINITY_DN20934_c0_g3	328.031	273.883	280.906	120.57	143.808	64.366	123.501	90.5766	65.9463	141.886	119.63	92.2608	51.6509	196.578	64.0126	140.331
TRINITY_DN20934_c0_g4	40.5115	41.0713	114.817	129.56	31.4152	72.2616	46.7082	117.635	18.4201	106.403	123.967	103.329	53.5135	137.695	177.46	98.1377
TRINITY_DN20935_c0_g1	153.725	198.031	48.6057	67.3924	82.4519	44.3862	88.9555	84.0737	53.8941	81.4412	68.517	27.3421	38.7962	43.2028	54.4765	75.3608
TRINITY_DN20935_c0_g1	153.725	198.031	48.6057	67.3924	82.4519	44.3862	88.9555	84.0737	53.8941	81.4412	68.517	27.3421	38.7962	43.2028	54.4765	75.3608
TRINITY_DN20937_c1_g1	16.16	54.628	40.7383	112.574	78.1135	135.401	63.28	61.1012	89.3587	140.453	143.401	209.065	181.008	179.061	128.616	121.791
TRINITY_DN20938_c0_g1	38.6374	152.199	51.7238	219.222	135.735	227.938	78.1644	143.836	174.42	179.205	157.595	105.347	114.063	107.095	141.908	163.345
TRINITY_DN20942_c0_g2	196.966	144.464	49.1842	76.7744	85.0354	49.0424	126.18	54.5808	125.29	93.8949	109.917	41.2291	68.423	60.8156	94.0099	58.4175
TRINITY_DN20946_c0_g3	181.369	51.7134	64.8478	47.8962	103.427	83.6575	116.125	107.901	130.3	71.3646	85.4061	5.78867	57.3451	83.6942	97.861	117.764
TRINITY_DN20947_c1_g1	0	0	129.667	61.1698	0	114.832	0	165.537	122.945	0	65.5801	0	72.8011	0	71.6322	61.1391
TRINITY_DN20947_c3_g1	54.7591	0	249.954	159.505	215.027	644.722	395.835	397.493	362.785	270.366	203.965	1230.55	779.873	535.727	349.857	406.244
TRINITY_DN20947_c3_g2	0	104.937	134.042	0	0	169.644	48.9199	16.1977	81.3972	42.0022	204.863	4.65865	157.459	158.737	88.8515	166.902
TRINITY_DN20947_c3_g6	0	14.5732	54.6733	53.813	0	64.4055	5.94271	38.3903	103.683	45.8229	141.321	156.786	154.83	178.635	81.2064	182.587
TRINITY_DN20947_c3_g7	54.6199	111.475	64.2443	153.15	68.3088	195.41	73.9552	107.428	156.122	164.06	144.891	140.675	117.339	158.919	79.5072	179.654
TRINITY_DN20954_c0_g1	173.32	416.11	266.694	417.447	310.662	421.818	364.851	478.961	333.661	126.334	90.8783	609.014	428.483	222.53	314.887	350.344
TRINITY_DN20957_c0_g1	117.657	135.031	191.725	215.863	188.616	241.721	183.907	240.069	258.611	195.996	255.253	337.143	322.522	281.333	245.116	274.945
TRINITY_DN20960_c0_g6	535.568	512.242	182.604	94.8035	204.782	79.3648	297.285	114.942	128.809	70.6935	171.042	201.824	80.2671	142.452	166.151	165.57
TRINITY_DN20962_c1_g1	896.941	703.942	817.32	896.02	719.43	1313.57	845.03	912.725	1072.34	1086.25	1284.75	916.644	700.777	797.274	835.383	696.43
TRINITY_DN20962_c1_g1	896.941	703.942	817.32	896.02	719.43	1313.57	845.03	912.725	1072.34	1086.25	1284.75	916.644	700.777	797.274	835.383	696.43
TRINITY_DN20962_c1_g1	896.941	703.942	817.32	896.02	719.43	1313.57	845.03	912.725	1072.34	1086.25	1284.75	916.644	700.777	797.274	835.383	696.43
TRINITY_DN20965_c0_g1	269.321	51.1154	13.4223	15.8087	20.1382	11.1247	5.74437	22.5671	17.0803	22.6641	27.1485	17.0057	8.95521	22.0418	19.875	27.8993
TRINITY_DN20966_c1_g4	109.447	116.432	0	0	0	0	0	49.6172	0	0	0	55.9055	0	0	87.3962	0
TRINITY_DN20969_c2_g3	38.905	56.0232	133.491	115.294	148.694	88.1995	79.0944	95.1567	124.576	139.821	137.013	121.373	108.147	92.7542	57.0977	87.4757
TRINITY_DN20973_c1_g4	263.456	291.43	444.004	371.676	527.583	257.859	385.429	347.756	313.811	254.532	334.785	383.215	312.168	354.111	272.271	304.946
TRINITY_DN20977_c1_g2	52.4235	127.788	131.397	258.909	119.059	213.957	104.449	301.195	146.756	114.802	176.314	400.188	371.596	194.055	203.792	171.875
TRINITY_DN20979_c0_g1	175.629	158.777	90.996	74.543	58.1113	55.2538	78.1382	91.6023	33.7319	118.224	50.7133	28.555	40.0671	62.5939	62.4834	67.955
TRINITY_DN20979_c0_g1	175.629	158.777	90.996	74.543	58.1113	55.2538	78.1382	91.6023	33.7319	118.224	50.7133	28.555	40.0671	62.5939	62.4834	67.955
TRINITY_DN20979_c0_g4	282.744	307.716	117.035	129.436	386.442	88.7409	105.162	109.571	331.264	230.181	93.1641	77.2346	48.325	85.7386	94.5351	65.4641
TRINITY_DN20979_c0_g4	282.744	307.716	117.035	129.436	386.442	88.7409	105.162	109.571	331.264	230.181	93.1641	77.2346	48.325	85.7386	94.5351	65.4641
TRINITY_DN20980_c2_g1	237.46	141.964	178.088	219.868	100.28	273.072	241.221	182.024	218.721	93.3307	119.98	129.898	77.9313	38.0283	104.274	127.677
TRINITY_DN20983_c4_g1	62.1139	184.232	240.401	218.882	217.166	296.178	228.441	306.286	288.749	173.912	298.531	398.282	251.837	332.473	206.502	385.478
TRINITY_DN20983_c4_g1	62.1139	184.232	240.401	218.882	217.166	296.178	228.441	306.286	288.749	173.912	298.531	398.282	251.837	332.473	206.502	385.478
TRINITY_DN20983_c4_g2	141.479	192.385	172.79	218.792	159.894	177.899	134.578	210.317	218.15	225.647	149.245	300.774	379.961	259.836	142.277	249.76
TRINITY_DN20983_c4_g2	141.479	192.385	172.79	218.792	159.894	177.899	134.578	210.317	218.15	225.647	149.245	300.774	379.961	259.836	142.277	249.76
TRINITY_DN20983_c4_g3	52.9282	168.426	121.177	77.4031	166.969	103.987	255.203	239.79	78.2714	149.875	118.439	107.556	177.706	73.8907	84.5155	78.942
TRINITY_DN20983_c5_g2	71.9315	97.6635	211.937	93.8482	141.878	192.239	38.8032	148.585	152.7	108.22	237.501	291.49	352.947	131.365	76.1992	175.578
TRINITY_DN20987_c2_g2	25.7471	157.656	350.48	421.328	303.3	257.649	312.313	251.008	591.496	366.47	215.451	169.338	266.97	300.026	265.939	333.232
TRINITY_DN20987_c2_g3	234.874	276.398	350.835	466.793	425.374	436.705	490.232	481.166	459.469	507.003	499.607	521.307	551.449	559.277	517.572	554.6
TRINITY_DN20989_c1_g5	7.38094	14.7469	55.309	36.2905	71.8404	35.0866	24.0511	32.3716	55.5256	40.5594	51.4721	72.7258	137.063	50.2088	41.0832	38.2109
TRINITY_DN20990_c1_g1	46.7281	90.4446	130.952	120.355	114.192	146.691	144.751	126.648	139.417	64.2704	105.905	136.107	130.348	153.652	172.59	156.326
TRINITY_DN20990_c3_g1	0	20.6726	0	209.476	52.2024	54.6654	33.0414	0	0	46.4141	0	0	53.1944	0	0	50.3733
TRINITY_DN20994_c0_g2	321.264	270.327	49.2873	29.9078	68.6094	9.24632	84.8632	55.479	22.8908	28.6391	38.6842	8.04695	8.03181	43.0511	21.5873	19.7305
TRINITY_DN20996_c3_g3	0	0	81.6349	76.8834	247.185	0	182.416	0	0	150.554	84.4092	0	0	81.1242	183.951	0
TRINITY_DN20996_c3_g5	183.057	146.925	122.712	117.444	103.393	128.077	95.3491	120.276	72.7608	64.2694	94.7925	108.672	84.7538	96.7779	80.8648	70.8037
TRINITY_DN20996_c3_g7	0	0	0	0	31.1584	0	29.4287	48.0238	88.1172	96.9111	83.4145	116.946	15.8225	173.481	158.594	225.867
TRINITY_DN20998_c3_g1	128.355	158.969	208.62	193.802	123.392	186.131	89.3598	153.863	191.504	176.717	154.635	128.338	147.654	178.976	198.819	157.372
TRINITY_DN21001_c0_g1	84.9324	122.009	134.739	203.321	196.942	177.706	133.623	175.951	144.195	238.301	141.501	152.714	184.702	108.338	159.077	129.837
TRINITY_DN21001_c0_g1	84.9324	122.009	134.739	203.321	196.942	177.706	133.623	175.951	144.195	238.301	141.501	152.714	184.702	108.338	159.077	129.837
TRINITY_DN21005_c1_g1	201.57	142.414	73.1814	33.38	58.0487	27.0762	57.9356	44.112	41.5538	43.0174	18.2557	87.9862	49.7415	39.6894	32.947	26.9861
TRINITY_DN21005_c1_g3	34.674	175.179	165.951	165.806	175.333	221.451	149.271	168.205	168.816	77.8846	265.931	47.7963	164.391	152.341	108.207	57.7219
TRINITY_DN21005_c2_g1	454.341	351.727	181.485	219.122	364.182	216.182	203.761	215.174	164.903	199.359	264.145	26.3592	167.29	235.074	198.206	227.073
TRINITY_DN21005_c2_g1	454.341	351.727	181.485	219.122	364.182	216.182	203.761	215.174	164.903	199.359	264.145	26.3592	167.29	235.074	198.206	227.073
TRINITY_DN21005_c2_g2	54.6248	139.651	0	63.5979	160.228	16.7744	44.1521	48.4646	0	40.7754	62.2492	0	23.5578	0	0	0
TRINITY_DN21005_c2_g5	6.5316	16.2267	724.778	839.433	1155.31	1506.68	736.253	907.442	1673.03	1724.64	1554.6	1046.12	891.335	1074.33	986.554	793.139
TRINITY_DN21005_c2_g5	6.5316	16.2267	724.778	839.433	1155.31	1506.68	736.253	907.442	1673.03	1724.64	1554.6	1046.12	891.335	1074.33	986.554	793.139
TRINITY_DN21013_c0_g1	0	0	158.844	0	160.393	142.235	88.5519	104.196	74.9686	73.1953	0	518.846	0	0	178.602	0
TRINITY_DN21017_c2_g5	25.6439	19.1919	37.445	52.6816	22.7521	69.7301	57.4676	89.9276	53.745	166.52	114.371	80.1956	45.4089	78.4734	76.4655	111.032
TRINITY_DN21019_c0_g2	130.819	234.766	114.842	98.2077	82.6726	82.6971	81.6869	93.6976	60.0893	63.2125	45.0318	118.107	34.8118	117.448	77.6237	137.285
TRINITY_DN21022_c1_g1	39.256	94.5995	85.2608	153.899	88.9568	181.09	59.0858	102.469	173.671	166.353	76.7487	200.491	174.933	134.089	149.601	203.016
TRINITY_DN21025_c0_g2	278.959	358.105	158.444	131.893	45.3138	49.6518	89.3625	57.9737	49.0141	86.115	96.4561	45.8845	25.8648	44.7635	69.7685	37.9588
TRINITY_DN21026_c2_g2	0	29.7062	123.772	48.7256	13.1533	20.1916	18.1668	26.083	31.0629	75.8518	11.5193	13.3191	6.57297	0	41.3767	6.41272
TRINITY_DN21027_c2_g1	13.2848	0	45.4832	149.467	277.954	108.01	95.912	250.901	60.6164	189.815	216.377	80.523	163.056	329.93	126.343	187.846
TRINITY_DN21027_c2_g2	57.7557	500.225	87.4298	636.474	375.649	509.374	469.998	787.777	486.834	571.913	1070.14	1155.83	783.378	1307.16	1072.41	339.892
TRINITY_DN21027_c2_g2	57.7557	500.225	87.4298	636.474	375.649	509.374	469.998	787.777	486.834	571.913	1070.14	1155.83	783.378	1307.16	1072.41	339.892
TRINITY_DN21028_c3_g1	67.1274	150.909	121.085	118.929	93.1601	130.911	92.8709	165.424	110.103	119.107	129.11	138.411	116.989	92.0303	76.7277	109.79
TRINITY_DN21029_c0_g4	0	0	147.849	23.9048	25.8073	82.6107	0	82.97	218.498	69.0346	94.1799	148.174	133.495	42.7479	123.557	98.8923
TRINITY_DN21029_c1_g4	53.8299	76.8491	38.3904	94.4416	61.187	114.852	25.0555	60.7191	96.3276	78.4128	59.5663	165.45	95.1635	88.9381	103.951	112.668
TRINITY_DN21030_c0_g1	74.9858	258.611	164.804	145.476	169.158	134.331	166.631	77.71	194.064	150.07	95.1343	60.9733	102.55	74.1809	119.251	76.6244
TRINITY_DN21033_c0_g1	0	0	0	101.798	0	193.16	0	0	101.861	99.7301	0	0	0	0	0	0
TRINITY_DN21033_c0_g2	0	0	84.6452	0	0	109.274	0	50.5971	40.9231	39.2281	124.449	171.229	326.444	77.9236	89.0159	123.68
TRINITY_DN21034_c0_g2	137.71	200.519	187.82	208.468	145.678	226.749	161.524	148.286	112.413	235.224	199.901	237.775	227.685	271.401	218.922	128.27
TRINITY_DN21035_c1_g3	76.3896	160.575	117.254	139.848	215.952	91.4386	249.826	161.036	147.616	105.721	86.1492	129.85	187.089	111.313	168.014	138.069
TRINITY_DN21039_c4_g1	44.1735	104.249	177.989	342.907	75.3207	332.916	75.6512	194.106	400.763	121.535	235.428	244.67	116.083	150.293	116.447	260.391
TRINITY_DN21039_c4_g1	44.1735	104.249	177.989	342.907	75.3207	332.916	75.6512	194.106	400.763	121.535	235.428	244.67	116.083	150.293	116.447	260.391
TRINITY_DN21039_c6_g1	173.464	160.413	156.826	69.1128	33.6084	180.549	26.5407	118.573	107.02	40.9707	92.46	174.674	63.9506	61.0418	41.7804	90.3291
TRINITY_DN21039_c6_g1	173.464	160.413	156.826	69.1128	33.6084	180.549	26.5407	118.573	107.02	40.9707	92.46	174.674	63.9506	61.0418	41.7804	90.3291
TRINITY_DN21040_c0_g1	9.50274	59.6584	106.34	118.072	167.947	166.038	150.189	123.331	107.139	153.329	118.18	313.48	211.342	179	209.796	181.622
TRINITY_DN21043_c0_g5	49.4667	100.837	19.8433	77.2936	62.5974	49.5428	140.055	43.8119	58.9438	55.7165	131.826	69.5272	149.778	33.8895	19.6506	80.2938
TRINITY_DN21044_c1_g4	0	22.3088	106.319	0	0	0	17.784	0	0	0	0	0	0	0	0	0
TRINITY_DN21044_c2_g1	0	188.776	0	0	45.7755	0	94.3739	107.065	85.7628	82.3206	0	0	49.0721	82.4046	47.0052	0
TRINITY_DN21046_c3_g1	182.108	209.969	119.033	101.026	223.229	189.513	86.1131	183.908	49.4656	16.8741	117.617	140.707	0	400.933	57.4899	21.9162
TRINITY_DN21046_c3_g4	116.555	249.788	290.54	326.602	477.592	525.307	400.02	233.819	256.757	273.803	186.896	665.325	485.313	447.561	185.369	357.924
TRINITY_DN21051_c1_g1	57.3655	159.124	30.5592	13.8218	8.57366	13.0575	15.5384	8.37886	4.02509	12.1104	10.5193	5.87001	0	6.00418	7.59775	1.68076
TRINITY_DN21051_c1_g2	163.551	367.887	85.0787	0	20.2997	7.84686	9.43987	20.4093	9.57904	36.381	0	51.7778	10.2077	32.7877	44.0654	9.85933
TRINITY_DN21051_c1_g2	163.551	367.887	85.0787	0	20.2997	7.84686	9.43987	20.4093	9.57904	36.381	0	51.7778	10.2077	32.7877	44.0654	9.85933
TRINITY_DN21051_c2_g1	113.303	0	29.5887	0	0	0	0	0	0	0	0	0	32.2116	0	0	0
TRINITY_DN21052_c2_g1	0	0	0	106.243	47.7062	53.2322	46.1377	0	134.687	0	21.6688	0	73.7747	19.6014	0	0
TRINITY_DN21052_c4_g3	85.8372	53.8938	176.295	85.8746	50.5953	94.5753	55.3023	104.848	110.387	136.016	142.133	110.727	159.714	110.853	126.643	106.706
TRINITY_DN21054_c2_g2	109.409	118.937	148.523	260.355	24.7606	33.0338	30.6891	66.9016	47.4016	46.4678	29.3966	13.2949	17.8777	74.7418	44.9952	71.0189
TRINITY_DN21054_c3_g1	73.8296	53.722	89.7449	101.787	110.658	130.599	120.675	87.0807	155.377	129.734	139.055	180.065	172.854	140.088	140.114	135.147
TRINITY_DN21055_c1_g2	688.171	981.007	348.586	656.854	423.688	124.011	307.778	359.617	131.896	192.523	141.965	109.635	78.558	68.4819	155.119	261.655
TRINITY_DN21062_c1_g1	329.963	269.35	287.672	249.034	194.392	261.087	166.802	176.639	292.332	332.554	272.168	164.5	113.737	200.868	337.968	147.607
TRINITY_DN21062_c1_g1	329.963	269.35	287.672	249.034	194.392	261.087	166.802	176.639	292.332	332.554	272.168	164.5	113.737	200.868	337.968	147.607
TRINITY_DN21064_c1_g1	159.972	101.336	178.217	221.5	427.135	174.321	421.373	158.966	177.109	197.464	137.662	129.535	156.6	150.368	206.676	132.634
TRINITY_DN21066_c2_g1	194.797	75.8931	51.9807	81.7057	58.8763	48.6468	62.0583	37.5862	36.2127	56.3918	62.7596	30.1123	49.6997	32.2995	33.9873	24.8532
TRINITY_DN21070_c1_g2	0	0	113.444	376.055	115.727	248.972	123.072	0	216.353	261.503	170.24	167.397	189.889	0	247.05	162.118
TRINITY_DN21072_c4_g5	22.5519	91.1678	163.006	249.138	578.821	275.983	522.687	347.077	389.785	299.529	314.851	194.005	365.47	286.289	421.273	226.664
TRINITY_DN21072_c4_g5	22.5519	91.1678	163.006	249.138	578.821	275.983	522.687	347.077	389.785	299.529	314.851	194.005	365.47	286.289	421.273	226.664
TRINITY_DN21073_c0_g1	0	0	8.77914	0	9.31252	0	8.64094	0	8.79046	1644.5	0	0	0	0	0	0
TRINITY_DN21073_c0_g4	5.43927	0	0	4.48217	4.83903	0	0	0	4.57337	2176.35	4.22333	0	0	0	0	0
TRINITY_DN21075_c1_g6	120.628	127.552	277.851	221.14	119.388	192.807	138.745	155.58	219.642	139.366	236.492	215.945	169.477	144.793	135.414	153.223
TRINITY_DN21075_c1_g8	118.879	162.302	240.232	169.744	138.841	170.161	127.474	175.515	188.917	152.73	199.009	150.884	105.274	80.8369	134.328	146.373
TRINITY_DN21077_c0_g2	36.8747	74.0904	60.7463	90.7975	110.313	117.739	213.14	75.6784	121.486	152.357	123.173	77.7804	172.811	100.749	60.6837	188.806
TRINITY_DN21077_c1_g3	222.124	281.898	145.968	181.288	159.75	156.707	202.15	212.13	175.163	146.546	162.026	198.646	132.627	161.277	162.336	161.887
TRINITY_DN21079_c0_g1	460.872	381.433	256.096	480.901	456.849	263.426	339.784	302.796	204.902	314.025	342.909	127.36	262.16	179.965	243.328	343.35
TRINITY_DN21079_c0_g3	42.8875	0	0	128.338	0	113.09	34.5472	38.5395	32.5082	0	96.6469	42.3053	145.523	29.7331	0	65.8532
TRINITY_DN21083_c1_g5	102.927	137.738	84.938	55.5856	60.0356	69.5995	111.627	90.4877	75.548	62.1598	114.705	93.1603	130.785	70.1115	63.6489	145.814
TRINITY_DN21083_c1_g6	466.623	246.523	290.324	136.994	130.778	99.4457	143.909	127.685	136.418	130.092	154.059	81.941	76.1305	119.493	136.867	143.091
TRINITY_DN21083_c1_g6	466.623	246.523	290.324	136.994	130.778	99.4457	143.909	127.685	136.418	130.092	154.059	81.941	76.1305	119.493	136.867	143.091
TRINITY_DN21088_c1_g1	53.03	46.314	138.208	81.6559	88.8927	194.409	64.8168	145.303	178.377	156.431	232.102	201.49	311.839	266.77	247.731	212.215
TRINITY_DN21088_c1_g2	31.6967	39.6054	72.4885	57.2843	74.16	101.713	28.341	103.444	125.977	65.3301	100.072	153.054	101.04	133.725	121.955	120.004
TRINITY_DN21088_c1_g3	138.14	224.575	256.471	292.499	367.76	760.23	441.257	631.934	638.969	331.644	509.304	1612.71	626.802	534.035	165.569	541.842
TRINITY_DN21092_c1_g7	118.427	132.15	0	0	0	0	91.2078	107.481	0	0	14.8274	12.3179	100.157	0	0	0
TRINITY_DN21094_c0_g2	367.315	336.873	307.888	281.609	334.265	257.654	307.73	281.481	282.143	279.5	339.437	277.804	269.152	268.523	263.123	302.181
TRINITY_DN21094_c0_g2	367.315	336.873	307.888	281.609	334.265	257.654	307.73	281.481	282.143	279.5	339.437	277.804	269.152	268.523	263.123	302.181
TRINITY_DN21094_c0_g2	367.315	336.873	307.888	281.609	334.265	257.654	307.73	281.481	282.143	279.5	339.437	277.804	269.152	268.523	263.123	302.181
TRINITY_DN21094_c0_g4	138.015	96.6187	0	0	0	30.2656	37.0333	0	34.6013	0	34.4819	45.7996	77.7943	63.9284	36.6834	0
TRINITY_DN21095_c0_g1	40.1653	125.467	344.689	60.4753	65.2637	424.409	129.492	216.062	490.457	175.069	211.6	235.833	341.697	194.55	63.9796	714.965
TRINITY_DN21096_c3_g3	0	0	0	19.1819	62.1399	65.5515	39.7056	43.4641	97.5238	129.048	130.818	114.914	106.172	100.864	58.4907	99.6461
TRINITY_DN21097_c1_g8	455.465	337.569	214.095	222.76	169.022	94.7904	287.258	238.418	184.234	121.117	113.848	32.8987	77.9564	64.9635	105.145	88.7507
TRINITY_DN21099_c2_g3	206.862	174.453	281.557	369.9	211.177	216.132	219.38	227.03	265.89	186.354	269.45	199.583	186.566	189.21	238.469	196.192
TRINITY_DN21099_c2_g3	206.862	174.453	281.557	369.9	211.177	216.132	219.38	227.03	265.89	186.354	269.45	199.583	186.566	189.21	238.469	196.192
TRINITY_DN21103_c1_g1	241.043	124.193	25.0228	24.8148	36.3457	36.2007	47.0745	34.0699	12.9685	18.2715	24.0616	28.7074	34.3218	47.5546	36.1709	32.6693
TRINITY_DN21103_c2_g3	502.368	179.994	120.133	109.601	60.059	75.9715	96.6788	103.852	117.185	288.501	83.1946	94.3272	81.9816	71.6496	84.251	75.3468
TRINITY_DN21103_c2_g3	502.368	179.994	120.133	109.601	60.059	75.9715	96.6788	103.852	117.185	288.501	83.1946	94.3272	81.9816	71.6496	84.251	75.3468
TRINITY_DN21104_c4_g3	0	108.048	54.8926	0	57.3531	0	0	0	0	0	0	0	0	0	27.7296	0
TRINITY_DN21104_c6_g1	107.656	0	41.0159	0	42.3644	0	0	0	0	0	0	0	90.2784	0	0	0
TRINITY_DN21105_c3_g1	5.11591	20.3992	68.5264	33.7723	45.5754	58.8911	41.7275	44.8108	107.692	36.3852	55.6572	127.626	99.8605	65.6697	36.6278	35.5994
TRINITY_DN21105_c4_g6	173.267	61.6856	87.4298	0	180.2	37.7017	92.6876	0	84.4163	0	42.9347	0	0	40.4286	138.429	84.9729
TRINITY_DN21111_c3_g1	36.8748	160.53	40.4976	29.7997	10.7284	0	0	32.4336	0	19.0447	9.47487	0	21.6014	0	0	0
TRINITY_DN21113_c1_g2	0	8.46936	0	2.50042	0	2.05571	0	2.63669	0	922.201	0	0	2.67947	1.92927	2.39586	0
TRINITY_DN21113_c2_g1	279.729	153.534	187.148	235.516	135.116	146.813	198.362	174.291	172.62	148.096	195.431	178.577	111.475	190.39	165.031	147.03
TRINITY_DN21113_c3_g5	44.8156	208.947	93.2727	135.224	132.149	187.661	206.873	85.1773	124.833	117.242	173.61	234.222	132.083	101.622	89.0961	77.3127
TRINITY_DN21114_c0_g1	12.0813	48.8236	88.6096	15.5966	11.0846	148.078	127.743	109.387	173.095	85.8515	122.615	30.0153	84.5954	120.684	108.975	96.8956
TRINITY_DN21119_c0_g1	19.8734	48.9154	102.375	163.759	43.522	154.688	86.8829	150.174	168.229	105.24	175.722	252.821	139.276	159.759	171.572	234.841
TRINITY_DN21119_c0_g1	19.8734	48.9154	102.375	163.759	43.522	154.688	86.8829	150.174	168.229	105.24	175.722	252.821	139.276	159.759	171.572	234.841
TRINITY_DN21119_c0_g2	109.632	62.0809	28.0926	23.6129	8.49724	3.2457	23.3192	29.2256	12.0481	22.6117	0	8.82303	8.45835	6.47931	11.8142	20.9324
TRINITY_DN21120_c1_g3	64.2415	38.4635	128.643	84.4608	51.2957	34.9363	99.4661	56.3208	48.4681	65.7312	174.399	68.8829	79.6278	39.3176	51.0819	144.632
TRINITY_DN21121_c3_g1	3528.87	3583.19	22424.7	2303.17	1630.29	2214.5	1416.4	2231.65	2416.49	1455.34	1880.26	4976.54	1638.71	1997.84	2576.09	1457.57
TRINITY_DN21121_c6_g1	108.506	51.2427	325.171	254.087	283.413	256.694	149.186	210.037	235.559	98.9701	221.866	304.594	121.379	50.3958	140.776	80.3798
TRINITY_DN21129_c0_g1	52.5823	75.9806	170.572	164.302	156.883	222.442	151.632	217.161	191.284	169.26	178.611	208.462	250.682	178.907	196.758	168.752
TRINITY_DN21134_c0_g2	75.0659	41.465	56.3115	65.6311	89.9428	96.7143	71.4838	121.798	129.404	85.8637	113.32	294.69	289.375	301.398	154.981	293.727
TRINITY_DN21135_c2_g3	333.095	230.337	99.9486	125.681	633.384	235.676	341.353	185.573	355.441	375.184	268.86	209.546	474.368	359.148	334.4	291.647
TRINITY_DN21139_c0_g1	114.623	46.9831	0	0	0	71.1172	177.103	104.196	149.937	0	0	129.71	0	136.004	91.6108	18.8457
TRINITY_DN21141_c0_g2	23.8347	83.3986	59.7198	83.4388	68.8104	113.47	126.261	78.7879	101.552	126.78	90.8915	58.8242	100.289	56.7217	104.231	76.6138
TRINITY_DN21141_c0_g3	328.843	344.607	354.858	523.597	296.069	384.543	317.068	491.72	411.755	410.204	452.197	274.845	324.293	405.271	401.383	390.551
TRINITY_DN21141_c0_g3	328.843	344.607	354.858	523.597	296.069	384.543	317.068	491.72	411.755	410.204	452.197	274.845	324.293	405.271	401.383	390.551
TRINITY_DN21141_c0_g4	15.9983	55.8693	138.825	327.669	136.74	552.475	97.8121	545.014	360.298	292.532	436.156	807.832	442.907	477.4	361.268	309.332
TRINITY_DN21141_c0_g4	15.9983	55.8693	138.825	327.669	136.74	552.475	97.8121	545.014	360.298	292.532	436.156	807.832	442.907	477.4	361.268	309.332
TRINITY_DN21148_c2_g1	150.898	46.0151	35.0335	44.9934	39.6845	39.6613	54.0711	49.4566	48.4191	50.6742	34.8746	38.9195	39.3807	41.4962	49.339	69.4551
TRINITY_DN21152_c3_g1	0	0	17.3711	0	18.3016	14.4025	0	19.0138	17.2425	0	16.4272	0	18.6801	0	17.0897	0
TRINITY_DN21152_c3_g1	0	0	17.3711	0	18.3016	14.4025	0	19.0138	17.2425	0	16.4272	0	18.6801	0	17.0897	0
TRINITY_DN21152_c3_g1	0	0	17.3711	0	18.3016	14.4025	0	19.0138	17.2425	0	16.4272	0	18.6801	0	17.0897	0
TRINITY_DN21152_c3_g5	83.1337	83.2269	214.466	338.827	187.02	363.115	195.522	235.213	276.405	259.738	171.438	241.101	366.695	339.521	323.183	245.376
TRINITY_DN21153_c0_g2	39.1696	162.912	30.6118	59.1135	31.8983	0	0	0	42.0757	28.513	147.824	0	33.3579	27.085	31.1907	30.4044
TRINITY_DN21154_c1_g1	273.909	256.99	278.296	272.352	183.012	264.916	264.362	354.845	298.386	244.102	322.241	427.109	248.822	336.935	327.263	139.058
TRINITY_DN21154_c1_g1	273.909	256.99	278.296	272.352	183.012	264.916	264.362	354.845	298.386	244.102	322.241	427.109	248.822	336.935	327.263	139.058
TRINITY_DN21155_c0_g1	136.58	362.432	214.147	264.757	142.597	115.147	117.556	222.686	121.364	94.5301	112.661	167.29	192.155	152.729	109.497	189.1
TRINITY_DN21156_c0_g1	951.026	655.897	342.878	230.873	140.047	81.5969	113.005	129.737	66.0192	135.299	87.6167	43.4363	23.0972	62.6876	75.7139	45.5774
TRINITY_DN21156_c0_g1	951.026	655.897	342.878	230.873	140.047	81.5969	113.005	129.737	66.0192	135.299	87.6167	43.4363	23.0972	62.6876	75.7139	45.5774
TRINITY_DN21158_c4_g4	464.043	531.318	504.147	713.181	730.653	537.028	679.362	683.531	568.651	877.706	543.38	848.514	945.582	747.518	884.095	804.614
TRINITY_DN21158_c4_g4	464.043	531.318	504.147	713.181	730.653	537.028	679.362	683.531	568.651	877.706	543.38	848.514	945.582	747.518	884.095	804.614
TRINITY_DN21158_c4_g4	464.043	531.318	504.147	713.181	730.653	537.028	679.362	683.531	568.651	877.706	543.38	848.514	945.582	747.518	884.095	804.614
TRINITY_DN21161_c0_g5	546.259	480.015	347.806	342.576	608.29	413.804	544.007	429.341	436.079	372.149	435.132	342.327	332.311	357.141	335.765	465.972
TRINITY_DN21164_c1_g2	0	30.3878	94.1894	68.5893	98.7359	118.222	47.859	157.969	69.6782	198.004	179.716	112.516	152.916	203.516	188.368	71.0076
TRINITY_DN21166_c1_g1	113.77	209.482	223.097	236.251	551.226	696.669	541.132	420.875	346.789	270.512	258.606	747.703	448.375	389.539	181.721	341.805
TRINITY_DN21171_c1_g1	0	0	103.458	0	0	0	0	0	0	96.3972	0	0	0	103.648	0	0
TRINITY_DN21171_c2_g10	9.91773	5.90788	163.803	17.3788	5.34562	10.838	4.85653	13.8778	10.113	5.59646	7.72909	21.0285	12.3635	20.2032	7.88579	6.98615
TRINITY_DN21171_c2_g4	85.5999	71.7736	154.778	100.508	56.2603	131.96	40.4113	126.259	170.948	142.583	175.08	52.0761	39.9862	143.902	82.3931	121.809
TRINITY_DN21174_c2_g1	116.841	68.9089	120.045	76.8779	78.5991	106.096	78.9565	99.5207	118.885	76.0947	109.048	171.028	206.705	95.9656	119.358	139.43
TRINITY_DN21175_c2_g3	345.664	413.94	368.295	262.159	253.854	143.302	199.56	215.628	230.383	216.616	146.293	131.106	235.502	205.057	177.312	237.196
TRINITY_DN21176_c1_g1	1596.4	936.552	6183.25	967.758	690.091	873.602	490.582	859.853	1026.12	651.13	734.247	1171.28	473.665	616.797	826.792	521.429
TRINITY_DN21176_c1_g1	1596.4	936.552	6183.25	967.758	690.091	873.602	490.582	859.853	1026.12	651.13	734.247	1171.28	473.665	616.797	826.792	521.429
TRINITY_DN21179_c2_g2	61.7025	104.273	93.3586	58.8705	91.175	92.6045	67.9577	51.2953	86.219	85.7672	84.0515	46.4645	96.0118	88.0166	51.5145	83.8606
TRINITY_DN21182_c1_g2	124.45	425.742	344.053	358.128	176.57	361.747	326.976	264.807	76.771	116.483	194.166	120.575	74.0967	99.0234	172.321	45.494
TRINITY_DN21182_c1_g2	124.45	425.742	344.053	358.128	176.57	361.747	326.976	264.807	76.771	116.483	194.166	120.575	74.0967	99.0234	172.321	45.494
TRINITY_DN21182_c1_g2	124.45	425.742	344.053	358.128	176.57	361.747	326.976	264.807	76.771	116.483	194.166	120.575	74.0967	99.0234	172.321	45.494
TRINITY_DN21182_c2_g1	149.35	127.839	65.2133	116.649	53.6484	28.9863	90.0399	118.511	35.6743	44.6968	22.049	44.5624	18.8732	19.3497	11.3102	49.1402
TRINITY_DN21185_c0_g2	280.897	186.47	108.247	181.968	214.164	147.312	193.971	167.097	124.685	184.929	204.288	278.324	200.674	240.708	220.239	189.845
TRINITY_DN21189_c2_g1	217.169	156.639	78.5872	37.4476	59.4756	46.7838	82.0894	38.3071	23.6906	66.391	52.2647	2.79629	51.6344	11.7296	27.0846	20.8851
TRINITY_DN21192_c4_g3	0	455.872	0	86.481	0	0	0	244.681	0	0	0	0	0	0	0	84.8395
TRINITY_DN21193_c1_g1	56.572	84.1468	68.6022	104.119	148.869	136.902	156.145	115.341	140.759	144.546	129.317	177.821	192.578	202.11	169.417	184.199
TRINITY_DN21193_c1_g1	56.572	84.1468	68.6022	104.119	148.869	136.902	156.145	115.341	140.759	144.546	129.317	177.821	192.578	202.11	169.417	184.199
TRINITY_DN21193_c1_g3	205.564	297.05	221.963	186.599	380.677	286.279	428.19	226.076	306.365	347.849	178.163	291.757	349.718	420.291	459.62	358.538
TRINITY_DN21193_c1_g4	0	89.2307	0	0	0	156.391	0	0	56.3487	109.12	118.876	0	66.2032	57.1468	64.7923	56.2189
TRINITY_DN21200_c3_g1	34.6896	26.0293	50.4019	113.291	91.7561	152.919	77.6801	123.107	72.2091	20.3525	33.5531	280.038	122.5	128.275	89.6499	52.1295
TRINITY_DN21201_c1_g1	234.809	147.851	90.1344	55.319	26.2091	27.6611	42.2977	67.9652	24.7934	59.4071	25.25	20.0072	23.0787	30.7847	51.5036	15.7032
TRINITY_DN21201_c1_g4	347.492	174.337	54.4869	77.1933	51.996	35.2674	91.9583	31.2937	154.963	285.985	85.9093	62.8447	20.8927	104.175	91.2567	118.817
TRINITY_DN21201_c1_g4	347.492	174.337	54.4869	77.1933	51.996	35.2674	91.9583	31.2937	154.963	285.985	85.9093	62.8447	20.8927	104.175	91.2567	118.817
TRINITY_DN21203_c6_g6	259.457	282.435	351.859	183.601	282.15	201.144	314.37	159.423	145.735	223.279	62.1952	139.902	210.738	141.617	196.991	123.678
TRINITY_DN21204_c0_g1	8.57712	94.2526	79.9347	52.0689	113.125	91.8038	45.8546	120.898	143.136	95.4845	91.6668	151.56	107.287	72.6563	59.2142	82.0679
TRINITY_DN21204_c0_g3	216.091	119.111	12.4063	30.5246	39.552	25.2992	30.3501	32.6819	37.3625	58.484	46.1863	33.3788	6.58851	50.6893	0	25.7104
TRINITY_DN21206_c0_g4	11923.1	4239.27	1899.13	510.937	505.76	122.388	545.617	239.688	225.513	208.567	157.893	154.745	141.578	59.4633	104.464	84.3455
TRINITY_DN21206_c0_g9	79.3407	260.678	57.9411	54.8384	177.173	0	125.948	0	0	53.4072	0	0	64.7194	0	0	55.1079
TRINITY_DN21211_c0_g2	105.781	89.1005	86.135	14.0395	90.9687	23.6981	0	31.1049	85.7619	0	81.1048	16.214	46.1596	12.0396	14.0118	43.9785
TRINITY_DN21211_c0_g3	26.3957	26.9605	147.765	61.6046	44.3463	70.4002	21.3409	46.808	62.6202	59.2332	20.0687	49.6876	45.5818	72.398	20.973	85.2273
TRINITY_DN21212_c1_g6	568.188	398.94	142.55	184.513	323.71	79.5461	169.084	239.252	234.291	133.173	158.708	198.925	25.7197	102.741	118.851	262.6
TRINITY_DN21214_c1_g5	433.136	373.87	279.773	358.224	405.258	391.503	456.046	459.525	676.818	393.198	512.689	724.649	413.729	429.658	447.402	728.129
TRINITY_DN21225_c3_g1	73.71	167.901	334.724	399.348	201.51	347.595	287.575	419.772	429.631	369.976	363.901	445.597	340.791	397.265	431.203	256.415
TRINITY_DN21225_c3_g4	161.059	174.269	377.494	410.382	270.264	602.591	191.386	381.415	530.46	412.602	429.709	494.586	566.021	481.197	433.378	545.705
TRINITY_DN21228_c0_g1	207.724	267.011	110.833	43.1933	29.7382	5.0706	19.3152	23.5171	16.064	18.7526	15.9003	4.24097	16.9932	12.9586	4.07941	20.7266
TRINITY_DN21230_c1_g4	77.4335	169.316	56.7222	107.444	0	0	184.609	70.9908	162.265	104.601	113.493	83.4905	0	108.88	61.7626	162.118
TRINITY_DN21235_c1_g7	0	109.001	0	65.6854	0	0	76.9444	0	0	0	0	0	0	0	0	0
TRINITY_DN21236_c0_g3	102.365	87.4736	85.0145	76.6422	97.8117	81.0035	83.3574	82.3618	63.951	93.4602	66.0174	68.9741	60.2574	52.2455	61.0481	87.9474
TRINITY_DN21237_c1_g1	591.47	462.223	571.989	510.963	392.606	539.365	340.172	451.972	490.732	377.024	462.033	636.962	423.447	447.338	367.152	520.254
TRINITY_DN21237_c1_g1	591.47	462.223	571.989	510.963	392.606	539.365	340.172	451.972	490.732	377.024	462.033	636.962	423.447	447.338	367.152	520.254
TRINITY_DN21239_c2_g5	93.5464	58.6972	96.4419	56.7934	51.1169	71.1443	76.0816	92.5341	106.131	36.293	126.27	116.497	102.83	63.7273	65.0777	49.6501
TRINITY_DN21240_c1_g7	126.615	132.005	129.792	97.3597	135.514	90.5891	211.633	132.419	107.226	125.098	132.211	41.039	63.1556	58.7359	76.1205	51.4487
TRINITY_DN21245_c2_g1	108.126	90.1219	155.748	186.171	107.468	192.489	126.054	284.208	179.671	159.473	155.861	263.198	228.087	143.639	150.398	209.999
TRINITY_DN21246_c1_g5	0	0	0	0	125.887	0	135.324	0	235.209	114.03	124.747	93.9077	0	120.145	0	0
TRINITY_DN21249_c2_g1	118.583	76.5108	65.4796	36.5296	98.9244	49.4327	73.1995	42.9895	41.3194	61.7202	48.2869	43.6076	50.749	50.422	43.1655	52.1913
TRINITY_DN21252_c0_g1	181.347	51.9089	27.9288	27.2142	37.0243	26.7773	26.6674	33.8919	27.7537	27.7778	19.0019	45.5874	82.8861	31.0503	29.4503	36.4229
TRINITY_DN21252_c0_g7	178.821	0	34.6028	33.3049	35.9348	0	35.9972	40.2345	0	64.3528	33.5382	133.005	37.85	62.0657	35.6379	34.1397
TRINITY_DN21256_c0_g3	2.08143	16.5338	119.519	8.65951	18.5201	48.9408	9.23498	52.7289	97.9051	61.4356	34.0607	184.53	5.55941	2.82676	36.4098	7.3282
TRINITY_DN21256_c0_g4	333.718	0	1638.52	114.426	123.19	213.491	0	76.5106	120.772	61.0872	127.001	820.677	271.002	234.342	398.427	5.8568
TRINITY_DN21259_c1_g10	0	8.58038	113.964	77.053	0	69.8095	0	67.7584	135.73	67.1156	219.043	154.137	227.193	140.089	115.947	221.038
TRINITY_DN21259_c1_g5	0	0	953.481	276.246	0	588.724	0	1047.48	554.365	405.16	1875.84	702.445	828.54	578.828	409.761	411.576
TRINITY_DN21260_c0_g1	173.663	85.8627	89.7374	74.9693	73.2294	67.2828	103.561	62.2855	100.618	63.7678	89.3634	99.7498	80.9083	90.4804	110.402	87.8595
TRINITY_DN21265_c1_g2	87.2306	110.747	70.4083	34.3403	37.0832	14.599	70.6451	0	52.4029	32.9825	49.9532	40.5547	37.8666	14.92	51.9824	35.7475
TRINITY_DN21265_c1_g3	637.404	693.183	588.386	692.435	929.154	465.45	814.15	766.885	502.484	462.689	400.798	189.135	285.495	301.444	444.674	351.813
TRINITY_DN21266_c0_g2	77.8541	91.4908	139.827	129.211	180.116	187.278	167.336	122.868	178.157	147.742	190.365	173.84	239.366	180.509	159.245	205.622
TRINITY_DN21269_c2_g5	53.1995	23.1432	162.974	327.767	177.131	434.51	231.934	266.404	318.396	447.835	318.331	399.578	574.745	361.916	366.434	316.53
TRINITY_DN21269_c2_g5	53.1995	23.1432	162.974	327.767	177.131	434.51	231.934	266.404	318.396	447.835	318.331	399.578	574.745	361.916	366.434	316.53
TRINITY_DN21273_c0_g1	736.451	620.108	291.149	292.391	560.765	262.775	522.191	326.436	273.673	357.319	312.543	254.735	287.65	344.93	271.948	405.863
TRINITY_DN21273_c0_g1	736.451	620.108	291.149	292.391	560.765	262.775	522.191	326.436	273.673	357.319	312.543	254.735	287.65	344.93	271.948	405.863
TRINITY_DN21273_c0_g2	317.729	273.616	95.2567	0	0	82.6263	50.8772	173.972	0	44.0522	0	0	52.7399	44.5937	0	92.0004
TRINITY_DN21274_c0_g1	105.974	163.385	92.0409	20.8254	69.4582	35.577	37.5285	28.3581	26.9828	57.7674	34.1398	56.0447	23.553	19.1514	21.0259	32.2449
TRINITY_DN21277_c0_g4	667.631	413.071	632.535	510.658	606.374	686.504	646.638	743.958	725.74	786.999	681.596	1057.13	772.3	620.74	743.417	738.25
TRINITY_DN21280_c2_g5	0	90.975	337.238	162.406	0	171.899	70.0348	156.354	329.064	188.223	359.092	472.571	442.293	120.616	242.551	266.57
TRINITY_DN21281_c0_g1	217.78	93.5687	34.1249	13.9205	26.1526	4.14763	17.3604	4.21139	16.0634	4.5905	15.0353	0	11.2763	10.7511	2.41681	16.3782
TRINITY_DN21282_c1_g6	243.286	285.325	253.221	124.895	33.7228	78.3942	10.4865	124.859	53.0313	89.8038	89.4445	70.3205	45.3082	149.471	92.3033	130.891
TRINITY_DN21284_c4_g1	172.088	62.7414	212.049	227.213	344.366	127.554	367.458	62.5795	215.576	387.058	841.696	345.733	130.063	215.725	665.041	493.005
TRINITY_DN21288_c0_g1	144.058	206.656	45.8723	0	48.1111	76.6999	93.1127	0	67.9125	85.7411	65.5872	0	49.6185	59.3511	45.796	23.0788
TRINITY_DN21291_c2_g3	268.296	180.446	103.632	125.37	212.395	115.328	215.238	97.8165	142.37	124.095	197.017	103.259	231.933	103.41	179.42	140.784
TRINITY_DN21291_c2_g3	268.296	180.446	103.632	125.37	212.395	115.328	215.238	97.8165	142.37	124.095	197.017	103.259	231.933	103.41	179.42	140.784
TRINITY_DN21293_c1_g4	54.2934	245.805	89.1919	131.028	153.31	73.2676	242.66	167.258	167.053	136.239	125.391	37.0569	83.3507	74.0258	53.9507	160.28
TRINITY_DN21293_c1_g4	54.2934	245.805	89.1919	131.028	153.31	73.2676	242.66	167.258	167.053	136.239	125.391	37.0569	83.3507	74.0258	53.9507	160.28
TRINITY_DN21295_c1_g1	172.497	61.3818	25.3411	104.022	81.085	124.87	18.3123	66.5386	155.428	156.297	75.5567	111.138	56.8697	102.449	96.6328	52.6797
TRINITY_DN21297_c0_g4	0	0	0	0	78.0989	0	0	0	218.948	0	0	0	0	153.115	86.7424	0
TRINITY_DN21298_c0_g2	0	0	0	0	0	0	0	0	0	0	0	0	76.5526	0	0	0
TRINITY_DN21299_c1_g1	571.261	142.193	276.966	206.371	34.7783	44.5177	85.2614	21.188	48.558	61.6019	46.4261	18.7573	17.6196	46.0023	32.1912	33.323
TRINITY_DN21299_c1_g2	106.435	71.2476	29.2528	19.1391	31.007	15.9873	48.0883	0	9.75401	9.17309	0	0	0	0	18.8047	0
TRINITY_DN21304_c1_g1	47.8225	52.0006	108.207	78.501	139.249	136.112	152.02	69.7106	195.5	75.1958	100.638	152.773	193.455	111.515	158.571	249.655
TRINITY_DN21304_c1_g4	137.615	266.732	264.253	231.78	212.371	332.5	224.118	354.829	379.631	309.562	239.608	479.169	326.531	357.043	321.442	302.891
TRINITY_DN21306_c0_g1	227	133.934	55.2579	32.9752	53.5612	56.1575	15.4497	29.0455	32.8449	174.263	36.8112	66.6713	52.0543	35.5035	50.2225	34.533
TRINITY_DN21306_c0_g6	127.092	205.212	47.6284	0	0	0	0	57.9907	0	0	0	0	0	0	0	46.0002
TRINITY_DN21311_c0_g1	6.62877	4.38859	11.1658	7.35141	39.6737	75.4383	3.6064	40.5856	116.328	19.3522	44.7606	3.90636	3.93383	0	1.75689	1.94391
TRINITY_DN21316_c2_g6	6.64255	56.1446	64.1558	88.1201	80.258	95.1419	24.3854	72.4856	70.2694	65.9132	77.557	120.717	112.341	58.6644	84.5109	52.3759
TRINITY_DN21318_c0_g3	0	0	56.8155	150.731	46.6702	56.6836	73.9473	260.309	44.735	48.2856	12.5828	4.81391	58.1473	0	60.6958	4.69527
TRINITY_DN21319_c1_g2	59.6807	112.513	92.5217	127.714	210.272	150.094	146.162	159.503	187.169	154.798	171.205	114.074	120.064	175.09	179.886	123.889
TRINITY_DN21320_c0_g2	97.7852	53.4641	54.7172	67.5599	65.3711	57.1936	83.8076	66.0921	88.808	76.8938	94.3296	108.694	129.433	148.895	208.638	86.1756
TRINITY_DN21324_c0_g1	146.463	61.1865	27.1203	17.2217	35.4953	25.4661	45.6932	15.708	27.952	28.6637	21.9896	45.6396	45.6083	38.0134	38.8269	18.0171
TRINITY_DN21324_c0_g4	134.274	91.8955	52.4649	31.8363	15.6188	11.8695	41.3043	22.1392	2.95494	19.7653	12.1893	12.1016	14.7847	15.3354	28.2052	12.6546
TRINITY_DN21330_c0_g1	0	0	1.28156	2.53246	24.5993	4.1527	4.96063	0	25.8569	6.0599	10.6614	225.227	62.2673	120.682	79.7292	246.583
TRINITY_DN21333_c3_g1	90.3916	62.7553	221.214	142.131	105.619	177.391	108.105	136.674	253.263	160.4	169.755	209.226	178.351	242.448	181.116	268.955
TRINITY_DN21334_c0_g1	265.781	172.267	58.2245	94.5254	204.145	80.7037	293.246	64.1772	38.4491	72.6707	55.2206	67.8183	0	49.6459	19.1965	98.2343
TRINITY_DN21334_c1_g1	168.777	132.178	162.072	194.658	95.1283	164.811	146.82	227.348	184.763	191.934	243.871	232.863	187.088	224.69	204.159	161.83
TRINITY_DN21335_c2_g5	16.4264	33.1608	13.41	78.7447	14.1732	132.634	26.6652	101.367	40.0942	37.7702	50.4382	120.476	114.862	56.0584	65.2798	96.0126
TRINITY_DN21337_c0_g3	156.707	169.496	59.605	38.992	42.1136	32.584	78.4182	63.6071	39.7419	65.4111	27.8829	131.132	42.3822	57.4907	38.3346	61.3393
TRINITY_DN21338_c3_g8	0	0	73.3447	0	0	196.241	0	190.451	207.887	135.053	75.0337	0	165.708	217.061	81.9522	205.788
TRINITY_DN21339_c1_g4	0	0	42.0009	53.2561	38.3396	15.1147	54.8775	42.9238	109.483	39.513	68.9536	84.2089	42.3839	123.709	71.8073	73.8764
TRINITY_DN21341_c1_g5	182.049	164.002	67.9508	81.6483	80.1577	55.5319	111.162	111.888	60.5525	78.2359	84.4816	57.3286	88.345	49.564	57.904	62.4308
TRINITY_DN21346_c2_g1	1019.01	473.913	254.926	295.821	276.752	200.653	260.876	270.566	180.246	421.67	201.376	349.651	251.958	306.603	295.683	409.013
TRINITY_DN21346_c2_g1	1019.01	473.913	254.926	295.821	276.752	200.653	260.876	270.566	180.246	421.67	201.376	349.651	251.958	306.603	295.683	409.013
TRINITY_DN21346_c3_g1	291.119	140.665	142.84	58.103	13.4812	17.0807	36.851	48.6245	25.4834	23.7953	15.5854	22.6559	4.45208	6.92659	27.9552	8.73875
TRINITY_DN21351_c0_g3	392.362	364.973	277.238	253.327	162.233	97.7351	183.133	171.631	124.926	161.147	138.469	57.6126	65.3708	123.001	107.068	72.5553
TRINITY_DN21351_c0_g3	392.362	364.973	277.238	253.327	162.233	97.7351	183.133	171.631	124.926	161.147	138.469	57.6126	65.3708	123.001	107.068	72.5553
TRINITY_DN21352_c2_g1	101.833	98.9715	114.974	111.747	95.3235	140.554	83.1048	113.703	106.723	103.519	97.9148	95.751	98.3688	123.804	74.1756	76.2578
TRINITY_DN21354_c0_g2	144.099	206.895	48.8436	74.6011	94.9881	54.4827	87.0149	79.2603	58.3541	71.355	37.1402	14.2666	9.46353	50.5777	62.3316	60.3227
TRINITY_DN21354_c0_g3	212.905	247.828	163.317	198.802	142.758	87.7139	181.699	143.107	86.3634	130.278	124.68	19.8554	31.4033	100.115	106.273	81.0215
TRINITY_DN21354_c0_g3	212.905	247.828	163.317	198.802	142.758	87.7139	181.699	143.107	86.3634	130.278	124.68	19.8554	31.4033	100.115	106.273	81.0215
TRINITY_DN21355_c1_g1	0	0	81.6349	0	82.3949	219.571	182.416	0	0	0	0	134.364	0	0	0	0
TRINITY_DN21361_c5_g2	147.112	92.5541	12.3868	41.094	362.386	15.0682	335.903	53.6368	38.1148	82.0328	45.8421	13.0158	13.9855	19.9873	68.2977	34.491
TRINITY_DN21362_c1_g4	81.0619	134.184	0	141.526	21.8313	35.669	83.9655	23.0107	43.4389	99.4227	122.015	74.8218	22.4257	55.6043	21.8927	41.9691
TRINITY_DN21362_c1_g5	0	0	0	83.889	268.993	159.961	0	118.344	252.039	82.1874	0	0	0	88.721	0	329.76
TRINITY_DN21362_c1_g9	10.9806	0	67.6006	103.077	179.992	172.185	98.5223	86.5278	201.127	150.939	125.284	77.9465	130.085	104.443	99.2345	86.4839
TRINITY_DN21363_c2_g1	185.2	643.394	328.205	465.243	506.702	580.375	733.508	514.281	662.771	584.666	820.847	529.227	269.004	526.617	435.619	580.919
TRINITY_DN21363_c3_g1	0	0	0	96.2534	0	56.545	0	0	162.541	0	32.2156	0	109.142	0	68.3531	0
TRINITY_DN21364_c0_g1	164.855	163.93	163.924	181.286	162.572	234.036	159.182	226.942	236.281	242.993	259.189	340.032	349.88	367.972	331.715	312.375
TRINITY_DN21364_c0_g1	164.855	163.93	163.924	181.286	162.572	234.036	159.182	226.942	236.281	242.993	259.189	340.032	349.88	367.972	331.715	312.375
TRINITY_DN21364_c0_g2	166.906	226.219	154.486	175.776	215.721	199.508	143.844	198.345	195.518	306.267	204.872	336.296	294.265	347.576	296.661	201.483
TRINITY_DN21366_c2_g1	113.792	92.5642	2071.67	357.463	289.509	197.889	147.393	60.4	163.618	154.533	121.526	848.573	118.413	218.08	470.135	130.151
TRINITY_DN21370_c3_g10	0	0	0	0	0	0	81.2758	0	0	135.053	75.0337	0	0	72.3535	81.9522	68.596
TRINITY_DN21371_c2_g2	163.729	0	0	0	107.89	0	0	0	0	0	0	0	0	0	0	98.9193
TRINITY_DN21376_c1_g1	112.926	114.067	97.2298	93.528	67.3637	31.634	37.942	64.9945	30.5447	35.6363	61.1447	40.4652	43.4733	40.6391	53.9746	23.0102
TRINITY_DN21376_c1_g3	159.326	140.217	88.4872	74.2733	40.1061	62.4429	50.1877	0	63.0411	11.8729	23.7466	56.5222	13.523	56.0179	61.4121	12.9469
TRINITY_DN21378_c0_g1	157.376	110.799	140.232	113.359	90.4771	152.07	94.4349	160.106	179.643	124.322	172.634	257.295	117.459	151.516	96.9046	163.462
TRINITY_DN21379_c2_g6	0	0	37.0146	35.5589	38.361	63.2043	77.4073	43.4159	107.974	68.7684	36.0012	48.1862	81.1621	0	115.115	36.3729
TRINITY_DN21380_c3_g4	125.429	140.271	34.315	11.2114	24.2167	9.40018	0	12.2692	11.4225	32.2505	32.1749	0	0	9.50223	22.1573	11.7397
TRINITY_DN21381_c0_g3	267.987	254.394	335.071	264.972	218.025	360.87	191.975	388.973	321.268	290.464	326.943	389.535	372.338	354.962	238.068	356.225
TRINITY_DN21382_c0_g1	68.9474	71.208	135.826	78.9013	141.948	114.265	139.092	61.5197	80.0777	150.549	26.0499	99.5568	88.5158	22.9904	27.4252	108.555
TRINITY_DN21382_c0_g2	204.034	292.004	126.732	220.586	91.5186	285.266	134.437	229.297	279.221	134.983	230.799	172.659	142.669	136.303	197.29	114.607
TRINITY_DN21386_c1_g2	886.75	838.77	976.878	989.1	1014.26	786.406	933.256	976.248	875.373	845.959	1012.36	934.906	970.438	997.874	945.444	1094.98
TRINITY_DN21387_c0_g1	228.287	134.819	46.3353	45.2754	97.7857	0	61.6984	16.7948	30.7222	28.9717	14.566	0	49.7216	0	0	0
TRINITY_DN21388_c0_g2	280.05	188.54	221.894	176.22	150.353	128.313	111.944	171.303	211.666	182.557	166.415	84.5074	105.099	124.404	111.198	157.711
TRINITY_DN21390_c0_g2	344.148	214.463	84.6679	65.5226	92.2594	52.0825	89.0854	87.5438	60.8967	75.8688	72.8172	67.0051	58.8283	63.2678	48.226	78.9919
TRINITY_DN21390_c0_g2	344.148	214.463	84.6679	65.5226	92.2594	52.0825	89.0854	87.5438	60.8967	75.8688	72.8172	67.0051	58.8283	63.2678	48.226	78.9919
TRINITY_DN21391_c2_g4	234.711	172.07	77.2078	148.48	111.911	77.1909	110.611	86.4317	84.9346	106.872	86.8648	66.1672	49.3659	87.9471	63.7263	48.3387
TRINITY_DN21391_c2_g7	38.6915	160.809	140.045	146.14	63.0887	409.234	112.697	242.521	533.498	281.929	437.245	226.207	692.314	80.2364	92.4206	270.686
TRINITY_DN21391_c2_g8	166.768	113.766	0	21.5478	69.7969	0	22.4628	49.3375	0	41.4507	21.1079	26.26	0	38.1478	0	44.6717
TRINITY_DN21392_c1_g3	112.712	180.965	148.874	127.886	108.526	114.551	64.1805	49.5405	27.9352	140.09	113.068	122.369	59.5037	99.8043	26.8846	47.9318
TRINITY_DN21392_c1_g6	60.0291	45.3702	98.3098	120.371	12.9997	80.8942	12.1878	39.6587	111.764	146.075	126.901	95.9543	105.128	10.2368	83.5029	90.3204
TRINITY_DN21400_c0_g1	109.518	58.2375	41.659	0	172.021	71.6358	175.927	49.6866	80.6189	115.871	81.5861	223.736	0	114.799	87.4643	81.2487
TRINITY_DN21400_c2_g1	423.356	356.769	272.878	196.555	106.13	35.5471	328.964	171.077	172.886	242.592	135.175	64.8561	46.1655	84.59	112.094	87.9569
TRINITY_DN21400_c2_g3	106.35	83.4966	63.2186	37.327	26.8704	36.1028	80.4423	126.619	57.1096	71.5187	52.9627	156.59	80.586	51.6784	66.4444	78.5901
TRINITY_DN21401_c0_g2	0	0	60.7811	82.3882	9.61975	111.12	11.076	71.4286	164.286	161.386	221.894	153.094	132.727	348.044	303.484	320.175
TRINITY_DN21402_c0_g3	203.4	84.534	47.5978	18.8883	9.59651	5.22054	12.5277	33.7329	19.2655	42.2223	29.7831	44.5539	13.595	26.1583	24.4592	35.998
TRINITY_DN21404_c0_g1	191.331	155.158	74.2835	93.703	78.7821	60.9723	136.462	45.4022	84.8488	60.085	54.5199	23.4392	33.4291	44.1495	65.5702	21.4492
TRINITY_DN21404_c0_g1	191.331	155.158	74.2835	93.703	78.7821	60.9723	136.462	45.4022	84.8488	60.085	54.5199	23.4392	33.4291	44.1495	65.5702	21.4492
TRINITY_DN21408_c0_g1	68.9656	156.775	56.2037	27.4891	74.2151	11.5921	41.9685	106.444	41.9831	79.125	39.6735	63.3613	30.1093	47.0886	68.5156	71.7786
TRINITY_DN21408_c2_g1	211.634	165.008	148.706	266.406	142.121	182.439	174.209	128.554	223.895	221.643	216.481	173.162	192.72	190.382	175.231	181.533
TRINITY_DN21409_c0_g1	206.174	188.613	194.233	139.7	145.166	179.401	213.989	225.045	177.623	178.246	219.545	179.477	218.246	252.52	234.73	212.951
TRINITY_DN21409_c0_g3	0	163.509	0	0	98.0857	0	0	0	0	0	0	0	0	0	110.771	0
TRINITY_DN21414_c3_g2	33.2016	16.7598	102.275	92.7998	44.5189	104.668	103.141	157.483	191.513	141.631	101.93	66.2078	137.019	169.853	230.464	183.457
TRINITY_DN21414_c3_g5	292.07	494.527	450.146	311.225	371.503	552.426	344.264	601.629	392.472	478.783	606.962	417.872	488.143	445.721	512.526	438.791
TRINITY_DN21414_c3_g6	84.8662	64.6025	102.876	117.119	90.3391	56.8445	137.494	131.271	170.23	96.4055	81.046	98.4856	73.7344	72.5585	67.4334	87.1219
TRINITY_DN21419_c1_g1	316.926	212.89	231.563	267.839	214.609	333.604	239.562	235.931	277.975	216.658	208.506	358.023	269.51	216.856	198.053	249.089
TRINITY_DN21420_c0_g1	324.889	210.904	118.139	209.985	42.5185	11.052	39.2546	72.4039	13.3635	113.31	63.0469	17.2996	0	13.0715	26.1111	41.1473
TRINITY_DN21420_c0_g3	1484.62	1000.9	293.594	458.493	80.6104	32.7088	182.774	232.826	43.4594	155.584	20.3739	48.1104	34.8287	72.1353	23.4359	11.1705
TRINITY_DN21420_c0_g3	1484.62	1000.9	293.594	458.493	80.6104	32.7088	182.774	232.826	43.4594	155.584	20.3739	48.1104	34.8287	72.1353	23.4359	11.1705
TRINITY_DN21425_c0_g1	7534.42	8369.74	5388.02	6400.58	2947.36	5193.02	7000.86	10016.6	6760.05	7180.88	8792.61	4200.6	3273.44	7168.04	5956.3	6190.44
TRINITY_DN21427_c0_g1	179.583	85.5899	6.04186	19.9593	318.677	93.3554	428.173	50.5103	64.1828	29.6134	42.1176	240.88	253.335	44.0029	141.035	20.1803
TRINITY_DN21429_c0_g1	0	247.318	77.3055	0	156.198	0	344.058	0	72.9828	71.2135	0	0	0	153.115	0	0
TRINITY_DN21430_c2_g1	259.301	247.375	193.634	217.592	265.649	323.156	227.668	259.26	309.358	359.523	357.128	513.37	528.363	459.609	445.93	444.379
TRINITY_DN21430_c2_g1	259.301	247.375	193.634	217.592	265.649	323.156	227.668	259.26	309.358	359.523	357.128	513.37	528.363	459.609	445.93	444.379
TRINITY_DN21430_c2_g5	77.1845	105.861	104.88	171.924	150.243	223.659	152.615	160.607	175.758	237.411	203.378	287.675	330.202	276.36	354.366	256.106
TRINITY_DN21430_c2_g5	77.1845	105.861	104.88	171.924	150.243	223.659	152.615	160.607	175.758	237.411	203.378	287.675	330.202	276.36	354.366	256.106
TRINITY_DN21430_c2_g5	77.1845	105.861	104.88	171.924	150.243	223.659	152.615	160.607	175.758	237.411	203.378	287.675	330.202	276.36	354.366	256.106
TRINITY_DN21433_c0_g1	135.205	0	0	143.589	154.757	87.6373	162.076	0	96.5392	93.0012	0	71.4926	167.583	0	54.025	96.8028
TRINITY_DN21435_c0_g4	69.0701	74.8583	102.588	341.249	157.611	89.4388	55.1571	0	0	47.3777	50.9304	73.3052	56.982	0	0	147.775
TRINITY_DN21440_c0_g5	138.205	119.866	113.46	123.244	154.572	73.1001	148.565	98.9435	128.828	175.794	98.5816	67.027	171.036	97.9805	70.5748	135.906
TRINITY_DN21441_c1_g6	87.9145	0	126.68	119.587	64.3494	0	0	0	240.434	174.97	127.881	0	0	123.243	0	299.16
TRINITY_DN21441_c1_g7	108.157	79.2192	54.052	23.6464	25.5326	19.59	17.6228	31.621	24.1205	28.3151	44.7044	6.45591	25.5098	19.6186	22.9339	24.9014
TRINITY_DN21443_c3_g2	66.26	40.6153	113.252	51.4554	91.1071	62.2383	68.2673	54.6069	89.2511	34.6847	85.2705	123.006	94.5406	76.9422	43.4112	42.7835
TRINITY_DN21445_c2_g5	0	0	66.3922	0	202.04	58.8801	0	0	0	61.1175	0	0	0	64.913	0	0
TRINITY_DN21449_c0_g4	125.936	119.701	72.0044	56.8091	72.8255	43.8894	98.0615	56.4093	36.2351	44.1978	36.7245	38.1645	41.9391	124.496	54.6367	33.7367
TRINITY_DN21450_c0_g2	269.442	131.785	141.81	97.8796	45.3336	77.4626	93.1283	82.3827	39.4002	52.9404	89.2766	35.099	49.2261	34.0071	56.0172	65.5249
TRINITY_DN21451_c0_g2	106.969	104.902	96.9312	64.1428	49.9194	53.8405	56.7247	56.5555	45.6958	69.5913	80.9989	76.8779	68.8153	71.766	72.6836	50.9551
TRINITY_DN21453_c0_g1	21.0239	68.3138	30.778	52.0019	77.4114	160.985	102.838	151.968	30.9525	29.0505	86.3085	84.4743	148.777	110.539	137.919	41.1411
TRINITY_DN21454_c0_g9	64.844	0	145.487	92.3638	0	210.586	155.662	59.216	186.388	89.6788	191.845	0	53.742	91.06	51.8259	187.095
TRINITY_DN21456_c0_g6	134.231	152.488	0	13.3928	28.9266	22.5724	54.4672	0	40.9123	12.8488	12.8757	61.5872	43.9781	11.4541	53.3435	27.9864
TRINITY_DN21459_c1_g3	201.614	143.596	115.521	118.56	76.8019	62.6973	107.703	85.8214	82.2573	49.9625	80.4807	56.5222	81.6702	76.9982	117.563	70.0056
TRINITY_DN21461_c0_g1	27.6296	60.5941	69.2977	36.4195	113.043	82.7199	117.116	48.4218	97.545	82.8389	102.965	137.935	73.4711	105.186	109.848	158.435
TRINITY_DN21462_c1_g3	470.012	101.952	82.1247	56.6064	28.9263	34.2524	68.0837	40.9713	40.9121	115.639	115.881	91.4782	87.6408	149.029	106.687	84.0446
TRINITY_DN21464_c1_g1	370.824	312.335	29.5802	135.461	209.009	121.265	175.097	147.272	78.8967	129.852	175.255	119.255	42.0626	114.097	152.165	162.373
TRINITY_DN21467_c2_g1	0	18.3476	103.293	115.411	31.1584	97.4938	44.143	96.0476	88.1172	96.9111	69.5121	150.359	94.9352	49.566	57.6707	0
TRINITY_DN21467_c4_g1	23.5335	39.2036	65.2478	89.8775	27.7287	74.5445	83.0626	34.4137	111.314	30.7519	66.829	112.562	131.72	58.7078	99.8032	47.2978
TRINITY_DN21471_c1_g3	610.393	449.56	331.926	327.956	356.09	296.28	390.748	360.895	339.72	418.668	379.1	258.996	270.506	361.361	322.37	317.129
TRINITY_DN21474_c2_g1	0	0	10.6126	86.3926	62.1224	43.2286	46.6367	73.8125	58.6471	45.0508	69.6549	164.758	157.719	86.5733	126.556	155.869
TRINITY_DN21475_c1_g3	304.021	163.293	272.333	188.368	175.89	219.089	257.671	137.717	239.623	81.2201	147.904	131.059	128.545	126.5	186.946	110.715
TRINITY_DN21475_c1_g3	304.021	163.293	272.333	188.368	175.89	219.089	257.671	137.717	239.623	81.2201	147.904	131.059	128.545	126.5	186.946	110.715
TRINITY_DN21481_c3_g1	348.769	151.977	46.3544	68.1443	49.0639	35.1864	122.701	62.1837	46.2833	87.1246	97.8145	64.3647	61.9141	28.8952	44.9147	83.2357
TRINITY_DN21485_c1_g2	83.2568	184.77	154.069	242.736	258.707	256.087	217.767	218.776	176.593	141.613	162.726	299.705	303.963	192.267	246.014	180.283
TRINITY_DN21488_c0_g2	0	183.291	0	0	0	0	0	0	101.861	0	113.945	0	247.265	0	122.262	0
TRINITY_DN21491_c0_g2	124.885	142.834	74.0205	36.3895	55.0159	60.4797	58.1043	46.9881	103.904	62.7618	62.106	24.0667	47.2354	18.2136	28.3729	38.2646
TRINITY_DN21496_c0_g4	516.04	559.135	394.152	341.001	330.514	356.54	502.012	343.555	403.539	492.402	331.635	414.93	460.357	389.827	599.509	356.68
TRINITY_DN21496_c0_g4	516.04	559.135	394.152	341.001	330.514	356.54	502.012	343.555	403.539	492.402	331.635	414.93	460.357	389.827	599.509	356.68
TRINITY_DN21502_c0_g3	51.3906	129.152	63.4174	108.8	55.9814	52.0504	52.2179	124.342	42.2568	39.7538	59.3874	116.703	56.4058	70.0482	171.632	54.3236
TRINITY_DN21503_c2_g1	153.274	209.292	90.6989	91.3622	90.7633	76.2669	119.535	393.048	183.559	77.8236	204.259	119.378	189.137	128.259	154.431	88.3985
TRINITY_DN21503_c3_g6	33.692	123.96	83.4479	9.10293	39.3266	30.3833	54.815	59.2334	92.7938	17.4502	17.3332	60.9582	39.5285	45.8972	17.8586	95.533
TRINITY_DN21507_c1_g2	545.893	226.228	245.954	302.323	289.316	266.545	376.714	230.34	253.423	388.864	344.313	417.091	345.674	392.147	334.021	425.99
TRINITY_DN21507_c1_g2	545.893	226.228	245.954	302.323	289.316	266.545	376.714	230.34	253.423	388.864	344.313	417.091	345.674	392.147	334.021	425.99
TRINITY_DN21515_c0_g2	92.1236	112.274	82.5917	121.57	100.017	129.761	147.378	150.155	128.984	107.57	140.44	184.151	144.603	76.6557	156.976	125.108
TRINITY_DN21519_c0_g4	45.9032	107.971	100.171	122.628	66.217	30.9203	24.8497	53.9221	59.1452	35.2836	52.4597	13.9867	26.7582	10.4385	24.3245	51.3078
TRINITY_DN21522_c2_g1	0	84.6582	0	107.444	57.8633	0	0	70.9495	0	52.3005	0	0	0	0	0	0
TRINITY_DN21523_c0_g2	40.72	0	111.49	109.301	59.0237	73.2676	44.12	59.7351	111.369	73.3594	52.2464	123.523	154.794	120.292	107.901	125.934
TRINITY_DN21525_c2_g2	102.551	91.4857	65.8278	27.6946	0	23.1162	64.8796	10.0173	18.8204	26.5457	17.5832	10.3123	10.0242	50.5296	9.05955	29.0608
TRINITY_DN21525_c3_g1	36.9684	36.7609	36.7023	61.293	63.1551	80.2205	63.056	58.8281	42.6558	69.3525	62.7662	68.5284	74.6805	125.569	72.1506	114.808
TRINITY_DN21530_c2_g1	261.596	214.988	136.411	194.211	194.827	172.705	114.122	178.842	241.388	157.649	141.968	307.483	182.619	200.206	127.342	154.864
TRINITY_DN21534_c0_g1	107.593	0	0	0	0	67.2316	0	0	71.0936	0	0	0	0	0	0	0
TRINITY_DN21539_c2_g4	0	69.6152	106.48	51.8016	64.5204	469.902	217.831	210.594	130.869	152.632	204.07	518.546	231.193	627.519	322.03	291.351
TRINITY_DN21539_c2_g5	0	0	88.7659	142.958	30.8587	49.9632	60.9116	33.7922	28.9987	55.1443	56.9443	73.405	0	182.63	90.1967	29.439
TRINITY_DN21540_c1_g1	999.257	1382.69	2052.43	2778.23	2830.1	2836.88	2570.85	2821.85	2946.23	2643.6	2682.68	3640.79	3711.12	2422.12	2439.98	2498.36
TRINITY_DN21540_c1_g1	999.257	1382.69	2052.43	2778.23	2830.1	2836.88	2570.85	2821.85	2946.23	2643.6	2682.68	3640.79	3711.12	2422.12	2439.98	2498.36
TRINITY_DN21540_c1_g2	230.82	357.477	471.703	754.435	485.488	590.686	356.434	521.776	570.907	507.25	513.732	748.327	435.803	342.803	357.413	294.93
TRINITY_DN21540_c1_g2	230.82	357.477	471.703	754.435	485.488	590.686	356.434	521.776	570.907	507.25	513.732	748.327	435.803	342.803	357.413	294.93
TRINITY_DN21540_c1_g3	175.302	179.21	454.303	571.86	586.038	538.316	445.834	444.951	663.938	494.496	493.483	543.602	701.03	314.778	375.53	475.411
TRINITY_DN21541_c0_g5	0	0	0	0	0	130.828	0	0	138.591	135.053	75.0337	351.223	165.708	0	163.904	205.788
TRINITY_DN21541_c0_g7	105.741	55.4808	153.529	334.659	292.016	272.639	208.68	243.841	229.2	276.605	246.275	382.064	374.889	253.494	300.916	328.751
TRINITY_DN21547_c0_g1	0	193.237	35.5288	0	0	30.2656	37.0333	41.4497	0	33.0246	0	0	0	0	0	0
TRINITY_DN21547_c2_g1	199.533	247.467	29.0385	28.4999	20.5211	23.8028	47.7288	30.9614	29.0498	54.6377	27.1582	21.2632	0	31.9839	9.33173	9.96574
TRINITY_DN21547_c2_g2	772.58	500.847	173.666	168.231	138.435	98.2593	189.055	138.713	93.1173	111.46	160.355	40.7871	39.6667	79.2197	107.548	82.8119
TRINITY_DN21547_c2_g2	772.58	500.847	173.666	168.231	138.435	98.2593	189.055	138.713	93.1173	111.46	160.355	40.7871	39.6667	79.2197	107.548	82.8119
TRINITY_DN21547_c2_g2	772.58	500.847	173.666	168.231	138.435	98.2593	189.055	138.713	93.1173	111.46	160.355	40.7871	39.6667	79.2197	107.548	82.8119
TRINITY_DN21547_c2_g3	515.71	431.438	139.387	85.7643	117.298	52.082	124.917	165.014	81.6549	71.201	59.4257	49.887	49.3266	37.9203	27.7075	72.268
TRINITY_DN21549_c0_g3	100.908	106.396	109.046	118.257	148.898	118.518	126.13	97.8895	95.252	110.677	113.254	136.372	134.853	141.314	116.598	129.317
TRINITY_DN21555_c3_g1	235.652	136.873	230.629	237.211	177.853	169.533	222.972	181.986	240.395	255	209.196	189.68	205.823	238.715	188.823	265.467
TRINITY_DN21555_c3_g1	235.652	136.873	230.629	237.211	177.853	169.533	222.972	181.986	240.395	255	209.196	189.68	205.823	238.715	188.823	265.467
TRINITY_DN21556_c0_g1	156.342	175.964	302.821	249.576	300.385	333.239	233.619	298.539	369.97	224.565	318.917	521.94	457.887	358.808	397.038	352.539
TRINITY_DN21556_c0_g1	156.342	175.964	302.821	249.576	300.385	333.239	233.619	298.539	369.97	224.565	318.917	521.94	457.887	358.808	397.038	352.539
TRINITY_DN21557_c1_g2	199.089	136.69	238.225	154.655	155.528	215.047	250.806	191.242	193.426	197.77	208.994	205.747	123.182	115.361	139.854	162.625
TRINITY_DN21559_c4_g6	198.586	0	49.3946	47.0075	152.003	85.9036	158.809	181.47	142.256	45.655	342.391	209.276	109.563	232.489	105.808	142.721
TRINITY_DN21561_c0_g1	174.347	182.485	91.0761	110.059	62.9339	59.8376	106.64	106.98	68.2426	80.7527	93.7153	76.8258	52.1213	58.2593	81.4962	67.7147
TRINITY_DN21563_c0_g2	85.6614	139.438	125.039	157.212	131.974	161.165	172.304	137.188	121.318	162.565	168.298	106.663	164.737	150.743	178.461	173.606
TRINITY_DN21563_c0_g3	81.8859	130.336	97.212	95.9859	68.9296	102.993	97.0912	98.4114	160.515	129.247	159.695	86.0517	151.05	115.511	188.723	79.7108
TRINITY_DN21570_c2_g1	140.636	23.8528	75.422	36.7493	19.8419	15.6681	75.8813	0	0	35.3099	17.8686	0	0	0	18.6227	19.1054
TRINITY_DN21572_c1_g2	194.638	272.529	58.9601	154.069	168.487	155.6	208.092	124.926	99.4883	112.686	136.752	124.831	68.861	126.943	154.687	157.048
TRINITY_DN21572_c1_g4	127.951	192.923	105.276	72.2796	22.3043	8.64003	104.011	22.5144	73.6588	108.891	78.8634	34.8628	78.6506	69.7602	71.2039	21.6447
TRINITY_DN21576_c0_g3	77.4335	253.975	197.613	402.621	288.806	272.071	571.368	354.954	324.53	209.202	170.24	251.095	283.004	296.23	308.813	27.4065
TRINITY_DN21577_c0_g1	10.6557	32.0554	35.2336	77.8588	84.0902	93.7473	33.1472	37.4554	88.1952	8.29123	65.8236	105.881	103.216	72.5652	50.8361	36.3335
TRINITY_DN21577_c0_g4	8.90716	31.0407	0	0	18.2237	67.6446	7.2634	35.7342	10.8085	19.3974	19.0411	631.396	95.5244	86.1725	48.6771	359.829
TRINITY_DN21577_c0_g4	8.90716	31.0407	0	0	18.2237	67.6446	7.2634	35.7342	10.8085	19.3974	19.0411	631.396	95.5244	86.1725	48.6771	359.829
TRINITY_DN21580_c2_g1	475.941	671.199	650.949	456.425	492.79	1100.65	678.483	754.073	492.972	836.423	537.483	1566.1	1265.36	1075.89	1144.01	988.344
TRINITY_DN21580_c2_g2	70.0879	69.9356	100.607	94.2561	107.48	116.467	150.647	139.648	106.844	140.439	108.559	159.392	185.921	121.32	121.669	88.2939
TRINITY_DN21580_c3_g1	19.9284	19.8102	54.0524	69.9911	43.735	114.697	38.7464	75.2472	93.0809	70.5143	92.9763	216.055	145.609	164.074	112.327	152.095
TRINITY_DN21580_c3_g2	13.314	26.5789	49.9641	38.2655	76.7296	67.8632	37.9707	93.3917	94.8023	89.0155	113.567	202.364	106.058	167.511	142.921	97.9094
TRINITY_DN21582_c0_g2	96.4019	141.064	183.707	185.654	116.294	146.103	59.7185	103.711	194.162	147.153	157.496	141.253	94.8978	145.593	161.796	161.514
TRINITY_DN21583_c0_g1	57.1122	114.389	108.167	79.9993	271.096	185.887	176.082	125.391	202.101	96.5802	185.639	326.344	148.677	212.057	158.301	124.963
TRINITY_DN21583_c0_g2	0	0	0	91.7695	165.056	53.7149	163.929	0	0	0	91.8185	39.8711	0	0	32.4045	62.8741
TRINITY_DN21585_c0_g1	103.308	87.6482	108.785	84.4992	63.9597	158.079	102.397	100.348	144.215	105.893	112.388	101.305	205.272	131.141	108.541	140.113
TRINITY_DN21586_c0_g1	83.4294	0	121.063	171.639	0	160.118	0	0	57.5501	55.7618	243.499	91.1864	67.7505	0	66.4045	0
TRINITY_DN21586_c1_g1	452.987	466.437	486.262	719.455	990.933	1503.6	1123.21	749.315	1007.58	1146.71	636.661	526.321	582.86	823.942	437.41	666.536
TRINITY_DN21586_c1_g2	390.56	267.627	148.999	130.163	188.694	82.2287	225.037	145.938	135.987	167.535	144.607	61.7542	89.1487	141.874	164.55	162.497
TRINITY_DN21586_c1_g3	410.992	205.664	163.002	213.826	134.496	174.298	120.462	167.376	83.6987	201.823	92.3122	85.1948	120.529	106.103	163.32	156.602
TRINITY_DN21586_c1_g3	410.992	205.664	163.002	213.826	134.496	174.298	120.462	167.376	83.6987	201.823	92.3122	85.1948	120.529	106.103	163.32	156.602
TRINITY_DN21587_c0_g1	275.481	276.501	217.842	111.567	341.412	131.943	205.399	181.645	236.926	249.525	168.254	332.49	262.518	359.67	292.035	234.124
TRINITY_DN21587_c1_g3	108.572	85.1179	103.118	99.581	84.5031	134.31	81.6925	157.677	115.478	144.802	123.282	252.287	173.735	141.215	153.341	130.612
TRINITY_DN21589_c0_g2	7.17186	4.74888	30.1893	35.7727	81.5142	107.569	83.8849	129.816	150.135	116.905	131.934	71.8819	82.975	81.9851	68.4302	93.458
TRINITY_DN21590_c1_g2	88.9437	46.9857	82.2016	80.334	90.7448	71.4605	133.076	49.2931	101.048	187.729	98.9656	38.8968	168.189	61.275	64.5908	38.6138
TRINITY_DN21590_c1_g3	203.79	184.039	320.567	305.393	708.881	329.906	515.184	257.584	278.456	541.819	196.454	283.569	348.79	252.475	336.668	333.555
TRINITY_DN21590_c1_g4	1106.25	2037.49	1457.91	1420.45	2446.08	1735.59	2098.76	1254.1	1842.53	1942.55	1174.88	1739.3	2268.15	1524.3	1573.3	1239.43
TRINITY_DN21591_c0_g3	0	151.954	0	0	0	82.4473	0	0	42.8814	0	95.8594	0	0	91.4637	0	0
TRINITY_DN21592_c0_g12	218.931	109.026	87.6867	82.5212	67.8757	77.785	104.777	79.2055	76.1899	71.4972	110.943	71.9873	71.7871	84.1024	94.6091	74.6455
TRINITY_DN21597_c0_g1	2955.61	1503.81	682.452	437.248	845.386	552.241	675.388	709.147	703.903	749.223	660.438	1160.77	990.319	843.981	1074.63	1004.76
TRINITY_DN21600_c3_g1	266.909	171.68	74.2588	69.5715	60.1567	43.3989	83.4419	37.5064	73.9159	111.04	106.194	40.4855	43.1631	110.426	58.0458	62.675
TRINITY_DN21602_c0_g1	1203.48	883.865	116.633	87.2208	368.525	157.896	427.807	86.8565	162.296	147.535	103.538	208.747	114.917	122.315	204.196	142.259
TRINITY_DN21602_c0_g1	1203.48	883.865	116.633	87.2208	368.525	157.896	427.807	86.8565	162.296	147.535	103.538	208.747	114.917	122.315	204.196	142.259
TRINITY_DN21602_c0_g1	1203.48	883.865	116.633	87.2208	368.525	157.896	427.807	86.8565	162.296	147.535	103.538	208.747	114.917	122.315	204.196	142.259
TRINITY_DN21603_c1_g1	133.921	61.7941	45.3857	30.3819	49.1125	32.4706	32.5167	46.7612	12.3955	29.0459	46.52	60.0438	21.7743	51.4617	54.6828	26.6438
TRINITY_DN21603_c1_g4	18.8636	30.8112	62.8929	65.2907	72.2244	126.591	102.496	78.0904	154.015	144.42	127.021	180.1	111.393	181.193	142.025	160.653
TRINITY_DN21603_c1_g5	292.167	163.509	97.2318	0	0	175.45	0	0	92.1868	0	0	0	0	0	0	90.0284
TRINITY_DN21604_c0_g1	2439.62	1586.03	2583.83	2086.88	1239.29	1548.98	1179.45	1493.64	1751.51	1199.14	1916.75	1858.48	1651.88	1724.05	1467.49	2241.5
TRINITY_DN21604_c0_g1	2439.62	1586.03	2583.83	2086.88	1239.29	1548.98	1179.45	1493.64	1751.51	1199.14	1916.75	1858.48	1651.88	1724.05	1467.49	2241.5
TRINITY_DN21604_c0_g4	218.802	126.55	247.394	170.881	82.9101	120.934	81.0639	87.2481	75.9954	130.964	122.154	176.639	100.15	121.88	90.9146	134.082
TRINITY_DN21604_c0_g4	218.802	126.55	247.394	170.881	82.9101	120.934	81.0639	87.2481	75.9954	130.964	122.154	176.639	100.15	121.88	90.9146	134.082
TRINITY_DN21608_c0_g7	141.041	17.8201	0	0	0	11.8491	14.3026	31.1049	0	40.4148	13.5175	16.214	0	0	42.0353	0
TRINITY_DN21610_c3_g3	0	0	54.4226	103.232	0	72.8496	0	50.5971	0	0	0	79.245	0	0	0	0
TRINITY_DN21611_c0_g2	241.816	76.8523	124.735	116.728	95.5097	91.1674	135.114	167.805	109.372	81.2355	86.3825	221.024	211.455	121.787	144.801	170.02
TRINITY_DN21614_c2_g1	0	0	1.59962	0	49.4572	181.497	30.9811	69.4569	38.7166	64.9219	29.5851	178.895	353.25	94.0701	245.551	172.103
TRINITY_DN21617_c0_g2	3.02512	5.34422	52.037	50.2443	21.699	88.0872	22.3162	67.5342	90.249	58.912	48.4591	210.664	100.479	109.193	67.4078	79.2066
TRINITY_DN21618_c0_g5	108.284	0	17.4858	0	18.4208	0	0	0	34.7086	16.3833	33.0767	20.1291	18.8059	0	17.2078	0
TRINITY_DN21618_c0_g9	140.211	0	0	21.7264	23.4582	0	0	0	0	0	21.2916	0	0	19.2465	0	0
TRINITY_DN21618_c1_g3	0	0	18.4612	107.976	97.1657	45.994	0	20.2826	18.3041	69.1559	34.9702	42.7578	39.7519	47.077	18.2143	18.7185
TRINITY_DN21619_c0_g10	80.5918	129.567	55.1563	96.856	65.2272	73.8158	102.582	63.4207	30.1662	45.5365	36.686	9.95799	18.667	27.6828	33.3218	34.1098
TRINITY_DN21620_c1_g2	222.765	97.6522	158.774	98.0011	60.9241	35.0858	54.1838	39.6615	34.7306	98.0059	61.114	6.70096	13.4155	20.0814	29.9859	20.5694
TRINITY_DN21621_c0_g1	136.423	193.364	86.8715	167.688	191.803	116.245	144.82	116.235	159.182	119.187	84.7095	152.564	131.955	99.8088	149.518	102.302
TRINITY_DN21622_c0_g1	66.0013	114.081	272.704	219.179	156.841	305.461	224.766	254.765	265.086	175.605	259.802	260.26	250.112	271.529	215.127	209.014
TRINITY_DN21622_c0_g1	66.0013	114.081	272.704	219.179	156.841	305.461	224.766	254.765	265.086	175.605	259.802	260.26	250.112	271.529	215.127	209.014
TRINITY_DN21623_c1_g1	202.299	70.4081	53.8143	41.9248	18.1022	22.9941	44.007	23.6076	42.7926	58.8713	41.9792	11.9569	14.9843	34.3572	18.7663	44.2983
TRINITY_DN21623_c1_g4	22.3258	86.9193	129.246	108.853	117.546	157.515	97.2503	109.215	101.232	104.179	153.305	107.293	158.176	154.454	103.126	119.092
TRINITY_DN21624_c1_g3	130.715	109.516	298.179	294.676	305.611	297.94	297.732	295.998	336.116	275.654	293.358	350.873	278.832	318.705	309.422	502.525
TRINITY_DN21630_c0_g1	193.749	117.882	76.222	62.5462	39.8859	21.6137	71.9884	54.2526	30.9012	54.4443	60.4275	31.1735	21.2397	51.8523	43.3606	38.217
TRINITY_DN21631_c3_g7	448.268	156.507	95.6733	42.3067	38.6437	29.481	41.6919	58.5242	36.5356	40.5085	51.9869	24.4382	31.433	48.0918	25.0129	30.9321
TRINITY_DN21641_c1_g1	135.316	48.8141	52.2701	22.9945	25.8411	33.1313	40.6629	73.7025	17.5203	43.816	37.8071	57.5914	68.1844	23.8546	79.0646	48.2093
TRINITY_DN21642_c0_g1	101.277	20.5357	114.816	16.015	34.5888	0	32.8294	35.7881	16.2971	15.3763	77.449	112.544	70.4784	41.5451	16.0956	66.76
TRINITY_DN21643_c1_g2	30.6593	5.0914	47.0358	54.7916	45.5019	73.0475	58.323	71.6256	51.6088	36.3265	55.5657	118.313	131.42	93.7805	77.1988	84.4842
TRINITY_DN21645_c0_g1	0	0	100.654	0	0	0	0	0	48.2696	46.5006	49.9021	0	55.8609	0	0	0
TRINITY_DN21645_c2_g5	127.092	68.4041	285.77	181.539	0	82.6263	0	173.972	183.214	0	188.179	66.5097	52.7399	44.5984	203.151	92.0004
TRINITY_DN21652_c0_g2	481.002	452.946	661.464	552.575	242.04	215.906	362.005	415.545	313.649	401.475	530.126	136.231	249.561	377.141	331.531	383.166
TRINITY_DN21653_c0_g2	0	26.7284	20.9424	142.648	0	69.827	0	46.4114	46.0508	97.9492	0	73.8672	67.8208	53.8402	23.3234	46.9368
TRINITY_DN21653_c0_g4	257.576	148.223	181.796	140.546	151.763	143.052	133.509	232.839	162.897	177.489	151.131	188.98	179.357	122.138	198.609	228.618
TRINITY_DN21655_c1_g1	47.5675	161.826	124.408	114.779	196.178	120.018	147.464	150.689	132.107	100.616	150.082	64.6495	181.54	115.068	153.748	111.8
TRINITY_DN21656_c6_g4	109.25	55.8605	0	0	0	18.198	0	24.2323	0	20.3877	41.4995	0	23.5578	18.7377	0	43.964
TRINITY_DN21657_c2_g2	134.647	244.086	139.968	178.814	252.51	138.596	329.009	118.147	119.209	184.501	123.684	15.1165	66.8857	114.523	173.977	101.106
TRINITY_DN21659_c0_g1	238.451	102.215	14.5454	53.3086	4.8961	6.20276	33.4315	70.7703	4.63141	7.23753	10.1939	3.6611	1.72359	9.81668	11.0276	9.60053
TRINITY_DN21660_c1_g3	190.913	150.402	121.074	125.935	126.178	119.973	145.504	140.379	113.049	140.005	135.738	136.694	94.7223	126.155	133.706	116.106
TRINITY_DN21660_c1_g7	55.1773	50.7848	59.8874	75.9643	77.9072	100.223	78.7366	128.118	93.0254	65.4682	57.1747	163.577	102.014	124.998	102.373	76.1692
TRINITY_DN21662_c1_g1	276.01	120.298	100.461	70.5485	76.5635	42.6478	17.4308	74.7365	26.3558	61.88	44.602	37.2054	51.3455	60.3323	90.0196	58.9932
TRINITY_DN21662_c2_g2	150.39	111.349	131.611	140.111	67.6536	134.153	124.709	119.966	92.8879	298.212	132.499	138.343	96.6879	147.959	146.848	162.158
TRINITY_DN21665_c0_g1	171.188	120.296	133.648	101.855	54.2687	116.646	89.4104	100.658	114.269	103.709	133.432	118.835	122.007	123.416	104.213	143.531
TRINITY_DN21665_c0_g1	171.188	120.296	133.648	101.855	54.2687	116.646	89.4104	100.658	114.269	103.709	133.432	118.835	122.007	123.416	104.213	143.531
TRINITY_DN21672_c0_g1	570.929	464.628	506.173	492.557	334.323	453.897	382.363	397.685	417.741	431.29	452.977	551	745.702	499.375	633.427	492.053
TRINITY_DN21672_c0_g1	570.929	464.628	506.173	492.557	334.323	453.897	382.363	397.685	417.741	431.29	452.977	551	745.702	499.375	633.427	492.053
TRINITY_DN21672_c0_g4	172.255	194.347	80.0763	8.73775	132.12	50.9956	218.989	104.074	80.1702	33.4981	49.8726	87.5506	132.705	183.296	231.123	238.514
TRINITY_DN21672_c0_g5	137.039	46.0442	62.3118	61.028	65.9082	92.316	160.742	107.315	49.7291	46.8247	70.2148	153.075	239.927	176.585	108.928	114.911
TRINITY_DN21672_c0_g6	228.947	150.458	143.999	118.2	160.304	181.597	215.586	157.285	179.952	227.488	211.123	213.44	246.959	268.905	277.34	203.154
TRINITY_DN21672_c0_g6	228.947	150.458	143.999	118.2	160.304	181.597	215.586	157.285	179.952	227.488	211.123	213.44	246.959	268.905	277.34	203.154
TRINITY_DN21672_c0_g7	398.148	382.698	446.003	429.134	246.46	518.201	273.371	418.151	488.562	408.223	420.87	597.059	657.691	513.896	548.738	529.025
TRINITY_DN21674_c1_g2	19.1985	34.3449	61.1555	34.9281	51.4151	65.3626	46.9159	73.8723	74.5376	76.0177	113.352	146.387	105.614	127.696	112.842	93.9029
TRINITY_DN21678_c0_g1	63.5459	136.808	142.885	136.154	48.9255	82.6263	50.8772	57.9907	229.017	44.0522	94.0893	0	0	89.1969	152.364	138.001
TRINITY_DN21681_c1_g1	87.0191	165.144	73.4042	55.2905	24.9975	17.4261	42.0716	36.2584	13.5078	32.6082	15.1757	11.0151	10.6766	8.27707	12.7147	0
TRINITY_DN21681_c1_g4	184.74	262.105	142.145	124.038	94.0334	80.6672	160.369	111.194	75.2239	70.5748	37.7862	13.3495	39.8589	37.9515	51.5177	30.7867
TRINITY_DN21681_c1_g5	167.878	249.096	160.267	102.546	97.0447	19.7343	61.5129	111.695	38.8682	36.3173	7.38092	6.45591	19.1331	24.5234	45.4999	16.3442
TRINITY_DN21681_c1_g5	167.878	249.096	160.267	102.546	97.0447	19.7343	61.5129	111.695	38.8682	36.3173	7.38092	6.45591	19.1331	24.5234	45.4999	16.3442
TRINITY_DN21683_c0_g1	686.713	775.175	397.734	528.35	385.968	342.206	318.086	398.522	395.381	485.179	480.178	253.945	434.431	335.261	311.834	324.044
TRINITY_DN21683_c1_g3	42.7226	151.793	189.836	319.939	90.9199	100.143	121.121	188.825	222.717	194.057	277.397	376.942	334.009	160.728	186.706	210.415
TRINITY_DN21684_c0_g5	44.7052	46.856	103.808	99.9146	215.609	29.4356	35.9972	80.4691	371.059	32.1764	134.153	354.68	302.8	155.164	106.914	68.2793
TRINITY_DN21685_c0_g1	325.87	158.525	120.277	84.1763	165.375	52.4526	58.9747	67.5479	86.72	97.7636	93.117	142.4	132.455	81.0108	116.849	114.617
TRINITY_DN21688_c0_g1	1109.31	856.84	313.695	374.696	354.145	271.136	418.663	356.978	243.393	372.889	354.05	230.637	179.725	188.194	238.032	251.488
TRINITY_DN21688_c0_g1	1109.31	856.84	313.695	374.696	354.145	271.136	418.663	356.978	243.393	372.889	354.05	230.637	179.725	188.194	238.032	251.488
TRINITY_DN21688_c0_g1	1109.31	856.84	313.695	374.696	354.145	271.136	418.663	356.978	243.393	372.889	354.05	230.637	179.725	188.194	238.032	251.488
TRINITY_DN21691_c2_g4	146.364	152.78	99.9859	62.898	174.178	215.56	124.037	145.83	169.312	92.3413	115.689	509.585	333.274	256.378	141.516	207.078
TRINITY_DN21691_c2_g4	146.364	152.78	99.9859	62.898	174.178	215.56	124.037	145.83	169.312	92.3413	115.689	509.585	333.274	256.378	141.516	207.078
TRINITY_DN21692_c0_g2	54.8864	61.1479	134.579	125.341	71.9221	80.1878	61.7264	23.0125	102.107	49.0493	38.9127	48.5817	77.2544	79.6855	48.7396	59.7082
TRINITY_DN21693_c0_g8	142.278	72.1125	33.1374	20.0704	39.4497	34.2802	39.1532	53.991	52.0474	48.3093	47.4272	59.0371	59.0036	49.5804	47.7563	50.829
TRINITY_DN21694_c0_g1	249.215	302.135	439.1	531.784	188.705	371.66	166.335	435.88	263.798	311.282	278.149	287.586	353.677	300.772	198.284	260.902
TRINITY_DN21694_c0_g5	121.108	94.7551	154.781	205.95	163.897	199.774	196.84	201.337	154.627	166.285	145.047	110.18	82.6452	137.596	117.67	170.321
TRINITY_DN21697_c0_g1	217.387	81.4651	67.4903	42.8385	54.1416	38.817	37.7798	25.3405	34.6782	48.901	40.4438	56.8811	41.0902	26.5895	51.3448	49.8012
TRINITY_DN21700_c1_g1	10.5477	21.151	78.4907	51.465	27.7543	101.093	51.4968	27.8051	98.9206	57.467	97.7459	152.406	65.1813	150.837	58.7071	71.9591
TRINITY_DN21701_c0_g2	103.728	100.389	165.728	85.9405	145.125	69.1252	123.79	76.9683	64.364	76.9097	29.1291	95.5522	71.6051	74.3119	17.5032	100.946
TRINITY_DN21701_c0_g5	183.655	75.3744	72.275	71.2261	76.8968	47.7869	61.6467	66.2613	59.0492	110.846	96.4683	52.953	52.6754	84.4563	111.672	18.7811
TRINITY_DN21705_c0_g2	254.731	76.2973	31.4536	26.8157	112.416	19.0843	79.6787	20.7886	19.1961	16.8967	27.1967	13.5575	20.2867	25.8625	15.9175	10.3736
TRINITY_DN21707_c3_g2	177.046	210.702	238.102	205.638	206.603	143.888	206.209	159.498	266.964	229.821	309.369	158.737	273.927	193.564	141.654	214.015
TRINITY_DN21709_c4_g2	32.7496	87.5995	72.1507	132.843	66.9555	66.4743	106.585	105.539	27.0849	105.525	54.7418	9.86766	28.9032	69.5823	60.7583	18.5936
TRINITY_DN21715_c0_g1	56.7211	0	0	123.373	0	111.157	45.5294	103.081	41.5557	79.7035	84.3928	0	47.4201	0	181.244	41.8471
TRINITY_DN21716_c0_g1	122.439	0	167.899	0	0	75.3555	0	221.858	79.2562	232.394	87.0589	278.503	0	83.5537	94.7694	0
TRINITY_DN21716_c1_g1	83.5376	121.69	102.775	111.227	51.7131	102.787	123.819	100.345	49.0142	59.0389	60.958	61.3665	80.6294	72.2038	77.2552	67.1106
TRINITY_DN21716_c1_g4	63.3753	63.9265	103.604	50.7156	41.0777	106.668	51.4511	55.8516	77.4767	97.2923	85.1857	72.5166	152.446	129.736	88.1533	53.0266
TRINITY_DN21718_c1_g1	159.72	66.8022	76.4482	108.058	85.948	47.9126	54.2933	81.4802	25.7966	62.6192	32.3902	45.6338	31.3017	64.1985	82.2903	45.4615
TRINITY_DN21720_c3_g4	0	285.854	615.238	589.201	381.279	563.691	345.967	244.037	397.139	608.6	561.759	438.683	857.644	902.268	558.773	640.63
TRINITY_DN21728_c0_g2	1541.82	779.167	424.297	326.738	428.176	207.659	391.773	334.918	254.647	438.981	306.44	244.194	264.164	309.264	313.601	368.122
TRINITY_DN21728_c0_g7	137.237	78.4748	34.581	22.7491	49.1131	42.1145	33.5849	33.0323	26.1223	24.5032	34.7056	30.4225	21.3452	23.308	54.5608	27.0402
TRINITY_DN21728_c0_g8	378.618	168.449	77.8652	71.9193	93.1772	39.6218	61.7199	91.8901	107.621	96.4337	63.2925	67.5579	123.866	110.889	60.2115	161.765
TRINITY_DN21728_c1_g1	196.62	0	0	0	0	62.0054	0	0	0	0	0	0	0	0	155.119	65.4137
TRINITY_DN21730_c0_g4	90.1838	109.438	161.417	200.863	154.938	181.765	131.671	238.721	204.484	151.451	124.413	149.451	78.6669	110.875	100.342	134.788
TRINITY_DN21730_c0_g5	153.122	77.5209	170.893	91.0758	327.842	218.374	372.437	185.885	417.145	276.834	263.762	229.746	183.401	235.432	167.317	158.32
TRINITY_DN21737_c0_g1	90.4967	83.1132	98.5561	116.988	177.975	179.769	176.272	153.267	181.489	96.1843	179.832	166.803	138.769	129.416	158.928	175.79
TRINITY_DN21739_c0_g1	47.9544	73.2477	19.267	150.157	162.146	176.219	77.6064	63.6795	76.3498	54.1102	91.3465	112.111	166.093	114.945	152.398	117.052
TRINITY_DN21744_c1_g4	168.392	50.3936	63.9014	43.617	71.601	23.805	87.6182	41.1211	36.3543	54.3953	36.7495	58.74	55.8866	55.2953	37.4669	59.422
TRINITY_DN21749_c1_g1	898.845	521.284	434.529	281.45	300.246	180.92	330.69	244.646	260.28	258.022	272.409	185.26	201.144	212.67	212.158	389.386
TRINITY_DN21749_c1_g1	898.845	521.284	434.529	281.45	300.246	180.92	330.69	244.646	260.28	258.022	272.409	185.26	201.144	212.67	212.158	389.386
TRINITY_DN21749_c1_g1	898.845	521.284	434.529	281.45	300.246	180.92	330.69	244.646	260.28	258.022	272.409	185.26	201.144	212.67	212.158	389.386
TRINITY_DN21749_c1_g1	898.845	521.284	434.529	281.45	300.246	180.92	330.69	244.646	260.28	258.022	272.409	185.26	201.144	212.67	212.158	389.386
TRINITY_DN21750_c5_g2	175.829	96.9173	0	0	64.3494	56.0116	0	0	0	0	0	0	0	0	139.633	0
TRINITY_DN21751_c0_g1	168.632	209.293	79.3906	63.4877	30.2234	32.852	42.3842	81.8973	55.2663	67.9039	34.9429	9.9212	19.9792	39.5048	50.8148	45.359
TRINITY_DN21754_c1_g1	122.401	61.5896	54.4456	67.2529	27.6563	46.2619	28.3992	27.0958	49.8315	39.8628	54.1618	77.9687	41.2389	48.0461	53.5856	20.294
TRINITY_DN21755_c0_g2	452.512	271.232	204.198	227.687	336.044	146.083	228.98	178.333	204.588	192.586	234.926	275.713	138.61	216.37	205.596	238.716
TRINITY_DN21755_c0_g2	452.512	271.232	204.198	227.687	336.044	146.083	228.98	178.333	204.588	192.586	234.926	275.713	138.61	216.37	205.596	238.716
TRINITY_DN21758_c1_g1	43.6153	155.046	334.439	257.552	203.957	379.575	264.919	250.664	471.626	362.808	399.625	223.051	435.466	522.199	329.222	339.601
TRINITY_DN21758_c4_g1	95.5155	105.759	680.189	897.562	758.396	483.267	599.362	699.358	837.046	939.166	967.35	637.087	842.079	599.953	754.999	831.044
TRINITY_DN21758_c5_g9	0	5.75691	12.1777	24.0419	12.9755	94.857	25.9931	12.671	117.8	80.558	87.941	69.2451	92.7313	120	43.7547	81.3239
TRINITY_DN21763_c0_g2	850.137	648.815	468.115	406.125	444.206	333.943	506.668	420.253	412.952	357.493	435.104	398.317	392.476	326.698	391.357	294.332
TRINITY_DN21765_c1_g3	816.906	920.802	343.916	406.488	501.311	226.121	612.92	337.795	262.797	295.405	186.82	87.2648	179.793	179.608	205.159	197.416
TRINITY_DN21765_c1_g3	816.906	920.802	343.916	406.488	501.311	226.121	612.92	337.795	262.797	295.405	186.82	87.2648	179.793	179.608	205.159	197.416
TRINITY_DN21765_c1_g3	816.906	920.802	343.916	406.488	501.311	226.121	612.92	337.795	262.797	295.405	186.82	87.2648	179.793	179.608	205.159	197.416
TRINITY_DN21768_c0_g8	120.81	49.219	19.4082	37.8102	81.6579	16.1407	39.0994	106.962	19.2246	54.503	73.6275	22.6061	62.7506	33.0973	38.3931	0
TRINITY_DN21771_c0_g4	535.546	320.2	272.715	221.557	169.5	200.34	203.907	180.311	272.896	283.154	298.915	144.372	150.364	147.471	172.131	164.678
TRINITY_DN21775_c1_g5	130.88	26.7284	62.8272	81.5009	66.0027	52.3698	42.3295	46.4113	20.712	58.7695	19.9054	0	45.2137	0	0	21.1445
TRINITY_DN21777_c0_g3	151.963	137.932	103.629	85.0208	73.4401	37.545	151.954	72.6884	92.5335	108.589	107.098	61.7984	79.4527	75.168	104.357	95.5507
TRINITY_DN21782_c1_g2	500.859	410.938	514.303	390.63	217.522	322.399	271.365	427.935	372.607	260.88	329.886	228.984	303.568	274.643	338.478	286.446
TRINITY_DN21784_c0_g3	54.7692	27.5548	56.219	209.424	107.138	36.9505	89.0087	84.3675	101.074	73.9794	147.554	37.393	84.0683	28.0043	65.3078	23.088
TRINITY_DN21785_c3_g3	273.124	446.884	283.452	402.786	343.347	309.366	375.293	411.949	409.357	285.428	471.225	360.786	471.156	449.704	520.872	417.658
TRINITY_DN21787_c0_g1	43.3136	43.9848	159.257	34.1166	74.6168	43.5003	35.0804	19.1469	121.48	65.533	82.6918	100.646	37.6117	74.0789	19.4949	0
TRINITY_DN21787_c0_g5	44.2229	88.5048	29.3616	144.352	124.708	179.911	36.0075	163.054	125.126	145.23	41.0554	159.05	101.483	162.526	302.417	60.7201
TRINITY_DN21788_c0_g2	262.264	0	2.29989	2.27052	0	3.7337	0	4.80801	0	2.17364	101.299	0	0	181.172	2.17382	0
TRINITY_DN21790_c1_g4	33.3562	46.6132	116.828	142.427	82.8052	217.623	108.719	181.334	217.943	120.685	263.828	196.839	289.325	167.87	206.882	150.056
TRINITY_DN21797_c0_g2	185.352	182.129	164.38	158.347	269.112	209.413	227.801	166.677	261.904	174.126	225.076	269.906	280.127	278.09	221.537	248.009
TRINITY_DN21797_c0_g2	185.352	182.129	164.38	158.347	269.112	209.413	227.801	166.677	261.904	174.126	225.076	269.906	280.127	278.09	221.537	248.009
TRINITY_DN21801_c1_g1	163.433	135.077	107.033	121.734	168.21	128.658	106.213	89.9044	163.589	121.826	94.8631	55.2089	142.193	156.654	154.472	143.603
TRINITY_DN21802_c1_g5	59.9879	81.0687	32.403	11.2121	51.2562	107.274	103.502	12.2143	64.4034	106.327	137.662	129.535	121.8	150.368	111.231	49.4742
TRINITY_DN21802_c1_g7	0	57.946	94.3636	138.699	112.346	58.1928	46.7441	88.6734	105.974	77.5856	99.5898	157.426	75.6402	147.153	114.353	120.986
TRINITY_DN21803_c7_g3	130.045	49.2144	212.406	246.881	140.325	229.733	250.703	214.936	304.346	224.362	386.898	461.784	369.501	343.923	116.283	339.54
TRINITY_DN21803_c7_g4	82.6531	48.6801	117.192	69.7554	182.88	123.865	118.645	105.703	183.729	210.594	70.316	332.395	179.78	258.78	316.256	192.489
TRINITY_DN21803_c7_g5	50.6489	57.5766	121.497	200.791	132.637	318.195	100.333	148.84	238.586	192.248	166.055	430.068	392.183	371.141	290.538	392.567
TRINITY_DN21804_c1_g1	759.849	271.382	114.815	99.4706	177.89	76.3181	192.604	96.0876	77.5288	100.277	72.1769	144.496	124.926	142.346	122.781	108.811
TRINITY_DN21804_c1_g1	759.849	271.382	114.815	99.4706	177.89	76.3181	192.604	96.0876	77.5288	100.277	72.1769	144.496	124.926	142.346	122.781	108.811
TRINITY_DN21804_c1_g1	759.849	271.382	114.815	99.4706	177.89	76.3181	192.604	96.0876	77.5288	100.277	72.1769	144.496	124.926	142.346	122.781	108.811
TRINITY_DN21804_c1_g2	701.843	45.2115	71.825	30.8461	74.6412	117.813	312.267	191.156	10.911	162.696	254.356	285.698	77.4807	181.916	277.98	146.983
TRINITY_DN21805_c1_g6	99.4314	227.397	86.322	140.146	201.706	79.1173	137.892	95.7243	117.805	86.8207	141.861	38.1944	64.8158	83.3067	50.0719	81.3032
TRINITY_DN21807_c2_g1	142.753	0	318.351	309.296	23.8531	361.094	92.2754	456.366	314.27	297.546	368.369	486.539	344.282	392.027	226.898	228.885
TRINITY_DN21807_c4_g1	113.538	103.944	166.319	148.155	202.136	241.907	163.9	132.654	202.831	170.836	190.795	254.911	278.112	287.847	272.856	374.935
TRINITY_DN21808_c0_g5	218.412	90.4065	84.5571	62.1997	44.7855	78.076	31.331	67.8229	73.9501	79.5084	98.9794	46.6812	78.9687	70.0485	61.2827	86.9184
TRINITY_DN21813_c0_g4	482.632	35.604	271.653	263.004	255.507	182.824	306.003	369.118	213.54	329.424	260.499	331.856	265.547	213.843	383.953	298.527
TRINITY_DN21816_c4_g8	102.927	57.3907	75.5004	74.1141	100.059	46.3996	93.0228	90.4877	37.774	88.7997	35.2937	93.1603	10.0604	85.6919	54.5562	38.8837
TRINITY_DN21818_c2_g1	14.1249	72.6787	79.4735	146.22	63.6674	40.7441	49.0143	95.4208	109.298	93.4446	65.1071	102.984	74.1694	67.7367	202.078	96.5268
TRINITY_DN21819_c0_g5	167.169	178.033	211.613	121.472	349.328	36.4248	223.712	50.5971	204.615	0	165.932	57.0763	0	155.847	89.0159	247.36
TRINITY_DN21820_c2_g2	290.262	275.215	191.829	360.66	186.95	304.668	279.572	448.222	308.41	249.2	528.292	852.032	648.724	545.226	490.201	271.04
TRINITY_DN21820_c2_g6	966.135	1195.49	266.025	182.881	122.273	36.3014	332.073	216.857	44.3905	83.4652	99.4059	77.5477	9.4463	51.1457	68.8294	64.003
TRINITY_DN21820_c2_g6	966.135	1195.49	266.025	182.881	122.273	36.3014	332.073	216.857	44.3905	83.4652	99.4059	77.5477	9.4463	51.1457	68.8294	64.003
TRINITY_DN21823_c0_g2	287.672	173.99	196.778	293.196	209.573	180.97	139.657	159.626	150.982	200.817	188.601	145.294	182.266	228.511	169.104	211.988
TRINITY_DN21824_c0_g3	185.564	136.29	55.0346	107.694	43.613	102.115	27.3795	74.3758	82.2442	116.236	77.6637	61.9341	29.4735	34.5489	53.631	28.1285
TRINITY_DN21829_c0_g1	185.283	180.326	128.683	123.509	101.634	73.7616	88.5256	115.531	109.926	116.977	126	75.6959	115.021	135.404	173.797	129.047
TRINITY_DN21833_c4_g1	14.5744	102.085	162.73	241.668	158.593	201.053	139.771	139.088	153.725	138.071	95.0294	60.7384	186.423	57.3845	33.6907	36.6408
TRINITY_DN21834_c0_g4	66.1427	79.8225	119.613	53.3131	57.5798	44.6442	118.266	58.2066	65.1906	40.8916	61.1244	36.0837	23.2198	45.0846	31.5488	44.6861
TRINITY_DN21840_c0_g5	45.1615	40.3491	66.1511	87.7397	98.9202	81.9564	92.1946	116.57	83.4083	90.9355	97.3175	188.068	183.216	100.981	119.752	112.194
TRINITY_DN21841_c1_g1	267.214	332.082	418.899	487.765	391.918	472.696	425.465	434.353	499.155	536.861	518.081	304.723	422.223	434.856	474.429	469.323
TRINITY_DN21841_c1_g1	267.214	332.082	418.899	487.765	391.918	472.696	425.465	434.353	499.155	536.861	518.081	304.723	422.223	434.856	474.429	469.323
TRINITY_DN21843_c0_g2	0	100.465	35.0735	45.8279	86.6146	67.2809	23.1601	50.2047	23.3441	98.8766	54.8302	64.9739	12.4938	29.1606	67.9866	71.9631
TRINITY_DN21845_c1_g2	104.052	0	109.58	131.2	47.9355	77.702	48.2905	78.5568	36.449	130.997	101.047	81.434	65.092	28.2383	56.4199	37.4406
TRINITY_DN21848_c1_g2	528.318	998.259	392.289	517.657	473.022	252.306	456.421	491.309	168.048	287.875	282.823	141.349	150.962	166.706	281.796	179.796
TRINITY_DN21848_c1_g2	528.318	998.259	392.289	517.657	473.022	252.306	456.421	491.309	168.048	287.875	282.823	141.349	150.962	166.706	281.796	179.796
TRINITY_DN21851_c1_g2	36.0935	233.15	36.9224	17.996	77.7326	91.9879	158.611	81.1303	83.297	51.8669	34.9702	54.7857	31.3428	47.077	101.547	86.0455
TRINITY_DN21851_c1_g3	294.812	124.114	32.973	100.21	78.11	138.104	153.482	75.9983	157.179	128.573	87.4796	5.02547	104.143	71.6463	95.1408	70.592
TRINITY_DN21853_c0_g11	140.426	186.466	148.987	139.163	116.849	108.387	133.586	106.594	90.7306	133.263	90.9353	104.097	103.839	104.982	93.0488	89.7553
TRINITY_DN21853_c0_g7	35.8867	30.6494	94.3771	101.481	103.995	174.491	96.1306	80.8443	133.754	129.58	127.422	189.586	127.303	135.906	122.293	129.365
TRINITY_DN21856_c0_g1	162.083	166.523	90.1278	59.7865	0	35.5472	65.0165	77.7654	31.6613	30.2041	67.5879	33.5803	15.3665	48.1596	31.5849	29.3036
TRINITY_DN21857_c0_g3	34.1018	105.604	26.8899	78.1185	28.1085	45.2243	0	0	0	0	51.5514	32.7928	0	0	27.1273	0
TRINITY_DN21859_c0_g11	50.2585	128.127	20.1462	78.4508	0	67.0921	20.3254	22.2623	59.822	18.852	19.1269	47.1432	0	17.2195	0	0
TRINITY_DN21859_c0_g3	52.3164	185.558	190.058	235.835	188.897	242.816	262.264	257.126	302.525	257.198	212.595	254.293	204.836	124.297	126.733	117.113
TRINITY_DN21859_c0_g5	0	183.359	121.063	114.426	61.5952	373.609	0	0	57.5501	55.7618	0	91.1864	135.501	58.5854	66.4045	57.3749
TRINITY_DN21859_c0_g8	0	0	185.819	149.467	64.5223	235.815	31.9706	106.631	181.846	230.737	149.301	387.558	270.075	219.478	0	245.933
TRINITY_DN21860_c1_g1	177.674	456.811	218.939	305.705	446.169	172.105	429.023	133.898	266.767	221.767	189.942	539.64	357.159	274.639	234.265	164.619
TRINITY_DN21862_c0_g3	0	0	61.9395	179.361	129.045	131.008	191.824	35.5438	151.538	0	119.441	193.779	135.037	27.4347	63.1711	92.2248
TRINITY_DN21864_c1_g1	80.6244	56.4452	140.673	208.472	95.2014	37.436	67.1588	130.782	42.9767	63.5965	27.9666	25.1856	4.27972	39.9403	39.0719	81.6339
TRINITY_DN21864_c1_g6	350.966	316.011	363.728	231.72	50.0467	39.2438	142.254	137.743	110.056	88.9761	104.454	54.0603	16.9768	111.503	170.441	155.843
TRINITY_DN21870_c0_g3	0	108.997	0	0	0	0	0	0	0	0	70.9812	0	0	0	77.5597	0
TRINITY_DN21872_c0_g1	0	25.8387	182.705	19.7585	0	33.8109	40.9758	22.4448	0	0	0	23.7745	0	17.3602	20.1266	20.5189
TRINITY_DN21874_c0_g1	183.338	147.145	96.9753	139.982	172.261	119.198	164.081	158.055	100.274	101.156	108.336	110.287	102.61	66.2246	115.309	155.145
TRINITY_DN21874_c0_g1	183.338	147.145	96.9753	139.982	172.261	119.198	164.081	158.055	100.274	101.156	108.336	110.287	102.61	66.2246	115.309	155.145
TRINITY_DN21875_c0_g2	130.195	189.526	162.552	217.022	209.498	168.018	207.706	207.795	192.72	150.329	137.166	103.056	162.371	159.895	192.252	149.32
TRINITY_DN21881_c0_g4	0	0	53.341	50.6253	54.5474	0	57.5575	66.1231	51.015	147.701	53.1147	77.1831	0	0	0	0
TRINITY_DN21882_c2_g1	205.868	19.8231	22.3749	12.9309	90.3668	21.786	50.312	23.4408	8.05401	9.76614	15.9186	28.836	66.1746	55.7246	104.405	16.821
TRINITY_DN21882_c2_g4	0	102.671	0	62.608	134.693	0	72.9846	0	62.8975	61.1175	0	0	0	0	147.05	187.509
TRINITY_DN21882_c2_g5	142.997	191.463	78.5873	77.1211	52.0595	40.2694	77.5253	94.3113	29.4774	36.9635	55.1352	10.7988	20.9523	16.2371	28.4221	101.113
TRINITY_DN21885_c0_g2	176.024	111.302	161.316	173.678	97.8564	175.812	196.1	162.7	177.101	180.895	143.284	241.834	212.489	138.735	213.639	238.14
TRINITY_DN21885_c0_g6	59.6086	190.168	144.927	62.9055	16.9828	66.6288	161.046	70.1979	80.0226	150.979	152.006	183.813	138.338	162.987	110.526	131.151
TRINITY_DN21889_c1_g5	100.714	190.879	304.906	263.069	244.938	189.223	127.445	295.099	231.181	191.285	198.626	293.545	236.333	228.66	293.612	276.093
TRINITY_DN21889_c1_g6	13.4564	148.901	243.227	184.271	58.5345	190.693	131.227	153.964	220.896	197.464	134.687	318.298	318.774	220.154	299.524	283.868
TRINITY_DN21896_c2_g2	407.634	477.963	335.152	302.88	320.896	167.601	357.573	302.022	256.152	244.375	241.157	233.869	244.458	239.179	252.954	201.871
TRINITY_DN21898_c1_g6	0	157.584	0	0	95.1375	85.0295	0	126.546	0	87.4234	0	161.413	0	94.3253	0	0
TRINITY_DN2190_c0_g1	0	0	0	0	132.442	186.862	69.0405	46.4179	0	169.594	0	0	120.011	0	20.7981	35.9028
TRINITY_DN21901_c3_g2	135.846	151.957	0	0	0	0	0	0	0	0	95.8621	0	0	0	0	0
TRINITY_DN21901_c3_g4	475.547	213.994	62.2316	110.554	91.6955	36.4604	55.0089	87.1393	74.967	61.341	72.7795	126.762	68.275	66.1798	74.0232	56.1699
TRINITY_DN21901_c3_g5	125.442	69.6996	12.8905	0	33.941	8.3748	31.1833	8.41038	39.7617	9.70098	36.0057	20.8935	0	13.039	22.846	0
TRINITY_DN21903_c1_g3	68.1907	96.9323	131.249	148.353	133.025	127.989	110.402	119.499	109.217	110.26	87.1621	76.6047	69.0851	61.1073	94.9957	86.0914
TRINITY_DN21904_c0_g8	73.8677	107.924	20.6128	12.192	61.4236	10.0588	60.2259	17.255	12.4412	15.5673	19.1287	13.15	13.1051	36.8185	15.6628	21.4411
TRINITY_DN21906_c0_g1	0	0	0	0	89.657	0	299.862	0	0	0	0	136.202	0	0	0	140.322
TRINITY_DN21906_c0_g4	0	0	48.4958	0	49.7815	42.1173	51.8873	0	46.5971	44.8394	47.9612	136.199	161.226	45.53	0	0
TRINITY_DN21908_c3_g5	125.991	70.4546	68.9281	33.7789	24.321	18.8834	79.6167	24.6491	68.8295	21.5932	32.317	12.7536	12.2739	38.1802	33.3847	23.5793
TRINITY_DN21910_c0_g2	176.099	150.942	150.109	165.887	113.94	142.38	99.2868	171.26	114.959	131.819	126.218	122.816	152.086	209.301	204.888	136.042
TRINITY_DN21910_c0_g3	156.084	156.428	77.0593	145.556	104.619	79.6325	147.797	207.445	90.6338	169.778	156.84	106.674	179.629	210.848	276.581	248.184
TRINITY_DN21910_c0_g7	244.877	136.73	83.9494	158.197	0	75.3555	0	110.929	0	309.858	0	0	0	83.5537	0	0
TRINITY_DN21911_c1_g3	153.061	180.245	173.536	150.242	176.533	206.767	198.791	160.022	247.947	123.975	214.808	683.264	541.129	832.52	489.329	346.73
TRINITY_DN21911_c1_g3	153.061	180.245	173.536	150.242	176.533	206.767	198.791	160.022	247.947	123.975	214.808	683.264	541.129	832.52	489.329	346.73
TRINITY_DN21917_c0_g1	36.6594	81.9857	99.119	98.4511	117.824	125.477	147.926	138.158	130.595	144.51	129.113	138.975	104.473	89.2044	118.048	122.98
TRINITY_DN21917_c0_g4	41.2617	68.6599	120.376	214.455	237.648	210.267	207.318	162.825	236.038	178.397	133.287	86.128	139.956	98.2223	103.897	112.951
TRINITY_DN21919_c2_g3	297.668	202.432	52.9217	83.4163	117.882	48.7723	82.4038	121.076	58.0561	79.7448	68.7524	33.9914	44.7667	67.1402	135.65	52.4547
TRINITY_DN21919_c2_g3	297.668	202.432	52.9217	83.4163	117.882	48.7723	82.4038	121.076	58.0561	79.7448	68.7524	33.9914	44.7667	67.1402	135.65	52.4547
TRINITY_DN21923_c0_g2	39.2705	69.6801	134.203	196.287	161.759	291.252	88.4679	265.22	246.714	159.701	274.21	180.663	175.333	210.84	185.66	188.323
TRINITY_DN21923_c0_g3	89.8206	267.644	487.755	542.932	458.668	524.359	421.75	477.164	509.405	446.787	515.686	327.387	440.226	480.426	402.414	473.466
TRINITY_DN21924_c0_g3	116.567	71.208	54.3305	105.202	0	69.4207	55.637	41.0413	53.3851	50.6807	26.0499	11.7527	0	23.7603	0	108.555
TRINITY_DN21924_c0_g3	116.567	71.208	54.3305	105.202	0	69.4207	55.637	41.0413	53.3851	50.6807	26.0499	11.7527	0	23.7603	0	108.555
TRINITY_DN21925_c0_g1	0	139.559	0	32.7476	29.768	16.0323	11.7257	12.0018	19.3124	59.4054	6.79564	24.7569	14.7601	34.0554	9.79897	10.9903
TRINITY_DN21925_c1_g1	75.3374	124.096	211.969	165.335	155.858	235.743	129.108	132.066	166.486	155.905	141.162	201.964	170.023	191.23	140.216	140.935
TRINITY_DN21925_c1_g2	105.126	48.1169	319.979	344.468	165.324	135.146	290.604	273	476.463	301.672	304.107	139.284	256.898	225.045	292.096	290.383
TRINITY_DN21925_c1_g2	105.126	48.1169	319.979	344.468	165.324	135.146	290.604	273	476.463	301.672	304.107	139.284	256.898	225.045	292.096	290.383
TRINITY_DN21927_c2_g2	0	0	190.019	0	0	56.0116	69.3597	0	0	0	63.9407	0	0	61.6213	69.8164	0
TRINITY_DN21928_c1_g3	45.9138	28.613	62.3469	141.758	56.1177	70.2767	70.1701	70.4157	115.708	144.819	57.9126	51.1921	50.8576	58.5293	91.2708	174.384
TRINITY_DN21930_c0_g1	317.905	279.14	376.722	349.446	394.975	397.682	367.886	456.697	367.825	325.342	527.671	664.63	585.344	638.659	546.041	523.18
TRINITY_DN21930_c0_g1	317.905	279.14	376.722	349.446	394.975	397.682	367.886	456.697	367.825	325.342	527.671	664.63	585.344	638.659	546.041	523.18
TRINITY_DN21930_c0_g1	317.905	279.14	376.722	349.446	394.975	397.682	367.886	456.697	367.825	325.342	527.671	664.63	585.344	638.659	546.041	523.18
TRINITY_DN21930_c1_g3	110.714	22.2144	64.0056	44.8893	29.0896	14.9787	9.00688	29.194	36.6085	25.815	34.1805	30.0347	38.9759	45.2437	52.8166	28.2699
TRINITY_DN21934_c0_g4	1065.36	779.198	543.092	521.205	403.56	299.209	570.911	578.797	286.129	354.52	429.291	231.89	285.653	307.318	356.13	322.553
TRINITY_DN21934_c0_g6	137.615	129.064	157.124	112.378	83.4314	75.8334	56.0295	120.793	93.1169	60.5665	119.804	162.299	136.687	81.9443	41.0351	73.8759
TRINITY_DN21936_c0_g1	85.421	77.435	68.7846	105.941	164.744	58.8123	111.458	63.5489	93.7022	87.9175	111.027	72.1114	106.173	101.582	116.187	85.7517
TRINITY_DN21937_c0_g2	71.9406	58.5701	285.551	30.9917	77.2381	35.8815	54.8623	45.8046	106.092	13.7932	88.9288	56.9237	154.396	94.4951	47.5847	39.6478
TRINITY_DN21937_c0_g8	107.593	0	75.2811	0	0	67.2316	0	0	0	0	0	0	0	0	0	0
TRINITY_DN21944_c0_g2	146.534	51.5042	37.5378	36.0468	0	0	78.5883	88.2262	36.48	34.8626	0	0	0	0	77.9384	0
TRINITY_DN21948_c0_g3	56.5882	115.888	90.1839	65.7239	70.9621	75.3516	68.5897	150.727	44.5226	147.52	64.4356	0	0	58.267	112.427	90.805
TRINITY_DN21955_c0_g6	0	183.291	0	0	0	0	0	0	0	0	0	188.504	0	0	122.262	0
TRINITY_DN21957_c0_g1	331.52	300.968	167.524	128.427	149.857	49.6381	173.365	65.7702	106.587	96.5459	107.436	63.5623	83.562	90.5264	72.2091	90.5978
TRINITY_DN21958_c0_g4	106.935	80.2686	120.222	43.5458	141.076	193.495	108.636	132.751	86.3869	48.7048	116.98	295.957	157.516	108.969	144.294	84.6453
TRINITY_DN21960_c2_g1	3.12529	3.10826	2.62815	5.18737	0	65.4138	91.4818	2.73862	210.535	0	4.87185	0	2.78017	217.061	91.9221	2.74136
TRINITY_DN21969_c1_g3	156.107	226.639	40.4056	31.7651	60.0345	19.8274	111.182	86.4255	8.76005	46.287	67.8681	17.5864	0	66.4225	23.2743	59.0916
TRINITY_DN21972_c2_g2	445.591	339.686	86.912	133.328	116.088	43.4131	124.703	91.1025	54.1713	105.332	74.6165	64.2563	64.8654	81.0341	79.7114	70.8279
TRINITY_DN21972_c2_g2	445.591	339.686	86.912	133.328	116.088	43.4131	124.703	91.1025	54.1713	105.332	74.6165	64.2563	64.8654	81.0341	79.7114	70.8279
[truncated: 3,544 more rows]
