# Supplementary material for: Genetic mechanisms associated with floral initiation and the repressive effect of fruit on flowering in apple (Malus x domestica Borkh)
Source: PLoS One. 2021 Feb 19;16(2):e0245487. doi: 10.1371/journal.pone.0245487 (PMC7894833; doi:10.1371/journal.pone.0245487)
Supplement: S8 Table — (XLSX) [file pone.0245487.s015.xlsx]

## Sheet: S8 Table
S8 Table. Apple genes that were profiled using qRT-PCR and their respective primer and probe set sequence information.
Gene	Reference ID	Primer/Probe	Sequence (5’-3’)	Size (mer)	GC content (%)
MdTFL1-1	MD12G1023900	Forward	TGAGATCTTTCTTTACTTTGGTGATGAC	28	36
		Probe	CGACCCAGATTTTCCT	16	50
		Reverse	CAAATGTGGCATCTGTGGTGC	21	52
MdTFL1-2	MD14G1021100	Forward	GAGTTGAGATCTTTCTTTACTTTGGTGAT	29	34
		Probe	ACAGACCCAGATTGTC	16	50
		Reverse	CAGTGCAGGTGCTCCCTTAG	20	60
MdActin	MD01G1001600	Forward	TGAAGGCTGGATTTGCTGGTG	21	59
		Probe	ATGATGCTCCCAGGGCT	17	58
		Reverse	GGTAAGGATACCTCTTTTCGACTGTGC	27	60
