# Supplementary material for: Genetic mechanisms associated with floral initiation and the repressive effect of fruit on flowering in apple (Malus x domestica Borkh)
Source: PLoS One. 2021 Feb 19;16(2):e0245487. doi: 10.1371/journal.pone.0245487 (PMC7894833; doi:10.1371/journal.pone.0245487)
Supplement: S9 Table — Bold Gene IDs indicate gene families that underwent a phylogenetic analysis in addition to blast homolog identification. Underlined Gene IDs indicate loci identified in this paper that were not included in the reference annotation. (XLSX) [file pone.0245487.s016.xlsx]

## Sheet: S9 Table
S9 Table. Identified homologs of Arabidopsis flowering genes in apple. Bold Gene IDs indicate gene families that underwent a phylogenetic analysis in addition to blast homolog identification. Underlined Gene IDs indicate loci identified in this paper that were not included in the reference annotation.
Arabidopsis query	Apple recriprocal homologs
AT1G01030|NGA3
AT1G01530|AGL28
AT1G01640
AT1G02740	MD15G1076200
AT1G03160|FZL	MD00G1063200	MD11G1286100	MD11G1311300	MD11G1311400	MD11G1311600	MD11G1311700	MD11G1312200
AT1G03457
AT1G04080|PRP39	MD00G1060100	MD05G1189300	MD11G1043400
AT1G04400|CRY2	MD13G1213600	MD16G1217700	MD16G1217800
AT1G06040|STO	MD04G1042700	MD09G1251100	MD17G1243400
AT1G06180|ATMYB13
AT1G09000|ANP1	MD04G1205500	MD12G1219600
AT1G10480|ZFP5	MD13G1086000	MD16G1085400
AT1G10570|OTS2
AT1G10670|ACLA-1
AT1G22130|AGL104	MD08G1177100	MD15G1362500
AT1G22770|GI	MD05G1033400	MD10G1034200
AT1G24260|SEP3	MD13G1121500	MD16G1121800
AT1G25540|PFT1	MD16G1046800	MD16G1047200
AT1G26310|CAL
AT1G27360|SPL11	MD07G1111600
AT1G27370|SPL10
AT1G28420|HB-1	MD05G1310200	MD10G1289100
AT1G28450|AGL58
AT1G28460|AGL59
AT1G29860|WRKY71
AT1G29962|AGL64	MD13G1257500
AT1G30950|UFO	MD05G1246800	MD10G1227400
AT1G30970|SUF4	MD05G1247000	MD10G1227600
AT1G31140|GOA
AT1G31814|FRL2
AT1G43850|SEU	MD05G1012000	MD10G1012000
AT1G51450|TRO	MD03G1172400	MD11G1190300
AT1G53160|SPL4	MD09G1244200	MD11G1251800	MD17G1236000
AT1G54760|AGL85
AT1G59810|AGL50
AT1G59920
AT1G59930
AT1G60040|AGL49
AT1G60980|ATGA20OX4
AT1G65480|FT	FT-like_denovo	MD12G1262000
AT1G67260|TCP1	MD09G1083500	MD17G1073600
AT1G68050|ADO3	MD16G1018000
AT1G68640|PAN	MD13G1044600	MD16G1046000
AT1G69120|AP1	MD06G1204400	MD13G1059200	MD16G1058500	MD17G1001300
AT1G69490|NAP	MD13G1069200	MD16G1069500
AT1G71692|AGL12	MD08G1216000	MD15G1400400
AT1G75410|BLH3	MD08G1024200	MD15G1021800
AT1G77080|MAF1
AT1G77300|EFS	MD08G1159600	MD15G1133700
AT1G77950|AGL67
AT1G77980|AGL66	MD08G1177000
AT1G79000|HAC1	MD09G1082800	MD09G1170000	MD17G1073200	MD17G1157000	MD17G1157100	MD17G1157200	MD17G1157500
AT1G79430|APL	MD05G1238400	MD10G1216700
AT1G79730|ELF7	MD17G1184000
AT2G03500|EFM	MD02G1039800	MD10G1089300	MD15G1180700	MD17G1066200
AT2G06210|ELF8	MD02G1088500	MD15G1215900
AT2G18915|LKP2
AT2G19520|FVE	MD02G1079600	MD09G1193500	MD15G1207100	MD17G1272900
AT2G20570|GPRI1	MD09G1241800	MD17G1234400
AT2G22540|SVP/AGL22	MD01G1038600	MD08G1197300	MD15G1313200	MD15G1384600
AT2G22630|AGL17
AT2G23380|CLF	MD02G1174900	MD02G1175000	MD15G1285900
AT2G24790|COL3
AT2G25930|ELF3	MD08G1074100	MD08G1074200	MD15G1062000
AT2G26320|AGL33
AT2G27550|ATC	MD03G1143000	MD11G1163500
AT2G27990|BLH8	MD03G1122400	MD11G1140600
AT2G28550|RAP2.7	MD01G1113400	MD03G1107900	MD04G1105200	MD07G1180900	MD11G1121200	MD12G1125900
AT2G28700|AGL46
AT2G31650|ATX1	MD13G1278800
AT2G33810|SPL3	MD05G1312300	MD10G1291800
AT2G40080|ELF4	MD01G1152700	MD11G1074300
AT2G42200|SPL9	MD12G1060200	MD14G1060200
AT2G43410|FPA	MD04G1045000	MD13G1271200
AT2G44950|RDO4	MD02G1218200	MD07G1098900
AT2G45190|AFO	MD04G1083800	MD06G1065700	MD07G1117200
AT2G45430|AHL22	MD02G1201800
AT2G45650|AGL6	MD01G1192400	MD02G1197600
AT2G45660|AGL20/SOC1	MD02G1197400	MD07G1123600	MD14G1155500
AT2G46870|NGA1	MD01G1091800	MD06G1124400	MD07G1162400	MD14G1141400
AT3G01090|AKIN10	MD09G1056200	MD17G1053700
AT3G02310|SEP2	MD06G1204300	MD09G1073900	MD14G1215600	MD17G1065400
AT3G02380|COL2	MD09G1079200	MD17G1069600
AT3G04100|AGL57
AT3G04610|FLK	MD04G1227000	MD12G1244000
AT3G10390|FLD	MD01G1103000	MD07G1169700
AT3G11540|SPY	MD12G1030800	MD14G1031300
AT3G12680|HUA1	MD10G1219700
AT3G12810|PIE1	MD10G1206600
AT3G15270|SPL5	MD03G1230600
AT3G18990|VRN1	MD00G1022100	MD02G1159700	MD02G1159800	MD02G1159900	MD02G1160300	MD02G1160400	MD05G1037200	MD05G1072500	MD10G1086900	MD15G1274400	MD15G1302000
AT3G20810|JMJD5	MD03G1020700	MD11G1022000	MD11G1022300
AT3G21150|BBX32
AT3G22440	MD00G1051400	MD02G1048900	MD13G1193100	MD15G1187200	MD16G1194000	MSTRG.1640	MSTRG.1899
AT3G22590|PHP	MD09G1133500	MD13G1132600	MD13G1196100	MD16G1196600
AT3G23130|SUP	MD16G1212200
AT3G27785|MYB118	MD09G1029700
AT3G30260|AGL79
AT3G47500|CDF3	MD06G1194500	MD14G1201600
AT3G48430|REF6	MD06G1159300	MD14G1165600
AT3G51780|ATBAG4	MD03G1063900	MD04G1162100	MD11G1067400	MD12G1174600
AT3G54340|AP3	MD02G1136500	MD08G1021300	MD15G1250200
AT3G57230|AGL16	MD08G1206400	MD15G1389800
AT3G57390|AGL18	MD00G1106300
AT3G57920|SPL15
AT3G58780|SHP1	MD09G1155200	MD17G1141300
AT3G61250|AtMYB17	MD01G1054800	MD07G1140400
AT3G61970|NGA2
AT4G00650|FRI
AT4G02560|LD	MD03G1284300	MD11G1302000
AT4G10710|SPT16	MD04G1188700	MD04G1188800	MD12G1201500	MD12G1201600	MSTRG.9889
AT4G11880|AGL14
AT4G14900	MD12G1231700	MD12G1232000
AT4G15180|SDG2	MD09G1103200	MD17G1091000
AT4G16280|FCA	MD13G1150500	MD16G1150700
AT4G16845|VRN2	MD04G1057300	MD06G1050700
AT4G18960|AG	MD05G1293700	MD10G1271000
AT4G20370|TSF
AT4G22140|EBS	MD05G1352300	MD09G1112400	MD10G1326300	MD11G1102700	MD16G1275400	MD17G1102500
AT4G22950|AGL19	MD04G1070200
AT4G24540|AGL24	MD15G1384500
AT4G25420|GA5	MD02G1198000
AT4G25530|FWA
AT4G28190|ULT1	MD09G1092100	MD17G1082000
AT4G29720|ATPAO5	MD01G1012400	MD02G1079400	MD15G1206900	MD16G1255500
AT4G30200|VEL1	MD08G1199400	MD13G1252500	MD15G1386900	MD16G1256500
AT4G32551|LUG	MD00G1115800	MD02G1040200	MD08G1138900	MD08G1139100	MD15G1103400	MD15G1117000	MD15G1145100
AT4G32980|ATH1	MD08G1043600	MD15G1061000
AT4G35900|FD	MD02G1125100	MD15G1008300	MD15G1240800
AT4G36920|AP2	MD02G1176000	MD15G1286400
AT4G36930|SPT	MD02G1174600	MD15G1079800	MD15G1285600
AT4G39100|SHL1	MD05G1059600	MD10G1067700
AT4G40060|ATHB16	MD01G1036200	MD06G1032300	MD15G1374500
AT5G02030|LSN	MD04G1138100	MD07G1205600	MD12G1153600
AT5G03790|ATHB51	MD12G1100600	MD14G1094700
AT5G03840|TFL1	MD12G1023900	MD14G1021100
AT5G06500|AGL96
AT5G10140|FLC
AT5G13480|FY	MD02G1288700	MD07G1038200
AT5G13790|AGL15	MD02G1301400	MD07G1022500
AT5G15800|SEP1	MD06G1204100
AT5G15840|CO
AT5G15850|COL1
AT5G16260|ELF9	MD00G1017100	MD12G1261400
AT5G16320|FRL1	MD11G1205100	MD12G1229900
AT5G17690|TFL2	MD02G1231000	MD07G1081800
AT5G20240|PI
AT5G23150|HUA2	MD13G1005600	MD16G1002500
AT5G24860|FPF1	MD00G1012500	MD03G1092000	MD08G1131700	MD13G1169600	MD15G1109300	MD16G1169700
AT5G24930|ATCOL4	MD08G1049600	MD15G1045000
AT5G27230
AT5G37055|ATSWC6	MD03G1056300	MD11G1057500
AT5G37260|RVE2
AT5G39550|VIM3
AT5G39660|CDF2	MD00G1125100	MD07G1057700	MD13G1070600	MD16G1071400
AT5G39860|PRE1
AT5G40360|MYB115
AT5G42400|ATXR7	MD02G1278400	MD07G1046400	MD07G1046500
AT5G43270|SPL2	MD13G1120300	MD16G1120300
AT5G44180
AT5G48385	MD02G1180500	MD05G1153400	MD10G1147800
AT5G51810|GA20OX2	MD00G1003600	MD01G1192100	MD15G1088200
AT5G51860
AT5G51870|AGL71
AT5G56860|GNC	MD08G1061600
AT5G57360|ZTL	MD13G1249400	MD16G1255700
AT5G57380|VIN3
AT5G57660|ATCOL5	MD00G1017500	MD13G1263800	MD16G1265000
AT5G59570
AT5G60410|ATSIZ1	MD01G1111200	MD03G1112700	MD07G1177400	MD11G1131700
AT5G60910|AGL8/FUL	MD14G1215700	MD17G1065500
AT5G61380|TOC1	MD06G1197300	MD14G1204500	MD14G1204700
AT5G61850|LFY	MD06G1129500	MD14G1146700
AT5G62040	MD01G1198400	MD07G1265900
AT5G62165|AGL42	MD01G1193300	MD01G1193500	MD01G1193600
AT5G65050|AGL31
AT5G65060|MAF3
AT5G65070|MAF4
AT5G65080|MAF5
AT5G67100|ICU2	MD02G1174100	MD02G1174200	MD02G1174400	MD15G1285400
