# Supplementary material for: Genetic mechanisms associated with floral initiation and the repressive effect of fruit on flowering in apple (Malus x domestica Borkh)
Source: PLoS One. 2021 Feb 19;16(2):e0245487. doi: 10.1371/journal.pone.0245487 (PMC7894833; doi:10.1371/journal.pone.0245487)
Supplement: S10 Table — (XLSX) [file pone.0245487.s017.xlsx]

## Sheet: S10 Table
S10 Table. Homologs of flowering genes that share a collinear genomic organization.
Arabidopsis query	Collinear Gene 1	Collinear Gene 2	evalue
AT1G04400|CRY2	MD13G1213600	MD16G1217700	0
AT1G06040|STO	MD09G1251100	MD17G1243400	5e-162
AT1G09000|ANP1	MD04G1205500	MD12G1219600	0
AT1G10480|ZFP5	MD13G1086000	MD16G1085400	2e-143
AT1G22770|GI	MD05G1033400	MD10G1034200	0
AT1G24260|SEP3	MD13G1121500	MD16G1121800	1e-105
AT1G28420|HB-1	MD05G1310200	MD10G1289100	0
AT1G30950|UFO	MD05G1246800	MD10G1227400	0
AT1G30970|SUF4	MD05G1247000	MD10G1227600	0
AT1G43850|SEU	MD05G1012000	MD10G1012000	0
AT1G51450|TRO	MD03G1172400	MD11G1190300	2e-171
AT1G53160|SPL4	MD09G1244200	MD17G1236000	2e-69
AT1G68640|PAN	MD13G1044600	MD16G1046000	0
AT1G69120|AP1	MD13G1059200	MD16G1058500	2e-151
AT1G71692|AGL12	MD08G1216000	MD15G1400400	2e-131
AT1G75410|BLH3	MD08G1024200	MD15G1021800	0
AT1G79000|HAC1	MD09G1170000	MD17G1157100	1e-90
AT1G79430|APL	MD05G1238400	MD10G1216700	0
AT2G03500	MD02G1039800	MD15G1180700	0
AT2G06210|ELF8	MD02G1088500	MD15G1215900	8e-66
AT2G19520|FVE	MD02G1079600	MD15G1207100	0
AT2G19520|FVE	MD09G1193500	MD15G1207100	0
AT2G20570|GPRI1	MD09G1241800	MD17G1234400	0
AT2G22540|SVP/AGL22	MD01G1038600	MD15G1313200	3e-131
AT2G23380|CLF	MD02G1174900	MD15G1285900	1e-100
AT2G25930|ELF3	MD08G1074200	MD15G1062000	0
AT2G27550|ATC	MD03G1143000	MD11G1163500	3e-125
AT2G27990|BLH8	MD03G1122400	MD11G1140600	0
AT2G28550|RAP2.7	MD01G1113400	MD07G1180900	0
AT2G28550|RAP2.7	MD03G1107900	MD11G1121200	0
AT2G28550|RAP2.7	MD04G1105200	MD12G1125900	0
AT2G33810|SPL3	MD05G1312300	MD10G1291800	3e-58
AT2G43410|FPA	MD04G1045000	MD13G1271200	0
AT2G44950|RDO4	MD02G1218200	MD07G1098900	0
AT2G45190|AFO	MD04G1083800	MD06G1065700	7e-132
AT2G45190|AFO	MD04G1083800	MD06G1065700	7e-132
AT2G46870|NGA1	MD01G1091800	MD06G1124400	2e-66
AT2G46870|NGA1	MD01G1091800	MD07G1162400	1e-176
AT2G46870|NGA1	MD01G1091800	MD14G1141400	1e-62
AT2G46870|NGA1	MD06G1124400	MD14G1141400	0
AT3G02310|SEP2	MD09G1073900	MD14G1215600	2e-98
AT3G02310|SEP2	MD09G1073900	MD17G1065400	3e-172
AT3G02380|COL2	MD09G1079200	MD17G1069600	0
AT3G04610|FLK	MD04G1227000	MD12G1244000	0
AT3G10390|FLD	MD01G1103000	MD07G1169700	5e-97
AT3G11540|SPY	MD12G1030800	MD14G1031300	0
AT3G18990|VRN1	MD05G1072500	MD10G1086900	0
AT3G20810|JMJD5	MD03G1020700	MD11G1022000	2e-167
AT3G22440	MD02G1048900	MD15G1187200	0
AT3G22440	MD13G1193100	MD16G1194000	0
AT3G22590|PHP	MD13G1196100	MD16G1196600	0
AT3G47500|CDF3	MD06G1194500	MD14G1201600	0
AT3G48430|REF6	MD06G1159300	MD14G1165600	0
AT3G51780|ATBAG4	MD03G1063900	MD11G1067400	3e-159
AT3G51780|ATBAG4	MD04G1162100	MD12G1174600	1e-141
AT3G54340|AP3	MD02G1136500	MD15G1250200	3e-131
AT3G57230|AGL16	MD08G1206400	MD15G1389800	2e-139
AT3G58780|SHP1	MD09G1155200	MD17G1141300	4e-160
AT3G61250|AtMYB17	MD01G1054800	MD07G1140400	0
AT4G02560|LD	MD03G1284300	MD11G1302000	0
AT4G10710|SPT16	MD04G1188700	MD12G1201500	0
AT4G14900	MD00G1051400	MD12G1231700	0
AT4G15180|SDG2	MD09G1103200	MD17G1091000	0
AT4G16280|FCA	MD13G1150500	MD16G1150700	0
AT4G18960|AG	MD05G1293700	MD10G1271000	4e-164
AT4G22140|EBS	MD05G1352300	MD09G1112400	3e-130
AT4G22140|EBS	MD05G1352300	MD10G1326300	1e-156
AT4G22140|EBS	MD09G1112400	MD10G1326300	3e-128
AT4G22140|EBS	MD09G1112400	MD17G1102500	6e-164
AT4G28190|ULT1	MD09G1092100	MD17G1082000	9e-170
AT4G29720|ATPAO5	MD02G1079400	MD15G1206900	0
AT4G30200|VEL1	MD08G1199400	MD15G1386900	0
AT4G30200|VEL1	MD13G1252500	MD16G1256500	0
AT4G32551|LUG	MD08G1138900	MD15G1117000	2e-29
AT4G32980|ATH1	MD08G1043600	MD15G1061000	0
AT4G35900|FD	MD02G1125100	MD15G1240800	2e-80
AT4G35900|FD	MD02G1125100	MD15G1008300	4e-21
AT4G36920|AP2	MD02G1176000	MD15G1286400	0
AT4G36930|SPT	MD02G1174600	MD15G1285600	5e-158
AT4G36930|SPT	MD02G1174600	MD15G1079800	1e-65
AT5G02030|LSN	MD04G1138100	MD12G1153600	0
AT5G03790|ATHB51	MD12G1100600	MD14G1094700	1e-156
AT5G03840|TFL1	MD12G1023900	MD14G1021100	3e-114
AT5G13480|FY	MD02G1288700	MD07G1038200	0
AT5G13790|AGL15	MD02G1301400	MD07G1022500	2e-151
AT5G17690|TFL2	MD02G1231000	MD07G1081800	0
AT5G23150|HUA2	MD13G1005600	MD16G1002500	0
AT5G24860|FPF1	MD08G1131700	MD15G1109300	8e-65
AT5G24930|ATCOL4	MD08G1049600	MD15G1045000	0
AT5G37055|ATSWC6	MD03G1056300	MD11G1057500	1e-111
AT5G39660|CDF2	MD13G1070600	MD16G1071400	0
AT5G42400|ATXR7	MD02G1278400	MD07G1046400	0
AT5G43270|SPL2	MD13G1120300	MD16G1120300	0
AT5G48385	MD05G1153400	MD10G1147800	0
AT5G51810|GA20OX2	MD00G1003600	MD01G1192100	0
AT5G57360|ZTL	MD13G1249400	MD16G1255700	0
AT5G57660|ATCOL5	MD13G1263800	MD16G1265000	0
AT5G60410|ATSIZ1	MD01G1111200	MD07G1177400	0
AT5G60410|ATSIZ1	MD03G1112700	MD11G1131700	0
AT5G61380|TOC1	MD06G1197300	MD14G1204700	0
AT5G61850|LFY	MD06G1129500	MD14G1146700	0
AT5G67100|ICU2	MD02G1174200	MD15G1285400	0
