# Supplementary material for: Genetic mechanisms associated with floral initiation and the repressive effect of fruit on flowering in apple (Malus x domestica Borkh)
Source: PLoS One. 2021 Feb 19;16(2):e0245487. doi: 10.1371/journal.pone.0245487 (PMC7894833; doi:10.1371/journal.pone.0245487)
Supplement: S11 Table — The q-value of the fold change is listed next to genes that exhibited a significant change in expression between the two conditions. Fold change was calculated as log2(T/NT). (XLSX) [file pone.0245487.s018.xlsx]

## Sheet: S11 Table
S11 Table. Genes that exhibited significant differential expression at one or more time points and are annotated as a flowering gene in response to fruit load. The q-value of the fold change is listed next to genes that exhibited a significant change in expression between the two conditions. Fold change was calculated as log2(T/NT).
Arabidopsis Homolog	Apple Reference Gene	2 DAFB		15 DAFB		35 DAFB		50 DAFB		70 DAFB
		Log2 Fold Change	q Value	Log2 Fold Change	q Value	Log2 Fold Change	q Value	Log2 Fold Change	q Value	Log2 Fold Change	q Value
RAP2.7	MD12G1125900	1.18059	0.00397723	0.929632	0.0202871	-0.0459743		0.478714		0.616328	0.00502385
SPL3/4/5	MD10G1291800	0.35032		0.694097		-0.0148127		0.518843		0.742879	0.000865337
GA20OX2	MD01G1192100	1.12274	0.00742289	0.173685		0.484614		0.3323		1.06839	0.0293912
MdMADS2.1	MD14G1215700	1.40273		0.61248		-0.305515		1.19359	0.0354292	0.879763	0.00787203
AGL6	MD01G1192400	0.637457		0.808052		-0.133638		1.48653	0.0302729	0.891553
SPL9	MD12G1060200	0.306463		0.0489712		0.705545		0.719399		1.03598	0.00223933
UTL1	MD17G1082000	0.282564		0.301257		0.272685		0.856497		0.835687	0.015017
ATH1	MD08G1043600	-0.0396456		0.0194028		0.2447		0.424625		1.39137	0.000865337
ATH1	MD15G1061000	0.203087		0.884655		0.387132		0.605787		1.77015	0.000865337
SPL2	MD13G1120300	-0.57288		0.0894584		0.479133		0.709652		0.944053	0.000865337
ANP1	MD04G1205500	-0.263368		-0.288541		0.295849		0.467943		0.962669	0.00553034
SPT	MD15G1079800	-0.619233		0.24569		0.112675		0.340229		0.672664	0.0293912
HAC1	MD09G1082800	-0.00697081		-0.209311		0.0953248		-0.26582		0.615163	0.0276169
SPL4/5	MD03G1230600	-1.37929	0.00958499	-0.0322799		0.273675		0.948859		0.606795
AFO	MD07G1117200	-1.45378	0.000865337	-0.155075		0.0488204		0.900915		0.485947
FLK	MD04G1227000	-0.956864	0.0164773	-0.190556		-0.0558381		0.061095		-0.178725
SPL9	MD14G1060200	-0.798104		0.130707		1.26024	0.000865337	1.54404	0.000865337	1.75891	0.000865337
ICU2	MD15G1285400	-0.727606		-1.05668	0.0123978	0.689402	0.0488008	0.68647		1.79531	0.000865337
FVE	MD09G1193500	-0.654793		-0.542989		0.291578		0.670241		1.54537	0.000865337
ANP1	MD12G1219600	-0.0438218		-0.897259		0.379618		0.383288		1.09191	0.0139348
ATPAO5	MD02G1079400	-0.153745		-1.45926	0.0354292	1.65509	0.0285319	0.372792		2.84278
NAP	MD13G1069200	3.82219	0.000865337	0.61387		-0.623796		0.267837		-1.84301	0.000865337
NAP	MD16G1069500	1.7385	0.034035	0.65423		-0.885763	0.0238837	-0.231144		-2.99281	0.000865337
MdTFL1-1	MD12G1023900	0.981552		-0.777962		1.66163	0.000865337	-0.786215		0.834112
AGL12	MD15G1400400	1.07029		-1.8397	0.0365283	-0.551522		0.0136115		-0.185328
STO	MD17G1243400	-0.493556		-1.02488	0.0108031	0.140567		0.423519		0.0534482
COL2	MD17G1069600	-0.617031		-1.36008	0.016116	-0.199615		-0.246877		-0.567127
BLH8	MD11G1140600	1.25457	0.00223933	0.164309		-0.0630223		-0.158888		-0.0330259
BLH8	MD03G1122400	1.20708	0.00397723	0.0856204		-0.0194561		-0.163316		-0.202424
CRY2	MD13G1213600	0.850515	0.0469735	0.307754		-0.216395		-0.140672		-0.280597
AP1/FUL fam	MD06G1204400	0.921497		0.735533		-0.717259	0.0153887	0.211392		-0.456587
ADO3	MD16G1018000	1.31281	0.0015891	1.33324	0.000865337	0.195037		-0.835017	0.0182323	-0.828128	0.000865337
APL	MD05G1238400	1.13608	0.0263918	-0.757391		-0.269616		-0.443714		-1.31557	0.000865337
AGL16	MD08G1206400	0.785895		-0.450982		-0.241256		-1.03351		-1.75175	0.0108031
CDF2	MD16G1071400	0.90251		-0.215004		-0.197452		-0.122215		-1.16765	0.000865337
GI	MD10G1034200	0.743551		0.1978		0.0430983		-0.381748		-0.924509	0.000865337
GI	MD05G1033400	1.11711	0.00696168	0.179112		-0.195344		-0.253506		-0.749319	0.00650166
LSN	MD07G1205600	0.966459	0.018575	-0.182849		-0.294953		-0.417895		-0.841457	0.000865337
APL	MD10G1216700	0.608495		-0.660377		0.103304		-0.0941443		-0.851051	0.00831586
CDF3	MD14G1201600	0.570527		-0.249768		-0.530074		-0.405697		-0.861805	0.000865337
CDF3	MD06G1194500	0.59459		-0.591407		-0.597889		-0.349952		-1.29239	0.000865337
CDF2	MD13G1070600	-0.457528		-0.497951		-0.251965		-0.478237		-1.31298	0.000865337
AGL24/SVP	MD15G1384600	0		0.945661		0.119393		-0.400852		-0.668456	0.046728
AT2G03500	MD15G1180700	0.329739		0.193697		-0.147339		-0.569829		-1.15934	0.00502385
RAP2.7	MD03G1107900	0.382621		0.267763		-0.15336		-0.216451		-0.799942	0.000865337
AT3G22440	MSTRG.1640	0.14188		0.0692396		-0.339209		-0.257163		-1.01324	0.000865337
SHL1	MD10G1067700	0.13673		0.577592		-0.280708		0.0208182		-0.549678	0.0199519
TOC1	MD14G1204700	0.0802991		0.0850332		-0.234227		-0.0273644		-0.469286	0.0477204
VRN1	MD05G1072500	0.466141		0.0554955		-0.354415		-0.418918		-0.555267	0.0116124
ZTL	MD13G1249400	0.407418		-0.061282		-0.11739		-0.211497		-0.482534	0.0479698
ZTL	MD16G1255700	0.404362		0.0442304		-0.23385		-0.154206		-0.558406	0.0143199
AT5G48385	MD02G1180500	-0.359862		0.153923		-0.189394		-0.116568		-0.698405	0.000865337
GPRI1	MD17G1234400	-0.0916294		-0.207454		-0.297751		-0.212167		-0.597666	0.0108031
AP2	MD02G1176000	-0.192461		-0.0621498		-0.139358		-0.411017		-0.627181	0.00696168
MdTFL1-2	MD14G1021100	-0.527859		-2.30367	0.000865337	-1.7464	0.000865337	-3.67621	0.00223933	-4.70184	0.000865337
