# Supplementary material for: Genetic mechanisms associated with floral initiation and the repressive effect of fruit on flowering in apple (Malus x domestica Borkh)
Source: PLoS One. 2021 Feb 19;16(2):e0245487. doi: 10.1371/journal.pone.0245487 (PMC7894833; doi:10.1371/journal.pone.0245487)
Supplement: S12 Table — (XLSX) [file pone.0245487.s019.xlsx]

## Sheet: S12 Table
S12 Table. Potential upstream promoters or downstream regulatory targets of MdTFL1-2 that were identified in cluster 5.
Gene Id	tracking id	TAIR ID	Tair ID	Transcription Factor	Function
MD14G1021100	MSTRG.32171	AT5G03840.1	TFL1, TFL-1	Yes	PEBP (phosphatidylethanolamine-binding protein) family protein
MD05G1203300	MSTRG.12021	AT3G20740.1	FIE, FIS3, FIE1	Yes	Transducin/WD40 repeat-like superfamily protein
MD04G1113500	MSTRG.9306	AT2G47410.2	0	Yes	WD40/YVTN repeat-like-containing domain;Bromodomain
MSTRG.21599.1	MSTRG.21599	AT2G37590.1	ATDOF2.4, DOF2.4	Yes	DNA binding with one finger 2.4
MSTRG.2577.1	MSTRG.2577	AT5G35550.1	TT2, ATMYB123, MYB123, ATTT2	Yes	Duplicated homeodomain-like superfamily protein
MD05G1015000	MSTRG.10499	AT1G49700.1	0	Unknown	Plant protein 1589 of unknown function
MD05G1015700	MSTRG.10503	AT5G53740.1	0	Unknown	unknown protein; FUNCTIONS IN: molecular_function unknown; INVOLVED IN: biological_process unknown; LOCATED IN: chloroplast; EXPRESSED IN: synergid; BEST Arabidopsis thaliana protein match is: unknown protein (TAIR:AT5G53905.1); Has 1807 Blast hits to 1807 proteins in 277 species: Archae - 0; Bacteria - 0; Metazoa - 736; Fungi - 347; Plants - 385; Viruses - 0; Other Eukaryotes - 339 (source: NCBI…
MD05G1056700	MSTRG.10844	AT1G49700.2	0	Unknown	Plant protein 1589 of unknown function
MD06G1212100	MSTRG.14944	AT1G50020.1	0	Unknown	unknown protein; FUNCTIONS IN: molecular_function unknown; INVOLVED IN: biological_process unknown; LOCATED IN: chloroplast thylakoid membrane, chloroplast; EXPRESSED IN: 24 plant structures; EXPRESSED DURING: 15 growth stages; Has 72 Blast hits to 72 proteins in 27 species: Archae - 0; Bacteria - 0; Metazoa - 0; Fungi - 0; Plants - 72; Viruses - 0; Other Eukaryotes - 0 (source: NCBI BLink).
MD08G1001900	MSTRG.17737	#N/A	#N/A	Unknown	#N/A
MD08G1147700	MSTRG.18883	AT1G49700.1	0	Unknown	Plant protein 1589 of unknown function
MD09G1071700	MSTRG.20269	AT5G53740.1	0	Unknown	unknown protein; FUNCTIONS IN: molecular_function unknown; INVOLVED IN: biological_process unknown; LOCATED IN: chloroplast; EXPRESSED IN: synergid; BEST Arabidopsis thaliana protein match is: unknown protein (TAIR:AT5G53905.1); Has 1807 Blast hits to 1807 proteins in 277 species: Archae - 0; Bacteria - 0; Metazoa - 736; Fungi - 347; Plants - 385; Viruses - 0; Other Eukaryotes - 339 (source: NCBI…
MD09G1182900	MSTRG.21207	AT3G63052.1	0	Unknown	unknown protein; Has 30201 Blast hits to 17322 proteins in 780 species: Archae - 12; Bacteria - 1396; Metazoa - 17338; Fungi - 3422; Plants - 5037; Viruses - 0; Other Eukaryotes - 2996 (source: NCBI BLink).
MD10G1130800	MSTRG.23218	AT3G06895.1	0	Unknown	unknown protein; Has 2 Blast hits to 2 proteins in 1 species: Archae - 0; Bacteria - 0; Metazoa - 0; Fungi - 0; Plants - 2; Viruses - 0; Other Eukaryotes - 0 (source: NCBI BLink).
MD11G1097200	MSTRG.25725	AT5G02220.1	0	Unknown	unknown protein; Has 30201 Blast hits to 17322 proteins in 780 species: Archae - 12; Bacteria - 1396; Metazoa - 17338; Fungi - 3422; Plants - 5037; Viruses - 0; Other Eukaryotes - 2996 (source: NCBI BLink).
MD01G1135800	MSTRG.2580	AT3G06895.1	0	Unknown	unknown protein; Has 2 Blast hits to 2 proteins in 1 species: Archae - 0; Bacteria - 0; Metazoa - 0; Fungi - 0; Plants - 2; Viruses - 0; Other Eukaryotes - 0 (source: NCBI BLink).
MD11G1237600	MSTRG.26881	AT1G49700.1	0	Unknown	Plant protein 1589 of unknown function
MD13G1164400	MSTRG.31071	AT1G49700.1	0	Unknown	Plant protein 1589 of unknown function
MD14G1159100	MSTRG.33296	AT1G28135.1	0	Unknown	unknown protein; FUNCTIONS IN: molecular_function unknown; INVOLVED IN: biological_process unknown; LOCATED IN: chloroplast; Has 7 Blast hits to 7 proteins in 1 species: Archae - 0; Bacteria - 0; Metazoa - 0; Fungi - 0; Plants - 7; Viruses - 0; Other Eukaryotes - 0 (source: NCBI BLink).
MD15G1123500	MSTRG.35101	AT1G49700.1	0	Unknown	Plant protein 1589 of unknown function
MD15G1123600	MSTRG.35102	AT1G49700.1	0	Unknown	Plant protein 1589 of unknown function
MD16G1246800	MSTRG.39744	AT5G57123.1	0	Unknown	unknown protein; BEST Arabidopsis thaliana protein match is: unknown protein (TAIR:AT4G29905.1); Has 30201 Blast hits to 17322 proteins in 780 species: Archae - 12; Bacteria - 1396; Metazoa - 17338; Fungi - 3422; Plants - 5037; Viruses - 0; Other Eukaryotes - 2996 (source: NCBI BLink).
MD17G1093200	MSTRG.40775	AT3G50130.1	0	Unknown	Plant protein of unknown function (DUF247)
MD17G1099700	MSTRG.40824	AT5G53740.1	0	Unknown	unknown protein; FUNCTIONS IN: molecular_function unknown; INVOLVED IN: biological_process unknown; LOCATED IN: chloroplast; EXPRESSED IN: synergid; BEST Arabidopsis thaliana protein match is: unknown protein (TAIR:AT5G53905.1); Has 1807 Blast hits to 1807 proteins in 277 species: Archae - 0; Bacteria - 0; Metazoa - 736; Fungi - 347; Plants - 385; Viruses - 0; Other Eukaryotes - 339 (source: NCBI…
MD17G1101800,MD17G1101900	MSTRG.40846	AT5G53740.1	0	Unknown	unknown protein; FUNCTIONS IN: molecular_function unknown; INVOLVED IN: biological_process unknown; LOCATED IN: chloroplast; EXPRESSED IN: synergid; BEST Arabidopsis thaliana protein match is: unknown protein (TAIR:AT5G53905.1); Has 1807 Blast hits to 1807 proteins in 277 species: Archae - 0; Bacteria - 0; Metazoa - 736; Fungi - 347; Plants - 385; Viruses - 0; Other Eukaryotes - 339 (source: NCBI…
MD17G1176600	MSTRG.41463	#N/A	#N/A	Unknown	#N/A
MD02G1317100	MSTRG.5987	AT2G07706.1	0	Unknown	unknown protein; BEST Arabidopsis thaliana protein match is: unknown protein (TAIR:ATMG00470.1); Has 35333 Blast hits to 34131 proteins in 2444 species: Archae - 798; Bacteria - 22429; Metazoa - 974; Fungi - 991; Plants - 531; Viruses - 0; Other Eukaryotes - 9610 (source: NCBI BLink).
MSTRG.31125.1	MSTRG.31125	AT2G12905.1	0	Unknown	unknown protein; Has 30201 Blast hits to 17322 proteins in 780 species: Archae - 12; Bacteria - 1396; Metazoa - 17338; Fungi - 3422; Plants - 5037; Viruses - 0; Other Eukaryotes - 2996 (source: NCBI BLink).
MD03G1051500	gene:MD03G1051500	AT5G42400.1	ATXR7, SDG25	No	SET domain protein 25
MD04G1218600	MSTRG.10140	AT5G65970.1	MLO10, ATMLO10	No	Seven transmembrane MLO family protein
MD05G1240300	MSTRG.12340	AT1G07400.1	0	No	HSP20-like chaperones superfamily protein
MD00G1191200	MSTRG.1451	AT2G21680.1	0	No	Galactose oxidase/kelch repeat superfamily protein
MD08G1063900,MD08G1064000	MSTRG.18226	AT3G04690.1	ANX1	No	Malectin/receptor-like protein kinase family protein
MD01G1072700	MSTRG.2087	AT4G38200.1	0	No	SEC7-like guanine nucleotide exchange family protein
MD10G1212000	MSTRG.23893	AT1G47620.1	CYP96A8	No	cytochrome P450, family 96, subfamily A, polypeptide 8
MD11G1068500	MSTRG.25490	ATCG00340.1	PSAB	No	Photosystem I, PsaA/PsaB protein
MD11G1214600	MSTRG.26675	AT1G75580.1	0	No	SAUR-like auxin-responsive protein family
MD11G1294800	MSTRG.27373	ATCG00500.1	ACCD	No	acetyl-CoA carboxylase carboxyl transferase subunit beta
MD11G1294900,MD11G1295000	MSTRG.27374	ATCG00490.1	RBCL	No	ribulose-bisphosphate carboxylases
MD11G1295300	MSTRG.27377	ATCG00470.1	ATPE	No	ATP synthase epsilon chain
MD12G1030000	MSTRG.27823	AT5G25420.1	0	No	Xanthine/uracil/vitamin C permease
MD12G1152700	MSTRG.28762	AT2G43400.1	ETFQO	No	electron-transfer flavoprotein:ubiquinone oxidoreductase
MD12G1235700	MSTRG.29451	AT4G15215.1	PDR13, ATPDR13	No	pleiotropic drug resistance 13
MD12G1235800	MSTRG.29452	AT3G13330.1	PA200	No	proteasome activating protein 200
MD13G1022700,MD13G1022900	MSTRG.29870	AT1G70830.5	MLP28	No	MLP-like protein 28
MD13G1153700	MSTRG.30982	AT1G16820.1	0	No	vacuolar ATP synthase catalytic subunit-related / V-ATPase-related / vacuolar proton pump-related
MD15G1083900	MSTRG.34755	AT5G37990.1	0	No	S-adenosyl-L-methionine-dependent methyltransferases superfamily protein
MD15G1295700	MSTRG.36511	AT4G05620.1	0	No	Galactose oxidase/kelch repeat superfamily protein
MD15G1346300	MSTRG.36913	AT4G00100.1	ATRPS13A, RPS13, PFL2, RPS13A	No	ribosomal protein S13A
MD02G1049600	MSTRG.3863	ATCG00490.1	RBCL	No	ribulose-bisphosphate carboxylases
MD16G1278700	MSTRG.39992	AT1G34420.1	0	No	leucine-rich repeat transmembrane protein kinase family protein
MD17G1103500	MSTRG.40867	AT5G47510.1	0	No	Sec14p-like phosphatidylinositol transfer family protein
MD17G1103600	MSTRG.40868	AT4G03560.1	ATTPC1, TPC1, ATCCH1, FOU2	No	two-pore channel 1
MD17G1263800	MSTRG.42159	AT1G16820.1	0	No	vacuolar ATP synthase catalytic subunit-related / V-ATPase-related / vacuolar proton pump-related
MD03G1120200	MSTRG.6957	ATCG00570.1	PSBF	No	photosystem II reaction center protein F
MD04G1057600	MSTRG.8896	AT4G25140.1	OLEO1, OLE1	No	oleosin 1
MD04G1200100,MD04G1200200	MSTRG.9983	AT1G70320.1	UPL2	No	ubiquitin-protein ligase 2
MSTRG.11644.1	MSTRG.11644	AT1G55390.1	0	No	Cysteine/Histidine-rich C1 domain family protein
MSTRG.1236.1	MSTRG.1236	ATCG00280.1	PSBC	No	photosystem II reaction center protein C
MSTRG.21569.1	MSTRG.21569	ATCG00510.1	PSAI	No	photsystem I subunit I
MSTRG.21634.1	MSTRG.21634	AT1G18150.3	ATMPK8	No	Protein kinase superfamily protein
MSTRG.25332.1	MSTRG.25332	AT3G09890.2	0	No	Ankyrin repeat family protein
MSTRG.25487.1	MSTRG.25487	ATCG00280.1	PSBC	No	photosystem II reaction center protein C
MSTRG.27372.1	MSTRG.27372	AT4G36150.1	0	No	Disease resistance protein (TIR-NBS-LRR class) family
MSTRG.27827.1	MSTRG.27827	AT5G25420.1	0	No	Xanthine/uracil/vitamin C permease
MSTRG.33746.1	MSTRG.33746	ATCG00020.1	PSBA	No	photosystem II reaction center protein A
MSTRG.34754.1	MSTRG.34754	AT3G03000.1	0	No	EF hand calcium-binding protein family
MSTRG.3531.1	MSTRG.3531	AT1G63250.1	0	No	DEA(D/H)-box RNA helicase family protein
MSTRG.3569.1	MSTRG.3569	ATCG00340.1	PSAB	No	Photosystem I, PsaA/PsaB protein
MSTRG.36469.1	MSTRG.36469	ATCG00580.1	PSBE	No	photosystem II reaction center protein E
MSTRG.37284.1	MSTRG.37284	AT2G20900.2	DGK5, ATDGK5	No	diacylglycerol kinase 5
MSTRG.38583.1	MSTRG.38583	ATCG00170.1	RPOC2	No	DNA-directed RNA polymerase family protein
MSTRG.39640.1	MSTRG.39640	AT1G33770.1	0	No	Protein kinase superfamily protein
MSTRG.5297.1	MSTRG.5297	AT2G07689.1	0	No	NADH-Ubiquinone/plastoquinone (complex I) protein
MSTRG.5605.1	MSTRG.5605	AT5G58140.3	PHOT2, NPL1	No	phototropin 2
MSTRG.885.1	MSTRG.885	#N/A	#N/A		#N/A
