# Supplementary material for: Genetic mechanisms associated with floral initiation and the repressive effect of fruit on flowering in apple (Malus x domestica Borkh)
Source: PLoS One. 2021 Feb 19;16(2):e0245487. doi: 10.1371/journal.pone.0245487 (PMC7894833; doi:10.1371/journal.pone.0245487)
Supplement: S13 Table — (XLSX) [file pone.0245487.s020.xlsx]

## Sheet: S13 Table
S13 Table. Apple genes and module color assignment determined by WCGNA.
Transcript ID	Module Color Assignment
MSTRG.10260	bisque4
MSTRG.10501	bisque4
MSTRG.11193	bisque4
MSTRG.11369	bisque4
MSTRG.11527	bisque4
MSTRG.12270	bisque4
MSTRG.12736	bisque4
MSTRG.13051	bisque4
MSTRG.13150	bisque4
MSTRG.13272	bisque4
MSTRG.13300	bisque4
MSTRG.13455	bisque4
MSTRG.13650	bisque4
MSTRG.13872	bisque4
MSTRG.13951	bisque4
MSTRG.14713	bisque4
MSTRG.16156	bisque4
MSTRG.16948	bisque4
MSTRG.17219	bisque4
MSTRG.17746	bisque4
MSTRG.17753	bisque4
MSTRG.18067	bisque4
MSTRG.18133	bisque4
MSTRG.18275	bisque4
MSTRG.18524	bisque4
MSTRG.1894	bisque4
MSTRG.19066	bisque4
MSTRG.19095	bisque4
MSTRG.19614	bisque4
MSTRG.20239	bisque4
MSTRG.20587	bisque4
MSTRG.21271	bisque4
MSTRG.21323	bisque4
MSTRG.21399	bisque4
MSTRG.21419	bisque4
MSTRG.21761	bisque4
MSTRG.22756	bisque4
MSTRG.22870	bisque4
MSTRG.23493	bisque4
MSTRG.23647	bisque4
MSTRG.24343	bisque4
MSTRG.24552	bisque4
MSTRG.24967	bisque4
MSTRG.25014	bisque4
MSTRG.2574	bisque4
MSTRG.26568	bisque4
MSTRG.26961	bisque4
MSTRG.27341	bisque4
MSTRG.28338	bisque4
MSTRG.28390	bisque4
MSTRG.28601	bisque4
MSTRG.30293	bisque4
MSTRG.30519	bisque4
MSTRG.30787	bisque4
MSTRG.31363	bisque4
MSTRG.31532	bisque4
MSTRG.31639	bisque4
MSTRG.32188	bisque4
MSTRG.32521	bisque4
MSTRG.3303	bisque4
MSTRG.33043	bisque4
MSTRG.33351	bisque4
MSTRG.33492	bisque4
MSTRG.3387	bisque4
MSTRG.33960	bisque4
MSTRG.34404	bisque4
MSTRG.34782	bisque4
MSTRG.35006	bisque4
MSTRG.35111	bisque4
MSTRG.35333	bisque4
MSTRG.36692	bisque4
MSTRG.36774	bisque4
MSTRG.36952	bisque4
MSTRG.37171	bisque4
MSTRG.37917	bisque4
MSTRG.38233	bisque4
MSTRG.38413	bisque4
MSTRG.40097	bisque4
MSTRG.40772	bisque4
MSTRG.41096	bisque4
MSTRG.41437	bisque4
MSTRG.4374	bisque4
MSTRG.5066	bisque4
MSTRG.6524	bisque4
MSTRG.7587	bisque4
MSTRG.7629	bisque4
MSTRG.7936	bisque4
MSTRG.8397	bisque4
MSTRG.8537	bisque4
MSTRG.8833	bisque4
MSTRG.9536	bisque4
MSTRG.9696	bisque4
gene:MD16G1225800	bisque4
MSTRG.10006	black
MSTRG.10049	black
MSTRG.10054	black
MSTRG.10061	black
MSTRG.10083	black
MSTRG.10087	black
MSTRG.10103	black
MSTRG.10104	black
MSTRG.10119	black
MSTRG.1012	black
MSTRG.10144	black
MSTRG.10174	black
MSTRG.10176	black
MSTRG.10258	black
MSTRG.10300	black
MSTRG.1032	black
MSTRG.10340	black
MSTRG.10368	black
MSTRG.10416	black
MSTRG.10473	black
MSTRG.10487	black
MSTRG.10514	black
MSTRG.10515	black
MSTRG.10524	black
MSTRG.1053	black
MSTRG.10576	black
MSTRG.10604	black
MSTRG.10632	black
MSTRG.10703	black
MSTRG.10748	black
MSTRG.10761	black
MSTRG.10763	black
MSTRG.10789	black
MSTRG.10792	black
MSTRG.10807	black
MSTRG.10848	black
MSTRG.10891	black
MSTRG.10924	black
MSTRG.1101	black
MSTRG.11013	black
MSTRG.11021	black
MSTRG.11058	black
MSTRG.11135	black
MSTRG.11154	black
MSTRG.11222	black
MSTRG.11281	black
MSTRG.11282	black
MSTRG.11284	black
MSTRG.11420	black
MSTRG.11438	black
MSTRG.11479	black
MSTRG.11508	black
MSTRG.1151	black
MSTRG.1152	black
MSTRG.11545	black
MSTRG.1155	black
MSTRG.11682	black
MSTRG.11711	black
MSTRG.11727	black
MSTRG.11751	black
MSTRG.11753	black
MSTRG.11776	black
MSTRG.11777	black
MSTRG.11793	black
MSTRG.11802	black
MSTRG.11834	black
MSTRG.1185	black
MSTRG.1187	black
MSTRG.11894	black
MSTRG.11897	black
MSTRG.11981	black
MSTRG.12026	black
MSTRG.12034	black
MSTRG.12046	black
MSTRG.12139	black
MSTRG.12155	black
MSTRG.12168	black
MSTRG.12288	black
MSTRG.12289	black
MSTRG.12331	black
MSTRG.12341	black
MSTRG.12343	black
MSTRG.12366	black
MSTRG.1245	black
MSTRG.12498	black
MSTRG.12575	black
MSTRG.12610	black
MSTRG.12626	black
MSTRG.12636	black
MSTRG.12677	black
MSTRG.12679	black
MSTRG.1271	black
MSTRG.12799	black
MSTRG.12809	black
MSTRG.12814	black
MSTRG.12865	black
MSTRG.12881	black
MSTRG.12927	black
MSTRG.12959	black
MSTRG.12993	black
MSTRG.13060	black
MSTRG.13072	black
MSTRG.13075	black
MSTRG.1318	black
MSTRG.13201	black
MSTRG.13225	black
MSTRG.13233	black
MSTRG.13236	black
MSTRG.13264	black
MSTRG.13293	black
MSTRG.13311	black
MSTRG.13438	black
MSTRG.13466	black
MSTRG.13523	black
MSTRG.13525	black
MSTRG.13540	black
MSTRG.13547	black
MSTRG.13592	black
MSTRG.13609	black
MSTRG.13620	black
MSTRG.13685	black
MSTRG.13712	black
MSTRG.13787	black
MSTRG.13801	black
MSTRG.13802	black
MSTRG.13810	black
MSTRG.13906	black
MSTRG.1391	black
MSTRG.1402	black
MSTRG.14029	black
MSTRG.14068	black
MSTRG.14079	black
MSTRG.14080	black
MSTRG.14089	black
MSTRG.14120	black
MSTRG.14129	black
MSTRG.14134	black
MSTRG.14146	black
MSTRG.14166	black
MSTRG.14223	black
MSTRG.14264	black
MSTRG.14265	black
MSTRG.14290	black
MSTRG.14348	black
MSTRG.14363	black
MSTRG.14364	black
MSTRG.14406	black
MSTRG.14486	black
MSTRG.14548	black
MSTRG.14573	black
MSTRG.14605	black
MSTRG.14638	black
MSTRG.1464	black
MSTRG.14688	black
MSTRG.14755	black
MSTRG.14756	black
MSTRG.14765	black
MSTRG.14794	black
MSTRG.1481	black
MSTRG.14899	black
MSTRG.14900	black
MSTRG.14920	black
MSTRG.14966	black
MSTRG.14982	black
MSTRG.14997	black
MSTRG.15050	black
MSTRG.15060	black
MSTRG.15061	black
MSTRG.15083	black
MSTRG.15085	black
MSTRG.15088	black
MSTRG.15104	black
MSTRG.15117	black
MSTRG.15273	black
MSTRG.15321	black
MSTRG.1533	black
MSTRG.15333	black
MSTRG.1537	black
MSTRG.15372	black
MSTRG.15398	black
MSTRG.15526	black
MSTRG.15564	black
MSTRG.15575	black
MSTRG.15576	black
MSTRG.15613	black
MSTRG.15629	black
MSTRG.15643	black
MSTRG.15644	black
MSTRG.15655	black
MSTRG.15684	black
MSTRG.15779	black
MSTRG.15793	black
MSTRG.15794	black
MSTRG.15814	black
MSTRG.15842	black
MSTRG.15873	black
MSTRG.15885	black
MSTRG.15943	black
MSTRG.1595	black
MSTRG.15959	black
MSTRG.16065	black
MSTRG.16125	black
MSTRG.16127	black
MSTRG.16151	black
MSTRG.16175	black
MSTRG.16180	black
MSTRG.16185	black
MSTRG.16202	black
MSTRG.16218	black
MSTRG.16219	black
MSTRG.1622	black
MSTRG.1630	black
MSTRG.16329	black
MSTRG.1635	black
MSTRG.16372	black
MSTRG.16403	black
MSTRG.16446	black
MSTRG.16455	black
MSTRG.16456	black
MSTRG.16486	black
MSTRG.165	black
MSTRG.16536	black
MSTRG.16551	black
MSTRG.16554	black
MSTRG.16602	black
MSTRG.16684	black
MSTRG.16687	black
MSTRG.16694	black
MSTRG.1671	black
MSTRG.16742	black
MSTRG.16935	black
MSTRG.16953	black
MSTRG.16978	black
MSTRG.17052	black
MSTRG.1706	black
MSTRG.17098	black
MSTRG.17109	black
MSTRG.17127	black
MSTRG.17131	black
MSTRG.17233	black
MSTRG.1726	black
MSTRG.17264	black
MSTRG.1731	black
MSTRG.17316	black
MSTRG.17365	black
MSTRG.17374	black
MSTRG.17429	black
MSTRG.17456	black
MSTRG.17459	black
MSTRG.17581	black
MSTRG.17605	black
MSTRG.17636	black
MSTRG.17650	black
MSTRG.17719	black
MSTRG.17765	black
MSTRG.17787	black
MSTRG.17906	black
MSTRG.17949	black
MSTRG.17990	black
MSTRG.18003	black
MSTRG.18016	black
MSTRG.18060	black
MSTRG.1812	black
MSTRG.18136	black
MSTRG.18170	black
MSTRG.18185	black
MSTRG.18208	black
MSTRG.18210	black
MSTRG.18214	black
MSTRG.18223	black
MSTRG.18224	black
MSTRG.18267	black
MSTRG.18276	black
MSTRG.18285	black
MSTRG.18287	black
MSTRG.18320	black
MSTRG.18461	black
MSTRG.18496	black
MSTRG.18498	black
MSTRG.18573	black
MSTRG.18596	black
MSTRG.18607	black
MSTRG.18624	black
MSTRG.18659	black
MSTRG.18663	black
MSTRG.18676	black
MSTRG.18712	black
MSTRG.1873	black
MSTRG.18851	black
MSTRG.18877	black
MSTRG.18910	black
MSTRG.18938	black
MSTRG.18978	black
MSTRG.19019	black
MSTRG.19021	black
MSTRG.19070	black
MSTRG.19124	black
MSTRG.19125	black
MSTRG.19210	black
MSTRG.19388	black
MSTRG.19442	black
MSTRG.19470	black
MSTRG.19622	black
MSTRG.19664	black
MSTRG.19678	black
MSTRG.19698	black
MSTRG.19751	black
MSTRG.19786	black
MSTRG.19847	black
MSTRG.19850	black
MSTRG.1986	black
MSTRG.19861	black
MSTRG.19873	black
MSTRG.19906	black
MSTRG.19985	black
MSTRG.19991	black
MSTRG.20114	black
MSTRG.20134	black
MSTRG.20143	black
MSTRG.20183	black
MSTRG.202	black
MSTRG.20212	black
MSTRG.20213	black
MSTRG.20218	black
MSTRG.20248	black
MSTRG.20254	black
MSTRG.2026	black
MSTRG.20266	black
MSTRG.2028	black
MSTRG.20294	black
MSTRG.20311	black
MSTRG.20327	black
MSTRG.20419	black
MSTRG.20425	black
MSTRG.20456	black
MSTRG.20469	black
MSTRG.20616	black
MSTRG.2065	black
MSTRG.20708	black
MSTRG.20761	black
MSTRG.20789	black
MSTRG.20809	black
MSTRG.2081	black
MSTRG.20824	black
MSTRG.2086	black
MSTRG.20882	black
MSTRG.20885	black
MSTRG.20896	black
MSTRG.20918	black
MSTRG.20974	black
MSTRG.20987	black
MSTRG.21072	black
MSTRG.21081	black
MSTRG.21170	black
MSTRG.21182	black
MSTRG.21208	black
MSTRG.21228	black
MSTRG.21234	black
MSTRG.21261	black
MSTRG.21278	black
MSTRG.21289	black
MSTRG.21308	black
MSTRG.21314	black
MSTRG.21376	black
MSTRG.21409	black
MSTRG.21423	black
MSTRG.21490	black
MSTRG.21517	black
MSTRG.21520	black
MSTRG.21562	black
MSTRG.21565	black
MSTRG.21603	black
MSTRG.21653	black
MSTRG.21657	black
MSTRG.21658	black
MSTRG.21675	black
MSTRG.2170	black
MSTRG.21703	black
MSTRG.21732	black
MSTRG.21747	black
MSTRG.21771	black
MSTRG.2178	black
MSTRG.21806	black
MSTRG.21820	black
MSTRG.21857	black
MSTRG.21913	black
MSTRG.21979	black
MSTRG.21990	black
MSTRG.21991	black
MSTRG.22012	black
MSTRG.22020	black
MSTRG.22029	black
MSTRG.22038	black
MSTRG.22045	black
MSTRG.22052	black
MSTRG.22067	black
MSTRG.2213	black
MSTRG.22141	black
MSTRG.22163	black
MSTRG.22164	black
MSTRG.22191	black
MSTRG.22203	black
MSTRG.22212	black
MSTRG.22231	black
MSTRG.22258	black
MSTRG.22331	black
MSTRG.22385	black
MSTRG.22415	black
MSTRG.22424	black
MSTRG.2243	black
MSTRG.22468	black
MSTRG.22480	black
MSTRG.22485	black
MSTRG.22495	black
MSTRG.22571	black
MSTRG.22588	black
MSTRG.22623	black
MSTRG.22655	black
MSTRG.22663	black
MSTRG.2267	black
MSTRG.22794	black
MSTRG.22803	black
MSTRG.22850	black
MSTRG.22882	black
MSTRG.22886	black
MSTRG.22935	black
MSTRG.22952	black
MSTRG.22990	black
MSTRG.23021	black
MSTRG.23033	black
MSTRG.23044	black
MSTRG.23069	black
MSTRG.23133	black
MSTRG.23134	black
MSTRG.23155	black
MSTRG.23172	black
MSTRG.23182	black
MSTRG.23188	black
MSTRG.23312	black
MSTRG.2332	black
MSTRG.23387	black
MSTRG.23397	black
MSTRG.23406	black
MSTRG.23454	black
MSTRG.23457	black
MSTRG.23459	black
MSTRG.23473	black
MSTRG.23490	black
MSTRG.2351	black
MSTRG.23525	black
MSTRG.2357	black
MSTRG.23574	black
MSTRG.23583	black
MSTRG.23595	black
MSTRG.23614	black
MSTRG.23627	black
MSTRG.23650	black
MSTRG.23981	black
MSTRG.23987	black
MSTRG.2400	black
MSTRG.24013	black
MSTRG.24047	black
MSTRG.24092	black
MSTRG.24120	black
MSTRG.24179	black
MSTRG.2418	black
MSTRG.24203	black
MSTRG.24205	black
MSTRG.24242	black
MSTRG.24259	black
MSTRG.2431	black
MSTRG.24337	black
MSTRG.24360	black
MSTRG.24365	black
MSTRG.24368	black
MSTRG.24373	black
MSTRG.24381	black
MSTRG.24433	black
MSTRG.24458	black
MSTRG.24461	black
MSTRG.24527	black
MSTRG.24604	black
MSTRG.24634	black
MSTRG.24678	black
MSTRG.24683	black
MSTRG.24701	black
MSTRG.24732	black
MSTRG.24795	black
MSTRG.24804	black
MSTRG.24831	black
MSTRG.24926	black
MSTRG.24931	black
MSTRG.24978	black
MSTRG.24979	black
MSTRG.24990	black
MSTRG.2505	black
MSTRG.25065	black
MSTRG.25128	black
MSTRG.25138	black
MSTRG.25145	black
MSTRG.25149	black
MSTRG.25177	black
MSTRG.25188	black
MSTRG.25251	black
MSTRG.25289	black
MSTRG.25378	black
MSTRG.25387	black
MSTRG.25396	black
MSTRG.25400	black
MSTRG.25418	black
MSTRG.25420	black
MSTRG.25449	black
MSTRG.25508	black
MSTRG.25522	black
MSTRG.25565	black
MSTRG.25576	black
MSTRG.25586	black
MSTRG.25681	black
MSTRG.25683	black
MSTRG.25720	black
MSTRG.25831	black
MSTRG.25848	black
MSTRG.25850	black
MSTRG.25867	black
MSTRG.25868	black
MSTRG.25903	black
MSTRG.25920	black
MSTRG.25952	black
MSTRG.26003	black
MSTRG.26004	black
MSTRG.26061	black
MSTRG.26070	black
MSTRG.26110	black
MSTRG.26124	black
MSTRG.26148	black
MSTRG.26158	black
MSTRG.26171	black
MSTRG.26181	black
MSTRG.26218	black
MSTRG.26252	black
MSTRG.26279	black
MSTRG.26283	black
MSTRG.26308	black
MSTRG.26339	black
MSTRG.26348	black
MSTRG.26363	black
MSTRG.26369	black
MSTRG.2644	black
MSTRG.26517	black
MSTRG.26528	black
MSTRG.26569	black
MSTRG.26610	black
MSTRG.26622	black
MSTRG.26671	black
MSTRG.26700	black
MSTRG.26729	black
MSTRG.26779	black
MSTRG.2678	black
MSTRG.26810	black
MSTRG.26851	black
MSTRG.26917	black
MSTRG.2694	black
MSTRG.26965	black
MSTRG.27013	black
MSTRG.27033	black
MSTRG.2704	black
MSTRG.27047	black
MSTRG.27104	black
MSTRG.27183	black
MSTRG.27243	black
MSTRG.27270	black
MSTRG.27333	black
MSTRG.27393	black
MSTRG.27403	black
MSTRG.27442	black
MSTRG.27474	black
MSTRG.27537	black
MSTRG.27539	black
MSTRG.27550	black
MSTRG.2756	black
MSTRG.27568	black
MSTRG.27597	black
MSTRG.27638	black
MSTRG.27763	black
MSTRG.2778	black
MSTRG.27802	black
MSTRG.27817	black
MSTRG.27834	black
MSTRG.2789	black
MSTRG.27906	black
MSTRG.27966	black
MSTRG.27976	black
MSTRG.27988	black
MSTRG.2801	black
MSTRG.28044	black
MSTRG.28076	black
MSTRG.28077	black
MSTRG.2812	black
MSTRG.28126	black
MSTRG.28136	black
MSTRG.28163	black
MSTRG.28164	black
MSTRG.28166	black
MSTRG.28237	black
MSTRG.28262	black
MSTRG.28266	black
MSTRG.28300	black
MSTRG.28354	black
MSTRG.28355	black
MSTRG.28360	black
MSTRG.28404	black
MSTRG.28429	black
MSTRG.28454	black
MSTRG.28464	black
MSTRG.28482	black
MSTRG.28485	black
MSTRG.28506	black
MSTRG.2851	black
MSTRG.28517	black
MSTRG.28520	black
MSTRG.28543	black
MSTRG.28548	black
MSTRG.28549	black
MSTRG.28620	black
MSTRG.28683	black
MSTRG.28689	black
MSTRG.28727	black
MSTRG.28792	black
MSTRG.28831	black
MSTRG.28847	black
MSTRG.28867	black
MSTRG.28873	black
MSTRG.28884	black
MSTRG.289	black
MSTRG.28991	black
MSTRG.28997	black
MSTRG.29031	black
MSTRG.29088	black
MSTRG.29097	black
MSTRG.29119	black
MSTRG.2913	black
MSTRG.29194	black
MSTRG.29215	black
MSTRG.29241	black
MSTRG.29294	black
MSTRG.29307	black
MSTRG.29353	black
MSTRG.29384	black
MSTRG.29424	black
MSTRG.29430	black
MSTRG.29437	black
MSTRG.2944	black
MSTRG.29445	black
MSTRG.29472	black
MSTRG.29474	black
MSTRG.29475	black
MSTRG.29503	black
MSTRG.29555	black
MSTRG.29589	black
MSTRG.29592	black
MSTRG.29675	black
MSTRG.29703	black
MSTRG.2975	black
MSTRG.29763	black
MSTRG.29782	black
MSTRG.29803	black
MSTRG.29848	black
MSTRG.29863	black
MSTRG.29875	black
MSTRG.29882	black
MSTRG.29889	black
MSTRG.29901	black
MSTRG.2991	black
MSTRG.29913	black
MSTRG.29936	black
MSTRG.29943	black
MSTRG.29986	black
MSTRG.30002	black
MSTRG.30029	black
MSTRG.30043	black
MSTRG.30047	black
MSTRG.30058	black
MSTRG.30103	black
MSTRG.30109	black
MSTRG.30168	black
MSTRG.30169	black
MSTRG.30180	black
MSTRG.30266	black
MSTRG.30281	black
MSTRG.30325	black
MSTRG.30343	black
MSTRG.30344	black
MSTRG.30464	black
MSTRG.30486	black
MSTRG.30489	black
MSTRG.30497	black
MSTRG.30499	black
MSTRG.30517	black
MSTRG.30577	black
MSTRG.30613	black
MSTRG.30651	black
MSTRG.30670	black
MSTRG.30746	black
MSTRG.30785	black
MSTRG.30801	black
MSTRG.30901	black
MSTRG.30975	black
MSTRG.31010	black
MSTRG.31017	black
MSTRG.31026	black
MSTRG.31036	black
MSTRG.31074	black
MSTRG.31076	black
MSTRG.31100	black
MSTRG.31110	black
MSTRG.31129	black
MSTRG.31177	black
MSTRG.31182	black
MSTRG.31186	black
MSTRG.31201	black
MSTRG.31212	black
MSTRG.31285	black
MSTRG.3131	black
MSTRG.31316	black
MSTRG.31360	black
MSTRG.31431	black
MSTRG.31436	black
MSTRG.31459	black
MSTRG.31473	black
MSTRG.31508	black
MSTRG.31509	black
MSTRG.31550	black
MSTRG.31574	black
MSTRG.31591	black
MSTRG.31595	black
MSTRG.3164	black
MSTRG.3167	black
MSTRG.31779	black
MSTRG.31804	black
MSTRG.31832	black
MSTRG.31835	black
MSTRG.3185	black
MSTRG.31896	black
MSTRG.31907	black
MSTRG.31920	black
MSTRG.31978	black
MSTRG.32013	black
MSTRG.32016	black
MSTRG.32026	black
MSTRG.32037	black
MSTRG.32082	black
MSTRG.32091	black
MSTRG.3210	black
MSTRG.32147	black
MSTRG.32156	black
MSTRG.3217	black
MSTRG.32207	black
MSTRG.3224	black
MSTRG.32249	black
MSTRG.32351	black
MSTRG.32428	black
MSTRG.32460	black
MSTRG.32463	black
MSTRG.32555	black
MSTRG.32598	black
MSTRG.32616	black
MSTRG.32624	black
MSTRG.32627	black
MSTRG.3268	black
MSTRG.32714	black
MSTRG.32815	black
MSTRG.32890	black
MSTRG.32898	black
MSTRG.32940	black
MSTRG.32954	black
MSTRG.32970	black
MSTRG.32985	black
MSTRG.33	black
MSTRG.33011	black
MSTRG.33053	black
MSTRG.33079	black
MSTRG.33085	black
MSTRG.33165	black
MSTRG.33166	black
MSTRG.33255	black
MSTRG.3326	black
MSTRG.33346	black
MSTRG.33352	black
MSTRG.33355	black
MSTRG.33394	black
MSTRG.3340	black
MSTRG.33411	black
MSTRG.33424	black
MSTRG.33433	black
MSTRG.33438	black
MSTRG.33453	black
MSTRG.33466	black
MSTRG.33468	black
MSTRG.33494	black
MSTRG.33521	black
MSTRG.33546	black
MSTRG.33560	black
MSTRG.33582	black
MSTRG.33598	black
MSTRG.33665	black
MSTRG.3368	black
MSTRG.33776	black
MSTRG.33800	black
MSTRG.33801	black
MSTRG.33879	black
MSTRG.33881	black
MSTRG.33891	black
MSTRG.34055	black
MSTRG.34131	black
MSTRG.34146	black
MSTRG.34162	black
MSTRG.34178	black
MSTRG.34229	black
MSTRG.34261	black
MSTRG.34313	black
MSTRG.34318	black
MSTRG.34319	black
MSTRG.34327	black
MSTRG.34397	black
MSTRG.34448	black
MSTRG.34450	black
MSTRG.34492	black
MSTRG.34508	black
MSTRG.34521	black
MSTRG.34522	black
MSTRG.34544	black
MSTRG.34599	black
MSTRG.34628	black
MSTRG.34647	black
MSTRG.34658	black
MSTRG.34705	black
MSTRG.34721	black
MSTRG.34722	black
MSTRG.34761	black
MSTRG.348	black
MSTRG.34803	black
MSTRG.34808	black
MSTRG.34811	black
MSTRG.34851	black
MSTRG.34888	black
MSTRG.3496	black
MSTRG.34963	black
MSTRG.34986	black
MSTRG.35041	black
MSTRG.35063	black
MSTRG.35230	black
MSTRG.35265	black
MSTRG.35268	black
MSTRG.35279	black
MSTRG.35298	black
MSTRG.35302	black
MSTRG.35334	black
MSTRG.35379	black
MSTRG.35400	black
MSTRG.35443	black
MSTRG.35466	black
MSTRG.35485	black
MSTRG.35535	black
MSTRG.3556	black
MSTRG.35561	black
MSTRG.35583	black
MSTRG.35585	black
MSTRG.35611	black
MSTRG.35617	black
MSTRG.35635	black
MSTRG.35646	black
MSTRG.3565	black
MSTRG.35650	black
MSTRG.35652	black
MSTRG.35659	black
MSTRG.35696	black
MSTRG.35704	black
MSTRG.35722	black
MSTRG.35723	black
MSTRG.35725	black
MSTRG.35816	black
MSTRG.35854	black
MSTRG.35881	black
MSTRG.35900	black
MSTRG.35941	black
MSTRG.35947	black
MSTRG.36019	black
MSTRG.3608	black
MSTRG.36091	black
MSTRG.36122	black
MSTRG.36127	black
MSTRG.36202	black
MSTRG.36206	black
MSTRG.36212	black
MSTRG.36218	black
MSTRG.36227	black
MSTRG.36238	black
MSTRG.3626	black
MSTRG.3639	black
MSTRG.36406	black
MSTRG.36486	black
MSTRG.36507	black
MSTRG.36512	black
MSTRG.3653	black
MSTRG.36581	black
MSTRG.36586	black
MSTRG.36612	black
MSTRG.36623	black
MSTRG.3663	black
MSTRG.36662	black
MSTRG.36740	black
MSTRG.36767	black
MSTRG.36787	black
MSTRG.36791	black
MSTRG.36820	black
MSTRG.36878	black
MSTRG.36887	black
MSTRG.36898	black
MSTRG.36926	black
MSTRG.36949	black
MSTRG.37016	black
MSTRG.37066	black
MSTRG.37086	black
MSTRG.37087	black
MSTRG.37099	black
MSTRG.37114	black
MSTRG.37189	black
MSTRG.37211	black
MSTRG.37216	black
MSTRG.3725	black
MSTRG.37270	black
MSTRG.37279	black
MSTRG.37287	black
MSTRG.373	black
MSTRG.37314	black
MSTRG.37410	black
MSTRG.37437	black
MSTRG.37448	black
MSTRG.37470	black
MSTRG.37578	black
MSTRG.37621	black
MSTRG.37641	black
MSTRG.3773	black
MSTRG.37736	black
MSTRG.37769	black
MSTRG.37816	black
MSTRG.37825	black
MSTRG.37864	black
MSTRG.37938	black
MSTRG.3794	black
MSTRG.37961	black
MSTRG.38031	black
MSTRG.38047	black
MSTRG.38101	black
MSTRG.38104	black
MSTRG.38122	black
MSTRG.38127	black
MSTRG.38156	black
MSTRG.38177	black
MSTRG.38178	black
MSTRG.38183	black
MSTRG.38289	black
MSTRG.38336	black
MSTRG.38353	black
MSTRG.38356	black
MSTRG.38375	black
MSTRG.38417	black
MSTRG.38418	black
MSTRG.3843	black
MSTRG.38463	black
MSTRG.38475	black
MSTRG.38497	black
MSTRG.38527	black
MSTRG.38562	black
MSTRG.38570	black
MSTRG.38606	black
MSTRG.38632	black
MSTRG.38651	black
MSTRG.38695	black
MSTRG.38706	black
MSTRG.38711	black
MSTRG.38719	black
MSTRG.38728	black
MSTRG.38774	black
MSTRG.38781	black
MSTRG.38871	black
MSTRG.38879	black
MSTRG.38905	black
MSTRG.38918	black
MSTRG.38950	black
MSTRG.38960	black
MSTRG.38974	black
MSTRG.38989	black
MSTRG.39029	black
MSTRG.39041	black
MSTRG.39074	black
MSTRG.39176	black
MSTRG.39204	black
MSTRG.39212	black
MSTRG.39242	black
MSTRG.39246	black
MSTRG.39252	black
MSTRG.39254	black
MSTRG.39277	black
MSTRG.39348	black
MSTRG.39377	black
MSTRG.39413	black
MSTRG.39414	black
MSTRG.39431	black
MSTRG.39534	black
MSTRG.39561	black
MSTRG.39566	black
MSTRG.39579	black
MSTRG.39634	black
MSTRG.39663	black
MSTRG.39700	black
MSTRG.39703	black
MSTRG.39779	black
MSTRG.39805	black
MSTRG.39811	black
MSTRG.3990	black
MSTRG.39946	black
MSTRG.3998	black
MSTRG.40008	black
MSTRG.40025	black
MSTRG.40074	black
MSTRG.40079	black
MSTRG.40084	black
MSTRG.4009	black
MSTRG.40102	black
MSTRG.40167	black
MSTRG.40187	black
MSTRG.4019	black
MSTRG.402	black
MSTRG.40203	black
MSTRG.40220	black
MSTRG.40229	black
MSTRG.40272	black
MSTRG.40282	black
MSTRG.40313	black
MSTRG.40337	black
MSTRG.40384	black
MSTRG.40390	black
MSTRG.40391	black
MSTRG.40427	black
MSTRG.40461	black
MSTRG.40472	black
MSTRG.40488	black
MSTRG.40498	black
MSTRG.4056	black
MSTRG.40567	black
MSTRG.40630	black
MSTRG.40647	black
MSTRG.40648	black
MSTRG.40653	black
MSTRG.40706	black
MSTRG.40721	black
MSTRG.40793	black
MSTRG.40856	black
MSTRG.40863	black
MSTRG.40899	black
MSTRG.4099	black
MSTRG.41030	black
MSTRG.41038	black
MSTRG.4111	black
MSTRG.41120	black
MSTRG.41139	black
MSTRG.41140	black
MSTRG.41144	black
MSTRG.41184	black
MSTRG.4127	black
MSTRG.41278	black
MSTRG.41306	black
MSTRG.41342	black
MSTRG.41347	black
MSTRG.4135	black
MSTRG.41363	black
MSTRG.414	black
MSTRG.41449	black
MSTRG.41482	black
MSTRG.41528	black
MSTRG.41535	black
MSTRG.4156	black
MSTRG.41561	black
MSTRG.41568	black
MSTRG.41590	black
MSTRG.41599	black
MSTRG.41609	black
MSTRG.41644	black
MSTRG.41661	black
MSTRG.4168	black
MSTRG.4170	black
MSTRG.41725	black
MSTRG.4173	black
MSTRG.41732	black
MSTRG.41758	black
MSTRG.41780	black
MSTRG.4182	black
MSTRG.41856	black
MSTRG.41890	black
MSTRG.41907	black
MSTRG.41948	black
MSTRG.41959	black
MSTRG.41975	black
MSTRG.42037	black
MSTRG.42047	black
MSTRG.42058	black
MSTRG.42094	black
MSTRG.42116	black
MSTRG.42183	black
MSTRG.42255	black
MSTRG.42337	black
MSTRG.42339	black
MSTRG.4243	black
MSTRG.4265	black
MSTRG.4277	black
MSTRG.4289	black
MSTRG.4303	black
MSTRG.4307	black
MSTRG.4323	black
MSTRG.4357	black
MSTRG.4392	black
MSTRG.4394	black
MSTRG.4447	black
MSTRG.4472	black
MSTRG.4480	black
MSTRG.4530	black
MSTRG.4571	black
MSTRG.4589	black
MSTRG.4613	black
MSTRG.4620	black
MSTRG.4638	black
MSTRG.4705	black
MSTRG.473	black
MSTRG.4741	black
MSTRG.4788	black
MSTRG.4896	black
MSTRG.4909	black
MSTRG.4938	black
MSTRG.4955	black
MSTRG.5028	black
MSTRG.5080	black
MSTRG.5083	black
MSTRG.5120	black
MSTRG.5162	black
MSTRG.5172	black
MSTRG.5208	black
MSTRG.5317	black
MSTRG.533	black
MSTRG.5336	black
MSTRG.5346	black
MSTRG.5370	black
MSTRG.5375	black
MSTRG.5378	black
MSTRG.5382	black
MSTRG.5395	black
MSTRG.5424	black
MSTRG.5429	black
MSTRG.5509	black
MSTRG.5566	black
MSTRG.5612	black
MSTRG.5706	black
MSTRG.5729	black
MSTRG.576	black
MSTRG.5773	black
MSTRG.5789	black
MSTRG.5812	black
MSTRG.5835	black
MSTRG.5838	black
MSTRG.5862	black
MSTRG.5902	black
MSTRG.5923	black
MSTRG.6001	black
MSTRG.6013	black
MSTRG.6097	black
MSTRG.6127	black
MSTRG.6165	black
MSTRG.6238	black
MSTRG.626	black
MSTRG.6265	black
MSTRG.6341	black
MSTRG.6367	black
MSTRG.6432	black
MSTRG.6464	black
MSTRG.6501	black
MSTRG.6508	black
MSTRG.6518	black
MSTRG.6538	black
MSTRG.656	black
MSTRG.6576	black
MSTRG.6595	black
MSTRG.6619	black
MSTRG.664	black
MSTRG.6676	black
MSTRG.6707	black
MSTRG.6709	black
MSTRG.6734	black
MSTRG.6789	black
MSTRG.6792	black
MSTRG.6833	black
MSTRG.6867	black
MSTRG.6884	black
MSTRG.6887	black
MSTRG.6908	black
MSTRG.6929	black
MSTRG.6948	black
MSTRG.6978	black
MSTRG.7027	black
MSTRG.7036	black
MSTRG.704	black
MSTRG.7043	black
MSTRG.7098	black
MSTRG.7141	black
MSTRG.7145	black
MSTRG.7149	black
MSTRG.7180	black
MSTRG.7260	black
MSTRG.7262	black
MSTRG.7266	black
MSTRG.7312	black
MSTRG.7353	black
MSTRG.736	black
MSTRG.7361	black
MSTRG.7398	black
MSTRG.7424	black
MSTRG.7434	black
MSTRG.745	black
MSTRG.7520	black
MSTRG.7547	black
MSTRG.7573	black
MSTRG.7617	black
MSTRG.7636	black
MSTRG.7655	black
MSTRG.7702	black
MSTRG.7703	black
MSTRG.7705	black
MSTRG.7708	black
MSTRG.7713	black
MSTRG.7718	black
MSTRG.7844	black
MSTRG.785	black
MSTRG.7858	black
MSTRG.7868	black
MSTRG.7876	black
MSTRG.788	black
MSTRG.7905	black
MSTRG.7907	black
MSTRG.7916	black
MSTRG.7920	black
MSTRG.7932	black
MSTRG.799	black
MSTRG.7990	black
MSTRG.8000	black
MSTRG.8021	black
MSTRG.8144	black
MSTRG.8161	black
MSTRG.8166	black
MSTRG.8173	black
MSTRG.8226	black
MSTRG.8227	black
MSTRG.824	black
MSTRG.8251	black
MSTRG.8283	black
MSTRG.8458	black
MSTRG.8480	black
MSTRG.8497	black
MSTRG.8512	black
MSTRG.8536	black
MSTRG.8556	black
MSTRG.8560	black
MSTRG.8604	black
MSTRG.8642	black
MSTRG.8650	black
MSTRG.8742	black
MSTRG.881	black
MSTRG.8927	black
MSTRG.8948	black
MSTRG.8966	black
MSTRG.8993	black
MSTRG.9009	black
MSTRG.9030	black
MSTRG.9032	black
MSTRG.9057	black
MSTRG.9066	black
MSTRG.9107	black
MSTRG.9109	black
MSTRG.9228	black
MSTRG.9265	black
MSTRG.9282	black
MSTRG.9286	black
MSTRG.9291	black
MSTRG.9319	black
MSTRG.9378	black
MSTRG.9405	black
MSTRG.9418	black
MSTRG.9446	black
MSTRG.9553	black
MSTRG.9566	black
MSTRG.9569	black
MSTRG.9571	black
MSTRG.9590	black
MSTRG.9640	black
MSTRG.9685	black
MSTRG.9701	black
MSTRG.9736	black
MSTRG.9738	black
MSTRG.9754	black
MSTRG.9775	black
MSTRG.9783	black
MSTRG.9788	black
MSTRG.979	black
MSTRG.9814	black
MSTRG.9879	black
MSTRG.9888	black
MSTRG.9958	black
MSTRG.9995	black
gene:MD00G1092300	black
gene:MD00G1164700	black
gene:MD00G1192900	black
gene:MD01G1007800	black
gene:MD01G1030300	black
gene:MD01G1066800	black
gene:MD01G1081700	black
gene:MD01G1150300	black
gene:MD01G1210200	black
gene:MD02G1000600	black
gene:MD02G1066100	black
gene:MD02G1079500	black
gene:MD02G1203000	black
gene:MD02G1235800	black
gene:MD03G1110800	black
gene:MD04G1022200	black
gene:MD04G1076000	black
gene:MD04G1158000	black
gene:MD04G1180700	black
gene:MD04G1184800	black
gene:MD04G1208900	black
gene:MD05G1275600	black
gene:MD05G1287900	black
gene:MD06G1066600	black
gene:MD06G1082300	black
gene:MD06G1124400	black
gene:MD06G1195100	black
gene:MD07G1076400	black
gene:MD08G1004600	black
gene:MD08G1022500	black
gene:MD08G1076500	black
gene:MD08G1082100	black
gene:MD08G1125000	black
gene:MD08G1195700	black
gene:MD08G1205600	black
gene:MD08G1215700	black
gene:MD09G1037400	black
gene:MD09G1157800	black
gene:MD09G1287700	black
gene:MD10G1107900	black
gene:MD10G1201000	black
gene:MD10G1268300	black
gene:MD10G1324300	black
gene:MD11G1016300	black
gene:MD11G1202500	black
gene:MD11G1217700	black
gene:MD12G1026400	black
gene:MD12G1101000	black
gene:MD12G1157200	black
gene:MD13G1234700	black
gene:MD14G1021600	black
gene:MD14G1215000	black
gene:MD14G1231900	black
gene:MD15G1316700	black
gene:MD15G1417000	black
gene:MD15G1427200	black
gene:MD16G1097100	black
gene:MD16G1111300	black
gene:MD16G1155200	black
gene:MD16G1236800	black
gene:MD17G1091100	black
gene:MD17G1108400	black
gene:MD17G1192400	black
gene:MD17G1205300	black
MSTRG.1	blue
MSTRG.10	blue
MSTRG.10004	blue
MSTRG.10007	blue
MSTRG.10014	blue
MSTRG.10016	blue
MSTRG.10021	blue
MSTRG.10024	blue
MSTRG.10029	blue
MSTRG.10030	blue
MSTRG.10032	blue
MSTRG.10035	blue
MSTRG.10040	blue
MSTRG.10043	blue
MSTRG.10046	blue
MSTRG.10066	blue
MSTRG.1007	blue
MSTRG.10077	blue
MSTRG.1008	blue
MSTRG.10089	blue
MSTRG.10094	blue
MSTRG.10101	blue
MSTRG.1011	blue
MSTRG.10122	blue
MSTRG.10123	blue
MSTRG.10131	blue
MSTRG.10149	blue
MSTRG.10152	blue
MSTRG.10161	blue
MSTRG.10162	blue
MSTRG.10163	blue
MSTRG.10167	blue
MSTRG.10180	blue
MSTRG.10184	blue
MSTRG.10194	blue
MSTRG.10198	blue
MSTRG.102	blue
MSTRG.10200	blue
MSTRG.10202	blue
MSTRG.10212	blue
MSTRG.10215	blue
MSTRG.10216	blue
MSTRG.10221	blue
MSTRG.10232	blue
MSTRG.10233	blue
MSTRG.10235	blue
MSTRG.10236	blue
MSTRG.10243	blue
MSTRG.10251	blue
MSTRG.10264	blue
MSTRG.10274	blue
MSTRG.1028	blue
MSTRG.10286	blue
MSTRG.10287	blue
MSTRG.1030	blue
MSTRG.10305	blue
MSTRG.1031	blue
MSTRG.10321	blue
MSTRG.10328	blue
MSTRG.1034	blue
MSTRG.10341	blue
MSTRG.10343	blue
MSTRG.10360	blue
MSTRG.10361	blue
MSTRG.10369	blue
MSTRG.10373	blue
MSTRG.10375	blue
MSTRG.10404	blue
MSTRG.10412	blue
MSTRG.10423	blue
MSTRG.10427	blue
MSTRG.10438	blue
MSTRG.10446	blue
MSTRG.10449	blue
MSTRG.10452	blue
MSTRG.10456	blue
MSTRG.1046	blue
MSTRG.10469	blue
MSTRG.1047	blue
MSTRG.10474	blue
MSTRG.10476	blue
MSTRG.10478	blue
MSTRG.10479	blue
MSTRG.10481	blue
MSTRG.10498	blue
MSTRG.105	blue
MSTRG.10506	blue
MSTRG.10525	blue
MSTRG.10535	blue
MSTRG.10554	blue
MSTRG.1056	blue
MSTRG.10563	blue
MSTRG.10567	blue
MSTRG.10569	blue
MSTRG.1057	blue
MSTRG.10570	blue
MSTRG.10584	blue
MSTRG.10588	blue
MSTRG.10591	blue
MSTRG.10607	blue
MSTRG.10608	blue
MSTRG.10610	blue
MSTRG.10611	blue
MSTRG.10621	blue
MSTRG.10623	blue
MSTRG.10627	blue
MSTRG.1063	blue
MSTRG.10630	blue
MSTRG.10637	blue
MSTRG.10638	blue
MSTRG.10644	blue
MSTRG.10645	blue
MSTRG.10651	blue
MSTRG.10660	blue
MSTRG.10663	blue
MSTRG.10667	blue
MSTRG.10669	blue
MSTRG.10673	blue
MSTRG.10675	blue
MSTRG.1068	blue
MSTRG.10682	blue
MSTRG.10683	blue
MSTRG.1069	blue
MSTRG.10696	blue
MSTRG.10701	blue
MSTRG.10706	blue
MSTRG.10712	blue
MSTRG.10715	blue
MSTRG.10718	blue
MSTRG.10720	blue
MSTRG.10725	blue
MSTRG.10735	blue
MSTRG.10736	blue
MSTRG.10739	blue
MSTRG.10740	blue
MSTRG.10742	blue
MSTRG.10745	blue
MSTRG.10746	blue
MSTRG.10762	blue
MSTRG.1077	blue
MSTRG.10774	blue
MSTRG.10775	blue
MSTRG.10781	blue
MSTRG.10793	blue
MSTRG.10794	blue
MSTRG.10795	blue
MSTRG.10801	blue
MSTRG.10816	blue
MSTRG.10826	blue
MSTRG.10827	blue
MSTRG.10830	blue
MSTRG.10832	blue
MSTRG.10833	blue
MSTRG.10842	blue
MSTRG.10849	blue
MSTRG.10852	blue
MSTRG.10854	blue
MSTRG.10856	blue
MSTRG.10865	blue
MSTRG.10867	blue
MSTRG.10870	blue
MSTRG.10871	blue
MSTRG.10873	blue
MSTRG.10881	blue
MSTRG.10882	blue
MSTRG.10889	blue
MSTRG.10892	blue
MSTRG.10898	blue
MSTRG.10909	blue
MSTRG.10911	blue
MSTRG.10912	blue
MSTRG.10913	blue
MSTRG.10920	blue
MSTRG.10948	blue
MSTRG.10949	blue
MSTRG.10961	blue
MSTRG.10963	blue
MSTRG.10965	blue
MSTRG.10973	blue
MSTRG.10995	blue
MSTRG.11008	blue
MSTRG.11012	blue
MSTRG.11018	blue
MSTRG.1102	blue
MSTRG.11022	blue
MSTRG.11029	blue
MSTRG.11031	blue
MSTRG.11035	blue
MSTRG.11036	blue
MSTRG.11037	blue
MSTRG.11039	blue
MSTRG.11040	blue
MSTRG.11046	blue
MSTRG.11047	blue
MSTRG.11052	blue
MSTRG.11060	blue
MSTRG.1108	blue
MSTRG.11080	blue
MSTRG.11081	blue
MSTRG.11087	blue
MSTRG.11089	blue
MSTRG.11091	blue
MSTRG.11094	blue
MSTRG.11100	blue
MSTRG.11105	blue
MSTRG.11112	blue
MSTRG.11114	blue
MSTRG.11120	blue
MSTRG.11121	blue
MSTRG.11127	blue
MSTRG.11137	blue
MSTRG.11139	blue
MSTRG.11141	blue
MSTRG.11142	blue
MSTRG.11145	blue
MSTRG.11151	blue
MSTRG.11152	blue
MSTRG.11156	blue
MSTRG.11163	blue
MSTRG.11167	blue
MSTRG.11178	blue
MSTRG.1119	blue
MSTRG.112	blue
MSTRG.11204	blue
MSTRG.11212	blue
MSTRG.11223	blue
MSTRG.11233	blue
MSTRG.11239	blue
MSTRG.11244	blue
MSTRG.11250	blue
MSTRG.11254	blue
MSTRG.11258	blue
MSTRG.11259	blue
MSTRG.11266	blue
MSTRG.11270	blue
MSTRG.11288	blue
MSTRG.11292	blue
MSTRG.11301	blue
MSTRG.11302	blue
MSTRG.11306	blue
MSTRG.11307	blue
MSTRG.11312	blue
MSTRG.11319	blue
MSTRG.11324	blue
MSTRG.11328	blue
MSTRG.11329	blue
MSTRG.11330	blue
MSTRG.11336	blue
MSTRG.11346	blue
MSTRG.11351	blue
MSTRG.11352	blue
MSTRG.11357	blue
MSTRG.11358	blue
MSTRG.11362	blue
MSTRG.11363	blue
MSTRG.11365	blue
MSTRG.11367	blue
MSTRG.11370	blue
MSTRG.11375	blue
MSTRG.11382	blue
MSTRG.11389	blue
MSTRG.11392	blue
MSTRG.11393	blue
MSTRG.11418	blue
MSTRG.11419	blue
MSTRG.11434	blue
MSTRG.11445	blue
MSTRG.11452	blue
MSTRG.11478	blue
MSTRG.11485	blue
MSTRG.11497	blue
MSTRG.115	blue
MSTRG.11504	blue
MSTRG.11507	blue
MSTRG.11526	blue
MSTRG.11530	blue
MSTRG.11536	blue
MSTRG.1154	blue
MSTRG.11543	blue
MSTRG.11553	blue
MSTRG.11556	blue
MSTRG.11557	blue
MSTRG.11581	blue
MSTRG.1159	blue
MSTRG.11592	blue
MSTRG.11594	blue
MSTRG.11597	blue
MSTRG.116	blue
MSTRG.11606	blue
MSTRG.11618	blue
MSTRG.1163	blue
MSTRG.11631	blue
MSTRG.11658	blue
MSTRG.11660	blue
MSTRG.11664	blue
MSTRG.11666	blue
MSTRG.11673	blue
MSTRG.11676	blue
MSTRG.11680	blue
MSTRG.11688	blue
MSTRG.11697	blue
MSTRG.11703	blue
MSTRG.11708	blue
MSTRG.11712	blue
MSTRG.11717	blue
MSTRG.11723	blue
MSTRG.11728	blue
MSTRG.11729	blue
MSTRG.11740	blue
MSTRG.11742	blue
MSTRG.11752	blue
MSTRG.11754	blue
MSTRG.11767	blue
MSTRG.11768	blue
MSTRG.11769	blue
MSTRG.11786	blue
MSTRG.1181	blue
MSTRG.1182	blue
MSTRG.11820	blue
MSTRG.11828	blue
MSTRG.1183	blue
MSTRG.11847	blue
MSTRG.11849	blue
MSTRG.11852	blue
MSTRG.11854	blue
MSTRG.11857	blue
MSTRG.11858	blue
MSTRG.11865	blue
MSTRG.11870	blue
MSTRG.11871	blue
MSTRG.11874	blue
MSTRG.11882	blue
MSTRG.11887	blue
MSTRG.11888	blue
MSTRG.11889	blue
MSTRG.11892	blue
MSTRG.11893	blue
MSTRG.11899	blue
MSTRG.11924	blue
MSTRG.11925	blue
MSTRG.11927	blue
MSTRG.1193	blue
MSTRG.11933	blue
MSTRG.11934	blue
MSTRG.11936	blue
MSTRG.11944	blue
MSTRG.11946	blue
MSTRG.11947	blue
MSTRG.11950	blue
MSTRG.11951	blue
MSTRG.11954	blue
MSTRG.11963	blue
MSTRG.11966	blue
MSTRG.11973	blue
MSTRG.11977	blue
MSTRG.11978	blue
MSTRG.11985	blue
MSTRG.11987	blue
MSTRG.11998	blue
MSTRG.12012	blue
MSTRG.12018	blue
MSTRG.12022	blue
MSTRG.12036	blue
MSTRG.12037	blue
MSTRG.12040	blue
MSTRG.12043	blue
MSTRG.12050	blue
MSTRG.12061	blue
MSTRG.12065	blue
MSTRG.12072	blue
MSTRG.12074	blue
MSTRG.12076	blue
MSTRG.12081	blue
MSTRG.12082	blue
MSTRG.12126	blue
MSTRG.1213	blue
MSTRG.1214	blue
MSTRG.12140	blue
MSTRG.12141	blue
MSTRG.1215	blue
MSTRG.12151	blue
MSTRG.12167	blue
MSTRG.12169	blue
MSTRG.12175	blue
MSTRG.12179	blue
MSTRG.12180	blue
MSTRG.12186	blue
MSTRG.1219	blue
MSTRG.12196	blue
MSTRG.12197	blue
MSTRG.12198	blue
MSTRG.12199	blue
MSTRG.12205	blue
MSTRG.12258	blue
MSTRG.1226	blue
MSTRG.12260	blue
MSTRG.12264	blue
MSTRG.12294	blue
MSTRG.12295	blue
MSTRG.123	blue
MSTRG.12302	blue
MSTRG.12303	blue
MSTRG.12316	blue
MSTRG.12317	blue
MSTRG.12325	blue
MSTRG.12327	blue
MSTRG.1233	blue
MSTRG.12330	blue
MSTRG.12337	blue
MSTRG.12344	blue
MSTRG.12345	blue
MSTRG.12350	blue
MSTRG.12352	blue
MSTRG.12355	blue
MSTRG.12359	blue
MSTRG.12361	blue
MSTRG.12362	blue
MSTRG.12371	blue
MSTRG.12376	blue
MSTRG.12378	blue
MSTRG.12381	blue
MSTRG.12384	blue
MSTRG.12386	blue
MSTRG.12388	blue
MSTRG.12393	blue
MSTRG.12395	blue
MSTRG.124	blue
MSTRG.12414	blue
MSTRG.12418	blue
MSTRG.12419	blue
MSTRG.12425	blue
MSTRG.12427	blue
MSTRG.12428	blue
MSTRG.12429	blue
MSTRG.12433	blue
MSTRG.12453	blue
MSTRG.12458	blue
MSTRG.1246	blue
MSTRG.12463	blue
MSTRG.12464	blue
MSTRG.12465	blue
MSTRG.12466	blue
MSTRG.1247	blue
MSTRG.12474	blue
MSTRG.1248	blue
MSTRG.12514	blue
MSTRG.12519	blue
MSTRG.12522	blue
MSTRG.12529	blue
MSTRG.12535	blue
MSTRG.12537	blue
MSTRG.1254	blue
MSTRG.1255	blue
MSTRG.12562	blue
MSTRG.12564	blue
MSTRG.12571	blue
MSTRG.12588	blue
MSTRG.1259	blue
MSTRG.12590	blue
MSTRG.12593	blue
MSTRG.12604	blue
MSTRG.12612	blue
MSTRG.12613	blue
MSTRG.12614	blue
MSTRG.12627	blue
MSTRG.12629	blue
MSTRG.12637	blue
MSTRG.12642	blue
MSTRG.12643	blue
MSTRG.12644	blue
MSTRG.12648	blue
MSTRG.12650	blue
MSTRG.1266	blue
MSTRG.12662	blue
MSTRG.12674	blue
MSTRG.12675	blue
MSTRG.12678	blue
MSTRG.12682	blue
MSTRG.12688	blue
MSTRG.12689	blue
MSTRG.12690	blue
MSTRG.12692	blue
MSTRG.12695	blue
MSTRG.12704	blue
MSTRG.12708	blue
MSTRG.12716	blue
MSTRG.12719	blue
MSTRG.12722	blue
MSTRG.12727	blue
MSTRG.12740	blue
MSTRG.12744	blue
MSTRG.12747	blue
MSTRG.12756	blue
MSTRG.12757	blue
MSTRG.12762	blue
MSTRG.12766	blue
MSTRG.12770	blue
MSTRG.12774	blue
MSTRG.12775	blue
MSTRG.12776	blue
MSTRG.12780	blue
MSTRG.12782	blue
MSTRG.12783	blue
MSTRG.12792	blue
MSTRG.12800	blue
MSTRG.12801	blue
MSTRG.12810	blue
MSTRG.12820	blue
MSTRG.12823	blue
MSTRG.12824	blue
MSTRG.12829	blue
MSTRG.12830	blue
MSTRG.12832	blue
MSTRG.12835	blue
MSTRG.12837	blue
MSTRG.12838	blue
MSTRG.12840	blue
MSTRG.12847	blue
MSTRG.12853	blue
MSTRG.12855	blue
MSTRG.12860	blue
MSTRG.12864	blue
MSTRG.12871	blue
MSTRG.12874	blue
MSTRG.12875	blue
[truncated: 43,121 more rows]
