# Supplementary material for: Genetic mechanisms associated with floral initiation and the repressive effect of fruit on flowering in apple (Malus x domestica Borkh)
Source: PLoS One. 2021 Feb 19;16(2):e0245487. doi: 10.1371/journal.pone.0245487 (PMC7894833; doi:10.1371/journal.pone.0245487)
Supplement: S14 Table — (XLSX) [file pone.0245487.s021.xlsx]

## Sheet: S14 Table
S14 Table. Apple genes co-expressed with MdTFL1-2.
Transcript ID	Reference ID	TAIR symbol	TAIR descrription	ModuleColor
MSTRG.12326	MD05G1238400	APL	AT1G79430|APL	mediumpurple3
MSTRG.35581	MD15G1180700	EFM	AT2G03500	mediumpurple3
MSTRG.24514	MD10G1291800	SPL3	AT2G33810|SPL3	mediumpurple3
MSTRG.34561	MD15G1061000	ATH1	AT4G32980|ATH1	mediumpurple3
MSTRG.32171	MD14G1021100	TFL1	AT5G03840|TFL1	mediumpurple3
MSTRG.3211	MD01G1213600	ABCC10	AT3G59140|ATMRP14|MRP14|ABCC10|multidrug resistance-associated protein 14|ATP-binding cassette C10|F17J16.190	mediumpurple3
MSTRG.20001	MD09G1038200	ABCC5	AT1G04120|ATMRP5|MRP5|ATABCC5|ABCC5|multidrug resistance-associated protein 5|MULTIDRUG RESISTANCE PROTEIN 5|Arabidopsis thaliana ATP-binding cassette C5|ATP-binding cassette C5|F20D22.11|F20D22_11	mediumpurple3
MSTRG.40952	MD17G1113500	ACA12	AT3G63380|ACA12|auto-inhibited Ca2+ ATPase 12|MAA21.10	mediumpurple3
MSTRG.3467	MD02G1003800	AFH1	AT3G25500|AFH1|FH1|AHF1|ATFH1|formin homology 1|ARABIDOPSIS THALIANA FORMIN HOMOLOGY 1|MWL2.16|FORMIN-LIKE PROTEIN AHF1	mediumpurple3
MSTRG.29186	MD12G1204600	AIF3	AT3G17100|AIF3|ATBS1 Interacting Factor 3|K14A17.17	mediumpurple3
MSTRG.33877	MD14G1227900	AMSH1	AT1G48790|AMSH1|associated molecule with the SH3 domain of STAM 1|F11I4.4|F11I4_4	mediumpurple3
MSTRG.40781	MD17G1094000	APO4	AT3G21740|APO4|ACCUMULATION OF PHOTOSYSTEM ONE 4|MSD21.5	mediumpurple3
MSTRG.19939	MD09G1030400	ARFA1F	AT1G10630|ATARFA1F|ARFA1F|ADP-ribosylation factor A1F|F20B24.7|F20B24_7	mediumpurple3
MSTRG.38489	MD16G1084400	ARR3	AT1G59940|ARR3|response regulator 3|F23H11.25|F23H11_25	mediumpurple3
MSTRG.911	MD00G1120400	ASA2	AT2G29690|ASA2|ATHANSYNAB|anthranilate synthase 2|T27A16.21|T27A16_21	mediumpurple3
MSTRG.16285	MD07G1132100	AT1G01500	AT1G01500|F22L4.17|F22L4_17	mediumpurple3
MSTRG.16169	MD07G1119000	AT1G02020	AT1G02020|T7I23.2|T7I23_2	mediumpurple3
MSTRG.40773	MD17G1093000	AT1G05270	AT1G05270|YUP8H12.12|YUP8H12_12	mediumpurple3
MSTRG.8437	MD04G1007700	AT1G05950	AT1G05950|T21E18.2|T21E18_2	mediumpurple3
MSTRG.30523	MD13G1100100	AT1G12990	AT1G12990|F3F19.2|F3F19_2	mediumpurple3
MSTRG.30260	MD13G1067700	AT1G13970	AT1G13970|F16A14.19	mediumpurple3
MSTRG.38382	MD16G1071700	AT1G14185	AT1G14185	mediumpurple3
MSTRG.36678	MD15G1315800	AT1G14470	AT1G14470|F14L17.25|F14L17_25	mediumpurple3
MSTRG.12252	MD05G1229400	AT1G16270	AT1G16270|F3O9.7|F3O9_7	mediumpurple3
MSTRG.11218	MD05G1106500	AT1G19720	AT1G19720|F14P1.33|F14P1_33	mediumpurple3
MSTRG.18360	MD08G1082200	AT1G23160	AT1G23160|T26J12.7|T26J12_7	mediumpurple3
MSTRG.4845	MD02G1172500	AT1G45207	AT1G45207	mediumpurple3
MSTRG.3601	MD02G1019600	AT1G49390	AT1G49390|F13F21.18|F13F21_18	mediumpurple3
MSTRG.25007	MD11G1005700	AT1G52440	AT1G52440|F6D8.34|F6D8_34	mediumpurple3
gene:MD16G1264800	MD16G1264800	AT1G52540	AT1G52540|F6D8.24|F6D8_24	mediumpurple3
MSTRG.24940	MD10G1341000	AT1G55790	AT1G55790|F20N2.17	mediumpurple3
MSTRG.41647	MD17G1199400	AT1G58310	AT1G58310|F19C14.7|F19C14_7	mediumpurple3
MSTRG.36809	MD15G1332800	AT1G67785	AT1G67785	mediumpurple3
MSTRG.41669	MD17G1204100	AT1G68140	AT1G68140|T23K23.1	mediumpurple3
MSTRG.1738	MD01G1028500	AT1G68470	AT1G68470|T26J14.4|T26J14_4	mediumpurple3
MSTRG.21345	MD09G1197500	AT1G73040	AT1G73040|F3N23.24|F3N23_24	mediumpurple3
MSTRG.14937	MD06G1211400	AT1G75290	AT1G75290|F22H5.18|F22H5_18	mediumpurple3
MSTRG.7247	MD03G1160000	AT1G80980	AT1G80980|F23A5.34|F23A5_34	mediumpurple3
MSTRG.3376	MD01G1233600	AT2G16790	AT2G16790|T24I21.20|T24I21_20	mediumpurple3
MSTRG.3410	MD01G1237600	AT2G23910	AT2G23910|T29E15.11|T29E15_11	mediumpurple3
MSTRG.18211	MD08G1061800	AT2G26100	AT2G26100|T19L18.9|T19L18_9	mediumpurple3
MSTRG.40969	MD17G1116400	AT2G32000	AT2G32000|F22D22.25|F22D22_25	mediumpurple3
MSTRG.8575	MD04G1023600	AT2G32000	AT2G32000|F22D22.25|F22D22_25	mediumpurple3
MSTRG.1689	MD01G1021900	AT2G35840	AT2G35840|F11F19.25|F11F19_25	mediumpurple3
MSTRG.29346	MD12G1222200	AT3G06130	AT3G06130|F28L1.7|F28L1_7	mediumpurple3
gene:MD12G1133000	MD12G1133000	AT3G09550	AT3G09550|F11F8.13	mediumpurple3
MSTRG.9131	MD04G1089000	AT3G09890	AT3G09890|F8A24.6	mediumpurple3
MSTRG.8009	MD03G1253300	AT3G12470	AT3G12470|T2E22.21	mediumpurple3
MSTRG.6446	MD03G1054400	AT3G14470	AT3G14470|MOA2.9	mediumpurple3
MSTRG.30959	MD13G1149800	AT3G17130	AT3G17130|K14A17.20	mediumpurple3
MSTRG.39559	MD16G1221200	AT3G25400	AT3G25400|MWL2.8	mediumpurple3
MSTRG.19741	MD09G1004300	AT3G26782	AT3G26782	mediumpurple3
MSTRG.20048	MD09G1043900	AT3G28580	AT3G28580|MZN14.6	mediumpurple3
MSTRG.4946	MD02G1185300	AT3G49900	AT3G49900|T16K5.250	mediumpurple3
MSTRG.3320	MD01G1226700	AT3G58820	AT3G58820|T20N10.170	mediumpurple3
MSTRG.39035	MD16G1154600	AT3G66654	AT3G66654|T8E24.14|T8E24_14	mediumpurple3
MSTRG.1925	MD01G1051100	AT4G00755	AT4G00755	mediumpurple3
MSTRG.18485	MD08G1097900	AT4G02630	AT4G02630|T10P11.10|T10P11_10	mediumpurple3
MSTRG.8924	MD04G1061300	AT4G16790	AT4G16790|DL4420C|FCAALL.137	mediumpurple3
gene:MD05G1022900	MD05G1022900	AT4G35720	AT4G35720|F8D20.230|F8D20_230	mediumpurple3
MSTRG.34186	MD15G1017500	AT4G36210	AT4G36210|F23E13.100|F23E13_100	mediumpurple3
MSTRG.1704	MD01G1024200	AT4G39700	AT4G39700|T19P19.90|T19P19_90	mediumpurple3
MSTRG.25966	MD11G1126200	AT5G02970	AT5G02970|F9G14.280|F9G14_280	mediumpurple3
MSTRG.17096	MD07G1233700	AT5G05240	AT5G05240|K18I23.4|K18I23_4	mediumpurple3
MSTRG.13662	MD06G1045800	AT5G08780	AT5G08780	mediumpurple3
MSTRG.24933	MD10G1340300	AT5G12260	AT5G12260|MXC9.22|MXC9_22	mediumpurple3
MSTRG.13427	MD06G1016200	AT5G17540	AT5G17540|K10A8.20|K10A8_20	mediumpurple3
MSTRG.212	MD00G1026500	AT5G36930	AT5G36930|MLF18.50|MLF18_50	mediumpurple3
MSTRG.11291	MD05G1115600	AT5G42146	AT5G42146	mediumpurple3
MSTRG.17742	MD08G1002400	AT5G42320	AT5G42320|K5J14.5|K5J14_5	mediumpurple3
gene:MD05G1245600	MD05G1245600	AT5G44730	AT5G44730|K23L20.7|K23L20_7	mediumpurple3
MSTRG.623	MD00G1083600	AT5G45180	AT5G45180|K18C1.6|K18C1_6	mediumpurple3
MSTRG.3282	MD01G1222500	AT5G53045	AT5G53045	mediumpurple3
MSTRG.20514	MD09G1103100	AT5G54585	AT5G54585	mediumpurple3
MSTRG.34403	MD15G1041800	AT5G57910	AT5G57910|MTI20.17|MTI20_17	mediumpurple3
MSTRG.6977	MD03G1124200	AT5G60760	AT5G60760|MAE1.1|MAE1_1	mediumpurple3
MSTRG.14367	MD06G1140500	AT5G63490	AT5G63490|MLE2.12|MLE2_12	mediumpurple3
MSTRG.37326	MD15G1392800	AT5G64430	AT5G64430|T12B11.2|T12B11_2	mediumpurple3
MSTRG.10787	MD05G1050300	AT5G64460	AT5G64460|T12B11.5|T12B11_5	mediumpurple3
MSTRG.1875	MD01G1045700	AT5G65660	AT5G65660|K21L13.18|K21L13_18	mediumpurple3
gene:MD03G1116500	MD03G1116500	AT5G67150	AT5G67150|K21H1.11|K21H1_11	mediumpurple3
MSTRG.19740	MD09G1004200	ATG3	AT5G61500|ATATG3|ATG3|K11J9.1|K11J9_1	mediumpurple3
MSTRG.30739	MD13G1123700	AtMORC4	AT5G50780|AtMORC4|MFB16.18|MFB16_18	mediumpurple3
MSTRG.10928	MD05G1068200	ATPI4K ALPHA	AT1G49340|ATPI4K ALPHA	mediumpurple3
MSTRG.9035	MD04G1076800	BASS6	AT4G22840|BASS6|Bile Acid Sodium Symporter 6|F7H19.20	mediumpurple3
MSTRG.24900	MD10G1336500	CASPL2B2	AT2G35760|CASPL2B2|CASP-like protein 2B2|T20F21.5|T20F21_5	mediumpurple3
MSTRG.17812	MD08G1010700	CLV1	AT1G75820|CLV1|FAS3|FLO5|ATCLV1|CLAVATA 1|FASCIATA 3|FLOWER DEVELOPMENT 5|T4O12.5|T4O12_5|CLV1 RECEPTOR KINASE PRECURSOR	mediumpurple3
MSTRG.11020	MD05G1080100	CML30	AT2G15680|CML30|AtCML30|calmodulin-like 30|F9O13.23	mediumpurple3
MSTRG.37613	MD15G1429400	COG1	AT5G16300|COG1|Conserved Oligomeric Golgi Complex 1|MQK4.2|MQK4_2	mediumpurple3
MSTRG.20920	MD09G1149900	COG5	AT1G67930|COG5|Conserved Oligomeric Golgi Complex 5|T23K23.22|T23K23_22	mediumpurple3
MSTRG.32933	MD14G1115400	DAA1	AT1G64110|DAA1|DUO1-activated ATPase 1|F22C12.12|F22C12_12	mediumpurple3
MSTRG.38311	MD16G1062500	DRL1	AT1G13870|DRL1|AtKTI12|DEFORMED ROOTS AND LEAVES 1|F16A14.8|F16A14_8	mediumpurple3
gene:MD07G1101000	MD07G1101000	DUO1	AT3G60460|DUO1|DUO POLLEN 1|T8B10.120	mediumpurple3
MSTRG.25897	MD11G1117700	ECA1	AT1G07810|ECA1|ATECA1|ACA3|ER-type Ca2+-ATPase 1|ARABIDOPSIS THALIANA ER-TYPE CA2+-ATPASE 1|F24B9.9|F24B9_9|ER-TYPE CA2+-ATPASE	mediumpurple3
MSTRG.12314	MD05G1236700	EMB2217	AT1G79490|EMB2217|embryo defective 2217|T8K14.9|T8K14_9	mediumpurple3
MSTRG.15418	MD07G1026800	ENF2	AT1G31410|ENF2|ENLARGED FIL EXPRESSION DOMAIN 2|T8E3.6|T8E3_6	mediumpurple3
MSTRG.34054	MD15G1002600	ESV1	AT1G42430|ESV1|EARLY STARVATION 1|F7F22.5|F7F22_5	mediumpurple3
MSTRG.2977	MD01G1184600	EXL3	AT5G51550|EXL3|EXORDIUM like 3|K17N15.10|K17N15_10	mediumpurple3
MSTRG.29633	MD12G1258900	FHY1	AT1G79790|FHY1|AtcpFHy1|PyrP1|flavin mononucleotide hydrolase 1|Arabidopsis thaliana chloroplast FMN hydrolase 1|F20B17.21|F20B17_21	mediumpurple3
MSTRG.16111	MD07G1112200	GATA4	AT3G60530|GATA4|GATA transcription factor 4|T8B10.190	mediumpurple3
MSTRG.34838	MD15G1094800	GLOX1	AT1G67290|GLOX1|glyoxal oxidase 1|F1N21.11	mediumpurple3
MSTRG.12424	MD05G1250500	GRL	AT2G35110|GRL|NAP1|NAPP|LPL3|GNARLED|NCK-ASSOCIATED PROTEIN 1|T4C15.22|T4C15_22	mediumpurple3
MSTRG.10069	MD04G1210100	GSH2	AT5G27380|GSH2|GSHB|AtGSH2|glutathione synthetase 2|F21A20.90|F21A20_90|GLUTATHIONE SYNTHETASE	mediumpurple3
MSTRG.10573	MD05G1024500	GT2	AT1G76890|GT2|AT-GT2	mediumpurple3
MSTRG.1118	MD00G1148100	HGL1	AT3G23640|HGL1|heteroglycan glucosidase 1|MDB19.14	mediumpurple3
MSTRG.40945	MD17G1113000	HK2	AT5G35750|AHK2|HK2|histidine kinase 2|MXH1.16|MXH1_16	mediumpurple3
MSTRG.20265	MD09G1071400	HPL1	AT4G15440|HPL1|CYP74B2|hydroperoxide lyase 1|DL3766W|FCAALL.125|HYDROPEROXIDE LYASE 1	mediumpurple3
MSTRG.29793	MD13G1013100	IDD5	AT2G02070|AtIDD5|IDD5|RVN|indeterminate(ID)-domain 5|RAVEN|F5O4.16|F5O4_16	mediumpurple3
MSTRG.37862	MD16G1009600	IDD5	AT2G02070|AtIDD5|IDD5|RVN|indeterminate(ID)-domain 5|RAVEN|F5O4.16|F5O4_16	mediumpurple3
MSTRG.32250	MD14G1031200	LWD2	AT3G26640|LWD2|LIGHT-REGULATED WD 2|MLJ15.4|LWD2	mediumpurple3
MSTRG.26306	MD11G1170400	MBD6	AT5G59380|MBD6|ATMBD6|methyl-CPG-binding domain 6|F2O15.4|F2O15_4	mediumpurple3
MSTRG.15973	MD07G1094600	MC1	AT1G02170|LOL3|ATMCPB1|MCP1b|ATMC1|MC1|AtMCP1b|LSD ONE LIKE 3|ARABIDOPSIS THALIANA METACASPASE 1B|metacaspase 1b|ARABIDOPSIS THALIANA METACASPASE 1|metacaspase 1|T6A9.24	mediumpurple3
MSTRG.36072	MD15G1241400	MCA1	AT4G35920|MCA1|mid1-complementing activity 1|T19K4.50	mediumpurple3
MSTRG.3365	MD01G1232200	MOR1	AT2G35630|MOR1|GEM1|MICROTUBULE ORGANIZATION 1|T20F21.17|T20F21_17	mediumpurple3
MSTRG.15786	MD07G1072600	MTM1	AT3G10550|MTM1|AtMTM1|myotubularin 1|Arabidopsis thaliana myotubularin 1|F13M14.17	mediumpurple3
MSTRG.24114	MD10G1241500	MUR4	AT1G30620|HSR8|MUR4|UXE1|HIGH SUGAR RESPONSE8|MURUS 4|UDP-D-XYLOSE 4-EPIMERASE 1|T5I8.7|T5I8_7	mediumpurple3
MSTRG.20124	MD09G1054000	MYB16	AT5G15310|ATMYB16|ATMIXTA|MYB16|myb domain protein 16|F8M21.200|F8M21_200	mediumpurple3
MSTRG.15908	MD07G1087300	NAD-ME1	AT2G13560|NAD-ME1|NAD-dependent malic enzyme 1|T10F5.10|T10F5_10	mediumpurple3
gene:MD16G1178400	MD16G1178400	NAIP1	AT4G15545|NAIP1|NAI2-interacting protein 1	mediumpurple3
MSTRG.28837	MD12G1161900	NPF5.14	AT1G72120|NPF5.14|AtNPF5.14|NRT1/ PTR family 5.14|F28P5.2|F28P5_2	mediumpurple3
MSTRG.4599	MD02G1141200	OSCA1.8	AT1G32090|OSCA1.8|F3C3.11|F3C3_11	mediumpurple3
MSTRG.40943	MD17G1112700	PAT1	AT5G48150|PAT1|phytochrome a signal transduction 1|MIF21.4|MIF21_4	mediumpurple3
MSTRG.38209	MD16G1050800	PHO1;H1	AT1G68740|PHO1;H1|F24J5.2|F24J5_2|PHO1;H1	mediumpurple3
MSTRG.27496	MD11G1309400	PHR2	AT2G47590|PHR2|photolyase/blue-light receptor 2|T30B22.11|photolyase/blue-light receptor 2	mediumpurple3
MSTRG.15934	MD07G1090800	PREP2	AT1G49630|ATPREP2|PREP2|presequence protease 2|F14J22.13|F14J22_13	mediumpurple3
MSTRG.15578	MD07G1045800	RBR1	AT3G12280|RBR1|RBR|RB|ATRBR1|RB1|retinoblastoma-related 1|RETINOBLASTOMA-RELATED|RETINOBLASTOMA-RELATED PROTEIN 1|RETINOBLASTOMA 1|F28J15.11|RETINOBLASTOMA PROTEIN	mediumpurple3
MSTRG.11408	MD05G1128400	ROPGEF1	AT4G38430|ATROPGEF1|ROPGEF1|ROP (rho of plants) guanine nucleotide exchange factor 1|F22I13.200|F22I13_200|KINASE PARTNER PROTEIN-LIKE|KPP-LIKE	mediumpurple3
MSTRG.33883	MD14G1228600	SARD1	AT1G73805|SARD1|SAR Deficient 1	mediumpurple3
MSTRG.38840	MD16G1129200	SCPL45	AT1G28110|SCPL45|serine carboxypeptidase-like 45|F13K9.20|F13K9_20	mediumpurple3
MSTRG.19937	MD09G1030000	SK13	AT5G14640|ATSK13|SK13|SHAGGY-LIKE KINASE 13|T15N1.130|T15N1_130	mediumpurple3
MSTRG.7246	MD03G1159900	SSL3	AT1G08470|SSL3|strictosidine synthase-like 3|T27G7.16|T27G7_16	mediumpurple3
MSTRG.11699	MD05G1163400	STOMAGEN	AT4G12970|STOMAGEN|EPFL9|AtEPFL9|STOMAGEN|Epidermal Patterning Factor like-9|F25G13.60|F25G13_60	mediumpurple3
MSTRG.38002	MD16G1027000	SULTR3;3	AT1G23090|AST91|SULTR3;3|sulfate transporter 91|T26J12.13|T26J12_13|SULFATE TRANSPORTER	mediumpurple3
MSTRG.17272	MD07G1258100	TBL18	AT4G25360|TBL18|TRICHOME BIREFRINGENCE-LIKE 18|T30C3.30|T30C3_30	mediumpurple3
MSTRG.28465	MD12G1115100	TCP15	AT1G69690|TCP15|AtTCP15|TEOSINTE BRANCHED1/CYCLOIDEA/PCF 15|T6C23.11|T6C23_11	mediumpurple3
MSTRG.33886	MD14G1229500	TED4	AT3G18280|TED4|AtTED4|Tracheary Element Differentiation-related 4|MIE15.9	mediumpurple3
MSTRG.13616	MD06G1040600	TIF3B1	AT5G27640|TIF3B1|EIF3B|ATEIF3B-1|EIF3B-1|ATTIF3B1|translation initiation factor 3B1|EUKARYOTIC TRANSLATION INITIATION FACTOR 3B|EUKARYOTIC TRANSLATION INITIATION FACTOR 3B1|ARABIDOPSIS THALIANA TRANSLATION INITIATION FACTOR 3B1|T1G16.2	mediumpurple3
MSTRG.36526	MD15G1298000	TRB1	AT1G49950|TRB1|ATTRB1|telomere repeat binding factor 1|F2J10.16|F2J10_16	mediumpurple3
gene:MD07G1051700	MD07G1051700	UBP12	AT5G06600|UBP12|AtUBP12|ubiquitin-specific protease 12|F15M7.13|F15M7_13|UBIQUITIN-SPECIFIC PROTEASE 12	mediumpurple3
MSTRG.26938	MD11G1245400	UGT85A2	AT1G22360|AtUGT85A2|UGT85A2|UDP-glucosyl transferase 85A2	mediumpurple3
MSTRG.7023	MD03G1129800	VPS41	AT1G08190|ATVPS41|ZIP2|VPS41|ATVAM2|VAM2|VACUOLAR PROTEIN SORTING 41|ZIGZAG SUPPRESSOR 2|T23G18.5|T23G18_5	mediumpurple3
MSTRG.26852	MD11G1235300	WIP3	AT4G10265|WIP3|Wound-induced polypeptide 3	mediumpurple3
MSTRG.20511	MD09G1102600	XTH9	AT4G03210|XTH9|xyloglucan endotransglucosylase/hydrolase 9|F4C21.14|F4C21_14	mediumpurple3
MSTRG.4310	MD02G1106300	ZWI	AT5G65930|ZWI|PKCBP|KCBP|ZWICHEL|POTATO KINESIN-LIKE CALMODULIN-BINDING PROTEIN|KINESIN-LIKE CALMODULIN-BINDING PROTEIN|K14B20.10|K14B20_10|KINESIN-LIKE CALMODULIN-BINDING PROTEIN	mediumpurple3
MSTRG.10544	MD05G1021100	#N/A	#N/A	mediumpurple3
MSTRG.10545	-	#N/A	#N/A	mediumpurple3
MSTRG.10954	MD05G1071300,MD05G1071400	#N/A	#N/A	mediumpurple3
MSTRG.11322	-	#N/A	#N/A	mediumpurple3
MSTRG.12542	-	#N/A	#N/A	mediumpurple3
MSTRG.12943	MD05G1321500,MD05G1321600,MD05G1321700	#N/A	#N/A	mediumpurple3
MSTRG.13250	MD05G1360500	#N/A	#N/A	mediumpurple3
MSTRG.13452	MD06G1020400,MD06G1020700,MD06G1020800	#N/A	#N/A	mediumpurple3
MSTRG.14434	-	#N/A	#N/A	mediumpurple3
MSTRG.15404	-	#N/A	#N/A	mediumpurple3
MSTRG.15818	MD07G1075800,MD07G1076000	#N/A	#N/A	mediumpurple3
MSTRG.15935	-	#N/A	#N/A	mediumpurple3
MSTRG.17560	MD07G1292800,MD07G1292900	#N/A	#N/A	mediumpurple3
MSTRG.18678	MD08G1121500,MD08G1122200	#N/A	#N/A	mediumpurple3
MSTRG.18922	-	#N/A	#N/A	mediumpurple3
MSTRG.20724	-	#N/A	#N/A	mediumpurple3
MSTRG.20871	MD09G1144700	#N/A	#N/A	mediumpurple3
MSTRG.21519	-	#N/A	#N/A	mediumpurple3
MSTRG.22047	-	#N/A	#N/A	mediumpurple3
MSTRG.2212	-	#N/A	#N/A	mediumpurple3
MSTRG.24229	MD10G1258000	#N/A	#N/A	mediumpurple3
MSTRG.24896	MD10G1336000	#N/A	#N/A	mediumpurple3
MSTRG.25119	-	#N/A	#N/A	mediumpurple3
MSTRG.25369	-	#N/A	#N/A	mediumpurple3
MSTRG.27630	-	#N/A	#N/A	mediumpurple3
MSTRG.28082	MD12G1063900,MD12G1064000	#N/A	#N/A	mediumpurple3
MSTRG.28114	-	#N/A	#N/A	mediumpurple3
MSTRG.28638	MD12G1134100,MD12G1134400	#N/A	#N/A	mediumpurple3
MSTRG.28741	-	#N/A	#N/A	mediumpurple3
MSTRG.29894	MD13G1025900,MD13G1026000	#N/A	#N/A	mediumpurple3
MSTRG.30730	-	#N/A	#N/A	mediumpurple3
MSTRG.31176	-	#N/A	#N/A	mediumpurple3
MSTRG.31334	-	#N/A	#N/A	mediumpurple3
MSTRG.31833	-	#N/A	#N/A	mediumpurple3
MSTRG.33894	MD14G1230600	#N/A	#N/A	mediumpurple3
MSTRG.34123	MD15G1010300,MD15G1010400	#N/A	#N/A	mediumpurple3
MSTRG.34817	-	#N/A	#N/A	mediumpurple3
MSTRG.36236	MD15G1262200,MD15G1262300	#N/A	#N/A	mediumpurple3
MSTRG.36652	MD15G1314300	#N/A	#N/A	mediumpurple3
MSTRG.36655	-	#N/A	#N/A	mediumpurple3
MSTRG.36817	-	#N/A	#N/A	mediumpurple3
MSTRG.36974	-	#N/A	#N/A	mediumpurple3
MSTRG.37058	MD15G1361900	#N/A	#N/A	mediumpurple3
MSTRG.37170	MD15G1376600,MD15G1376700	#N/A	#N/A	mediumpurple3
MSTRG.39	MD00G1005700,MD00G1006200	#N/A	#N/A	mediumpurple3
MSTRG.39774	-	#N/A	#N/A	mediumpurple3
MSTRG.40803	-	#N/A	#N/A	mediumpurple3
MSTRG.6328	MD03G1039900	#N/A	#N/A	mediumpurple3
MSTRG.6668	-	#N/A	#N/A	mediumpurple3
MSTRG.7241	-	#N/A	#N/A	mediumpurple3
MSTRG.8388	-	#N/A	#N/A	mediumpurple3
MSTRG.8728	-	#N/A	#N/A	mediumpurple3
MSTRG.948	-	#N/A	#N/A	mediumpurple3
MSTRG.9695	MD04G1165800,MD04G1165900	#N/A	#N/A	mediumpurple3
gene:MD05G1218500	MD05G1218500	#N/A	#N/A	mediumpurple3
gene:MD08G1107800	MD08G1107800	#N/A	#N/A	mediumpurple3
