# Supplementary material for: Genetic mechanisms associated with floral initiation and the repressive effect of fruit on flowering in apple (Malus x domestica Borkh)
Source: PLoS One. 2021 Feb 19;16(2):e0245487. doi: 10.1371/journal.pone.0245487 (PMC7894833; doi:10.1371/journal.pone.0245487)
Supplement: S15 Table — (XLSX) [file pone.0245487.s022.xlsx]

## Sheet: S15 Table
S15 Table. Apple genes with the strongest negative correlation with the module that contained MdTFL1-2.
Transcript ID	Reference ID	TAIR symbol	TAIR descrription	ModuleColor
MSTRG.18067	MD08G1043600	ATH1	AT4G32980|ATH1|homeobox gene 1|F26P21.100|F26P21_100	bisque4
MSTRG.14713	MD06G1184000	5-FCL	AT5G13050|5-FCL|5-formyltetrahydrofolate cycloligase|T19L5.10|T19L5_10|5-CHO-THF CYCLOLIGASE	bisque4
MSTRG.36774	MD15G1329000	AAT	AT2G22250|ATAAT|AAT|MEE17|PAT|ASPARTATE AMINOTRANSFERASE|MATERNAL EFFECT EMBRYO ARREST 17|prephenate aminotransferase|T26C19.9|T26C19_9|Aspartate aminotransferase	bisque4
MSTRG.28601	MD12G1129800	ABCI16	AT2G37300|ABCI16|ATP-binding cassette I16|F3G5.9|F3G5_9	bisque4
MSTRG.6524	MD03G1066000	ASN1	AT3G47340|ASN1|DIN6|AT-ASN1|glutamine-dependent asparagine synthase 1|DARK INDUCIBLE 6|ARABIDOPSIS THALIANA GLUTAMINE-DEPENDENT ASPARAGINE SYNTHASE 1|T21L8.90|GLUTAMINE-DEPENDENT ASPARAGINE SYNTHETASE	bisque4
gene:MD16G1225800	MD16G1225800	AT1G04500	AT1G04500|F19P19.3|F19P19_3	bisque4
MSTRG.36952	MD15G1351400	AT1G18340	AT1G18340|F15H18.15|F15H18_15	bisque4
MSTRG.11369	MD05G1124400	AT1G21740	AT1G21740|F8K7.18|F8K7_18	bisque4
MSTRG.17753	MD08G1004100	AT1G47670	AT1G47670|F16N3.4|F16N3_4	bisque4
MSTRG.24967	MD11G1001200	AT1G55535	AT1G55535	bisque4
MSTRG.13951	MD06G1088400	AT1G63850	AT1G63850|T12P18.13|T12P18_13	bisque4
MSTRG.30519	MD13G1099800	AT1G67850	AT1G67850|F12A21.2|F12A21_2	bisque4
MSTRG.30293	MD13G1070900	AT1G69580	AT1G69580|F24J1.30|F24J1_30	bisque4
MSTRG.38413	MD16G1075300	AT2G02870	AT2G02870|T17M13.4|T17M13_4	bisque4
MSTRG.36692	MD15G1317700	AT2G14095	AT2G14095	bisque4
MSTRG.31532	MD13G1220400	AT2G33360	AT2G33360|F4P9.13|F4P9_13	bisque4
MSTRG.32521	MD14G1064100	AT3G12180	AT3G12180|F28J15.3	bisque4
MSTRG.21323	MD09G1194900	AT3G13690	AT3G13690|MMM17.11	bisque4
MSTRG.26961	MD11G1247600	AT3G15350	AT3G15350|K7L4.15	bisque4
MSTRG.33351	MD14G1166100	AT3G48380	AT3G48380	bisque4
MSTRG.1894	MD01G1046900	AT3G49650	AT3G49650|T9C5.240	bisque4
MSTRG.19614	MD08G1240100	AT4G06676	AT4G06676	bisque4
MSTRG.24552	MD10G1295600	AT4G17020	AT4G17020|DL4540C|FCAALL.340	bisque4
MSTRG.13650	MD06G1043700	AT4G17670	AT4G17670|DL4870C|FCAALL.414	bisque4
MSTRG.13872	MD06G1076900	AT4G20330	AT4G20330|F9F13.2|F9F13_2	bisque4
MSTRG.9696	MD04G1166000	AT4G20350	AT4G20350|F9F13.6|F9F13_6	bisque4
MSTRG.20239	MD09G1068500	AT4G26190	AT4G26190|T25K17.7	bisque4
MSTRG.34404	MD15G1041900	AT4G31860	AT4G31860|F11C18.60|F11C18_60	bisque4
MSTRG.32188	MD14G1023500	AT5G03880	AT5G03880|MED24.18|MED24_18	bisque4
MSTRG.18133	MD08G1051100	AT5G10770	AT5G10770|T30N20.40|T30N20_40	bisque4
MSTRG.30787	MD13G1129100	AT5G13260	AT5G13260|T31B5.80|T31B5_80	bisque4
MSTRG.25014	MD11G1006000	AT5G19830	AT5G19830|T29J13.250|T29J13_250	bisque4
MSTRG.23647	MD10G1180700	AT5G28850	AT5G28850|F7P1.30|F7P1_30	bisque4
MSTRG.33492	MD14G1184200	AT5G40250	AT5G40250|MSN9.150|MSN9_150	bisque4
MSTRG.13272	MD05G1363200	AT5G47800	AT5G47800|MCA23.12|MCA23_12	bisque4
MSTRG.7587	MD03G1200400	AT5G54940	AT5G54940|MBG8.21|MBG8_21	bisque4
MSTRG.17219	MD07G1250400	AT5G61530	AT5G61530|K11J9.10|K11J9_10	bisque4
MSTRG.13150	MD05G1347700	ATG8C	AT1G62040|ATG8C|autophagy 8c|F8K4.23|F8K4_23	bisque4
MSTRG.13051	MD05G1335600	BAN	AT1G61720|BAN|BANYULS|T13M11.8|T13M11_8	bisque4
MSTRG.11527	MD05G1143400	BIG1	AT4G38200|BIG1|BIG1|F20D10.320|F20D10_320	bisque4
MSTRG.9536	MD04G1146400	CAC3	AT2G38040|CAC3|acetyl Co-enzyme a carboxylase carboxyltransferase alpha subunit|T8P21.5|T8P21_5|CARBOXYLTRANSFERASE ALPHA SUBUNIT	bisque4
MSTRG.24343	MD10G1272000	CAD1	AT1G29690|CAD1|NSL2|constitutively activated cell death 1|necrotic spotted lesion 2|F15D2.24|F15D2_24	bisque4
MSTRG.40097	MD17G1006700	CCB1	AT3G26710|CCB1|cofactor assembly of complex C|MLJ15.10	bisque4
MSTRG.38233	MD16G1053600	CIL1	AT1G68920|CIL1|bHLH49|CIB1 Like protein 1|T6L1.10|T6L1_10	bisque4
MSTRG.3303	MD01G1225000	CNGC1	AT5G53130|CNGC1|ATCNGC1|cyclic nucleotide gated channel 1|CYCLIC NUCLEOTIDE-GATED CHANNEL 1|MFH8.6|MFH8_6	bisque4
MSTRG.13300	MD06G1001800	CP12-3	AT1G76560|CP12-3|CP12 domain-containing protein 3|F14G6.16|F14G6_16	bisque4
MSTRG.27341	MD11G1291500	CRK10	AT4G23180|CRK10|RLK4|cysteine-rich RLK (RECEPTOR-like protein kinase) 10|F21P8.70|F21P8_70	bisque4
MSTRG.7629	MD03G1205100	CYP716A1	AT5G36110|CYP716A1|cytochrome P450, family 716, subfamily A, polypeptide 1|MAB16.5|MAB16_5	bisque4
MSTRG.21419	MD09G1207400	DELTA-TIP	AT3G16240|DELTA-TIP|TIP2;1|DELTA-TIP1|AQP1|ATTIP2;1|delta tonoplast integral protein|MYA6.10	bisque4
MSTRG.23493	MD10G1159900	DPMS3	AT1G48140|DPMS3|dolichol phosphate mannose synthase 3|F21D18.14|F21D18_14	bisque4
MSTRG.22756	MD10G1076500	E-4PDHase	AT1G19400|E-4PDHase|erythronate-4phosphate dehydrogenase|F18O14.16|F18O14_16	bisque4
MSTRG.31363	MD13G1198600	FL3	AT4G14740|FL3|FORKED-LIKE3|DL3410C|FCAALL.302	bisque4
MSTRG.35006	MD15G1113700	FLZ10	AT5G11460|FLZ10|FCS like zinc finger 10|F15N18.50|F15N18_50	bisque4
MSTRG.20587	MD09G1113100	GH9B8	AT2G32990|AtGH9B8|GH9B8|glycosyl hydrolase 9B8|T21L14.7|T21L14_7	bisque4
MSTRG.37917	MD16G1016700	HSFA8	AT1G67970|AT-HSFA8|HSFA8|ATHSFA8|heat shock transcription factor A8|T23K23.18|T23K23_18	bisque4
MSTRG.16948	MD07G1215700	HSPRO2	AT2G40000|HSPRO2|ATHSPRO2|ortholog of sugar beet HS1 PRO-1 2|ARABIDOPSIS ORTHOLOG OF SUGAR BEET HS1 PRO-1 2|T28M21.16|T28M21_16	bisque4
MSTRG.8537	MD04G1019300	IAGLU	AT4G15550|IAGLU|indole-3-acetate beta-D-glucosyltransferase|DL3815C|FCAALL.103|UDP-GLUCOSE:INDOLE-3-ACETATE BETA-D-GLUCOSYLTRANSFERASE	bisque4
MSTRG.37171	MD15G1376800	ISA3	AT4G09020|ATISA3|ISA3|isoamylase 3|F23J3.50|F23J3_50	bisque4
MSTRG.33960	MD14G1239200	KNATM	AT1G14760|KNATM|KNOX Arabidopsis thaliana meinox|F10B6.16|F10B6_16	bisque4
MSTRG.13455	MD06G1020600	MDN1	AT1G67120|MDN1|AtMDN1|MIDASIN 1|F5A8.11|F5A8_11	bisque4
MSTRG.41437	MD17G1173100	MKK4	AT1G51660|ATMKK4|MKK4|ATMEK4|ARABIDOPSIS THALIANA MITOGEN-ACTIVATED PROTEIN KINASE KINASE 4|mitogen-activated protein kinase kinase 4|F19C24.26|F19C24_26|MAP KINASE KINASE 4	bisque4
MSTRG.4374	MD02G1113500	MLO8	AT2G17480|MLO8|ATMLO8|MILDEW RESISTANCE LOCUS O 8|F5J6.21	bisque4
MSTRG.35333	MD15G1150900	MLP34	AT1G70850|MLP34|MLP-like protein 34|F15H11.10|F15H11_10	bisque4
MSTRG.21271	MD09G1189800	mTERF7	AT5G07900|mTERF7|F13G24.100	bisque4
MSTRG.19066	MD08G1172400	NIA1	AT1G77760|NIA1|GNR1|NR1|nitrate reductase 1|T32E8.9|T32E8_9|NITRATE REDUCTASE	bisque4
MSTRG.10260	MD04G1232600	PGSIP6	AT5G18480|PGSIP6|IPUT1|MOCA1|plant glycogenin-like starch initiation protein 6|INOSITOL PHOSPHORYLCERAMIDE GLUCURONOSYLTRANSFERASE 1|monocation-induced [Ca2+]i increases 1|T28N17.3	bisque4
MSTRG.12736	MD05G1291600	PHYE	AT4G18130|PHYE|phytochrome E|F15J5.100|F15J5_100|PHYTOCHROME E	bisque4
MSTRG.41096	MD17G1132600	PIL6	AT3G59060|PIL6|PIF5|bHLHb1|A-PUT2|phytochrome interacting factor 3-like 6|PHYTOCHROME-INTERACTING FACTOR 5|F17J16.110	bisque4
MSTRG.21399	MD09G1204700	PPK4	AT2G25760|PPK4|MLK3|AEL1|Photoregulatory Protein Kinase 4|MUT9P-LIKE-KINASE 3|Arabidopsis EL1-like 1|F17H15.21|F17H15_21|AT2G25750	bisque4
MSTRG.28390	MD12G1106600	RABC2A	AT5G03530|ATRAB ALPHA|ATRAB|ATRAB18B|ATRABC2A|RABC2A|ARABIDOPSIS THALIANA RAB GTPASE HOMOLOG C2A|RAB GTPase homolog C2A|F12E4.310|F12E4_310	bisque4
MSTRG.34782	MD15G1087000	RBP47B	AT3G19130|ATRBP47B|RBP47B|RNA-binding protein 47B|MVI11.3	bisque4
MSTRG.2574	MD01G1135000	SCL30	AT3G55460|SCL30|At-SCL30|SC35-like splicing factor 30|T22E16.120	bisque4
MSTRG.35111	MD15G1124700	SPX2	AT2G26660|ATSPX2|SPX2|ARABIDOPSIS THALIANA SPX DOMAIN GENE 2|SPX domain gene 2|F18A8.3|F18A8_3	bisque4
MSTRG.21761	MD09G1253500	TRM22	AT1G67040|TRM22|TON1 Recruiting Motif 22|F1O19.10|F1O19_10	bisque4
MSTRG.18275	MD08G1070700	TT2	AT5G35550|TT2|ATMYB123|MYB123|ATTT2|TRANSPARENT TESTA 2|MYB DOMAIN PROTEIN 123|MOK9.18|MOK9_18	bisque4
MSTRG.8397	MD04G1003300	TT4	AT5G13930|CHS|TT4|ATCHS|CHALCONE SYNTHASE|TRANSPARENT TESTA 4|MAC12.28|MAC12_28|CHALCONE SYNTHASE|CHALCONE/STILBENE SYNTHASE|NARINGENIN-CHALCONE SYNTHASE	bisque4
MSTRG.3387	MD01G1234400	UGT78D2	AT5G17050|UGT78D2|UDP-glucosyl transferase 78D2|F2K13.200|F2K13_200	bisque4
MSTRG.10501	MD05G1015400,MD05G1015500	#N/A	#N/A	bisque4
MSTRG.11193	MD05G1102900,MD05G1103100,MD05G1103600	#N/A	#N/A	bisque4
MSTRG.12270	-	#N/A	#N/A	bisque4
MSTRG.16156	MD07G1117500	#N/A	#N/A	bisque4
MSTRG.17746	MD08G1002900,MD08G1003000	#N/A	#N/A	bisque4
MSTRG.18524	-	#N/A	#N/A	bisque4
MSTRG.19095	MD08G1176200	#N/A	#N/A	bisque4
MSTRG.22870	-	#N/A	#N/A	bisque4
MSTRG.26568	-	#N/A	#N/A	bisque4
MSTRG.28338	MD12G1099800	#N/A	#N/A	bisque4
MSTRG.31639	-	#N/A	#N/A	bisque4
MSTRG.33043	MD14G1126900,MD14G1127000	#N/A	#N/A	bisque4
MSTRG.40772	MD17G1092600,MD17G1092700	#N/A	#N/A	bisque4
MSTRG.5066	MD02G1199600	#N/A	#N/A	bisque4
MSTRG.7936	MD03G1244900	#N/A	#N/A	bisque4
MSTRG.8833	-	#N/A	#N/A	bisque4
